# Supplementary material for: Analysis of the response regulatory network of pepper genes under hydrogen peroxide stress
Source: Front Plant Sci. 2022 Dec 8;13:1018991. doi: 10.3389/fpls.2022.1018991 (PMC9772053; doi:10.3389/fpls.2022.1018991)
Supplement: Supplementary file 1 [file DataSheet_1.zip › Table S1.XLS]

## Sheet: 515_zunla_CM334_comparison
Table S1: Sample list and RNA-seq statistics
Sample name	Tissue/Treatment	Time AT	Raw reads	Alignment
CL1_1	Leaf/Control	1H	42752100	0.9195
CL1_2			43243384	0.9163
CL1_3			41094758	0.8743
CL2_1		1.5H	42288550	0.9092
CL2_2			41701480	0.9253
CL2_3			41605386	0.8936
CL3_1		3H	41589668	0.9157
CL3_2			42850710	0.9135
CL3_4			42636928	0.8733
CL4_1		6H	41378022	0.9152
CL4_3			43621730	0.8911
CL4_4			41346772	0.8734
CL5_1		12H	41166150	0.914
CL5_3			43003446	0.8818
CL5_4			42872968	0.9312
CL6_1		24H	41626332	0.9249
CL6_3			40857080	0.8928
CL6_4			42582664	0.9201
CR1_2	Root/Control	1H	41220722	0.9014
CR1_3			42716438	0.9294
CR1_4			40863066	0.9208
CR2_1		1.5H	42215642	0.8539
CR2_2			42939488	0.908
CR2_3			42481814	0.9074
CR3_1		3H	42243334	0.911
CR3_2			42476484	0.8951
CR3_3			41578814	0.9123
CR4_1		6H	41343834	0.918
CR4_2			41503480	0.8653
CR4_3			43459546	0.8956
CR5_2		12H	42248774	0.8114
CR5_3			41587958	0.8545
CR5_4			42367782	0.9065
CR6_1		24H	42295834	0.9161
CR6_2			41516808	0.898
CR6_3			41580924	0.8093
RL1_1	Leaf/H2O2	1H	44594124	0.9045
RL1_3			42319226	0.9033
RL1_4			42545770	0.8734
RL2_1		1.5H	42099760	0.8926
RL2_3			42992048	0.9023
RL2_4			43381234	0.8535
RL3_1		3H	41601346	0.8825
RL3_3			42755090	0.8845
RL3_4			41696906	0.8935
RL4_1		6H	42605010	0.8673
RL4_3			43455028	0.8533
RL4_4			41725386	0.8842
RL5_1		12H	43013810	0.9016
RL5_3			42721444	0.8756
RL5_4			42013738	0.872
RL6_2		24H	41326082	0.8394
RL6_3			41881150	0.8904
RL6_4			43235712	0.882
RR1_1	Root/H2O2	1H	43292694	0.8637
RR1_2			42784448	0.8452
RR1_4			43018982	0.8399
RR2_2		1.5H	41892590	0.8811
RR2_3			42595524	0.8913
RR2_4			42299776	0.884
RR3_1		3H	42514398	0.863
RR3_2			44038254	0.8311
RR3_4			41587924	0.8942
RR4_1		6H	41396842	0.8552
RR4_2			43082234	0.9025
RR4_3			42504450	0.9005
RR5_1		12H	42549356	0.8941
RR5_3			43541928	0.8299
RR5_4			42913398	0.8805
RR6_1		24H	43157790	0.8603
RR6_2			43228628	0.8627
RR6_4			43096078	0.8776
		Average	4.23655e+07	0.886276
