# Supplementary material for: Analysis of the response regulatory network of pepper genes under hydrogen peroxide stress
Source: Front Plant Sci. 2022 Dec 8;13:1018991. doi: 10.3389/fpls.2022.1018991 (PMC9772053; doi:10.3389/fpls.2022.1018991)
Supplement: Supplementary file 1 [file DataSheet_1.zip › Table S10.XLSX]

## Sheet: Sheet1
Supplementary-Table S10 All GO terms enrichment in cluster 1
GO	NS	enrichment	name	ratio_in_study	ratio_in_pop	p_uncorrected	depth	study_count	p_fdr_bh	study_items
GO:0009311	BP	e	oligosaccharide metabolic process	11/1752	48/35336	1.78306e-05	4	11	0.00272212	Capana00g000646, Capana00g002551, Capana01g001700, Capana02g001649, Capana03g002047, Capana03g002552, Capana03g002812, Capana03g003656, Capana05g001390, Capana07g000366, Capana11g001062
GO:0009415	BP	e	response to water	12/1752	66/35336	8.66284e-05	4	12	0.010016	Capana00g003114, Capana02g000471, Capana02g000492, Capana02g002913, Capana03g002801, Capana03g003656, Capana04g000100, Capana07g000702, Capana08g001008, Capana08g002571, Capana10g002137, Capana10g002491
GO:0001101	BP	e	response to acid chemical	12/1752	67/35336	0.000100811	3	12	0.010996	Capana00g003114, Capana02g000471, Capana02g000492, Capana02g002913, Capana03g002801, Capana03g003656, Capana04g000100, Capana07g000702, Capana08g001008, Capana08g002571, Capana10g002137, Capana10g002491
GO:0009628	BP	e	response to abiotic stimulus	29/1752	280/35336	0.000235322	2	29	0.0226732	Capana00g003114, Capana00g003773, Capana01g000054, Capana01g002714, Capana01g003109, Capana02g000471, Capana02g000492, Capana02g001203, Capana02g001344, Capana02g002131, Capana02g002913, Capana03g000079, Capana03g002801, Capana03g002812, Capana03g003656, Capana04g000100, Capana04g000645, Capana05g001011, Capana05g002211, Capana07g000702, Capana07g002090, Capana08g001008, Capana08g002571, Capana09…
GO:0005984	BP	e	disaccharide metabolic process	8/1752	38/35336	0.000463173	5	8	0.0418376	Capana00g000646, Capana01g001700, Capana02g001649, Capana03g002047, Capana03g002552, Capana03g003656, Capana05g001390, Capana07g000366
GO:0005985	BP	e	sucrose metabolic process	4/1752	11/35336	0.00150053	6	4	0.111872	Capana01g001700, Capana03g002552, Capana03g003656, Capana07g000366
GO:0009414	BP	e	response to water deprivation	9/1752	59/35336	0.00236932	5	9	0.159268	Capana00g003114, Capana02g002913, Capana03g002801, Capana03g003656, Capana07g000702, Capana08g001008, Capana08g002571, Capana10g002137, Capana10g002491
GO:0006970	BP	e	response to osmotic stress	9/1752	64/35336	0.00416494	3	9	0.264588	Capana00g003114, Capana01g003109, Capana02g001203, Capana02g002913, Capana07g000702, Capana07g002090, Capana09g001938, Capana10g002137, Capana10g002491
GO:0010035	BP	e	response to inorganic substance	14/1752	125/35336	0.00539116	3	14	0.323811	Capana00g003114, Capana02g000471, Capana02g000492, Capana02g002913, Capana03g002801, Capana03g003656, Capana04g000100, Capana07g000702, Capana08g001008, Capana08g002571, Capana09g001830, Capana10g002137, Capana10g002491, Capana11g001513
GO:1901700	BP	e	response to oxygen-containing compound	18/1752	183/35336	0.00543325	3	18	0.323811	Capana00g002267, Capana00g003114, Capana01g002714, Capana01g003604, Capana02g000471, Capana02g000492, Capana02g002913, Capana03g002301, Capana03g002801, Capana03g003656, Capana04g000100, Capana04g000836, Capana07g000674, Capana07g000702, Capana08g001008, Capana08g002571, Capana10g002137, Capana10g002491
GO:0046487	BP	e	glyoxylate metabolic process	2/1752	3/35336	0.0071275	7	2	0.396193	Capana03g001354, Capana04g001639
GO:0046351	BP	e	disaccharide biosynthetic process	5/1752	27/35336	0.00965437	6	5	0.485321	Capana00g000646, Capana01g001700, Capana02g001649, Capana03g002047, Capana05g001390
GO:0009738	BP	e	abscisic acid-activated signaling pathway	3/1752	10/35336	0.0112285	6	3	0.523483	Capana03g002643, Capana03g002801, Capana05g002045
GO:0042538	BP	e	hyperosmotic salinity response	2/1752	4/35336	0.0137863	5	2	0.613067	Capana00g003114, Capana09g001938
GO:0006972	BP	e	hyperosmotic response	2/1752	4/35336	0.0137863	4	2	0.613067	Capana00g003114, Capana09g001938
GO:0006826	BP	e	iron ion transport	2/1752	4/35336	0.0137863	8	2	0.613067	Capana05g002051, Capana06g001184
GO:0006221	BP	e	pyrimidine nucleotide biosynthetic process	5/1752	30/35336	0.0150801	9	5	0.637087	Capana00g003380, Capana01g000752, Capana01g002908, Capana05g002350, Capana09g002318
GO:0009651	BP	e	response to salt stress	7/1752	53/35336	0.0152557	4	7	0.637087	Capana00g003114, Capana01g003109, Capana02g001203, Capana02g002913, Capana09g001938, Capana10g002137, Capana10g002491
GO:0006739	BP	e	NADP metabolic process	4/1752	20/35336	0.0154285	2	4	0.637087	Capana01g001678, Capana03g001931, Capana03g001932, Capana11g001995
GO:0034765	BP	e	regulation of ion transmembrane transport	4/1752	20/35336	0.0154285	6	4	0.637087	Capana03g002801, Capana05g001704, Capana06g000719, Capana08g000206
GO:0009312	BP	e	oligosaccharide biosynthetic process	5/1752	32/35336	0.0196474	5	5	0.783837	Capana00g000646, Capana01g001700, Capana02g001649, Capana03g002047, Capana05g001390
GO:0043269	BP	e	regulation of ion transport	4/1752	22/35336	0.0215396	5	4	0.783837	Capana03g002801, Capana05g001704, Capana06g000719, Capana08g000206
GO:0032412	BP	e	regulation of ion transmembrane transporter activity	2/1752	5/35336	0.022225	7	2	0.783837	Capana03g002801, Capana06g000719
GO:0006879	BP	e	cellular iron ion homeostasis	2/1752	5/35336	0.022225	10	2	0.783837	Capana05g002051, Capana06g001184
GO:0032409	BP	e	regulation of transporter activity	2/1752	5/35336	0.022225	3	2	0.783837	Capana03g002801, Capana06g000719
GO:0022898	BP	e	regulation of transmembrane transporter activity	2/1752	5/35336	0.022225	6	2	0.783837	Capana03g002801, Capana06g000719
GO:0006220	BP	e	pyrimidine nucleotide metabolic process	5/1752	33/35336	0.0222365	8	5	0.783837	Capana00g003380, Capana01g000752, Capana01g002908, Capana05g002350, Capana09g002318
GO:0009208	BP	e	pyrimidine ribonucleoside triphosphate metabolic process	3/1752	13/35336	0.023948	9	3	0.809612	Capana00g003380, Capana01g002908, Capana05g002350
GO:0009209	BP	e	pyrimidine ribonucleoside triphosphate biosynthetic process	3/1752	13/35336	0.023948	10	3	0.809612	Capana00g003380, Capana01g002908, Capana05g002350
GO:0006241	BP	e	CTP biosynthetic process	3/1752	13/35336	0.023948	11	3	0.809612	Capana00g003380, Capana01g002908, Capana05g002350
GO:0046036	BP	e	CTP metabolic process	3/1752	13/35336	0.023948	10	3	0.809612	Capana00g003380, Capana01g002908, Capana05g002350
GO:0009148	BP	e	pyrimidine nucleoside triphosphate biosynthetic process	3/1752	13/35336	0.023948	9	3	0.809612	Capana00g003380, Capana01g002908, Capana05g002350
GO:0006081	BP	e	cellular aldehyde metabolic process	4/1752	23/35336	0.0250762	3	4	0.836333	Capana03g000345, Capana03g001354, Capana04g001639, Capana10g002239
GO:0042221	BP	e	response to chemical	25/1752	325/35336	0.0284394	2	25	0.923643	Capana00g001328, Capana00g002267, Capana00g003114, Capana01g002714, Capana01g003604, Capana02g000471, Capana02g000492, Capana02g002913, Capana03g002301, Capana03g002801, Capana03g003656, Capana04g000100, Capana04g000836, Capana04g001639, Capana07g000674, Capana07g000702, Capana08g001008, Capana08g002571, Capana09g001830, Capana09g001973, Capana10g000211, Capana10g002005, Capana10g002137, Capana10…
GO:0005992	BP	e	trehalose biosynthetic process	4/1752	24/35336	0.028942	7	4	0.928046	Capana00g000646, Capana02g001649, Capana03g002047, Capana05g001390
GO:0006098	BP	e	pentose-phosphate shunt	3/1752	14/35336	0.0293777	6	3	0.928046	Capana03g001931, Capana03g001932, Capana11g001995
GO:0051156	BP	e	glucose 6-phosphate metabolic process	3/1752	14/35336	0.0293777	5	3	0.928046	Capana03g001931, Capana03g001932, Capana11g001995
GO:0006740	BP	e	NADPH regeneration	3/1752	14/35336	0.0293777	4	3	0.928046	Capana03g001931, Capana03g001932, Capana11g001995
GO:0048878	BP	e	chemical homeostasis	7/1752	61/35336	0.0307847	4	7	0.967207	Capana01g003109, Capana02g002912, Capana02g002913, Capana05g002051, Capana06g000256, Capana06g001184, Capana09g000056
GO:0098771	BP	e	inorganic ion homeostasis	5/1752	36/35336	0.0312911	6	5	0.974928	Capana01g003109, Capana05g002051, Capana06g000256, Capana06g001184, Capana09g000056
GO:0055072	BP	e	iron ion homeostasis	2/1752	6/35336	0.0322509	9	2	0.974928	Capana05g002051, Capana06g001184
GO:0010431	BP	e	seed maturation	2/1752	6/35336	0.0322509	4	2	0.974928	Capana03g003656, Capana07g000702
GO:0009408	BP	e	response to heat	6/1752	49/35336	0.0333566	4	6	0.974928	Capana02g001203, Capana02g002131, Capana02g002913, Capana03g000079, Capana04g000645, Capana09g001148
GO:0009266	BP	e	response to temperature stimulus	9/1752	84/35336	0.0371098	3	9	0.974928	Capana02g001203, Capana02g002131, Capana02g002913, Capana03g000079, Capana03g002801, Capana04g000645, Capana08g002571, Capana09g001148, Capana10g000211
GO:0005991	BP	e	trehalose metabolic process	4/1752	26/35336	0.037677	6	4	0.974928	Capana00g000646, Capana02g001649, Capana03g002047, Capana05g001390
GO:0009147	BP	e	pyrimidine nucleoside triphosphate metabolic process	3/1752	16/35336	0.0420019	8	3	0.974928	Capana00g003380, Capana01g002908, Capana05g002350
GO:0055082	BP	e	cellular chemical homeostasis	5/1752	39/35336	0.0423616	5	5	0.974928	Capana02g002912, Capana02g002913, Capana05g002051, Capana06g000256, Capana06g001184
GO:0009873	BP	e	ethylene-activated signaling pathway	2/1752	7/35336	0.043686	7	2	0.974928	Capana07g001714, Capana12g002081
GO:1901420	BP	e	negative regulation of response to alcohol	2/1752	7/35336	0.043686	5	2	0.974928	Capana03g002801, Capana04g001537
GO:0080167	BP	e	response to karrikin	2/1752	7/35336	0.043686	3	2	0.974928	Capana01g000054, Capana03g002812
GO:0009788	BP	e	negative regulation of abscisic acid-activated signaling pathway	2/1752	7/35336	0.043686	7	2	0.974928	Capana03g002801, Capana04g001537
GO:0007219	BP	e	Notch signaling pathway	2/1752	7/35336	0.043686	6	2	0.974928	Capana03g000872, Capana03g000873
GO:1905958	BP	e	negative regulation of cellular response to alcohol	2/1752	7/35336	0.043686	6	2	0.974928	Capana03g002801, Capana04g001537
GO:0051049	BP	e	regulation of transport	5/1752	40/35336	0.0465127	4	5	0.974928	Capana03g000871, Capana03g002801, Capana05g001704, Capana06g000719, Capana08g000206
GO:0009220	BP	e	pyrimidine ribonucleotide biosynthetic process	3/1752	17/35336	0.0491748	10	3	0.974928	Capana00g003380, Capana01g002908, Capana05g002350
GO:0009218	BP	e	pyrimidine ribonucleotide metabolic process	3/1752	17/35336	0.0491748	9	3	0.974928	Capana00g003380, Capana01g002908, Capana05g002350
GO:1903551	BP	e	regulation of extracellular exosome assembly	1/1752	1/35336	0.0495812	7	1	0.974928	Capana03g000871
GO:0015801	BP	e	aromatic amino acid transport	1/1752	1/35336	0.0495812	7	1	0.974928	Capana12g000826
GO:0051592	BP	e	response to calcium ion	1/1752	1/35336	0.0495812	5	1	0.974928	Capana11g001513
GO:0015800	BP	e	acidic amino acid transport	1/1752	1/35336	0.0495812	7	1	0.974928	Capana12g000826
GO:2000896	BP	e	amylopectin metabolic process	1/1752	1/35336	0.0495812	4	1	0.974928	Capana02g001836
GO:0034484	BP	e	raffinose catabolic process	1/1752	1/35336	0.0495812	6	1	0.974928	Capana03g002812
GO:0090414	BP	e	molybdate ion export from vacuole	1/1752	1/35336	0.0495812	8	1	0.974928	Capana03g000364
GO:0019240	BP	e	citrulline biosynthetic process	1/1752	1/35336	0.0495812	9	1	0.974928	Capana06g002038
GO:0051512	BP	e	positive regulation of unidimensional cell growth	1/1752	1/35336	0.0495812	7	1	0.974928	Capana12g001765
GO:0010555	BP	e	response to mannitol	1/1752	1/35336	0.0495812	5	1	0.974928	Capana03g003656
GO:0090030	BP	e	regulation of steroid hormone biosynthetic process	1/1752	1/35336	0.0495812	8	1	0.974928	Capana00g003773
GO:0019218	BP	e	regulation of steroid metabolic process	1/1752	1/35336	0.0495812	6	1	0.974928	Capana00g003773
GO:0015827	BP	e	tryptophan transport	1/1752	1/35336	0.0495812	8	1	0.974928	Capana12g000826
GO:1902117	BP	e	positive regulation of organelle assembly	1/1752	1/35336	0.0495812	7	1	0.974928	Capana03g000871
GO:0010078	BP	e	maintenance of root meristem identity	1/1752	1/35336	0.0495812	5	1	0.974928	Capana01g002714
GO:0010440	BP	e	stomatal lineage progression	1/1752	1/35336	0.0495812	3	1	0.974928	Capana05g002045
GO:0010422	BP	e	regulation of brassinosteroid biosynthetic process	1/1752	1/35336	0.0495812	9	1	0.974928	Capana00g003773
GO:0055081	BP	e	anion homeostasis	1/1752	1/35336	0.0495812	6	1	0.974928	Capana09g000056
GO:1903553	BP	e	positive regulation of extracellular exosome assembly	1/1752	1/35336	0.0495812	8	1	0.974928	Capana03g000871
GO:0010286	BP	e	heat acclimation	1/1752	1/35336	0.0495812	5	1	0.974928	Capana02g002131
GO:0033215	BP	e	reductive iron assimilation	1/1752	1/35336	0.0495812	12	1	0.974928	Capana06g001184
GO:0010106	BP	e	cellular response to iron ion starvation	1/1752	1/35336	0.0495812	7	1	0.974928	Capana03g000411
GO:0034486	BP	e	vacuolar transmembrane transport	1/1752	1/35336	0.0495812	5	1	0.974928	Capana03g000364
GO:0043066	BP	e	negative regulation of apoptotic process	1/1752	1/35336	0.0495812	7	1	0.974928	Capana06g000284
GO:0033212	BP	e	iron import into cell	1/1752	1/35336	0.0495812	11	1	0.974928	Capana06g001184
GO:1902115	BP	e	regulation of organelle assembly	1/1752	1/35336	0.0495812	6	1	0.974928	Capana03g000871
GO:0015689	BP	e	molybdate ion transport	1/1752	1/35336	0.0495812	7	1	0.974928	Capana03g000364
GO:0072506	BP	e	trivalent inorganic anion homeostasis	1/1752	1/35336	0.0495812	7	1	0.974928	Capana09g000056
GO:0046885	BP	e	regulation of hormone biosynthetic process	1/1752	1/35336	0.0495812	6	1	0.974928	Capana00g003773
GO:0071277	BP	e	cellular response to calcium ion	1/1752	1/35336	0.0495812	6	1	0.974928	Capana11g001513
GO:0048639	BP	e	positive regulation of developmental growth	1/1752	1/35336	0.0495812	5	1	0.974928	Capana12g001765
GO:0000052	BP	e	citrulline metabolic process	1/1752	1/35336	0.0495812	8	1	0.974928	Capana06g002038
GO:0010021	BP	e	amylopectin biosynthetic process	1/1752	1/35336	0.0495812	5	1	0.974928	Capana02g001836
GO:0032350	BP	e	regulation of hormone metabolic process	1/1752	1/35336	0.0495812	4	1	0.974928	Capana00g003773
GO:0033530	BP	e	raffinose metabolic process	1/1752	1/35336	0.0495812	5	1	0.974928	Capana03g002812
GO:0015810	BP	e	aspartate transmembrane transport	1/1752	1/35336	0.0495812	10	1	0.974928	Capana12g000826
GO:0055062	BP	e	phosphate ion homeostasis	1/1752	1/35336	0.0495812	8	1	0.974928	Capana09g000056
GO:0050810	BP	e	regulation of steroid biosynthetic process	1/1752	1/35336	0.0495812	7	1	0.974928	Capana00g003773
GO:0140352	BP	e	export from cell	6/1752	54/35336	0.0501557	4	6	0.982882	Capana03g000871, Capana06g000470, Capana06g001174, Capana06g002790, Capana07g000268, Capana09g002042
GO:0006887	BP	e	exocytosis	5/1752	41/35336	0.0508967	6	5	0.991499	Capana03g000871, Capana06g000470, Capana06g001174, Capana06g002790, Capana09g002042
GO:0005975	BP	e	carbohydrate metabolic process	62/1752	986/35336	0.0531161	3	62	1	Capana00g000646, Capana00g001508, Capana00g001535, Capana00g002551, Capana00g003378, Capana00g003604, Capana01g000276, Capana01g000843, Capana01g001700, Capana01g001766, Capana01g002127, Capana01g002421, Capana01g002714, Capana01g004301, Capana02g000931, Capana02g001649, Capana02g001836, Capana02g002791, Capana02g002912, Capana02g002913, Capana02g003399, Capana02g003519, Capana02g003520, Capana03…
GO:0050801	BP	e	ion homeostasis	5/1752	42/35336	0.0555143	5	5	1	Capana01g003109, Capana05g002051, Capana06g000256, Capana06g001184, Capana09g000056
GO:0006228	BP	e	UTP biosynthetic process	2/1752	8/35336	0.0563661	11	2	1	Capana00g003380, Capana05g002350
GO:0006183	BP	e	GTP biosynthetic process	2/1752	8/35336	0.0563661	11	2	1	Capana00g003380, Capana05g002350
GO:0001678	BP	e	cellular glucose homeostasis	2/1752	8/35336	0.0563661	7	2	1	Capana02g002912, Capana02g002913
GO:0043622	BP	e	cortical microtubule organization	2/1752	8/35336	0.0563661	8	2	1	Capana01g003000, Capana02g003270
GO:0042593	BP	e	glucose homeostasis	2/1752	8/35336	0.0563661	6	2	1	Capana02g002912, Capana02g002913
GO:0033500	BP	e	carbohydrate homeostasis	2/1752	8/35336	0.0563661	5	2	1	Capana02g002912, Capana02g002913
GO:0046051	BP	e	UTP metabolic process	2/1752	8/35336	0.0563661	10	2	1	Capana00g003380, Capana05g002350
GO:0071695	BP	e	anatomical structure maturation	2/1752	8/35336	0.0563661	3	2	1	Capana03g003656, Capana07g000702
GO:0030865	BP	e	cortical cytoskeleton organization	2/1752	8/35336	0.0563661	6	2	1	Capana01g003000, Capana02g003270
GO:0046039	BP	e	GTP metabolic process	2/1752	8/35336	0.0563661	10	2	1	Capana00g003380, Capana05g002350
GO:0007166	BP	e	cell surface receptor signaling pathway	3/1752	18/35336	0.0569014	5	3	1	Capana03g000872, Capana03g000873, Capana03g001206
GO:0034762	BP	e	regulation of transmembrane transport	4/1752	30/35336	0.0591908	5	4	1	Capana03g002801, Capana05g001704, Capana06g000719, Capana08g000206
GO:0055065	BP	e	metal ion homeostasis	4/1752	30/35336	0.0591908	7	4	1	Capana01g003109, Capana05g002051, Capana06g000256, Capana06g001184
GO:0046856	BP	e	phosphatidylinositol dephosphorylation	3/1752	19/35336	0.0651635	8	3	1	Capana00g004100, Capana09g001839, Capana12g002597
GO:0046839	BP	e	phospholipid dephosphorylation	3/1752	19/35336	0.0651635	6	3	1	Capana00g004100, Capana09g001839, Capana12g002597
GO:0046777	BP	e	protein autophosphorylation	3/1752	19/35336	0.0651635	8	3	1	Capana06g000920, Capana06g000921, Capana10g000211
GO:0098656	BP	e	anion transmembrane transport	2/1752	9/35336	0.0701399	6	2	1	Capana03g000364, Capana12g000826
GO:0009584	BP	e	detection of visible light	2/1752	9/35336	0.0701399	6	2	1	Capana02g001344, Capana05g002211
GO:0051510	BP	e	regulation of unidimensional cell growth	2/1752	9/35336	0.0701399	6	2	1	Capana06g000719, Capana12g001765
GO:0046890	BP	e	regulation of lipid biosynthetic process	2/1752	9/35336	0.0701399	6	2	1	Capana00g003773, Capana04g000645
GO:0000041	BP	e	transition metal ion transport	2/1752	9/35336	0.0701399	7	2	1	Capana05g002051, Capana06g001184
GO:0031122	BP	e	cytoplasmic microtubule organization	2/1752	9/35336	0.0701399	7	2	1	Capana01g003000, Capana02g003270
GO:0030258	BP	e	lipid modification	5/1752	45/35336	0.0707643	5	5	1	Capana00g004100, Capana04g001639, Capana05g000154, Capana09g001839, Capana12g002597
GO:0032879	BP	e	regulation of localization	5/1752	45/35336	0.0707643	3	5	1	Capana03g000871, Capana03g002801, Capana05g001704, Capana06g000719, Capana08g000206
GO:0032940	BP	e	secretion by cell	5/1752	45/35336	0.0707643	5	5	1	Capana03g000871, Capana06g000470, Capana06g001174, Capana06g002790, Capana09g002042
GO:0072528	BP	e	pyrimidine-containing compound biosynthetic process	5/1752	46/35336	0.0763094	5	5	1	Capana00g003380, Capana01g000752, Capana01g002908, Capana05g002350, Capana09g002318
GO:0048268	BP	e	clathrin coat assembly	3/1752	21/35336	0.0832093	7	3	1	Capana04g001353, Capana08g000105, Capana08g000115
GO:1901419	BP	e	regulation of response to alcohol	2/1752	10/35336	0.0848677	4	2	1	Capana03g002801, Capana04g001537
GO:0009968	BP	e	negative regulation of signal transduction	2/1752	10/35336	0.0848677	6	2	1	Capana03g002801, Capana04g001537
GO:0009787	BP	e	regulation of abscisic acid-activated signaling pathway	2/1752	10/35336	0.0848677	6	2	1	Capana03g002801, Capana04g001537
GO:1905957	BP	e	regulation of cellular response to alcohol	2/1752	10/35336	0.0848677	5	2	1	Capana03g002801, Capana04g001537
GO:0046916	BP	e	cellular transition metal ion homeostasis	2/1752	10/35336	0.0848677	9	2	1	Capana05g002051, Capana06g001184
GO:0010648	BP	e	negative regulation of cell communication	2/1752	10/35336	0.0848677	5	2	1	Capana03g002801, Capana04g001537
GO:0022604	BP	e	regulation of cell morphogenesis	2/1752	10/35336	0.0848677	5	2	1	Capana06g000719, Capana12g001765
GO:0023057	BP	e	negative regulation of signaling	2/1752	10/35336	0.0848677	4	2	1	Capana03g002801, Capana04g001537
GO:0050896	BP	e	response to stimulus	65/1752	1068/35336	0.08585	1	65	1	Capana00g001328, Capana00g002267, Capana00g003114, Capana00g003226, Capana00g003773, Capana01g000054, Capana01g001279, Capana01g002714, Capana01g003109, Capana01g003604, Capana01g004380, Capana02g000461, Capana02g000471, Capana02g000492, Capana02g000688, Capana02g001203, Capana02g001344, Capana02g001689, Capana02g001800, Capana02g001846, Capana02g002131, Capana02g002424, Capana02g002913, Capana03…
GO:0046903	BP	e	secretion	5/1752	48/35336	0.0880791	4	5	1	Capana03g000871, Capana06g000470, Capana06g001174, Capana06g002790, Capana09g002042
GO:0055080	BP	e	cation homeostasis	4/1752	35/35336	0.0934336	6	4	1	Capana01g003109, Capana05g002051, Capana06g000256, Capana06g001184
GO:0044210	BP	e	'de novo' CTP biosynthetic process	1/1752	2/35336	0.0967054	12	1	1	Capana01g002908
GO:0042450	BP	e	arginine biosynthetic process via ornithine	1/1752	2/35336	0.0967054	11	1	1	Capana06g002038
GO:2001257	BP	e	regulation of cation channel activity	1/1752	2/35336	0.0967054	8	1	1	Capana06g000719
GO:0009663	BP	e	plasmodesma organization	1/1752	2/35336	0.0967054	6	1	1	Capana01g002714
GO:1901379	BP	e	regulation of potassium ion transmembrane transport	1/1752	2/35336	0.0967054	8	1	1	Capana06g000719
GO:0043266	BP	e	regulation of potassium ion transport	1/1752	2/35336	0.0967054	7	1	1	Capana06g000719
GO:1901979	BP	e	regulation of inward rectifier potassium channel activity	1/1752	2/35336	0.0967054	10	1	1	Capana06g000719
GO:0051085	BP	e	chaperone cofactor-dependent protein refolding	1/1752	2/35336	0.0967054	5	1	1	Capana06g001737
GO:0032413	BP	e	negative regulation of ion transmembrane transporter activity	1/1752	2/35336	0.0967054	8	1	1	Capana03g002801
GO:1901016	BP	e	regulation of potassium ion transmembrane transporter activity	1/1752	2/35336	0.0967054	9	1	1	Capana06g000719
GO:0034766	BP	e	negative regulation of ion transmembrane transport	1/1752	2/35336	0.0967054	7	1	1	Capana03g002801
GO:0051084	BP	e	'de novo' posttranslational protein folding	1/1752	2/35336	0.0967054	4	1	1	Capana06g001737
GO:0046950	BP	e	cellular ketone body metabolic process	1/1752	2/35336	0.0967054	3	1	1	Capana00g001353
GO:0045216	BP	e	cell-cell junction organization	1/1752	2/35336	0.0967054	5	1	1	Capana01g002714
GO:0009313	BP	e	oligosaccharide catabolic process	1/1752	2/35336	0.0967054	5	1	1	Capana03g002812
GO:0032410	BP	e	negative regulation of transporter activity	1/1752	2/35336	0.0967054	6	1	1	Capana03g002801
GO:0010959	BP	e	regulation of metal ion transport	1/1752	2/35336	0.0967054	6	1	1	Capana06g000719
GO:1903533	BP	e	regulation of protein targeting	1/1752	2/35336	0.0967054	8	1	1	Capana03g000871
GO:0046951	BP	e	ketone body biosynthetic process	1/1752	2/35336	0.0967054	5	1	1	Capana00g001353
GO:0010375	BP	e	stomatal complex patterning	1/1752	2/35336	0.0967054	4	1	1	Capana07g000702
GO:0010981	BP	e	regulation of cell wall macromolecule metabolic process	1/1752	2/35336	0.0967054	5	1	1	Capana01g002714
GO:0010074	BP	e	maintenance of meristem identity	1/1752	2/35336	0.0967054	4	1	1	Capana01g002714
GO:0034330	BP	e	cell junction organization	1/1752	2/35336	0.0967054	4	1	1	Capana01g002714
GO:1903960	BP	e	negative regulation of anion transmembrane transport	1/1752	2/35336	0.0967054	8	1	1	Capana03g002801
GO:2001009	BP	e	regulation of plant-type cell wall cellulose biosynthetic process	1/1752	2/35336	0.0967054	11	1	1	Capana01g002714
GO:1902224	BP	e	ketone body metabolic process	1/1752	2/35336	0.0967054	4	1	1	Capana00g001353
GO:1903792	BP	e	negative regulation of anion transport	1/1752	2/35336	0.0967054	7	1	1	Capana03g002801
GO:0034763	BP	e	negative regulation of transmembrane transport	1/1752	2/35336	0.0967054	6	1	1	Capana03g002801
GO:0048579	BP	e	negative regulation of long-day photoperiodism, flowering	1/1752	2/35336	0.0967054	7	1	1	Capana12g001765
GO:0000737	BP	e	DNA catabolic process, endonucleolytic	1/1752	2/35336	0.0967054	8	1	1	Capana09g001873
GO:0006097	BP	e	glyoxylate cycle	1/1752	2/35336	0.0967054	8	1	1	Capana03g001354
GO:0043069	BP	e	negative regulation of programmed cell death	1/1752	2/35336	0.0967054	6	1	1	Capana06g000284
GO:0006458	BP	e	'de novo' protein folding	1/1752	2/35336	0.0967054	3	1	1	Capana06g001737
GO:0043271	BP	e	negative regulation of ion transport	1/1752	2/35336	0.0967054	6	1	1	Capana03g002801
GO:0000212	BP	e	meiotic spindle organization	1/1752	2/35336	0.0967054	8	1	1	Capana00g003226
GO:0010360	BP	e	negative regulation of anion channel activity	1/1752	2/35336	0.0967054	9	1	1	Capana03g002801
GO:0043631	BP	e	RNA polyadenylation	2/1752	11/35336	0.100421	7	2	1	Capana01g002067, Capana03g001335
GO:0017006	BP	e	protein-tetrapyrrole linkage	2/1752	11/35336	0.100421	7	2	1	Capana02g001344, Capana05g002211
GO:0072527	BP	e	pyrimidine-containing compound metabolic process	5/1752	50/35336	0.100734	4	5	1	Capana00g003380, Capana01g000752, Capana01g002908, Capana05g002350, Capana09g002318
GO:0006468	BP	e	protein phosphorylation	4/1752	36/35336	0.101201	7	4	1	Capana00g002882, Capana06g000920, Capana06g000921, Capana10g000211
GO:0006875	BP	e	cellular metal ion homeostasis	3/1752	23/35336	0.103127	8	3	1	Capana05g002051, Capana06g000256, Capana06g001184
GO:0042545	BP	e	cell wall modification	7/1752	78/35336	0.110639	6	7	1	Capana00g001508, Capana01g000581, Capana01g002714, Capana03g000069, Capana05g001994, Capana06g000030, Capana12g000288
GO:0007165	BP	e	signal transduction	32/1752	489/35336	0.114296	4	32	1	Capana00g004528, Capana00g004852, Capana00g004856, Capana01g000109, Capana02g001025, Capana02g001344, Capana02g001666, Capana02g002377, Capana03g000548, Capana03g000640, Capana03g000872, Capana03g000873, Capana03g001206, Capana03g002643, Capana03g002801, Capana04g002352, Capana04g002749, Capana05g000840, Capana05g001682, Capana05g002045, Capana05g002211, Capana06g000284, Capana06g000309, Capana06…
GO:0019216	BP	e	regulation of lipid metabolic process	2/1752	12/35336	0.116683	5	2	1	Capana00g003773, Capana04g000645
GO:0055076	BP	e	transition metal ion homeostasis	2/1752	12/35336	0.116683	8	2	1	Capana05g002051, Capana06g001184
GO:0048609	BP	e	multicellular organismal reproductive process	2/1752	12/35336	0.116683	2	2	1	Capana03g003656, Capana07g000702
GO:0046501	BP	e	protoporphyrinogen IX metabolic process	2/1752	12/35336	0.116683	6	2	1	Capana04g002892, Capana08g002151
GO:0006782	BP	e	protoporphyrinogen IX biosynthetic process	2/1752	12/35336	0.116683	7	2	1	Capana04g002892, Capana08g002151
GO:0021700	BP	e	developmental maturation	2/1752	12/35336	0.116683	2	2	1	Capana03g003656, Capana07g000702
GO:0010565	BP	e	regulation of cellular ketone metabolic process	2/1752	13/35336	0.133544	5	2	1	Capana02g001689, Capana04g000645
GO:0046271	BP	e	phenylpropanoid catabolic process	4/1752	40/35336	0.135036	5	4	1	Capana01g004492, Capana04g001210, Capana06g000321, Capana06g000406
GO:0046274	BP	e	lignin catabolic process	4/1752	40/35336	0.135036	6	4	1	Capana01g004492, Capana04g001210, Capana06g000321, Capana06g000406
GO:0018904	BP	e	ether metabolic process	3/1752	26/35336	0.136066	3	3	1	Capana00g000050, Capana08g002361, Capana09g000972
GO:0006012	BP	e	galactose metabolic process	3/1752	26/35336	0.136066	6	3	1	Capana00g003378, Capana01g000276, Capana04g000143
GO:0006662	BP	e	glycerol ether metabolic process	3/1752	26/35336	0.136066	4	3	1	Capana00g000050, Capana08g002361, Capana09g000972
GO:0030003	BP	e	cellular cation homeostasis	3/1752	26/35336	0.136066	7	3	1	Capana05g002051, Capana06g000256, Capana06g001184
GO:0009755	BP	e	hormone-mediated signaling pathway	10/1752	123/35336	0.138362	5	10	1	Capana01g000109, Capana02g001666, Capana03g000548, Capana03g000640, Capana03g002643, Capana03g002801, Capana04g002749, Capana05g002045, Capana07g001714, Capana12g002081
GO:0009607	BP	e	response to biotic stimulus	10/1752	123/35336	0.138362	2	10	1	Capana02g001689, Capana02g001800, Capana02g001846, Capana02g002424, Capana07g002094, Capana08g002488, Capana08g002489, Capana10g000211, Capana11g000102, Capana12g001233
GO:0045490	BP	e	pectin catabolic process	8/1752	92/35336	0.139852	7	8	1	Capana00g001508, Capana02g000931, Capana02g003399, Capana03g000069, Capana03g004371, Capana05g001994, Capana06g000030, Capana12g000288
GO:0009704	BP	e	de-etiolation	1/1752	3/35336	0.141494	5	1	1	Capana11g001513
GO:0044089	BP	e	positive regulation of cellular component biogenesis	1/1752	3/35336	0.141494	5	1	1	Capana03g000871
GO:0032951	BP	e	regulation of beta-glucan biosynthetic process	1/1752	3/35336	0.141494	9	1	1	Capana01g002714
GO:0010337	BP	e	regulation of salicylic acid metabolic process	1/1752	3/35336	0.141494	6	1	1	Capana02g001689
GO:0090333	BP	e	regulation of stomatal closure	1/1752	3/35336	0.141494	5	1	1	Capana11g001513
GO:0030307	BP	e	positive regulation of cell growth	1/1752	3/35336	0.141494	6	1	1	Capana12g001765
GO:0061077	BP	e	chaperone-mediated protein folding	1/1752	3/35336	0.141494	3	1	1	Capana06g001737
GO:0033157	BP	e	regulation of intracellular protein transport	1/1752	3/35336	0.141494	7	1	1	Capana03g000871
GO:0009625	BP	e	response to insect	1/1752	3/35336	0.141494	5	1	1	Capana10g000211
GO:2001006	BP	e	regulation of cellulose biosynthetic process	1/1752	3/35336	0.141494	10	1	1	Capana01g002714
GO:0032950	BP	e	regulation of beta-glucan metabolic process	1/1752	3/35336	0.141494	7	1	1	Capana01g002714
GO:0016236	BP	e	macroautophagy	1/1752	3/35336	0.141494	5	1	1	Capana06g000926
GO:0010359	BP	e	regulation of anion channel activity	1/1752	3/35336	0.141494	8	1	1	Capana03g002801
GO:0080092	BP	e	regulation of pollen tube growth	1/1752	3/35336	0.141494	7	1	1	Capana06g000719
GO:0005986	BP	e	sucrose biosynthetic process	1/1752	3/35336	0.141494	7	1	1	Capana01g001700
GO:1903959	BP	e	regulation of anion transmembrane transport	1/1752	3/35336	0.141494	7	1	1	Capana03g002801
GO:0006591	BP	e	ornithine metabolic process	1/1752	3/35336	0.141494	8	1	1	Capana06g002038
GO:0098657	BP	e	import into cell	1/1752	3/35336	0.141494	4	1	1	Capana06g001184
GO:0042138	BP	e	meiotic DNA double-strand break formation	1/1752	3/35336	0.141494	7	1	1	Capana00g003226
GO:0002237	BP	e	response to molecule of bacterial origin	1/1752	3/35336	0.141494	4	1	1	Capana10g000211
GO:0060341	BP	e	regulation of cellular localization	1/1752	3/35336	0.141494	4	1	1	Capana03g000871
GO:0042547	BP	e	cell wall modification involved in multidimensional cell growth	1/1752	3/35336	0.141494	7	1	1	Capana01g002714
GO:0051051	BP	e	negative regulation of transport	1/1752	3/35336	0.141494	5	1	1	Capana03g002801
GO:0032386	BP	e	regulation of intracellular transport	1/1752	3/35336	0.141494	5	1	1	Capana03g000871
GO:0009831	BP	e	plant-type cell wall modification involved in multidimensional cell growth	1/1752	3/35336	0.141494	8	1	1	Capana01g002714
GO:0009827	BP	e	plant-type cell wall modification	1/1752	3/35336	0.141494	7	1	1	Capana01g002714
GO:0010769	BP	e	regulation of cell morphogenesis involved in differentiation	1/1752	3/35336	0.141494	6	1	1	Capana06g000719
GO:0010638	BP	e	positive regulation of organelle organization	1/1752	3/35336	0.141494	6	1	1	Capana03g000871
GO:0009409	BP	e	response to cold	4/1752	41/35336	0.144132	4	4	1	Capana02g002913, Capana03g002801, Capana08g002571, Capana10g000211
GO:0009605	BP	e	response to external stimulus	12/1752	164/35336	0.150719	2	12	1	Capana02g001344, Capana02g001689, Capana02g001800, Capana03g000411, Capana05g001011, Capana05g002211, Capana07g002090, Capana07g002094, Capana08g002488, Capana08g002489, Capana10g000211, Capana12g001233
GO:0022603	BP	e	regulation of anatomical structure morphogenesis	2/1752	14/35336	0.150905	4	2	1	Capana06g000719, Capana12g001765
GO:0030198	BP	e	extracellular matrix organization	3/1752	28/35336	0.159755	5	3	1	Capana01g002339, Capana01g002714, Capana02g003258
GO:0048585	BP	e	negative regulation of response to stimulus	3/1752	28/35336	0.159755	4	3	1	Capana03g002801, Capana04g001537, Capana12g001765
GO:0010215	BP	e	cellulose microfibril organization	3/1752	28/35336	0.159755	6	3	1	Capana01g002339, Capana01g002714, Capana02g003258
GO:0043062	BP	e	extracellular structure organization	3/1752	28/35336	0.159755	4	3	1	Capana01g002339, Capana01g002714, Capana02g003258
GO:0006487	BP	e	protein N-linked glycosylation	2/1752	15/35336	0.168675	8	2	1	Capana02g003558, Capana05g001286
GO:0009585	BP	e	red, far-red light phototransduction	2/1752	15/35336	0.168675	7	2	1	Capana02g001344, Capana05g002211
GO:0007602	BP	e	phototransduction	2/1752	15/35336	0.168675	6	2	1	Capana02g001344, Capana05g002211
GO:0009583	BP	e	detection of light stimulus	2/1752	15/35336	0.168675	5	2	1	Capana02g001344, Capana05g002211
GO:0010119	BP	e	regulation of stomatal movement	2/1752	15/35336	0.168675	4	2	1	Capana03g002801, Capana11g001513
GO:0019288	BP	e	isopentenyl diphosphate biosynthetic process, methylerythritol 4-phosphate pathway	1/1752	4/35336	0.184064	8	1	1	Capana10g002239
GO:0010962	BP	e	regulation of glucan biosynthetic process	1/1752	4/35336	0.184064	8	1	1	Capana01g002714
GO:0031146	BP	e	SCF-dependent proteasomal ubiquitin-dependent protein catabolic process	1/1752	4/35336	0.184064	10	1	1	Capana01g003170
GO:0010115	BP	e	regulation of abscisic acid biosynthetic process	1/1752	4/35336	0.184064	7	1	1	Capana04g000645
GO:0098727	BP	e	maintenance of cell number	1/1752	4/35336	0.184064	2	1	1	Capana01g002714
GO:0050992	BP	e	dimethylallyl diphosphate biosynthetic process	1/1752	4/35336	0.184064	7	1	1	Capana10g002239
GO:0070201	BP	e	regulation of establishment of protein localization	1/1752	4/35336	0.184064	5	1	1	Capana03g000871
GO:0009088	BP	e	threonine biosynthetic process	1/1752	4/35336	0.184064	10	1	1	Capana05g000495
GO:0000245	BP	e	spliceosomal complex assembly	1/1752	4/35336	0.184064	8	1	1	Capana00g003778
GO:0019682	BP	e	glyceraldehyde-3-phosphate metabolic process	1/1752	4/35336	0.184064	5	1	1	Capana10g002239
GO:0032881	BP	e	regulation of polysaccharide metabolic process	1/1752	4/35336	0.184064	6	1	1	Capana01g002714
GO:0098661	BP	e	inorganic anion transmembrane transport	1/1752	4/35336	0.184064	7	1	1	Capana03g000364
GO:0050826	BP	e	response to freezing	1/1752	4/35336	0.184064	5	1	1	Capana10g000211
GO:0003333	BP	e	amino acid transmembrane transport	1/1752	4/35336	0.184064	8	1	1	Capana12g000826
GO:0032885	BP	e	regulation of polysaccharide biosynthetic process	1/1752	4/35336	0.184064	7	1	1	Capana01g002714
GO:0051560	BP	e	mitochondrial calcium ion homeostasis	1/1752	4/35336	0.184064	10	1	1	Capana06g000256
GO:0009298	BP	e	GDP-mannose biosynthetic process	1/1752	4/35336	0.184064	8	1	1	Capana02g002791
GO:0006378	BP	e	mRNA polyadenylation	1/1752	4/35336	0.184064	10	1	1	Capana03g001335
GO:0019827	BP	e	stem cell population maintenance	1/1752	4/35336	0.184064	3	1	1	Capana01g002714
GO:0044070	BP	e	regulation of anion transport	1/1752	4/35336	0.184064	6	1	1	Capana03g002801
GO:0006423	BP	e	cysteinyl-tRNA aminoacylation	1/1752	4/35336	0.184064	11	1	1	Capana08g002526
GO:0006995	BP	e	cellular response to nitrogen starvation	1/1752	4/35336	0.184064	7	1	1	Capana07g002090
GO:0050993	BP	e	dimethylallyl diphosphate metabolic process	1/1752	4/35336	0.184064	6	1	1	Capana10g002239
GO:0006556	BP	e	S-adenosylmethionine biosynthetic process	1/1752	4/35336	0.184064	5	1	1	Capana12g000190
GO:0032880	BP	e	regulation of protein localization	1/1752	4/35336	0.184064	4	1	1	Capana03g000871
GO:0051223	BP	e	regulation of protein transport	1/1752	4/35336	0.184064	6	1	1	Capana03g000871
GO:0016311	BP	e	dephosphorylation	3/1752	30/35336	0.184576	5	3	1	Capana00g004100, Capana09g001839, Capana12g002597
GO:0006004	BP	e	fucose metabolic process	5/1752	52/35336	0.185155	6	5	1	Capana02g003519, Capana02g003520, Capana03g001367, Capana03g002590, Capana09g001610
GO:0015740	BP	e	C4-dicarboxylate transport	2/1752	16/35336	0.186771	9	2	1	Capana09g001419, Capana12g000826
GO:0009582	BP	e	detection of abiotic stimulus	2/1752	16/35336	0.186771	3	2	1	Capana02g001344, Capana05g002211
GO:0009742	BP	e	brassinosteroid mediated signaling pathway	2/1752	16/35336	0.186771	7	2	1	Capana02g001666, Capana04g002749
GO:0043401	BP	e	steroid hormone mediated signaling pathway	2/1752	16/35336	0.186771	6	2	1	Capana02g001666, Capana04g002749
GO:0009581	BP	e	detection of external stimulus	2/1752	16/35336	0.186771	3	2	1	Capana02g001344, Capana05g002211
GO:0009743	BP	e	response to carbohydrate	2/1752	16/35336	0.186771	4	2	1	Capana01g002714, Capana03g003656
GO:0001558	BP	e	regulation of cell growth	2/1752	16/35336	0.186771	5	2	1	Capana06g000719, Capana12g001765
GO:0006835	BP	e	dicarboxylic acid transport	2/1752	16/35336	0.186771	8	2	1	Capana09g001419, Capana12g000826
GO:0006873	BP	e	cellular ion homeostasis	3/1752	31/35336	0.197344	6	3	1	Capana05g002051, Capana06g000256, Capana06g001184
GO:0042592	BP	e	homeostatic process	15/1752	216/35336	0.204573	3	15	1	Capana00g000050, Capana00g002410, Capana01g000035, Capana01g003109, Capana02g000272, Capana02g002912, Capana02g002913, Capana05g002051, Capana06g000256, Capana06g000328, Capana06g001184, Capana08g002361, Capana09g000056, Capana09g000972, Capana12g002910
GO:0048638	BP	e	regulation of developmental growth	2/1752	17/35336	0.205117	4	2	1	Capana06g000719, Capana12g001765
GO:0009698	BP	e	phenylpropanoid metabolic process	5/1752	58/35336	0.211707	4	5	1	Capana01g004492, Capana04g000836, Capana04g001210, Capana06g000321, Capana06g000406
GO:0009737	BP	e	response to abscisic acid	5/1752	60/35336	0.223126	5	5	1	Capana00g002267, Capana01g002714, Capana03g002301, Capana04g000836, Capana08g002571
GO:0071103	BP	e	DNA conformation change	3/1752	33/35336	0.22347	6	3	1	Capana01g003675, Capana03g004446, Capana09g001873
GO:0006265	BP	e	DNA topological change	2/1752	18/35336	0.223644	7	2	1	Capana03g004446, Capana09g001873
GO:0019856	BP	e	pyrimidine nucleobase biosynthetic process	2/1752	18/35336	0.223644	8	2	1	Capana01g000752, Capana01g002908
GO:0009267	BP	e	cellular response to starvation	2/1752	18/35336	0.223644	6	2	1	Capana03g000411, Capana07g002090
GO:0048316	BP	e	seed development	1/1752	5/35336	0.224523	4	1	1	Capana03g002643
GO:0006566	BP	e	threonine metabolic process	1/1752	5/35336	0.224523	9	1	1	Capana05g000495
GO:1902930	BP	e	regulation of alcohol biosynthetic process	1/1752	5/35336	0.224523	5	1	1	Capana04g000645
GO:0006370	BP	e	7-methylguanosine mRNA capping	1/1752	5/35336	0.224523	10	1	1	Capana04g000199
GO:0055129	BP	e	L-proline biosynthetic process	1/1752	5/35336	0.224523	11	1	1	Capana02g001203
GO:1904062	BP	e	regulation of cation transmembrane transport	1/1752	5/35336	0.224523	7	1	1	Capana06g000719
GO:0071248	BP	e	cellular response to metal ion	1/1752	5/35336	0.224523	5	1	1	Capana11g001513
GO:0044092	BP	e	negative regulation of molecular function	1/1752	5/35336	0.224523	3	1	1	Capana03g002801
GO:0009646	BP	e	response to absence of light	1/1752	5/35336	0.224523	6	1	1	Capana00g003773
GO:0006308	BP	e	DNA catabolic process	1/1752	5/35336	0.224523	7	1	1	Capana09g001873
GO:0046500	BP	e	S-adenosylmethionine metabolic process	1/1752	5/35336	0.224523	4	1	1	Capana12g000190
GO:0061982	BP	e	meiosis I cell cycle process	1/1752	5/35336	0.224523	4	1	1	Capana00g003226
GO:0006561	BP	e	proline biosynthetic process	1/1752	5/35336	0.224523	10	1	1	Capana02g001203
GO:0006570	BP	e	tyrosine metabolic process	1/1752	5/35336	0.224523	8	1	1	Capana09g000884
GO:0055075	BP	e	potassium ion homeostasis	1/1752	5/35336	0.224523	8	1	1	Capana01g003109
GO:0006435	BP	e	threonyl-tRNA aminoacylation	1/1752	5/35336	0.224523	11	1	1	Capana07g002301
GO:0048544	BP	e	recognition of pollen	10/1752	135/35336	0.227034	3	10	1	Capana02g000166, Capana02g003377, Capana03g002082, Capana03g002330, Capana03g002331, Capana04g000742, Capana04g001884, Capana06g002474, Capana06g002475, Capana07g001586
GO:0008037	BP	e	cell recognition	10/1752	135/35336	0.227034	2	10	1	Capana02g000166, Capana02g003377, Capana03g002082, Capana03g002330, Capana03g002331, Capana04g000742, Capana04g001884, Capana06g002474, Capana06g002475, Capana07g001586
GO:0097305	BP	e	response to alcohol	5/1752	61/35336	0.229256	4	5	1	Capana00g002267, Capana01g002714, Capana03g002301, Capana04g000836, Capana08g002571
GO:0030244	BP	e	cellulose biosynthetic process	3/1752	34/35336	0.236777	9	3	1	Capana01g000843, Capana01g002714, Capana01g004301
GO:0019395	BP	e	fatty acid oxidation	2/1752	19/35336	0.242289	8	2	1	Capana04g001639, Capana05g000154
GO:0006635	BP	e	fatty acid beta-oxidation	2/1752	19/35336	0.242289	9	2	1	Capana04g001639, Capana05g000154
GO:0006206	BP	e	pyrimidine nucleobase metabolic process	2/1752	19/35336	0.242289	7	2	1	Capana01g000752, Capana01g002908
GO:0019725	BP	e	cellular homeostasis	13/1752	194/35336	0.24498	4	13	1	Capana00g000050, Capana00g002410, Capana01g000035, Capana02g000272, Capana02g002912, Capana02g002913, Capana05g002051, Capana06g000256, Capana06g000328, Capana06g001184, Capana08g002361, Capana09g000972, Capana12g002910
GO:0019748	BP	e	secondary metabolic process	5/1752	64/35336	0.249162	2	5	1	Capana01g004492, Capana04g000836, Capana04g001210, Capana06g000321, Capana06g000406
GO:0009620	BP	e	response to fungus	3/1752	35/35336	0.250216	5	3	1	Capana02g001800, Capana07g002094, Capana12g001233
GO:0006857	BP	e	oligopeptide transport	3/1752	35/35336	0.250216	7	3	1	Capana01g000541, Capana06g000371, Capana10g001656
GO:0007186	BP	e	G protein-coupled receptor signaling pathway	2/1752	20/35336	0.260994	5	2	1	Capana08g002488, Capana08g002489
GO:0062012	BP	e	regulation of small molecule metabolic process	2/1752	20/35336	0.260994	4	2	1	Capana02g001689, Capana04g000645
GO:0031123	BP	e	RNA 3'-end processing	2/1752	20/35336	0.260994	8	2	1	Capana01g002067, Capana03g001335
GO:0009826	BP	e	unidimensional cell growth	2/1752	20/35336	0.260994	4	2	1	Capana01g002714, Capana09g001148
GO:0051606	BP	e	detection of stimulus	2/1752	20/35336	0.260994	2	2	1	Capana02g001344, Capana05g002211
GO:0009062	BP	e	fatty acid catabolic process	2/1752	20/35336	0.260994	8	2	1	Capana04g001639, Capana05g000154
GO:0034440	BP	e	lipid oxidation	2/1752	20/35336	0.260994	6	2	1	Capana04g001639, Capana05g000154
GO:0019674	BP	e	NAD metabolic process	1/1752	6/35336	0.262978	2	1	1	Capana01g001678
GO:0019747	BP	e	regulation of isoprenoid metabolic process	1/1752	6/35336	0.262978	6	1	1	Capana04g000645
GO:1990778	BP	e	protein localization to cell periphery	1/1752	6/35336	0.262978	5	1	1	Capana11g000977
GO:0016131	BP	e	brassinosteroid metabolic process	1/1752	6/35336	0.262978	6	1	1	Capana00g003773
GO:0045927	BP	e	positive regulation of growth	1/1752	6/35336	0.262978	4	1	1	Capana12g001765
GO:1901570	BP	e	fatty acid derivative biosynthetic process	1/1752	6/35336	0.262978	4	1	1	Capana00g001353
GO:0009838	BP	e	abscission	1/1752	6/35336	0.262978	2	1	1	Capana01g003066
GO:0019673	BP	e	GDP-mannose metabolic process	1/1752	6/35336	0.262978	7	1	1	Capana02g002791
GO:0006388	BP	e	tRNA splicing, via endonucleolytic cleavage and ligation	1/1752	6/35336	0.262978	10	1	1	Capana06g000295
GO:0072659	BP	e	protein localization to plasma membrane	1/1752	6/35336	0.262978	6	1	1	Capana11g000977
GO:0034284	BP	e	response to monosaccharide	1/1752	6/35336	0.262978	5	1	1	Capana01g002714
GO:2000242	BP	e	negative regulation of reproductive process	1/1752	6/35336	0.262978	4	1	1	Capana12g001765
GO:0009746	BP	e	response to hexose	1/1752	6/35336	0.262978	6	1	1	Capana01g002714
GO:0006741	BP	e	NADP biosynthetic process	1/1752	6/35336	0.262978	11	1	1	Capana01g001678
GO:0009631	BP	e	cold acclimation	1/1752	6/35336	0.262978	5	1	1	Capana08g002571
GO:0042981	BP	e	regulation of apoptotic process	1/1752	6/35336	0.262978	6	1	1	Capana06g000284
GO:0009749	BP	e	response to glucose	1/1752	6/35336	0.262978	7	1	1	Capana01g002714
GO:0006865	BP	e	amino acid transport	1/1752	6/35336	0.262978	6	1	1	Capana12g000826
GO:0065008	BP	e	regulation of biological quality	18/1752	277/35336	0.263365	2	18	1	Capana00g000050, Capana00g002410, Capana00g003773, Capana01g000035, Capana01g001108, Capana01g003109, Capana02g000272, Capana02g002912, Capana02g002913, Capana04g000194, Capana05g002051, Capana06g000256, Capana06g000328, Capana06g001184, Capana08g002361, Capana09g000056, Capana09g000972, Capana12g002910
GO:0006950	BP	e	response to stress	45/1752	780/35336	0.278416	2	45	1	Capana00g003114, Capana00g003226, Capana01g001279, Capana01g003109, Capana01g004380, Capana02g000461, Capana02g000688, Capana02g001203, Capana02g001689, Capana02g001800, Capana02g001846, Capana02g002131, Capana02g002424, Capana02g002913, Capana03g000079, Capana03g000411, Capana03g002801, Capana03g002812, Capana03g003656, Capana04g000638, Capana04g000645, Capana04g000836, Capana04g001537, Capana04…
GO:0031669	BP	e	cellular response to nutrient levels	2/1752	21/35336	0.279708	5	2	1	Capana03g000411, Capana07g002090
GO:0042594	BP	e	response to starvation	2/1752	21/35336	0.279708	5	2	1	Capana03g000411, Capana07g002090
GO:0045488	BP	e	pectin metabolic process	8/1752	115/35336	0.282795	6	8	1	Capana00g001508, Capana02g000931, Capana02g003399, Capana03g000069, Capana03g004371, Capana05g001994, Capana06g000030, Capana12g000288
GO:0010393	BP	e	galacturonan metabolic process	8/1752	115/35336	0.282795	5	8	1	Capana00g001508, Capana02g000931, Capana02g003399, Capana03g000069, Capana03g004371, Capana05g001994, Capana06g000030, Capana12g000288
GO:0006820	BP	e	anion transport	4/1752	46/35336	0.289106	5	4	1	Capana03g000364, Capana09g001419, Capana11g002281, Capana12g000826
GO:0016310	BP	e	phosphorylation	6/1752	80/35336	0.293568	5	6	1	Capana00g002882, Capana02g002912, Capana02g002913, Capana06g000920, Capana06g000921, Capana10g000211
GO:0006099	BP	e	tricarboxylic acid cycle	4/1752	47/35336	0.294631	3	4	1	Capana01g001084, Capana03g001354, Capana03g003831, Capana07g002124
GO:0015698	BP	e	inorganic anion transport	2/1752	22/35336	0.298384	6	2	1	Capana03g000364, Capana11g002281
GO:0060560	BP	e	developmental growth involved in morphogenesis	2/1752	22/35336	0.298384	3	2	1	Capana01g002714, Capana09g001148
GO:0006486	BP	e	protein glycosylation	9/1752	127/35336	0.299384	7	9	1	Capana02g001789, Capana02g003558, Capana03g000814, Capana03g001056, Capana05g001286, Capana06g000987, Capana07g001060, Capana08g000579, Capana10g001542
GO:0043413	BP	e	macromolecule glycosylation	9/1752	127/35336	0.299384	5	9	1	Capana02g001789, Capana02g003558, Capana03g000814, Capana03g001056, Capana05g001286, Capana06g000987, Capana07g001060, Capana08g000579, Capana10g001542
GO:1905039	BP	e	carboxylic acid transmembrane transport	1/1752	7/35336	0.299526	7	1	1	Capana12g000826
GO:0051702	BP	e	biological process involved in interaction with symbiont	1/1752	7/35336	0.299526	3	1	1	Capana02g001689
GO:1901568	BP	e	fatty acid derivative metabolic process	1/1752	7/35336	0.299526	3	1	1	Capana00g001353
GO:1903825	BP	e	organic acid transmembrane transport	1/1752	7/35336	0.299526	6	1	1	Capana12g000826
GO:0006559	BP	e	L-phenylalanine catabolic process	1/1752	7/35336	0.299526	10	1	1	Capana09g000884
GO:0043562	BP	e	cellular response to nitrogen levels	1/1752	7/35336	0.299526	6	1	1	Capana07g002090
GO:0009626	BP	e	plant-type hypersensitive response	1/1752	7/35336	0.299526	7	1	1	Capana02g001689
GO:0009240	BP	e	isopentenyl diphosphate biosynthetic process	1/1752	7/35336	0.299526	7	1	1	Capana10g002239
GO:0035437	BP	e	maintenance of protein localization in endoplasmic reticulum	1/1752	7/35336	0.299526	6	1	1	Capana02g001652
GO:0009099	BP	e	valine biosynthetic process	1/1752	7/35336	0.299526	9	1	1	Capana06g001772
GO:0072595	BP	e	maintenance of protein localization in organelle	1/1752	7/35336	0.299526	5	1	1	Capana02g001652
GO:0046490	BP	e	isopentenyl diphosphate metabolic process	1/1752	7/35336	0.299526	6	1	1	Capana10g002239
GO:0034050	BP	e	programmed cell death induced by symbiont	1/1752	7/35336	0.299526	6	1	1	Capana02g001689
GO:1902222	BP	e	erythrose 4-phosphate/phosphoenolpyruvate family amino acid catabolic process	1/1752	7/35336	0.299526	9	1	1	Capana09g000884
GO:0000394	BP	e	RNA splicing, via endonucleolytic cleavage and ligation	1/1752	7/35336	0.299526	9	1	1	Capana06g000295
GO:0006560	BP	e	proline metabolic process	1/1752	7/35336	0.299526	9	1	1	Capana02g001203
GO:0006621	BP	e	protein retention in ER lumen	1/1752	7/35336	0.299526	7	1	1	Capana02g001652
GO:0009808	BP	e	lignin metabolic process	4/1752	49/35336	0.306841	5	4	1	Capana01g004492, Capana04g001210, Capana06g000321, Capana06g000406
GO:0070085	BP	e	glycosylation	9/1752	132/35336	0.311323	2	9	1	Capana02g001789, Capana02g003558, Capana03g000814, Capana03g001056, Capana05g001286, Capana06g000987, Capana07g001060, Capana08g000579, Capana10g001542
GO:0006730	BP	e	one-carbon metabolic process	2/1752	23/35336	0.31698	3	2	1	Capana08g001905, Capana12g000190
GO:0031407	BP	e	oxylipin metabolic process	2/1752	23/35336	0.31698	6	2	1	Capana03g000103, Capana12g001150
GO:0031408	BP	e	oxylipin biosynthetic process	2/1752	23/35336	0.31698	7	2	1	Capana03g000103, Capana12g001150
GO:0046942	BP	e	carboxylic acid transport	2/1752	23/35336	0.31698	7	2	1	Capana09g001419, Capana12g000826
GO:0006573	BP	e	valine metabolic process	1/1752	8/35336	0.334264	8	1	1	Capana06g001772
GO:0009089	BP	e	lysine biosynthetic process via diaminopimelate	1/1752	8/35336	0.334264	11	1	1	Capana05g000495
GO:0009452	BP	e	7-methylguanosine RNA capping	1/1752	8/35336	0.334264	9	1	1	Capana04g000199
GO:0006553	BP	e	lysine metabolic process	1/1752	8/35336	0.334264	9	1	1	Capana05g000495
GO:0019264	BP	e	glycine biosynthetic process from serine	1/1752	8/35336	0.334264	11	1	1	Capana08g001905
GO:0019419	BP	e	sulfate reduction	1/1752	8/35336	0.334264	4	1	1	Capana02g000272
GO:0009845	BP	e	seed germination	1/1752	8/35336	0.334264	2	1	1	Capana04g001639
GO:0048586	BP	e	regulation of long-day photoperiodism, flowering	1/1752	8/35336	0.334264	5	1	1	Capana12g001765
GO:0036260	BP	e	RNA capping	1/1752	8/35336	0.334264	8	1	1	Capana04g000199
GO:0009085	BP	e	lysine biosynthetic process	1/1752	8/35336	0.334264	10	1	1	Capana05g000495
GO:0045185	BP	e	maintenance of protein location	1/1752	8/35336	0.334264	3	1	1	Capana02g001652
GO:0046451	BP	e	diaminopimelate metabolic process	1/1752	8/35336	0.334264	7	1	1	Capana05g000495
GO:0032507	BP	e	maintenance of protein location in cell	1/1752	8/35336	0.334264	4	1	1	Capana02g001652
GO:0072329	BP	e	monocarboxylic acid catabolic process	2/1752	24/35336	0.335458	7	2	1	Capana04g001639, Capana05g000154
GO:0016049	BP	e	cell growth	2/1752	24/35336	0.335458	2	2	1	Capana01g002714, Capana09g001148
GO:0015711	BP	e	organic anion transport	2/1752	24/35336	0.335458	6	2	1	Capana09g001419, Capana12g000826
GO:0071446	BP	e	cellular response to salicylic acid stimulus	2/1752	24/35336	0.335458	6	2	1	Capana01g003604, Capana07g000674
GO:0071407	BP	e	cellular response to organic cyclic compound	2/1752	24/35336	0.335458	5	2	1	Capana01g003604, Capana07g000674
GO:0043207	BP	e	response to external biotic stimulus	7/1752	97/35336	0.340585	3	7	1	Capana02g001689, Capana02g001800, Capana07g002094, Capana08g002488, Capana08g002489, Capana10g000211, Capana12g001233
GO:0051707	BP	e	response to other organism	7/1752	97/35336	0.340585	4	7	1	Capana02g001689, Capana02g001800, Capana07g002094, Capana08g002488, Capana08g002489, Capana10g000211, Capana12g001233
GO:0044419	BP	e	biological process involved in interspecies interaction between organisms	7/1752	99/35336	0.345998	1	7	1	Capana02g001689, Capana02g001800, Capana07g002094, Capana08g002488, Capana08g002489, Capana10g000211, Capana12g001233
GO:0071496	BP	e	cellular response to external stimulus	2/1752	25/35336	0.353784	3	2	1	Capana03g000411, Capana07g002090
GO:0031668	BP	e	cellular response to extracellular stimulus	2/1752	25/35336	0.353784	4	2	1	Capana03g000411, Capana07g002090
GO:0031667	BP	e	response to nutrient levels	2/1752	25/35336	0.353784	4	2	1	Capana03g000411, Capana07g002090
GO:0012501	BP	e	programmed cell death	1/1752	9/35336	0.367279	3	1	1	Capana02g001689
GO:0070828	BP	e	heterochromatin organization	1/1752	9/35336	0.367279	5	1	1	Capana06g002048
GO:0140115	BP	e	export across plasma membrane	1/1752	9/35336	0.367279	5	1	1	Capana07g000268
GO:0120029	BP	e	proton export across plasma membrane	1/1752	9/35336	0.367279	9	1	1	Capana07g000268
GO:0006547	BP	e	histidine metabolic process	1/1752	9/35336	0.367279	7	1	1	Capana07g002306
GO:0006545	BP	e	glycine biosynthetic process	1/1752	9/35336	0.367279	10	1	1	Capana08g001905
GO:0045814	BP	e	negative regulation of gene expression, epigenetic	1/1752	9/35336	0.367279	7	1	1	Capana06g002048
GO:0009959	BP	e	negative gravitropism	1/1752	9/35336	0.367279	5	1	1	Capana05g001011
GO:0046184	BP	e	aldehyde biosynthetic process	1/1752	9/35336	0.367279	4	1	1	Capana03g000345
GO:0006885	BP	e	regulation of pH	1/1752	9/35336	0.367279	8	1	1	Capana01g003109
GO:0051651	BP	e	maintenance of location in cell	1/1752	9/35336	0.367279	3	1	1	Capana02g001652
GO:0000105	BP	e	histidine biosynthetic process	1/1752	9/35336	0.367279	8	1	1	Capana07g002306
GO:0042822	BP	e	pyridoxal phosphate metabolic process	1/1752	9/35336	0.367279	6	1	1	Capana03g000345
GO:0031124	BP	e	mRNA 3'-end processing	1/1752	9/35336	0.367279	9	1	1	Capana03g001335
GO:0010675	BP	e	regulation of cellular carbohydrate metabolic process	1/1752	9/35336	0.367279	6	1	1	Capana01g002714
GO:0031507	BP	e	heterochromatin assembly	1/1752	9/35336	0.367279	8	1	1	Capana06g002048
GO:0042823	BP	e	pyridoxal phosphate biosynthetic process	1/1752	9/35336	0.367279	7	1	1	Capana03g000345
GO:0015977	BP	e	carbon fixation	2/1752	26/35336	0.371927	3	2	1	Capana04g001161, Capana07g002124
GO:0046112	BP	e	nucleobase biosynthetic process	2/1752	26/35336	0.371927	7	2	1	Capana01g000752, Capana01g002908
GO:2000031	BP	e	regulation of salicylic acid mediated signaling pathway	2/1752	26/35336	0.371927	6	2	1	Capana01g003604, Capana07g000674
GO:0006952	BP	e	defense response	11/1752	171/35336	0.373452	3	11	1	Capana02g001689, Capana02g001800, Capana02g001846, Capana02g002424, Capana05g001245, Capana07g001714, Capana08g002488, Capana08g002489, Capana11g000102, Capana12g001233, Capana12g002081
GO:0015849	BP	e	organic acid transport	2/1752	27/35336	0.38986	5	2	1	Capana09g001419, Capana12g000826
GO:0044403	BP	e	biological process involved in symbiotic interaction	1/1752	10/35336	0.398658	2	1	1	Capana02g001689
GO:0060548	BP	e	negative regulation of cell death	1/1752	10/35336	0.398658	5	1	1	Capana06g000284
GO:0071900	BP	e	regulation of protein serine/threonine kinase activity	1/1752	10/35336	0.398658	10	1	1	Capana09g001449
GO:0043067	BP	e	regulation of programmed cell death	1/1752	10/35336	0.398658	5	1	1	Capana06g000284
GO:0015988	BP	e	energy coupled proton transmembrane transport, against electrochemical gradient	1/1752	10/35336	0.398658	9	1	1	Capana00g003309
GO:0008219	BP	e	cell death	1/1752	10/35336	0.398658	2	1	1	Capana02g001689
GO:0015990	BP	e	electron transport coupled proton transport	1/1752	10/35336	0.398658	10	1	1	Capana00g003309
GO:0009269	BP	e	response to desiccation	1/1752	10/35336	0.398658	6	1	1	Capana08g001008
GO:0055067	BP	e	monovalent inorganic cation homeostasis	1/1752	10/35336	0.398658	7	1	1	Capana01g003109
GO:0019253	BP	e	reductive pentose-phosphate cycle	1/1752	10/35336	0.398658	6	1	1	Capana04g001161
GO:0000290	BP	e	deadenylation-dependent decapping of nuclear-transcribed mRNA	1/1752	10/35336	0.398658	10	1	1	Capana09g000443
GO:0000079	BP	e	regulation of cyclin-dependent protein serine/threonine kinase activity	1/1752	10/35336	0.398658	11	1	1	Capana09g001449
GO:0015919	BP	e	peroxisomal membrane transport	1/1752	10/35336	0.398658	6	1	1	Capana01g000023
GO:1904029	BP	e	regulation of cyclin-dependent protein kinase activity	1/1752	10/35336	0.398658	10	1	1	Capana09g001449
GO:0019685	BP	e	photosynthesis, dark reaction	1/1752	10/35336	0.398658	5	1	1	Capana04g001161
GO:0110156	BP	e	methylguanosine-cap decapping	1/1752	10/35336	0.398658	8	1	1	Capana09g000443
GO:0110154	BP	e	RNA decapping	1/1752	10/35336	0.398658	7	1	1	Capana09g000443
GO:0051260	BP	e	protein homooligomerization	1/1752	10/35336	0.398658	7	1	1	Capana01g000247
GO:0006536	BP	e	glutamate metabolic process	1/1752	10/35336	0.398658	9	1	1	Capana03g001534
GO:0010224	BP	e	response to UV-B	1/1752	10/35336	0.398658	6	1	1	Capana02g002913
GO:0019318	BP	e	hexose metabolic process	8/1752	123/35336	0.401736	5	8	1	Capana00g003378, Capana01g000276, Capana02g003519, Capana02g003520, Capana03g001367, Capana03g002590, Capana04g000143, Capana09g001610
GO:0033993	BP	e	response to lipid	5/1752	72/35336	0.407513	4	5	1	Capana00g002267, Capana01g002714, Capana03g002301, Capana04g000836, Capana08g002571
GO:0008643	BP	e	carbohydrate transport	5/1752	73/35336	0.412444	5	5	1	Capana00g002536, Capana03g001663, Capana08g001400, Capana08g001548, Capana10g000550
GO:0034637	BP	e	cellular carbohydrate biosynthetic process	8/1752	127/35336	0.414793	5	8	1	Capana00g000646, Capana01g000843, Capana01g001700, Capana01g002714, Capana01g004301, Capana02g001649, Capana03g002047, Capana05g001390
GO:0015833	BP	e	peptide transport	3/1752	36/35336	0.423916	6	3	1	Capana01g000541, Capana06g000371, Capana10g001656
GO:0043255	BP	e	regulation of carbohydrate biosynthetic process	1/1752	11/35336	0.428482	6	1	1	Capana01g002714
GO:0045087	BP	e	innate immune response	1/1752	11/35336	0.428482	6	1	1	Capana02g001689
GO:0009860	BP	e	pollen tube growth	1/1752	11/35336	0.428482	6	1	1	Capana09g001148
GO:0035999	BP	e	tetrahydrofolate interconversion	1/1752	11/35336	0.428482	7	1	1	Capana08g001905
GO:0007076	BP	e	mitotic chromosome condensation	1/1752	11/35336	0.428482	9	1	1	Capana01g003675
GO:0009226	BP	e	nucleotide-sugar biosynthetic process	1/1752	11/35336	0.428482	7	1	1	Capana02g002791
GO:0003002	BP	e	regionalization	1/1752	11/35336	0.428482	3	1	1	Capana07g000702
GO:0045010	BP	e	actin nucleation	1/1752	11/35336	0.428482	6	1	1	Capana12g002028
GO:0009074	BP	e	aromatic amino acid family catabolic process	1/1752	11/35336	0.428482	8	1	1	Capana09g000884
GO:0034314	BP	e	Arp2/3 complex-mediated actin nucleation	1/1752	11/35336	0.428482	7	1	1	Capana12g002028
GO:0006109	BP	e	regulation of carbohydrate metabolic process	1/1752	11/35336	0.428482	5	1	1	Capana01g002714
GO:0006955	BP	e	immune response	1/1752	11/35336	0.428482	2	1	1	Capana02g001689
GO:0009064	BP	e	glutamine family amino acid metabolic process	5/1752	76/35336	0.428557	8	5	1	Capana01g002908, Capana02g001203, Capana02g002814, Capana03g001534, Capana06g002038
GO:0042886	BP	e	amide transport	3/1752	37/35336	0.4296	5	3	1	Capana01g000541, Capana06g000371, Capana10g001656
GO:0010033	BP	e	response to organic substance	13/1752	216/35336	0.431434	3	13	1	Capana00g001328, Capana00g002267, Capana01g002714, Capana01g003604, Capana03g002301, Capana03g003656, Capana04g000836, Capana04g001639, Capana07g000674, Capana08g002571, Capana09g001973, Capana10g000211, Capana10g002005
GO:0044262	BP	e	cellular carbohydrate metabolic process	13/1752	218/35336	0.435357	4	13	1	Capana00g000646, Capana01g000843, Capana01g001700, Capana01g002714, Capana01g004301, Capana02g001649, Capana03g001354, Capana03g002047, Capana03g002552, Capana03g003656, Capana05g001390, Capana07g000060, Capana07g000366
GO:0009664	BP	e	plant-type cell wall organization	3/1752	38/35336	0.435744	6	3	1	Capana01g002714, Capana05g002106, Capana12g000235
GO:0090305	BP	e	nucleic acid phosphodiester bond hydrolysis	3/1752	39/35336	0.442306	6	3	1	Capana00g003226, Capana09g001151, Capana09g001873
GO:0042445	BP	e	hormone metabolic process	3/1752	39/35336	0.442306	4	3	1	Capana00g003773, Capana01g001108, Capana04g000194
GO:0051259	BP	e	protein complex oligomerization	1/1752	12/35336	0.456827	6	1	1	Capana01g000247
GO:0043574	BP	e	peroxisomal transport	1/1752	12/35336	0.456827	5	1	1	Capana01g000023
GO:0006771	BP	e	riboflavin metabolic process	1/1752	12/35336	0.456827	5	1	1	Capana08g002064
GO:0006313	BP	e	transposition, DNA-mediated	1/1752	12/35336	0.456827	8	1	1	Capana08g001848
GO:0006783	BP	e	heme biosynthetic process	1/1752	12/35336	0.456827	7	1	1	Capana08g000413
GO:0042727	BP	e	flavin-containing compound biosynthetic process	1/1752	12/35336	0.456827	5	1	1	Capana08g002064
GO:0042816	BP	e	vitamin B6 metabolic process	1/1752	12/35336	0.456827	5	1	1	Capana03g000345
GO:0032196	BP	e	transposition	1/1752	12/35336	0.456827	2	1	1	Capana08g001848
GO:0032957	BP	e	inositol trisphosphate metabolic process	1/1752	12/35336	0.456827	7	1	1	Capana04g000765
GO:0042726	BP	e	flavin-containing compound metabolic process	1/1752	12/35336	0.456827	4	1	1	Capana08g002064
GO:0009231	BP	e	riboflavin biosynthetic process	1/1752	12/35336	0.456827	6	1	1	Capana08g002064
GO:0043455	BP	e	regulation of secondary metabolic process	1/1752	12/35336	0.456827	4	1	1	Capana04g000645
GO:0042819	BP	e	vitamin B6 biosynthetic process	1/1752	12/35336	0.456827	6	1	1	Capana03g000345
GO:0009097	BP	e	isoleucine biosynthetic process	1/1752	13/35336	0.483767	9	1	1	Capana06g001772
GO:0016128	BP	e	phytosteroid metabolic process	1/1752	13/35336	0.483767	5	1	1	Capana00g003773
GO:0006323	BP	e	DNA packaging	1/1752	13/35336	0.483767	7	1	1	Capana01g003675
GO:0009932	BP	e	cell tip growth	1/1752	13/35336	0.483767	5	1	1	Capana09g001148
GO:0006261	BP	e	DNA-dependent DNA replication	1/1752	13/35336	0.483767	7	1	1	Capana03g002990
GO:0055074	BP	e	calcium ion homeostasis	1/1752	13/35336	0.483767	8	1	1	Capana06g000256
GO:0030261	BP	e	chromosome condensation	1/1752	13/35336	0.483767	8	1	1	Capana01g003675
GO:0048581	BP	e	negative regulation of post-embryonic development	1/1752	13/35336	0.483767	6	1	1	Capana12g001765
GO:0048588	BP	e	developmental cell growth	1/1752	13/35336	0.483767	3	1	1	Capana09g001148
GO:0051130	BP	e	positive regulation of cellular component organization	1/1752	13/35336	0.483767	5	1	1	Capana03g000871
GO:0006549	BP	e	isoleucine metabolic process	1/1752	13/35336	0.483767	8	1	1	Capana06g001772
GO:0007051	BP	e	spindle organization	1/1752	13/35336	0.483767	7	1	1	Capana00g003226
GO:0006207	BP	e	'de novo' pyrimidine nucleobase biosynthetic process	1/1752	13/35336	0.483767	9	1	1	Capana01g000752
GO:0051094	BP	e	positive regulation of developmental process	1/1752	13/35336	0.483767	4	1	1	Capana12g001765
GO:0006874	BP	e	cellular calcium ion homeostasis	1/1752	13/35336	0.483767	9	1	1	Capana06g000256
GO:0006779	BP	e	porphyrin-containing compound biosynthetic process	3/1752	45/35336	0.488482	6	3	1	Capana04g002892, Capana08g000413, Capana08g002151
GO:0006979	BP	e	response to oxidative stress	11/1752	184/35336	0.493845	3	11	1	Capana01g001279, Capana01g004380, Capana02g000688, Capana02g002913, Capana03g002812, Capana04g000638, Capana04g000836, Capana07g001761, Capana09g000117, Capana10g000359, Capana10g001226
GO:0009416	BP	e	response to light stimulus	7/1752	110/35336	0.503712	4	7	1	Capana00g003773, Capana01g002714, Capana02g001344, Capana02g002913, Capana05g001011, Capana05g002211, Capana11g001513
GO:0043648	BP	e	dicarboxylic acid metabolic process	3/1752	47/35336	0.505707	6	3	1	Capana03g001534, Capana03g003831, Capana05g000495
GO:0009314	BP	e	response to radiation	7/1752	112/35336	0.508521	3	7	1	Capana00g003773, Capana01g002714, Capana02g001344, Capana02g002913, Capana05g001011, Capana05g002211, Capana11g001513
GO:0006108	BP	e	malate metabolic process	1/1752	14/35336	0.509372	7	1	1	Capana03g003831
GO:0006366	BP	e	transcription by RNA polymerase II	1/1752	14/35336	0.509372	10	1	1	Capana02g002523
GO:0032012	BP	e	regulation of ARF protein signal transduction	1/1752	14/35336	0.509372	9	1	1	Capana02g003344
GO:0046578	BP	e	regulation of Ras protein signal transduction	1/1752	14/35336	0.509372	8	1	1	Capana02g003344
GO:0072503	BP	e	cellular divalent inorganic cation homeostasis	1/1752	14/35336	0.509372	8	1	1	Capana06g000256
GO:0051056	BP	e	regulation of small GTPase mediated signal transduction	1/1752	14/35336	0.509372	7	1	1	Capana02g003344
GO:0009853	BP	e	photorespiration	1/1752	14/35336	0.509372	4	1	1	Capana04g001161
GO:0040029	BP	e	regulation of gene expression, epigenetic	1/1752	14/35336	0.509372	6	1	1	Capana06g002048
GO:1903508	BP	e	positive regulation of nucleic acid-templated transcription	7/1752	117/35336	0.523309	9	7	1	Capana00g002267, Capana01g003545, Capana03g001463, Capana05g000149, Capana06g002604, Capana08g001829, Capana12g000846
GO:1902680	BP	e	positive regulation of RNA biosynthetic process	7/1752	117/35336	0.523309	8	7	1	Capana00g002267, Capana01g003545, Capana03g001463, Capana05g000149, Capana06g002604, Capana08g001829, Capana12g000846
GO:0045893	BP	e	positive regulation of transcription, DNA-templated	7/1752	117/35336	0.523309	10	7	1	Capana00g002267, Capana01g003545, Capana03g001463, Capana05g000149, Capana06g002604, Capana08g001829, Capana12g000846
GO:0019359	BP	e	nicotinamide nucleotide biosynthetic process	1/1752	15/35336	0.533708	10	1	1	Capana01g001678
GO:1902221	BP	e	erythrose 4-phosphate/phosphoenolpyruvate family amino acid metabolic process	1/1752	15/35336	0.533708	8	1	1	Capana09g000884
GO:0046653	BP	e	tetrahydrofolate metabolic process	1/1752	15/35336	0.533708	6	1	1	Capana08g001905
GO:0044087	BP	e	regulation of cellular component biogenesis	1/1752	15/35336	0.533708	4	1	1	Capana03g000871
GO:0071478	BP	e	cellular response to radiation	1/1752	15/35336	0.533708	5	1	1	Capana01g002714
GO:0072507	BP	e	divalent inorganic cation homeostasis	1/1752	15/35336	0.533708	7	1	1	Capana06g000256
GO:0009691	BP	e	cytokinin biosynthetic process	1/1752	15/35336	0.533708	7	1	1	Capana04g000194
GO:0015743	BP	e	malate transport	1/1752	15/35336	0.533708	10	1	1	Capana09g001419
GO:0007389	BP	e	pattern specification process	1/1752	15/35336	0.533708	2	1	1	Capana07g000702
GO:0051235	BP	e	maintenance of location	1/1752	15/35336	0.533708	2	1	1	Capana02g001652
GO:0071482	BP	e	cellular response to light stimulus	1/1752	15/35336	0.533708	6	1	1	Capana01g002714
GO:0006558	BP	e	L-phenylalanine metabolic process	1/1752	15/35336	0.533708	9	1	1	Capana09g000884
GO:0005996	BP	e	monosaccharide metabolic process	8/1752	132/35336	0.543008	4	8	1	Capana00g003378, Capana01g000276, Capana02g003519, Capana02g003520, Capana03g001367, Capana03g002590, Capana04g000143, Capana09g001610
GO:0006817	BP	e	phosphate ion transport	1/1752	16/35336	0.556837	7	1	1	Capana11g002281
GO:0009411	BP	e	response to UV	1/1752	16/35336	0.556837	5	1	1	Capana02g002913
GO:0006119	BP	e	oxidative phosphorylation	1/1752	16/35336	0.556837	7	1	1	Capana00g003309
GO:0019363	BP	e	pyridine nucleotide biosynthetic process	1/1752	16/35336	0.556837	9	1	1	Capana01g001678
GO:0042168	BP	e	heme metabolic process	1/1752	16/35336	0.556837	6	1	1	Capana08g000413
GO:0043647	BP	e	inositol phosphate metabolic process	1/1752	17/35336	0.578819	6	1	1	Capana04g000765
GO:0071241	BP	e	cellular response to inorganic substance	1/1752	17/35336	0.578819	4	1	1	Capana11g001513
GO:0046496	BP	e	nicotinamide nucleotide metabolic process	1/1752	17/35336	0.578819	9	1	1	Capana01g001678
GO:0051241	BP	e	negative regulation of multicellular organismal process	1/1752	17/35336	0.578819	4	1	1	Capana12g001765
GO:0009225	BP	e	nucleotide-sugar metabolic process	1/1752	17/35336	0.578819	6	1	1	Capana02g002791
GO:0045229	BP	e	external encapsulating structure organization	17/1752	305/35336	0.595143	4	17	1	Capana00g001508, Capana01g000581, Capana01g000843, Capana01g002339, Capana01g002714, Capana01g004301, Capana02g003258, Capana03g000069, Capana04g002231, Capana05g001994, Capana05g002106, Capana06g000030, Capana07g000060, Capana08g000965, Capana12g000235, Capana12g000288, Capana12g000631
GO:0005982	BP	e	starch metabolic process	1/1752	18/35336	0.599712	7	1	1	Capana03g003656
GO:0016109	BP	e	tetraterpenoid biosynthetic process	1/1752	18/35336	0.599712	8	1	1	Capana03g002170
GO:0104004	BP	e	cellular response to environmental stimulus	1/1752	18/35336	0.599712	3	1	1	Capana01g002714
GO:0016117	BP	e	carotenoid biosynthetic process	1/1752	18/35336	0.599712	9	1	1	Capana03g002170
GO:0051093	BP	e	negative regulation of developmental process	1/1752	18/35336	0.599712	4	1	1	Capana12g001765
GO:0071214	BP	e	cellular response to abiotic stimulus	1/1752	18/35336	0.599712	4	1	1	Capana01g002714
GO:0019362	BP	e	pyridine nucleotide metabolic process	1/1752	18/35336	0.599712	8	1	1	Capana01g001678
GO:0009966	BP	e	regulation of signal transduction	5/1752	83/35336	0.608185	5	5	1	Capana01g003604, Capana02g003344, Capana03g002801, Capana04g001537, Capana07g000674
GO:0023051	BP	e	regulation of signaling	5/1752	83/35336	0.608185	3	5	1	Capana01g003604, Capana02g003344, Capana03g002801, Capana04g001537, Capana07g000674
GO:0010646	BP	e	regulation of cell communication	5/1752	83/35336	0.608185	4	5	1	Capana01g003604, Capana02g003344, Capana03g002801, Capana04g001537, Capana07g000674
GO:0098542	BP	e	defense response to other organism	5/1752	85/35336	0.614695	5	5	1	Capana02g001689, Capana02g001800, Capana08g002488, Capana08g002489, Capana12g001233
GO:0006760	BP	e	folic acid-containing compound metabolic process	1/1752	19/35336	0.619569	5	1	1	Capana08g001905
GO:0010941	BP	e	regulation of cell death	1/1752	19/35336	0.619569	4	1	1	Capana06g000284
GO:0009735	BP	e	response to cytokinin	1/1752	19/35336	0.619569	5	1	1	Capana04g001639
GO:0072525	BP	e	pyridine-containing compound biosynthetic process	2/1752	28/35336	0.648207	5	2	1	Capana01g001678, Capana03g000345
GO:0007154	BP	e	cell communication	2/1752	28/35336	0.648207	2	2	1	Capana03g000411, Capana07g002090
GO:0009751	BP	e	response to salicylic acid	2/1752	28/35336	0.648207	5	2	1	Capana01g003604, Capana07g000674
GO:0048589	BP	e	developmental growth	2/1752	29/35336	0.653712	2	2	1	Capana01g002714, Capana09g001148
GO:0040008	BP	e	regulation of growth	2/1752	29/35336	0.653712	3	2	1	Capana06g000719, Capana12g001765
GO:0009991	BP	e	response to extracellular stimulus	2/1752	29/35336	0.653712	3	2	1	Capana03g000411, Capana07g002090
GO:0016485	BP	e	protein processing	2/1752	30/35336	0.659537	6	2	1	Capana03g000872, Capana03g000873
GO:0072524	BP	e	pyridine-containing compound metabolic process	2/1752	30/35336	0.659537	4	2	1	Capana01g001678, Capana03g000345
GO:0040007	BP	e	growth	2/1752	31/35336	0.665636	1	2	1	Capana01g002714, Capana09g001148
GO:0009082	BP	e	branched-chain amino acid biosynthetic process	2/1752	31/35336	0.665636	8	2	1	Capana06g001772, Capana12g000821
GO:0051254	BP	e	positive regulation of RNA metabolic process	7/1752	119/35336	0.668693	7	7	1	Capana00g002267, Capana01g003545, Capana03g001463, Capana05g000149, Capana06g002604, Capana08g001829, Capana12g000846
GO:0045935	BP	e	positive regulation of nucleobase-containing compound metabolic process	7/1752	121/35336	0.671423	6	7	1	Capana00g002267, Capana01g003545, Capana03g001463, Capana05g000149, Capana06g002604, Capana08g001829, Capana12g000846
GO:0019439	BP	e	aromatic compound catabolic process	7/1752	121/35336	0.671423	4	7	1	Capana01g004492, Capana04g001210, Capana06g000321, Capana06g000406, Capana09g000443, Capana09g000884, Capana09g001873
GO:0071310	BP	e	cellular response to organic substance	2/1752	32/35336	0.671968	4	2	1	Capana01g003604, Capana07g000674
GO:0044242	BP	e	cellular lipid catabolic process	2/1752	32/35336	0.671968	5	2	1	Capana04g001639, Capana05g000154
GO:0009112	BP	e	nucleobase metabolic process	2/1752	32/35336	0.671968	6	2	1	Capana01g000752, Capana01g002908
GO:0050832	BP	e	defense response to fungus	2/1752	32/35336	0.671968	6	2	1	Capana02g001800, Capana12g001233
GO:0009690	BP	e	cytokinin metabolic process	2/1752	32/35336	0.671968	6	2	1	Capana01g001108, Capana04g000194
GO:0034754	BP	e	cellular hormone metabolic process	2/1752	32/35336	0.671968	5	2	1	Capana01g001108, Capana04g000194
GO:0071555	BP	e	cell wall organization	15/1752	273/35336	0.673221	5	15	1	Capana00g001508, Capana01g000581, Capana01g000843, Capana01g002714, Capana01g004301, Capana03g000069, Capana04g002231, Capana05g001994, Capana05g002106, Capana06g000030, Capana07g000060, Capana08g000965, Capana12g000235, Capana12g000288, Capana12g000631
GO:1901361	BP	e	organic cyclic compound catabolic process	7/1752	123/35336	0.674616	4	7	1	Capana01g004492, Capana04g001210, Capana06g000321, Capana06g000406, Capana09g000443, Capana09g000884, Capana09g001873
GO:0006284	BP	e	base-excision repair	2/1752	34/35336	0.685183	8	2	1	Capana00g003226, Capana02g000461
GO:0006541	BP	e	glutamine metabolic process	2/1752	34/35336	0.685183	9	2	1	Capana01g002908, Capana02g002814
GO:0042742	BP	e	defense response to bacterium	2/1752	35/35336	0.691998	6	2	1	Capana08g002488, Capana08g002489
GO:0014070	BP	e	response to organic cyclic compound	2/1752	35/35336	0.691998	4	2	1	Capana01g003604, Capana07g000674
GO:0009617	BP	e	response to bacterium	2/1752	35/35336	0.691998	5	2	1	Capana08g002488, Capana08g002489
GO:0009081	BP	e	branched-chain amino acid metabolic process	2/1752	35/35336	0.691998	7	2	1	Capana06g001772, Capana12g000821
GO:0010038	BP	e	response to metal ion	2/1752	36/35336	0.698912	4	2	1	Capana09g001830, Capana11g001513
GO:0000272	BP	e	polysaccharide catabolic process	8/1752	146/35336	0.701699	5	8	1	Capana00g001508, Capana02g000931, Capana02g003399, Capana03g000069, Capana03g004371, Capana05g001994, Capana06g000030, Capana12g000288
GO:0042364	BP	e	water-soluble vitamin biosynthetic process	2/1752	37/35336	0.705898	5	2	1	Capana03g000345, Capana08g002064
GO:0006767	BP	e	water-soluble vitamin metabolic process	2/1752	38/35336	0.712932	4	2	1	Capana03g000345, Capana08g002064
GO:0009725	BP	e	response to hormone	9/1752	164/35336	0.716853	4	9	1	Capana00g001328, Capana00g002267, Capana01g002714, Capana03g002301, Capana04g000836, Capana04g001639, Capana08g002571, Capana09g001973, Capana10g002005
GO:0009719	BP	e	response to endogenous stimulus	9/1752	165/35336	0.718069	2	9	1	Capana00g001328, Capana00g002267, Capana01g002714, Capana03g002301, Capana04g000836, Capana04g001639, Capana08g002571, Capana09g001973, Capana10g002005
GO:0006694	BP	e	steroid biosynthetic process	2/1752	39/35336	0.719993	5	2	1	Capana02g002335, Capana11g002352
GO:0016051	BP	e	carbohydrate biosynthetic process	9/1752	167/35336	0.720717	4	9	1	Capana00g000646, Capana01g000843, Capana01g001700, Capana01g002714, Capana01g004301, Capana02g001649, Capana03g002047, Capana04g001161, Capana05g001390
GO:0010817	BP	e	regulation of hormone levels	3/1752	50/35336	0.737631	3	3	1	Capana00g003773, Capana01g001108, Capana04g000194
GO:0008202	BP	e	steroid metabolic process	3/1752	50/35336	0.737631	4	3	1	Capana00g003773, Capana02g002335, Capana11g002352
GO:0033014	BP	e	tetrapyrrole biosynthetic process	3/1752	50/35336	0.737631	5	3	1	Capana04g002892, Capana08g000413, Capana08g002151
GO:0006778	BP	e	porphyrin-containing compound metabolic process	3/1752	52/35336	0.743471	5	3	1	Capana04g002892, Capana08g000413, Capana08g002151
GO:0016052	BP	e	carbohydrate catabolic process	11/1752	203/35336	0.744316	4	11	1	Capana00g001508, Capana02g000931, Capana02g002912, Capana02g002913, Capana02g003399, Capana03g000069, Capana03g002812, Capana03g004371, Capana05g001994, Capana06g000030, Capana12g000288
GO:0051274	BP	e	beta-glucan biosynthetic process	3/1752	54/35336	0.749938	8	3	1	Capana01g000843, Capana01g002714, Capana01g004301
GO:0030243	BP	e	cellulose metabolic process	3/1752	55/35336	0.753373	8	3	1	Capana01g000843, Capana01g002714, Capana01g004301
GO:0006090	BP	e	pyruvate metabolic process	3/1752	55/35336	0.753373	7	3	1	Capana02g002912, Capana02g002913, Capana10g002239
GO:0071669	BP	e	plant-type cell wall organization or biogenesis	3/1752	56/35336	0.756925	3	3	1	Capana01g002714, Capana05g002106, Capana12g000235
GO:0097435	BP	e	supramolecular fiber organization	3/1752	57/35336	0.760582	4	3	1	Capana01g003000, Capana02g003270, Capana12g002028
GO:0033013	BP	e	tetrapyrrole metabolic process	3/1752	57/35336	0.760582	4	3	1	Capana04g002892, Capana08g000413, Capana08g002151
GO:0016042	BP	e	lipid catabolic process	5/1752	92/35336	0.80747	4	5	1	Capana02g003633, Capana03g002240, Capana03g002241, Capana04g001639, Capana05g000154
GO:0010557	BP	e	positive regulation of macromolecule biosynthetic process	7/1752	130/35336	0.837975	6	7	1	Capana00g002267, Capana01g003545, Capana03g001463, Capana05g000149, Capana06g002604, Capana08g001829, Capana12g000846
GO:0031328	BP	e	positive regulation of cellular biosynthetic process	7/1752	134/35336	0.840881	6	7	1	Capana00g002267, Capana01g003545, Capana03g001463, Capana05g000149, Capana06g002604, Capana08g001829, Capana12g000846
GO:0009891	BP	e	positive regulation of biosynthetic process	7/1752	134/35336	0.840881	5	7	1	Capana00g002267, Capana01g003545, Capana03g001463, Capana05g000149, Capana06g002604, Capana08g001829, Capana12g000846
GO:0045454	BP	e	cell redox homeostasis	8/1752	156/35336	0.852935	5	8	1	Capana00g000050, Capana00g002410, Capana01g000035, Capana02g000272, Capana06g000328, Capana08g002361, Capana09g000972, Capana12g002910
GO:0071554	BP	e	cell wall organization or biogenesis	15/1752	294/35336	0.892287	2	15	1	Capana00g001508, Capana01g000581, Capana01g000843, Capana01g002714, Capana01g004301, Capana03g000069, Capana04g002231, Capana05g001994, Capana05g002106, Capana06g000030, Capana07g000060, Capana08g000965, Capana12g000235, Capana12g000288, Capana12g000631
GO:0000902	BP	e	cell morphogenesis	2/1752	40/35336	1	3	2	1	Capana01g002714, Capana09g001148
GO:2000028	BP	e	regulation of photoperiodism, flowering	1/1752	20/35336	1	4	1	1	Capana12g001765
GO:0009611	BP	e	response to wounding	1/1752	20/35336	1	3	1	1	Capana04g001537
GO:0042558	BP	e	pteridine-containing compound metabolic process	1/1752	20/35336	1	4	1	1	Capana08g001905
GO:0000904	BP	e	cell morphogenesis involved in differentiation	1/1752	20/35336	1	4	1	1	Capana09g001148
GO:0009110	BP	e	vitamin biosynthetic process	2/1752	40/35336	1	4	2	1	Capana03g000345, Capana08g002064
GO:0006526	BP	e	arginine biosynthetic process	1/1752	20/35336	1	10	1	1	Capana06g002038
GO:0006631	BP	e	fatty acid metabolic process	6/1752	120/35336	1	7	6	1	Capana01g000112, Capana01g001986, Capana04g001639, Capana04g002861, Capana05g000154, Capana10g000625
GO:0061919	BP	e	process utilizing autophagic mechanism	1/1752	20/35336	1	2	1	1	Capana06g000926
GO:0042446	BP	e	hormone biosynthetic process	1/1752	20/35336	1	5	1	1	Capana04g000194
GO:0009084	BP	e	glutamine family amino acid biosynthetic process	2/1752	40/35336	1	9	2	1	Capana02g001203, Capana06g002038
GO:0006914	BP	e	autophagy	1/1752	20/35336	1	4	1	1	Capana06g000926
GO:0070887	BP	e	cellular response to chemical stimulus	3/1752	60/35336	1	3	3	1	Capana01g003604, Capana07g000674, Capana11g001513
GO:0005615	CC	e	extracellular space	6/1752	19/35336	0.000228487	2	6	0.0226691	Capana02g001772, Capana04g000485, Capana04g000487, Capana04g000488, Capana04g000491, Capana12g001138
GO:0005634	CC	e	nucleus	149/1752	2338/35336	0.00158111	5	149	0.115702	Capana00g000113, Capana00g000515, Capana00g001549, Capana00g002267, Capana00g002530, Capana00g003154, Capana00g003399, Capana00g003807, Capana00g004693, Capana00g004823, Capana00g004852, Capana01g000046, Capana01g000109, Capana01g000273, Capana01g000658, Capana01g000662, Capana01g000752, Capana01g000924, Capana01g001106, Capana01g001112, Capana01g001407, Capana01g002067, Capana01g002201, Capana01…
GO:0031970	CC	e	organelle envelope lumen	2/1752	5/35336	0.022225	5	2	0.783837	Capana07g001646, Capana10g000425
GO:0005758	CC	e	mitochondrial intermembrane space	2/1752	5/35336	0.022225	6	2	0.783837	Capana07g001646, Capana10g000425
GO:0030014	CC	e	CCR4-NOT complex	3/1752	16/35336	0.0420019	3	3	0.974928	Capana01g003675, Capana06g000644, Capana10g001205
GO:0031314	CC	e	extrinsic component of mitochondrial inner membrane	2/1752	7/35336	0.043686	4	2	0.974928	Capana07g001646, Capana10g000425
GO:0030136	CC	e	clathrin-coated vesicle	3/1752	17/35336	0.0491748	8	3	0.974928	Capana04g001353, Capana08g000105, Capana08g000115
GO:0005775	CC	e	vacuolar lumen	1/1752	1/35336	0.0495812	5	1	0.974928	Capana03g002552
GO:0019028	CC	e	viral capsid	1/1752	1/35336	0.0495812	2	1	0.974928	Capana08g002319
GO:0031312	CC	e	extrinsic component of organelle membrane	2/1752	8/35336	0.0563661	3	2	1	Capana07g001646, Capana10g000425
GO:0030135	CC	e	coated vesicle	3/1752	18/35336	0.0569014	7	3	1	Capana04g001353, Capana08g000105, Capana08g000115
GO:0016021	CC	e	integral component of membrane	474/1752	8882/35336	0.0584446	3	474	1	Capana00g000033, Capana00g000444, Capana00g001259, Capana00g001566, Capana00g001655, Capana00g001709, Capana00g001710, Capana00g001795, Capana00g001824, Capana00g002032, Capana00g002071, Capana00g002236, Capana00g002315, Capana00g002320, Capana00g002530, Capana00g002536, Capana00g002551, Capana00g002786, Capana00g002787, Capana00g002789, Capana00g002873, Capana00g002882, Capana00g003021, Capana00…
GO:0031224	CC	e	intrinsic component of membrane	474/1752	8896/35336	0.0664504	2	474	1	Capana00g000033, Capana00g000444, Capana00g001259, Capana00g001566, Capana00g001655, Capana00g001709, Capana00g001710, Capana00g001795, Capana00g001824, Capana00g002032, Capana00g002071, Capana00g002236, Capana00g002315, Capana00g002320, Capana00g002530, Capana00g002536, Capana00g002551, Capana00g002786, Capana00g002787, Capana00g002789, Capana00g002873, Capana00g002882, Capana00g003021, Capana00…
GO:0000145	CC	e	exocyst	5/1752	48/35336	0.0880791	3	5	1	Capana03g000871, Capana06g000470, Capana06g001174, Capana06g002790, Capana09g002042
GO:0012511	CC	e	monolayer-surrounded lipid storage body	2/1752	12/35336	0.116683	6	2	1	Capana06g002401, Capana09g000649
GO:0009705	CC	e	plant-type vacuole membrane	2/1752	14/35336	0.150905	6	2	1	Capana01g003066, Capana03g000364
GO:0009330	CC	e	DNA topoisomerase type II (double strand cut, ATP-hydrolyzing) complex	1/1752	4/35336	0.184064	2	1	1	Capana09g001873
GO:0005811	CC	e	lipid droplet	2/1752	16/35336	0.186771	5	2	1	Capana06g002401, Capana09g000649
GO:1903561	CC	e	extracellular vesicle	1/1752	5/35336	0.224523	5	1	1	Capana03g000871
GO:0070062	CC	e	extracellular exosome	1/1752	5/35336	0.224523	6	1	1	Capana03g000871
GO:0043230	CC	e	extracellular organelle	1/1752	5/35336	0.224523	3	1	1	Capana03g000871
GO:0065010	CC	e	extracellular membrane-bounded organelle	1/1752	5/35336	0.224523	4	1	1	Capana03g000871
GO:0010369	CC	e	chromocenter	1/1752	5/35336	0.224523	5	1	1	Capana00g001549
GO:0005664	CC	e	nuclear origin of replication recognition complex	1/1752	6/35336	0.262978	3	1	1	Capana11g001462
GO:0031012	CC	e	extracellular matrix	1/1752	6/35336	0.262978	3	1	1	Capana01g000614
GO:0005788	CC	e	endoplasmic reticulum lumen	1/1752	6/35336	0.262978	5	1	1	Capana09g001148
GO:0016602	CC	e	CCAAT-binding factor complex	1/1752	6/35336	0.262978	4	1	1	Capana01g002625
GO:0031982	CC	e	vesicle	6/1752	79/35336	0.289469	4	6	1	Capana01g002714, Capana03g000871, Capana04g001353, Capana08g000105, Capana08g000115, Capana12g000256
GO:0043233	CC	e	organelle lumen	4/1752	55/35336	0.351063	3	4	1	Capana03g002552, Capana07g001646, Capana09g001148, Capana10g000425
GO:0031974	CC	e	membrane-enclosed lumen	4/1752	55/35336	0.351063	2	4	1	Capana03g002552, Capana07g001646, Capana09g001148, Capana10g000425
GO:0070013	CC	e	intracellular organelle lumen	4/1752	55/35336	0.351063	4	4	1	Capana03g002552, Capana07g001646, Capana09g001148, Capana10g000425
GO:0019898	CC	e	extrinsic component of membrane	2/1752	25/35336	0.353784	2	2	1	Capana07g001646, Capana10g000425
GO:0000808	CC	e	origin recognition complex	1/1752	9/35336	0.367279	2	1	1	Capana11g001462
GO:0000796	CC	e	condensin complex	1/1752	9/35336	0.367279	3	1	1	Capana01g003675
GO:0005849	CC	e	mRNA cleavage factor complex	2/1752	26/35336	0.371927	3	2	1	Capana03g001335, Capana09g001151
GO:0008278	CC	e	cohesin complex	1/1752	10/35336	0.398658	2	1	1	Capana06g000551
GO:0097708	CC	e	intracellular vesicle	5/1752	74/35336	0.417604	5	5	1	Capana01g002714, Capana04g001353, Capana08g000105, Capana08g000115, Capana12g000256
GO:0031410	CC	e	cytoplasmic vesicle	5/1752	74/35336	0.417604	6	5	1	Capana01g002714, Capana04g001353, Capana08g000105, Capana08g000115, Capana12g000256
GO:0005885	CC	e	Arp2/3 protein complex	1/1752	11/35336	0.428482	2	1	1	Capana12g002028
GO:0045277	CC	e	respiratory chain complex IV	1/1752	11/35336	0.428482	4	1	1	Capana00g003309
GO:0000943	CC	e	retrotransposon nucleocapsid	3/1752	37/35336	0.4296	2	3	1	Capana06g001211, Capana07g000301, Capana12g002442
GO:0099023	CC	e	vesicle tethering complex	5/1752	77/35336	0.434325	2	5	1	Capana03g000871, Capana06g000470, Capana06g001174, Capana06g002790, Capana09g002042
GO:0005789	CC	e	endoplasmic reticulum membrane	9/1752	147/35336	0.447562	4	9	1	Capana01g000144, Capana01g000695, Capana01g004374, Capana02g001652, Capana03g000872, Capana03g000873, Capana04g000836, Capana08g000636, Capana11g001679
GO:0005665	CC	e	RNA polymerase II, core complex	1/1752	12/35336	0.456827	8	1	1	Capana02g002523
GO:0005886	CC	e	plasma membrane	21/1752	362/35336	0.463591	3	21	1	Capana00g002536, Capana00g002882, Capana01g001932, Capana01g002714, Capana01g003109, Capana03g000173, Capana03g000871, Capana03g001628, Capana03g001663, Capana06g000358, Capana06g000719, Capana06g000920, Capana06g000921, Capana06g001184, Capana07g000268, Capana07g002094, Capana08g001548, Capana09g001252, Capana10g000211, Capana12g000256, Capana12g000826
GO:0008180	CC	e	COP9 signalosome	1/1752	13/35336	0.483767	3	1	1	Capana10g002125
GO:0005769	CC	e	early endosome	1/1752	13/35336	0.483767	8	1	1	Capana12g000256
GO:0005839	CC	e	proteasome core complex	1/1752	16/35336	0.556837	2	1	1	Capana08g001583
GO:0070461	CC	e	SAGA-type complex	1/1752	17/35336	0.578819	7	1	1	Capana12g001486
GO:0000159	CC	e	protein phosphatase type 2A complex	1/1752	17/35336	0.578819	6	1	1	Capana02g001025
GO:0110165	CC	e	cellular anatomical entity	693/1752	13753/35336	0.580397	1	693	1	Capana00g000033, Capana00g000050, Capana00g000113, Capana00g000303, Capana00g000444, Capana00g000515, Capana00g001259, Capana00g001353, Capana00g001549, Capana00g001566, Capana00g001655, Capana00g001709, Capana00g001710, Capana00g001795, Capana00g001824, Capana00g002032, Capana00g002071, Capana00g002236, Capana00g002267, Capana00g002315, Capana00g002320, Capana00g002530, Capana00g002536, Capana00…
GO:0031976	CC	e	plastid thylakoid	1/1752	18/35336	0.599712	4	1	1	Capana03g000103
GO:0009534	CC	e	chloroplast thylakoid	1/1752	18/35336	0.599712	5	1	1	Capana03g000103
GO:0005963	CC	e	magnesium-dependent protein serine/threonine phosphatase complex	1/1752	18/35336	0.599712	5	1	1	Capana02g001025
GO:1903293	CC	e	phosphatase complex	1/1752	19/35336	0.619569	3	1	1	Capana02g001025
GO:0008287	CC	e	protein serine/threonine phosphatase complex	1/1752	19/35336	0.619569	4	1	1	Capana02g001025
GO:0005829	CC	e	cytosol	11/1752	199/35336	0.624658	2	11	1	Capana03g000871, Capana03g002801, Capana04g000836, Capana05g000134, Capana05g002170, Capana06g000979, Capana06g001737, Capana07g002094, Capana08g002571, Capana09g001830, Capana09g001938
GO:0031225	CC	e	anchored component of membrane	2/1752	38/35336	0.712932	3	2	1	Capana01g002339, Capana02g003258
GO:0048046	CC	e	apoplast	6/1752	113/35336	0.826523	3	6	1	Capana01g004492, Capana04g001210, Capana06g000321, Capana06g000406, Capana07g000060, Capana10g000462
GO:0043227	CC	e	membrane-bounded organelle	176/1752	3502/35336	0.837548	3	176	1	Capana00g000113, Capana00g000515, Capana00g001353, Capana00g001549, Capana00g002267, Capana00g002530, Capana00g003154, Capana00g003309, Capana00g003399, Capana00g003807, Capana00g004693, Capana00g004823, Capana00g004852, Capana01g000046, Capana01g000109, Capana01g000273, Capana01g000658, Capana01g000662, Capana01g000752, Capana01g000924, Capana01g001106, Capana01g001112, Capana01g001407, Capana01…
GO:0043231	CC	e	intracellular membrane-bounded organelle	175/1752	3497/35336	0.902006	4	175	1	Capana00g000113, Capana00g000515, Capana00g001353, Capana00g001549, Capana00g002267, Capana00g002530, Capana00g003154, Capana00g003309, Capana00g003399, Capana00g003807, Capana00g004693, Capana00g004823, Capana00g004852, Capana01g000046, Capana01g000109, Capana01g000273, Capana01g000658, Capana01g000662, Capana01g000752, Capana01g000924, Capana01g001106, Capana01g001112, Capana01g001407, Capana01…
GO:0005681	CC	e	spliceosomal complex	2/1752	40/35336	1	3	2	1	Capana01g001024, Capana07g000745
GO:0055029	CC	e	nuclear DNA-directed RNA polymerase complex	1/1752	20/35336	1	7	1	1	Capana02g002523
GO:0003700	MF	e	DNA-binding transcription factor activity	72/1752	634/35336	6.69007e-11	2	72	7.73506e-08	Capana00g000113, Capana00g002267, Capana00g002530, Capana00g003399, Capana00g004836, Capana00g004852, Capana01g000046, Capana01g000273, Capana01g000658, Capana01g000662, Capana01g001106, Capana01g002625, Capana01g003492, Capana01g003495, Capana01g003504, Capana01g003505, Capana01g003506, Capana01g003507, Capana01g003545, Capana01g004375, Capana01g004471, Capana01g004472, Capana02g000258, Capana02…
GO:0140110	MF	e	transcription regulator activity	73/1752	737/35336	2.40278e-08	1	73	1.38905e-05	Capana00g000113, Capana00g002267, Capana00g002530, Capana00g003399, Capana00g004836, Capana00g004852, Capana01g000046, Capana01g000273, Capana01g000658, Capana01g000662, Capana01g001106, Capana01g002625, Capana01g003492, Capana01g003495, Capana01g003504, Capana01g003505, Capana01g003506, Capana01g003507, Capana01g003545, Capana01g004375, Capana01g004471, Capana01g004472, Capana02g000258, Capana02…
GO:0004674	MF	e	protein serine/threonine kinase activity	73/1752	901/35336	4.63923e-05	6	73	0.00609532	Capana00g000769, Capana00g001259, Capana00g001376, Capana00g001566, Capana00g002482, Capana00g002532, Capana00g002533, Capana00g002534, Capana00g002882, Capana01g000795, Capana01g001088, Capana01g001441, Capana01g003835, Capana02g001227, Capana02g001232, Capana02g001233, Capana02g001243, Capana02g001659, Capana02g001701, Capana02g002305, Capana02g003085, Capana02g003377, Capana03g000038, Capana03…
GO:0016301	MF	e	kinase activity	176/1752	2645/35336	5.99457e-05	4	176	0.00721971	Capana00g000769, Capana00g001259, Capana00g001376, Capana00g001566, Capana00g001767, Capana00g002032, Capana00g002160, Capana00g002187, Capana00g002482, Capana00g002532, Capana00g002533, Capana00g002534, Capana00g002882, Capana00g002981, Capana00g003376, Capana00g003380, Capana00g003859, Capana00g004284, Capana00g004424, Capana01g000334, Capana01g000752, Capana01g000795, Capana01g000924, Capana01…
GO:0004842	MF	e	ubiquitin-protein transferase activity	26/1752	227/35336	7.58782e-05	4	26	0.00895208	Capana00g001416, Capana01g000581, Capana02g002103, Capana02g002719, Capana03g000577, Capana03g000986, Capana03g001954, Capana04g001398, Capana05g000896, Capana05g000897, Capana05g000898, Capana07g001959, Capana08g000105, Capana08g000932, Capana08g001117, Capana08g001645, Capana08g001901, Capana08g002357, Capana08g002601, Capana10g000864, Capana10g001972, Capana10g001973, Capana11g001351, Capana11…
GO:0043565	MF	e	sequence-specific DNA binding	35/1752	353/35336	0.000104157	5	35	0.0111506	Capana00g000113, Capana00g004852, Capana01g000046, Capana01g000273, Capana01g000658, Capana01g003545, Capana01g004375, Capana01g004471, Capana01g004472, Capana02g001665, Capana02g002230, Capana03g000473, Capana03g001463, Capana03g001721, Capana03g002072, Capana03g002354, Capana03g002635, Capana03g003248, Capana04g000826, Capana05g000149, Capana06g001110, Capana06g002604, Capana07g000898, Capana07…
GO:0017057	MF	e	6-phosphogluconolactonase activity	3/1752	3/35336	0.000121687	5	3	0.0127904	Capana03g001931, Capana03g001932, Capana11g001995
GO:0016773	MF	e	phosphotransferase activity, alcohol group as acceptor	151/1752	2260/35336	0.000202629	4	151	0.0205509	Capana00g000769, Capana00g001259, Capana00g001376, Capana00g001566, Capana00g001767, Capana00g002160, Capana00g002482, Capana00g002532, Capana00g002533, Capana00g002534, Capana00g002882, Capana00g003376, Capana00g003859, Capana00g004284, Capana00g004424, Capana01g000334, Capana01g000795, Capana01g000924, Capana01g001088, Capana01g001441, Capana01g001678, Capana01g001958, Capana01g003332, Capana01…
GO:0004672	MF	e	protein kinase activity	138/1752	2045/35336	0.000231357	5	138	0.0226691	Capana00g000769, Capana00g001259, Capana00g001376, Capana00g001566, Capana00g001767, Capana00g002160, Capana00g002482, Capana00g002532, Capana00g002533, Capana00g002534, Capana00g002882, Capana00g003376, Capana00g003859, Capana00g004284, Capana01g000334, Capana01g000795, Capana01g000924, Capana01g001088, Capana01g001441, Capana01g001958, Capana01g003332, Capana01g003696, Capana01g003835, Capana02…
GO:0019787	MF	e	ubiquitin-like protein transferase activity	26/1752	241/35336	0.000239862	3	26	0.0227318	Capana00g001416, Capana01g000581, Capana02g002103, Capana02g002719, Capana03g000577, Capana03g000986, Capana03g001954, Capana04g001398, Capana05g000896, Capana05g000897, Capana05g000898, Capana07g001959, Capana08g000105, Capana08g000932, Capana08g001117, Capana08g001645, Capana08g001901, Capana08g002357, Capana08g002601, Capana10g000864, Capana10g001972, Capana10g001973, Capana11g001351, Capana11…
GO:0043531	MF	e	ADP binding	52/1752	642/35336	0.00062088	8	52	0.0552201	Capana00g000494, Capana00g001378, Capana00g001550, Capana00g001551, Capana00g001552, Capana00g001553, Capana00g001554, Capana00g001783, Capana00g002321, Capana00g002369, Capana00g002764, Capana00g004528, Capana00g004856, Capana01g000911, Capana01g003776, Capana02g001535, Capana02g002377, Capana02g002735, Capana02g003136, Capana03g001876, Capana03g001885, Capana03g004162, Capana03g004240, Capana03…
GO:0016772	MF	e	transferase activity, transferring phosphorus-containing groups	186/1752	2980/35336	0.00108415	3	186	0.0882745	Capana00g000769, Capana00g001259, Capana00g001376, Capana00g001566, Capana00g001767, Capana00g002032, Capana00g002160, Capana00g002187, Capana00g002482, Capana00g002532, Capana00g002533, Capana00g002534, Capana00g002840, Capana00g002882, Capana00g002981, Capana00g003376, Capana00g003380, Capana00g003859, Capana00g004284, Capana00g004424, Capana01g000334, Capana01g000752, Capana01g000795, Capana01…
GO:0016740	MF	e	transferase activity	321/1752	5480/35336	0.00114384	2	321	0.091841	Capana00g000250, Capana00g000769, Capana00g000954, Capana00g001259, Capana00g001376, Capana00g001416, Capana00g001566, Capana00g001767, Capana00g001795, Capana00g002032, Capana00g002071, Capana00g002160, Capana00g002187, Capana00g002320, Capana00g002482, Capana00g002532, Capana00g002533, Capana00g002534, Capana00g002692, Capana00g002840, Capana00g002882, Capana00g002981, Capana00g003376, Capana00…
GO:0005199	MF	e	structural constituent of cell wall	7/1752	35/35336	0.00143942	2	7	0.11095	Capana00g003132, Capana02g001935, Capana05g000920, Capana08g002052, Capana08g002269, Capana11g002192, Capana12g000235
GO:0004126	MF	e	cytidine deaminase activity	2/1752	2/35336	0.00245696	5	2	0.163261	Capana04g000434, Capana06g000102
GO:0003677	MF	e	DNA binding	144/1752	2298/35336	0.00389071	4	144	0.252721	Capana00g000113, Capana00g000515, Capana00g001549, Capana00g002530, Capana00g002840, Capana00g003154, Capana00g003399, Capana00g004852, Capana01g000046, Capana01g000109, Capana01g000273, Capana01g000334, Capana01g000658, Capana01g000662, Capana01g000924, Capana01g001106, Capana01g001297, Capana01g001407, Capana01g002097, Capana01g002201, Capana01g002469, Capana01g002625, Capana01g002832, Capana01…
GO:0015926	MF	e	glucosidase activity	4/1752	14/35336	0.00403924	5	4	0.259454	Capana00g002551, Capana01g001766, Capana03g002552, Capana11g001062
GO:0016843	MF	e	amine-lyase activity	4/1752	15/35336	0.0052939	4	4	0.322148	Capana03g000936, Capana03g000942, Capana03g000943, Capana07g001895
GO:0016844	MF	e	strictosidine synthase activity	4/1752	15/35336	0.0052939	5	4	0.322148	Capana03g000936, Capana03g000942, Capana03g000943, Capana07g001895
GO:0016307	MF	e	phosphatidylinositol phosphate kinase activity	6/1752	34/35336	0.00599422	5	6	0.350026	Capana00g004424, Capana06g002670, Capana06g002671, Capana06g002672, Capana06g002673, Capana10g002470
GO:0030247	MF	e	polysaccharide binding	11/1752	94/35336	0.00682421	3	11	0.390602	Capana00g003390, Capana00g003859, Capana02g002301, Capana02g002302, Capana02g002305, Capana02g002810, Capana02g002811, Capana03g000717, Capana03g003639, Capana07g001586, Capana08g001572
GO:0032559	MF	e	adenyl ribonucleotide binding	260/1752	4504/35336	0.00812164	7	260	0.425524	Capana00g000022, Capana00g000287, Capana00g000494, Capana00g000769, Capana00g001259, Capana00g001376, Capana00g001378, Capana00g001550, Capana00g001551, Capana00g001552, Capana00g001553, Capana00g001554, Capana00g001566, Capana00g001767, Capana00g001783, Capana00g002160, Capana00g002321, Capana00g002369, Capana00g002482, Capana00g002532, Capana00g002533, Capana00g002534, Capana00g002764, Capana00…
GO:0004930	MF	e	G protein-coupled receptor activity	3/1752	9/35336	0.00815808	4	3	0.425524	Capana03g000033, Capana03g000037, Capana11g000370
GO:0004535	MF	e	poly(A)-specific ribonuclease activity	3/1752	9/35336	0.00815808	9	3	0.425524	Capana01g003675, Capana06g000644, Capana10g001205
GO:0030554	MF	e	adenyl nucleotide binding	260/1752	4508/35336	0.00817041	6	260	0.425524	Capana00g000022, Capana00g000287, Capana00g000494, Capana00g000769, Capana00g001259, Capana00g001376, Capana00g001378, Capana00g001550, Capana00g001551, Capana00g001552, Capana00g001553, Capana00g001554, Capana00g001566, Capana00g001767, Capana00g001783, Capana00g002160, Capana00g002321, Capana00g002369, Capana00g002482, Capana00g002532, Capana00g002533, Capana00g002534, Capana00g002764, Capana00…
GO:0005516	MF	e	calmodulin binding	11/1752	97/35336	0.0086004	3	11	0.43999	Capana02g000666, Capana02g001846, Capana02g002034, Capana02g002424, Capana03g000714, Capana03g000715, Capana03g001005, Capana03g001011, Capana10g002137, Capana10g002491, Capana11g000102
GO:0004573	MF	e	Glc3Man9GlcNAc2 oligosaccharide glucosidase activity	2/1752	4/35336	0.0137863	6	2	0.613067	Capana00g002551, Capana11g001062
GO:0003830	MF	e	beta-1,4-mannosylglycoprotein 4-beta-N-acetylglucosaminyltransferase activity	2/1752	4/35336	0.0137863	6	2	0.613067	Capana02g003558, Capana05g001286
GO:0004888	MF	e	transmembrane signaling receptor activity	7/1752	53/35336	0.0152557	3	7	0.637087	Capana00g002882, Capana00g004919, Capana03g000032, Capana03g000033, Capana03g000037, Capana07g000702, Capana11g000370
GO:0004722	MF	e	protein serine/threonine phosphatase activity	12/1752	116/35336	0.0153061	7	12	0.637087	Capana00g003396, Capana02g003002, Capana03g000145, Capana03g002801, Capana05g002045, Capana05g002193, Capana05g002228, Capana06g000342, Capana06g000398, Capana07g000875, Capana10g001593, Capana12g001871
GO:0019900	MF	e	kinase binding	4/1752	20/35336	0.0154285	4	4	0.637087	Capana00g002882, Capana03g002801, Capana04g001537, Capana09g001449
GO:0038023	MF	e	signaling receptor activity	9/1752	82/35336	0.0201628	2	9	0.783837	Capana00g002882, Capana00g004919, Capana02g001344, Capana03g000032, Capana03g000033, Capana03g000037, Capana05g002211, Capana07g000702, Capana11g000370
GO:0060089	MF	e	molecular transducer activity	9/1752	83/35336	0.0216538	1	9	0.783837	Capana00g002882, Capana00g004919, Capana02g001344, Capana03g000032, Capana03g000033, Capana03g000037, Capana05g002211, Capana07g000702, Capana11g000370
GO:0016722	MF	e	oxidoreductase activity, acting on metal ions	2/1752	5/35336	0.022225	3	2	0.783837	Capana05g002051, Capana06g001184
GO:0030246	MF	e	carbohydrate binding	32/1752	433/35336	0.0251508	2	32	0.836333	Capana00g002160, Capana00g003390, Capana00g003859, Capana01g001230, Capana01g003696, Capana02g001659, Capana02g002301, Capana02g002302, Capana02g002305, Capana02g002810, Capana02g002811, Capana02g002912, Capana02g002913, Capana02g003377, Capana03g000717, Capana03g001056, Capana03g001212, Capana03g002082, Capana03g002330, Capana03g002331, Capana03g003639, Capana04g000143, Capana04g000742, Capana04…
GO:0016757	MF	e	glycosyltransferase activity	52/1752	776/35336	0.0292397	3	52	0.928046	Capana00g002071, Capana01g000843, Capana01g001087, Capana01g004301, Capana02g001789, Capana02g002244, Capana02g002310, Capana02g002330, Capana02g003440, Capana02g003519, Capana02g003520, Capana02g003534, Capana02g003558, Capana03g000814, Capana03g000815, Capana03g001056, Capana03g001367, Capana03g002590, Capana03g002812, Capana03g003458, Capana03g003656, Capana03g003742, Capana03g003744, Capana03…
GO:0019901	MF	e	protein kinase binding	3/1752	15/35336	0.0353987	5	3	0.974928	Capana00g002882, Capana03g002801, Capana09g001449
GO:0000175	MF	e	3'-5'-exoribonuclease activity	3/1752	15/35336	0.0353987	8	3	0.974928	Capana01g003675, Capana06g000644, Capana10g001205
GO:0032553	MF	e	ribonucleotide binding	275/1752	4946/35336	0.0371682	5	275	0.974928	Capana00g000022, Capana00g000287, Capana00g000494, Capana00g000769, Capana00g001259, Capana00g001376, Capana00g001378, Capana00g001444, Capana00g001550, Capana00g001551, Capana00g001552, Capana00g001553, Capana00g001554, Capana00g001566, Capana00g001767, Capana00g001783, Capana00g002160, Capana00g002321, Capana00g002369, Capana00g002482, Capana00g002532, Capana00g002533, Capana00g002534, Capana00…
GO:0140103	MF	e	catalytic activity, acting on a glycoprotein	3/1752	16/35336	0.0420019	3	3	0.974928	Capana02g003558, Capana04g000213, Capana05g001286
GO:0008408	MF	e	3'-5' exonuclease activity	6/1752	52/35336	0.0429181	6	6	0.974928	Capana00g002915, Capana01g000626, Capana01g003675, Capana02g002389, Capana06g000644, Capana10g001205
GO:0005536	MF	e	glucose binding	2/1752	7/35336	0.043686	4	2	0.974928	Capana02g002912, Capana02g002913
GO:0016157	MF	e	sucrose synthase activity	2/1752	7/35336	0.043686	7	2	0.974928	Capana03g003656, Capana07g000366
GO:0097367	MF	e	carbohydrate derivative binding	278/1752	5028/35336	0.0455741	2	278	0.974928	Capana00g000022, Capana00g000287, Capana00g000494, Capana00g000769, Capana00g001259, Capana00g001376, Capana00g001378, Capana00g001444, Capana00g001550, Capana00g001551, Capana00g001552, Capana00g001553, Capana00g001554, Capana00g001566, Capana00g001767, Capana00g001783, Capana00g002160, Capana00g002320, Capana00g002321, Capana00g002369, Capana00g002482, Capana00g002532, Capana00g002533, Capana00…
GO:0016814	MF	e	hydrolase activity, acting on carbon-nitrogen (but not peptide) bonds, in cyclic amidines	3/1752	17/35336	0.0491748	4	3	0.974928	Capana04g000434, Capana06g000102, Capana08g002064
GO:0005545	MF	e	1-phosphatidylinositol binding	3/1752	17/35336	0.0491748	5	3	0.974928	Capana04g001353, Capana08g000105, Capana08g000115
GO:0004411	MF	e	homogentisate 1,2-dioxygenase activity	1/1752	1/35336	0.0495812	5	1	0.974928	Capana09g000884
GO:0015175	MF	e	neutral amino acid transmembrane transporter activity	1/1752	1/35336	0.0495812	6	1	0.974928	Capana12g000826
GO:0015419	MF	e	ABC-type sulfate transporter activity	1/1752	1/35336	0.0495812	7	1	0.974928	Capana08g000766
GO:0015172	MF	e	acidic amino acid transmembrane transporter activity	1/1752	1/35336	0.0495812	6	1	0.974928	Capana12g000826
GO:0016453	MF	e	C-acetyltransferase activity	1/1752	1/35336	0.0495812	6	1	0.974928	Capana05g000154
GO:0005034	MF	e	osmosensor activity	1/1752	1/35336	0.0495812	4	1	0.974928	Capana07g000702
GO:0004735	MF	e	pyrroline-5-carboxylate reductase activity	1/1752	1/35336	0.0495812	5	1	0.974928	Capana02g001203
GO:0102025	MF	e	ABC-type thiosulfate transporter activity	1/1752	1/35336	0.0495812	7	1	0.974928	Capana08g000766
GO:0003985	MF	e	acetyl-CoA C-acetyltransferase activity	1/1752	1/35336	0.0495812	7	1	0.974928	Capana05g000154
GO:0015086	MF	e	cadmium ion transmembrane transporter activity	1/1752	1/35336	0.0495812	8	1	0.974928	Capana04g000633
GO:0000293	MF	e	ferric-chelate reductase activity	1/1752	1/35336	0.0495812	4	1	0.974928	Capana06g001184
GO:0043225	MF	e	ATPase-coupled inorganic anion transmembrane transporter activity	1/1752	1/35336	0.0495812	6	1	0.974928	Capana08g000766
GO:0003988	MF	e	acetyl-CoA C-acyltransferase activity	1/1752	1/35336	0.0495812	6	1	0.974928	Capana05g000154
GO:0005384	MF	e	manganese ion transmembrane transporter activity	1/1752	1/35336	0.0495812	8	1	0.974928	Capana04g000633
GO:0019156	MF	e	isoamylase activity	1/1752	1/35336	0.0495812	5	1	0.974928	Capana02g001836
GO:0032555	MF	e	purine ribonucleotide binding	270/1752	4899/35336	0.0555614	6	270	1	Capana00g000022, Capana00g000287, Capana00g000494, Capana00g000769, Capana00g001259, Capana00g001376, Capana00g001378, Capana00g001444, Capana00g001550, Capana00g001551, Capana00g001552, Capana00g001553, Capana00g001554, Capana00g001566, Capana00g001767, Capana00g001783, Capana00g002160, Capana00g002321, Capana00g002369, Capana00g002482, Capana00g002532, Capana00g002533, Capana00g002534, Capana00…
GO:0017076	MF	e	purine nucleotide binding	270/1752	4904/35336	0.0602401	5	270	1	Capana00g000022, Capana00g000287, Capana00g000494, Capana00g000769, Capana00g001259, Capana00g001376, Capana00g001378, Capana00g001444, Capana00g001550, Capana00g001551, Capana00g001552, Capana00g001553, Capana00g001554, Capana00g001566, Capana00g001767, Capana00g001783, Capana00g002160, Capana00g002321, Capana00g002369, Capana00g002482, Capana00g002532, Capana00g002533, Capana00g002534, Capana00…
GO:0004550	MF	e	nucleoside diphosphate kinase activity	2/1752	9/35336	0.0701399	6	2	1	Capana00g003380, Capana05g002350
GO:0004396	MF	e	hexokinase activity	2/1752	9/35336	0.0701399	6	2	1	Capana02g002912, Capana02g002913
GO:0031683	MF	e	G-protein beta/gamma-subunit complex binding	2/1752	9/35336	0.0701399	3	2	1	Capana08g002488, Capana08g002489
GO:0016702	MF	e	oxidoreductase activity, acting on single donors with incorporation of molecular oxygen, incorporation of two atoms of oxygen	6/1752	59/35336	0.0713395	4	6	1	Capana00g003114, Capana01g003704, Capana03g000103, Capana03g000920, Capana09g000884, Capana12g001150
GO:0004532	MF	e	exoribonuclease activity	3/1752	20/35336	0.0739403	6	3	1	Capana01g003675, Capana06g000644, Capana10g001205
GO:0016896	MF	e	exoribonuclease activity, producing 5'-phosphomonoesters	3/1752	20/35336	0.0739403	7	3	1	Capana01g003675, Capana06g000644, Capana10g001205
GO:0000155	MF	e	phosphorelay sensor kinase activity	4/1752	33/35336	0.078794	7	4	1	Capana02g001344, Capana05g002211, Capana07g000702, Capana07g001234
GO:0140299	MF	e	small molecule sensor activity	4/1752	33/35336	0.078794	1	4	1	Capana02g001344, Capana05g002211, Capana07g000702, Capana07g001234
GO:0009041	MF	e	uridylate kinase activity	2/1752	10/35336	0.0848677	7	2	1	Capana01g000752, Capana09g002318
GO:0016775	MF	e	phosphotransferase activity, nitrogenous group as acceptor	4/1752	34/35336	0.0859616	4	4	1	Capana02g001344, Capana05g002211, Capana07g000702, Capana07g001234
GO:0016840	MF	e	carbon-nitrogen lyase activity	4/1752	34/35336	0.0859616	3	4	1	Capana03g000936, Capana03g000942, Capana03g000943, Capana07g001895
GO:0004673	MF	e	protein histidine kinase activity	4/1752	34/35336	0.0859616	6	4	1	Capana02g001344, Capana05g002211, Capana07g000702, Capana07g001234
GO:0022835	MF	e	transmitter-gated channel activity	4/1752	34/35336	0.0859616	7	4	1	Capana00g004919, Capana03g000032, Capana03g000033, Capana03g000037
GO:0030594	MF	e	neurotransmitter receptor activity	4/1752	34/35336	0.0859616	3	4	1	Capana00g004919, Capana03g000032, Capana03g000033, Capana03g000037
GO:0008066	MF	e	glutamate receptor activity	4/1752	34/35336	0.0859616	4	4	1	Capana00g004919, Capana03g000032, Capana03g000033, Capana03g000037
GO:0004970	MF	e	ionotropic glutamate receptor activity	4/1752	34/35336	0.0859616	10	4	1	Capana00g004919, Capana03g000032, Capana03g000033, Capana03g000037
GO:0005230	MF	e	extracellular ligand-gated ion channel activity	4/1752	34/35336	0.0859616	8	4	1	Capana00g004919, Capana03g000032, Capana03g000033, Capana03g000037
GO:0022824	MF	e	transmitter-gated ion channel activity	4/1752	34/35336	0.0859616	9	4	1	Capana00g004919, Capana03g000032, Capana03g000033, Capana03g000037
GO:0043168	MF	e	anion binding	290/1752	5343/35336	0.0872578	3	290	1	Capana00g000022, Capana00g000250, Capana00g000287, Capana00g000494, Capana00g000769, Capana00g001259, Capana00g001376, Capana00g001378, Capana00g001444, Capana00g001550, Capana00g001551, Capana00g001552, Capana00g001553, Capana00g001554, Capana00g001566, Capana00g001583, Capana00g001767, Capana00g001783, Capana00g002160, Capana00g002321, Capana00g002369, Capana00g002482, Capana00g002532, Capana00…
GO:0015276	MF	e	ligand-gated ion channel activity	4/1752	35/35336	0.0934336	7	4	1	Capana00g004919, Capana03g000032, Capana03g000033, Capana03g000037
GO:0022834	MF	e	ligand-gated channel activity	4/1752	35/35336	0.0934336	6	4	1	Capana00g004919, Capana03g000032, Capana03g000033, Capana03g000037
GO:0010181	MF	e	FMN binding	5/1752	49/35336	0.0942976	6	5	1	Capana02g002107, Capana04g000836, Capana06g000358, Capana08g002519, Capana10g000359
GO:0000213	MF	e	tRNA-intron endonuclease activity	1/1752	2/35336	0.0967054	8	1	1	Capana06g000295
GO:0050307	MF	e	sucrose-phosphate phosphatase activity	1/1752	2/35336	0.0967054	8	1	1	Capana01g001700
GO:0004474	MF	e	malate synthase activity	1/1752	2/35336	0.0967054	5	1	1	Capana03g001354
GO:0046524	MF	e	sucrose-phosphate synthase activity	1/1752	2/35336	0.0967054	7	1	1	Capana07g000366
GO:0070818	MF	e	protoporphyrinogen oxidase activity	1/1752	2/35336	0.0967054	4	1	1	Capana04g002892
GO:0046422	MF	e	violaxanthin de-epoxidase activity	1/1752	2/35336	0.0967054	3	1	1	Capana12g001844
GO:0004729	MF	e	oxygen-dependent protoporphyrinogen oxidase activity	1/1752	2/35336	0.0967054	5	1	1	Capana04g002892
GO:0030732	MF	e	methionine S-methyltransferase activity	1/1752	2/35336	0.0967054	6	1	1	Capana00g000250
GO:0016892	MF	e	endoribonuclease activity, producing 3'-phosphomonoesters	1/1752	2/35336	0.0967054	7	1	1	Capana06g000295
GO:0004419	MF	e	hydroxymethylglutaryl-CoA lyase activity	1/1752	2/35336	0.0967054	5	1	1	Capana00g001353
GO:0003883	MF	e	CTP synthase activity	1/1752	2/35336	0.0967054	4	1	1	Capana01g002908
GO:0004058	MF	e	aromatic-L-amino-acid decarboxylase activity	1/1752	2/35336	0.0967054	5	1	1	Capana09g001054
GO:0043167	MF	e	ion binding	457/1752	8623/35336	0.0979449	2	457	1	Capana00g000022, Capana00g000250, Capana00g000272, Capana00g000287, Capana00g000294, Capana00g000351, Capana00g000494, Capana00g000500, Capana00g000769, Capana00g001259, Capana00g001376, Capana00g001378, Capana00g001444, Capana00g001550, Capana00g001551, Capana00g001552, Capana00g001553, Capana00g001554, Capana00g001566, Capana00g001583, Capana00g001767, Capana00g001783, Capana00g002126, Capana00…
GO:0004721	MF	e	phosphoprotein phosphatase activity	15/1752	198/35336	0.098188	6	15	1	Capana00g000500, Capana00g003396, Capana02g003002, Capana03g000145, Capana03g002801, Capana04g000199, Capana05g002045, Capana05g002193, Capana05g002228, Capana06g000342, Capana06g000398, Capana07g000875, Capana10g001593, Capana12g001871, Capana12g002320
GO:0003978	MF	e	UDP-glucose 4-epimerase activity	2/1752	11/35336	0.100421	5	2	1	Capana00g003378, Capana01g000276
GO:0005534	MF	e	galactose binding	2/1752	11/35336	0.100421	4	2	1	Capana01g001230, Capana04g000143
GO:0048029	MF	e	monosaccharide binding	4/1752	36/35336	0.101201	3	4	1	Capana01g001230, Capana02g002912, Capana02g002913, Capana04g000143
GO:0016796	MF	e	exonuclease activity, active with either ribo- or deoxyribonucleic acids and producing 5'-phosphomonoesters	3/1752	23/35336	0.103127	6	3	1	Capana01g003675, Capana06g000644, Capana10g001205
GO:0010333	MF	e	terpene synthase activity	9/1752	108/35336	0.115233	5	9	1	Capana01g001730, Capana03g004103, Capana03g004104, Capana06g001763, Capana06g001764, Capana09g000395, Capana11g002087, Capana11g002119, Capana12g001523
GO:0015297	MF	e	antiporter activity	14/1752	183/35336	0.119979	5	14	1	Capana00g000444, Capana00g002789, Capana00g003305, Capana01g002127, Capana01g003109, Capana02g002188, Capana03g002002, Capana03g002089, Capana03g002990, Capana04g000793, Capana04g001627, Capana05g000087, Capana07g000040, Capana10g000116
GO:0000287	MF	e	magnesium ion binding	19/1752	270/35336	0.120034	5	19	1	Capana01g001700, Capana01g001730, Capana03g002530, Capana03g004103, Capana03g004104, Capana04g000765, Capana04g001161, Capana06g001763, Capana06g001764, Capana06g001772, Capana09g000395, Capana09g001830, Capana09g001873, Capana10g000875, Capana10g001347, Capana11g002087, Capana11g002119, Capana11g002190, Capana12g001523
GO:0015662	MF	e	P-type ion transporter activity	4/1752	39/35336	0.126184	7	4	1	Capana02g000666, Capana05g000846, Capana05g000850, Capana07g000268
GO:0140358	MF	e	P-type transmembrane transporter activity	4/1752	39/35336	0.126184	6	4	1	Capana02g000666, Capana05g000846, Capana05g000850, Capana07g000268
GO:0016838	MF	e	carbon-oxygen lyase activity, acting on phosphates	9/1752	112/35336	0.12728	4	9	1	Capana01g001730, Capana03g004103, Capana03g004104, Capana06g001763, Capana06g001764, Capana09g000395, Capana11g002087, Capana11g002119, Capana12g001523
GO:0016308	MF	e	1-phosphatidylinositol-4-phosphate 5-kinase activity	2/1752	13/35336	0.133544	6	2	1	Capana00g004424, Capana10g002470
GO:0052716	MF	e	hydroquinone:oxygen oxidoreductase activity	4/1752	40/35336	0.135036	5	4	1	Capana01g004492, Capana04g001210, Capana06g000321, Capana06g000406
GO:0016791	MF	e	phosphatase activity	20/1752	292/35336	0.13565	5	20	1	Capana00g000500, Capana00g000579, Capana00g003396, Capana01g000037, Capana01g001700, Capana02g003002, Capana03g000145, Capana03g002047, Capana03g002801, Capana04g000199, Capana05g001052, Capana05g002045, Capana05g002193, Capana05g002228, Capana06g000342, Capana06g000398, Capana07g000875, Capana10g001593, Capana12g001871, Capana12g002320
GO:0016894	MF	e	endonuclease activity, active with either ribo- or deoxyribonucleic acids and producing 3'-phosphomonoesters	1/1752	3/35336	0.141494	6	1	1	Capana06g000295
GO:0016165	MF	e	linoleate 13S-lipoxygenase activity	1/1752	3/35336	0.141494	5	1	1	Capana03g000103
GO:0016408	MF	e	C-acyltransferase activity	1/1752	3/35336	0.141494	5	1	1	Capana05g000154
GO:0004585	MF	e	ornithine carbamoyltransferase activity	1/1752	3/35336	0.141494	5	1	1	Capana06g002038
GO:0010436	MF	e	carotenoid dioxygenase activity	1/1752	3/35336	0.141494	5	1	1	Capana00g003114
GO:0004127	MF	e	cytidylate kinase activity	1/1752	3/35336	0.141494	7	1	1	Capana01g000752
GO:0004575	MF	e	sucrose alpha-glucosidase activity	1/1752	3/35336	0.141494	7	1	1	Capana03g002552
GO:0003935	MF	e	GTP cyclohydrolase II activity	1/1752	3/35336	0.141494	7	1	1	Capana08g002064
GO:0016724	MF	e	oxidoreductase activity, acting on metal ions, oxygen as acceptor	1/1752	3/35336	0.141494	4	1	1	Capana05g002051
GO:0000107	MF	e	imidazoleglycerol-phosphate synthase activity	1/1752	3/35336	0.141494	5	1	1	Capana07g002306
GO:0016920	MF	e	pyroglutamyl-peptidase activity	1/1752	3/35336	0.141494	5	1	1	Capana05g002170
GO:0045549	MF	e	9-cis-epoxycarotenoid dioxygenase activity	1/1752	3/35336	0.141494	6	1	1	Capana00g003114
GO:0004476	MF	e	mannose-6-phosphate isomerase activity	1/1752	3/35336	0.141494	5	1	1	Capana02g002791
GO:0008199	MF	e	ferric iron binding	1/1752	3/35336	0.141494	7	1	1	Capana05g002051
GO:0008963	MF	e	phospho-N-acetylmuramoyl-pentapeptide-transferase activity	1/1752	3/35336	0.141494	5	1	1	Capana02g001511
GO:0120013	MF	e	lipid transfer activity	1/1752	3/35336	0.141494	3	1	1	Capana04g001455
GO:0008686	MF	e	3,4-dihydroxy-2-butanone-4-phosphate synthase activity	1/1752	3/35336	0.141494	4	1	1	Capana08g002064
GO:0004322	MF	e	ferroxidase activity	1/1752	3/35336	0.141494	5	1	1	Capana05g002051
GO:0009927	MF	e	histidine phosphotransfer kinase activity	1/1752	3/35336	0.141494	6	1	1	Capana07g000702
GO:0015298	MF	e	solute:cation antiporter activity	6/1752	66/35336	0.143119	6	6	1	Capana00g000444, Capana00g002789, Capana00g003305, Capana01g003109, Capana03g002089, Capana05g000087
GO:0015299	MF	e	solute:proton antiporter activity	6/1752	66/35336	0.143119	7	6	1	Capana00g000444, Capana00g002789, Capana00g003305, Capana01g003109, Capana03g002089, Capana05g000087
GO:0019239	MF	e	deaminase activity	2/1752	14/35336	0.150905	3	2	1	Capana04g000434, Capana06g000102
GO:0009881	MF	e	photoreceptor activity	2/1752	14/35336	0.150905	3	2	1	Capana02g001344, Capana05g002211
GO:0008131	MF	e	primary amine oxidase activity	2/1752	14/35336	0.150905	5	2	1	Capana01g000375, Capana06g000932
GO:0004713	MF	e	protein tyrosine kinase activity	4/1752	42/35336	0.153461	6	4	1	Capana03g003844, Capana04g002430, Capana09g000823, Capana11g001776
GO:0000166	MF	e	nucleotide binding	285/1752	5332/35336	0.160427	4	285	1	Capana00g000022, Capana00g000287, Capana00g000494, Capana00g000769, Capana00g001259, Capana00g001376, Capana00g001378, Capana00g001444, Capana00g001550, Capana00g001551, Capana00g001552, Capana00g001553, Capana00g001554, Capana00g001566, Capana00g001583, Capana00g001767, Capana00g001783, Capana00g002160, Capana00g002321, Capana00g002369, Capana00g002482, Capana00g002532, Capana00g002533, Capana00…
GO:1901265	MF	e	nucleoside phosphate binding	285/1752	5332/35336	0.160427	3	285	1	Capana00g000022, Capana00g000287, Capana00g000494, Capana00g000769, Capana00g001259, Capana00g001376, Capana00g001378, Capana00g001444, Capana00g001550, Capana00g001551, Capana00g001552, Capana00g001553, Capana00g001554, Capana00g001566, Capana00g001583, Capana00g001767, Capana00g001783, Capana00g002160, Capana00g002321, Capana00g002369, Capana00g002482, Capana00g002532, Capana00g002533, Capana00…
GO:0030599	MF	e	pectinesterase activity	6/1752	70/35336	0.161534	5	6	1	Capana00g001508, Capana01g000581, Capana03g000069, Capana05g001994, Capana06g000030, Capana12g000288
GO:0045330	MF	e	aspartyl esterase activity	6/1752	70/35336	0.161534	4	6	1	Capana00g001508, Capana01g000581, Capana03g000069, Capana05g001994, Capana06g000030, Capana12g000288
GO:0016776	MF	e	phosphotransferase activity, phosphate group as acceptor	4/1752	43/35336	0.163009	4	4	1	Capana00g003380, Capana01g000752, Capana05g002350, Capana09g002318
GO:0016409	MF	e	palmitoyltransferase activity	3/1752	29/35336	0.172037	5	3	1	Capana00g001795, Capana00g004306, Capana10g001401
GO:0019706	MF	e	protein-cysteine S-palmitoyltransferase activity	3/1752	29/35336	0.172037	7	3	1	Capana00g001795, Capana00g004306, Capana10g001401
GO:0019707	MF	e	protein-cysteine S-acyltransferase activity	3/1752	29/35336	0.172037	6	3	1	Capana00g001795, Capana00g004306, Capana10g001401
GO:0016837	MF	e	carbon-oxygen lyase activity, acting on polysaccharides	3/1752	29/35336	0.172037	4	3	1	Capana02g000931, Capana02g003399, Capana03g004371
GO:0030570	MF	e	pectate lyase activity	3/1752	29/35336	0.172037	5	3	1	Capana02g000931, Capana02g003399, Capana03g004371
GO:0004527	MF	e	exonuclease activity	6/1752	72/35336	0.172126	5	6	1	Capana00g002915, Capana01g000626, Capana01g003675, Capana02g002389, Capana06g000644, Capana10g001205
GO:0005524	MF	e	ATP binding	209/1752	3865/35336	0.181782	8	209	1	Capana00g000022, Capana00g000287, Capana00g000769, Capana00g001259, Capana00g001376, Capana00g001566, Capana00g001767, Capana00g002160, Capana00g002482, Capana00g002532, Capana00g002533, Capana00g002534, Capana00g002783, Capana00g002882, Capana00g003305, Capana00g003376, Capana00g003380, Capana00g003600, Capana00g003859, Capana00g004284, Capana00g004424, Capana01g000334, Capana01g000733, Capana01…
GO:0016726	MF	e	oxidoreductase activity, acting on CH or CH2 groups, NAD or NADP as acceptor	1/1752	4/35336	0.184064	4	1	1	Capana10g002239
GO:0003825	MF	e	alpha,alpha-trehalose-phosphate synthase (UDP-forming) activity	1/1752	4/35336	0.184064	7	1	1	Capana05g001390
GO:0052655	MF	e	L-valine transaminase activity	1/1752	4/35336	0.184064	6	1	1	Capana12g000821
GO:0004817	MF	e	cysteine-tRNA ligase activity	1/1752	4/35336	0.184064	6	1	1	Capana08g002526
GO:0003933	MF	e	GTP cyclohydrolase activity	1/1752	4/35336	0.184064	6	1	1	Capana08g002064
GO:0004478	MF	e	methionine adenosyltransferase activity	1/1752	4/35336	0.184064	4	1	1	Capana12g000190
GO:0004046	MF	e	aminoacylase activity	1/1752	4/35336	0.184064	5	1	1	Capana08g002851
GO:0016847	MF	e	1-aminocyclopropane-1-carboxylate synthase activity	1/1752	4/35336	0.184064	4	1	1	Capana04g000721
GO:0051745	MF	e	4-hydroxy-3-methylbut-2-en-1-yl diphosphate reductase activity	1/1752	4/35336	0.184064	5	1	1	Capana10g002239
GO:0090599	MF	e	alpha-glucosidase activity	1/1752	4/35336	0.184064	6	1	1	Capana03g002552
GO:0004549	MF	e	tRNA-specific ribonuclease activity	1/1752	4/35336	0.184064	6	1	1	Capana06g000295
GO:0047134	MF	e	protein-disulfide reductase (NAD(P)) activity	1/1752	4/35336	0.184064	6	1	1	Capana00g000050
GO:0052654	MF	e	L-leucine transaminase activity	1/1752	4/35336	0.184064	6	1	1	Capana12g000821
GO:0052656	MF	e	L-isoleucine transaminase activity	1/1752	4/35336	0.184064	6	1	1	Capana12g000821
GO:0042973	MF	e	glucan endo-1,3-beta-D-glucosidase activity	1/1752	4/35336	0.184064	7	1	1	Capana01g001766
GO:0005388	MF	e	P-type calcium transporter activity	3/1752	30/35336	0.184576	8	3	1	Capana02g000666, Capana05g000846, Capana05g000850
GO:0008375	MF	e	acetylglucosaminyltransferase activity	5/1752	53/35336	0.188695	5	5	1	Capana00g002071, Capana02g002244, Capana02g003558, Capana05g001286, Capana06g000477
GO:0030276	MF	e	clathrin binding	3/1752	31/35336	0.197344	3	3	1	Capana04g001353, Capana08g000105, Capana08g000115
GO:0004553	MF	e	hydrolase activity, hydrolyzing O-glycosyl compounds	30/1752	483/35336	0.204279	4	30	1	Capana00g001535, Capana00g002551, Capana00g002884, Capana00g003604, Capana01g001766, Capana01g002127, Capana01g002421, Capana02g001111, Capana02g001836, Capana03g000938, Capana03g001975, Capana03g002144, Capana03g002171, Capana03g002552, Capana03g002812, Capana04g000213, Capana04g001113, Capana04g002231, Capana05g000132, Capana05g000520, Capana05g000530, Capana07g000060, Capana07g000250, Capana08…
GO:0050997	MF	e	quaternary ammonium group binding	2/1752	17/35336	0.205117	2	2	1	Capana06g001772, Capana10g001347
GO:0030976	MF	e	thiamine pyrophosphate binding	2/1752	17/35336	0.205117	4	2	1	Capana06g001772, Capana10g001347
GO:0003916	MF	e	DNA topoisomerase activity	2/1752	17/35336	0.205117	4	2	1	Capana03g004446, Capana09g001873
GO:0036094	MF	e	small molecule binding	296/1752	5592/35336	0.214091	2	296	1	Capana00g000022, Capana00g000250, Capana00g000287, Capana00g000494, Capana00g000769, Capana00g001259, Capana00g001376, Capana00g001378, Capana00g001444, Capana00g001550, Capana00g001551, Capana00g001552, Capana00g001553, Capana00g001554, Capana00g001566, Capana00g001583, Capana00g001767, Capana00g001783, Capana00g002160, Capana00g002321, Capana00g002369, Capana00g002482, Capana00g002532, Capana00…
GO:0016417	MF	e	S-acyltransferase activity	3/1752	33/35336	0.22347	5	3	1	Capana00g001795, Capana00g004306, Capana10g001401
GO:0005249	MF	e	voltage-gated potassium channel activity	2/1752	18/35336	0.223644	9	2	1	Capana05g001704, Capana08g000206
GO:0008177	MF	e	succinate dehydrogenase (ubiquinone) activity	1/1752	5/35336	0.224523	5	1	1	Capana01g001084
GO:0000104	MF	e	succinate dehydrogenase activity	1/1752	5/35336	0.224523	4	1	1	Capana01g001084
GO:0015081	MF	e	sodium ion transmembrane transporter activity	1/1752	5/35336	0.224523	7	1	1	Capana01g003109
GO:0004834	MF	e	tryptophan synthase activity	1/1752	5/35336	0.224523	5	1	1	Capana00g004159
GO:0004651	MF	e	polynucleotide 5'-phosphatase activity	1/1752	5/35336	0.224523	7	1	1	Capana04g000199
GO:0098599	MF	e	palmitoyl hydrolase activity	1/1752	5/35336	0.224523	3	1	1	Capana01g000673
GO:0004557	MF	e	alpha-galactosidase activity	1/1752	5/35336	0.224523	6	1	1	Capana03g002812
GO:0003958	MF	e	NADPH-hemoprotein reductase activity	1/1752	5/35336	0.224523	5	1	1	Capana04g000836
GO:0015385	MF	e	sodium:proton antiporter activity	1/1752	5/35336	0.224523	9	1	1	Capana01g003109
GO:0052692	MF	e	raffinose alpha-galactosidase activity	1/1752	5/35336	0.224523	7	1	1	Capana03g002812
GO:0004564	MF	e	beta-fructofuranosidase activity	1/1752	5/35336	0.224523	5	1	1	Capana03g002552
GO:0004351	MF	e	glutamate decarboxylase activity	1/1752	5/35336	0.224523	5	1	1	Capana03g001534
GO:0098518	MF	e	polynucleotide phosphatase activity	1/1752	5/35336	0.224523	6	1	1	Capana04g000199
GO:0004484	MF	e	mRNA guanylyltransferase activity	1/1752	5/35336	0.224523	7	1	1	Capana04g000199
GO:0004829	MF	e	threonine-tRNA ligase activity	1/1752	5/35336	0.224523	6	1	1	Capana07g002301
GO:0016758	MF	e	hexosyltransferase activity	33/1752	547/35336	0.233548	4	33	1	Capana00g002071, Capana01g000843, Capana01g001087, Capana01g004301, Capana02g001789, Capana02g002244, Capana02g002330, Capana02g003558, Capana03g001056, Capana03g003656, Capana03g003742, Capana03g003744, Capana03g004109, Capana03g004376, Capana04g000823, Capana04g001030, Capana04g001036, Capana05g000072, Capana05g000497, Capana05g001286, Capana05g001390, Capana06g000477, Capana06g000987, Capana07…
GO:0015291	MF	e	secondary active transmembrane transporter activity	16/1752	246/35336	0.239299	4	16	1	Capana00g000444, Capana00g002789, Capana00g003305, Capana01g002127, Capana01g003109, Capana02g002188, Capana03g002002, Capana03g002089, Capana03g002990, Capana04g000793, Capana04g001627, Capana05g000087, Capana07g000040, Capana10g000116, Capana10g000550, Capana11g002281
GO:0016641	MF	e	oxidoreductase activity, acting on the CH-NH2 group of donors, oxygen as acceptor	2/1752	19/35336	0.242289	4	2	1	Capana01g000375, Capana06g000932
GO:0003674	MF	e	molecular_function	1111/1752	21933/35336	0.24537	0	1111	1	Capana00g000022, Capana00g000050, Capana00g000052, Capana00g000113, Capana00g000250, Capana00g000272, Capana00g000287, Capana00g000294, Capana00g000303, Capana00g000306, Capana00g000351, Capana00g000444, Capana00g000474, Capana00g000494, Capana00g000500, Capana00g000515, Capana00g000537, Capana00g000579, Capana00g000585, Capana00g000646, Capana00g000681, Capana00g000769, Capana00g000954, Capana00…
GO:0004869	MF	e	cysteine-type endopeptidase inhibitor activity	3/1752	35/35336	0.250216	6	3	1	Capana05g000169, Capana05g000170, Capana12g000196
GO:0004650	MF	e	polygalacturonase activity	5/1752	65/35336	0.256261	5	5	1	Capana02g001111, Capana03g002144, Capana03g002171, Capana04g002231, Capana08g000965
GO:0005267	MF	e	potassium channel activity	2/1752	20/35336	0.260994	8	2	1	Capana05g001704, Capana08g000206
GO:0016798	MF	e	hydrolase activity, acting on glycosyl bonds	31/1752	518/35336	0.262349	3	31	1	Capana00g001535, Capana00g002551, Capana00g002884, Capana00g003604, Capana01g001766, Capana01g002127, Capana01g002421, Capana02g001111, Capana02g001836, Capana03g000938, Capana03g001975, Capana03g002144, Capana03g002171, Capana03g002552, Capana03g002812, Capana04g000213, Capana04g001113, Capana04g002231, Capana05g000132, Capana05g000520, Capana05g000530, Capana07g000060, Capana07g000250, Capana08…
GO:0031492	MF	e	nucleosomal DNA binding	1/1752	6/35336	0.262978	6	1	1	Capana00g001549
GO:0004133	MF	e	glycogen debranching enzyme activity	1/1752	6/35336	0.262978	2	1	1	Capana02g001836
GO:0019238	MF	e	cyclohydrolase activity	1/1752	6/35336	0.262978	5	1	1	Capana08g002064
GO:0052861	MF	e	glucan endo-1,3-beta-glucanase activity, C-3 substituted reducing group	1/1752	6/35336	0.262978	6	1	1	Capana00g002884
GO:0140359	MF	e	ABC-type transporter activity	1/1752	6/35336	0.262978	6	1	1	Capana08g000766
GO:0004084	MF	e	branched-chain-amino-acid transaminase activity	1/1752	6/35336	0.262978	5	1	1	Capana12g000821
GO:0004072	MF	e	aspartate kinase activity	1/1752	6/35336	0.262978	6	1	1	Capana05g000495
GO:0051538	MF	e	3 iron, 4 sulfur cluster binding	1/1752	6/35336	0.262978	4	1	1	Capana01g001084
GO:0008422	MF	e	beta-glucosidase activity	1/1752	6/35336	0.262978	6	1	1	Capana01g001766
GO:0005488	MF	e	binding	676/1752	13182/35336	0.264923	1	676	1	Capana00g000022, Capana00g000052, Capana00g000113, Capana00g000250, Capana00g000272, Capana00g000287, Capana00g000294, Capana00g000306, Capana00g000351, Capana00g000494, Capana00g000500, Capana00g000515, Capana00g000585, Capana00g000769, Capana00g001259, Capana00g001376, Capana00g001378, Capana00g001444, Capana00g001549, Capana00g001550, Capana00g001551, Capana00g001552, Capana00g001553, Capana00…
GO:0042578	MF	e	phosphoric ester hydrolase activity	22/1752	352/35336	0.264999	4	22	1	Capana00g000500, Capana00g000579, Capana00g003396, Capana01g000037, Capana01g001700, Capana02g003002, Capana03g000145, Capana03g002047, Capana03g002801, Capana04g000199, Capana05g001052, Capana05g002045, Capana05g002193, Capana05g002228, Capana06g000342, Capana06g000398, Capana07g000875, Capana08g000359, Capana08g002694, Capana10g001593, Capana12g001871, Capana12g002320
GO:0042910	MF	e	xenobiotic transmembrane transporter activity	8/1752	111/35336	0.268311	3	8	1	Capana01g002127, Capana02g002188, Capana03g002002, Capana03g002990, Capana04g000793, Capana04g001627, Capana07g000040, Capana10g000116
GO:0016701	MF	e	oxidoreductase activity, acting on single donors with incorporation of molecular oxygen	6/1752	76/35336	0.278745	3	6	1	Capana00g003114, Capana01g003704, Capana03g000103, Capana03g000920, Capana09g000884, Capana12g001150
GO:0042626	MF	e	ATPase-coupled transmembrane transporter activity	11/1752	165/35336	0.280931	5	11	1	Capana00g003600, Capana02g000666, Capana02g003433, Capana03g000902, Capana03g001103, Capana03g001104, Capana05g000846, Capana05g000850, Capana07g000268, Capana08g000766, Capana10g001768
GO:0008194	MF	e	UDP-glycosyltransferase activity	11/1752	166/35336	0.283701	4	11	1	Capana00g002071, Capana01g000843, Capana01g004301, Capana02g002244, Capana02g003558, Capana03g003656, Capana05g001286, Capana05g001390, Capana06g000477, Capana07g000366, Capana08g002837
GO:0005509	MF	e	calcium ion binding	19/1752	308/35336	0.293059	5	19	1	Capana00g000272, Capana00g002126, Capana00g003231, Capana01g003268, Capana02g002878, Capana02g003359, Capana03g000795, Capana03g000955, Capana03g003639, Capana04g000557, Capana04g002342, Capana06g000719, Capana07g001575, Capana07g001646, Capana09g001938, Capana10g000043, Capana10g000425, Capana10g001171, Capana11g000436
GO:0004144	MF	e	diacylglycerol O-acyltransferase activity	2/1752	22/35336	0.298384	7	2	1	Capana07g001741, Capana08g001070
GO:0019203	MF	e	carbohydrate phosphatase activity	2/1752	22/35336	0.298384	6	2	1	Capana01g001700, Capana03g002047
GO:0045300	MF	e	acyl-[acyl-carrier-protein] desaturase activity	1/1752	7/35336	0.299526	5	1	1	Capana01g001986
GO:0004602	MF	e	glutathione peroxidase activity	1/1752	7/35336	0.299526	5	1	1	Capana01g001279
GO:0003984	MF	e	acetolactate synthase activity	1/1752	7/35336	0.299526	4	1	1	Capana06g001772
GO:0046923	MF	e	ER retention sequence binding	1/1752	7/35336	0.299526	5	1	1	Capana02g001652
GO:0004335	MF	e	galactokinase activity	1/1752	7/35336	0.299526	6	1	1	Capana04g000143
GO:0033862	MF	e	UMP kinase activity	1/1752	7/35336	0.299526	8	1	1	Capana09g002318
GO:0052736	MF	e	beta-glucanase activity	1/1752	7/35336	0.299526	5	1	1	Capana00g002884
GO:0008883	MF	e	glutamyl-tRNA reductase activity	1/1752	7/35336	0.299526	5	1	1	Capana08g002151
GO:0015098	MF	e	molybdate ion transmembrane transporter activity	1/1752	7/35336	0.299526	6	1	1	Capana03g000364
GO:0016653	MF	e	oxidoreductase activity, acting on NAD(P)H, heme protein as acceptor	1/1752	7/35336	0.299526	4	1	1	Capana04g000836
GO:0004749	MF	e	ribose phosphate diphosphokinase activity	1/1752	7/35336	0.299526	5	1	1	Capana10g000875
GO:0052689	MF	e	carboxylic ester hydrolase activity	9/1752	132/35336	0.311323	4	9	1	Capana00g001508, Capana01g000581, Capana03g000069, Capana03g001931, Capana03g001932, Capana05g001994, Capana06g000030, Capana11g001995, Capana12g000288
GO:0140096	MF	e	catalytic activity, acting on a protein	268/1752	5109/35336	0.312218	2	268	1	Capana00g000050, Capana00g000474, Capana00g000500, Capana00g000537, Capana00g000681, Capana00g000769, Capana00g001259, Capana00g001376, Capana00g001416, Capana00g001566, Capana00g001767, Capana00g001795, Capana00g002160, Capana00g002482, Capana00g002532, Capana00g002533, Capana00g002534, Capana00g002882, Capana00g003256, Capana00g003376, Capana00g003396, Capana00g003778, Capana00g003859, Capana00…
GO:0019205	MF	e	nucleobase-containing compound kinase activity	4/1752	50/35336	0.313477	5	4	1	Capana00g003380, Capana01g000752, Capana05g002350, Capana09g002318
GO:0004707	MF	e	MAP kinase activity	2/1752	23/35336	0.31698	7	2	1	Capana07g002054, Capana10g000124
GO:0016846	MF	e	carbon-sulfur lyase activity	2/1752	23/35336	0.31698	3	2	1	Capana01g004062, Capana04g000721
GO:0022843	MF	e	voltage-gated cation channel activity	2/1752	23/35336	0.31698	8	2	1	Capana05g001704, Capana08g000206
GO:0004372	MF	e	glycine hydroxymethyltransferase activity	1/1752	8/35336	0.334264	5	1	1	Capana08g001905
GO:0016635	MF	e	oxidoreductase activity, acting on the CH-CH group of donors, quinone or related compound as acceptor	1/1752	8/35336	0.334264	4	1	1	Capana01g001084
GO:0004325	MF	e	ferrochelatase activity	1/1752	8/35336	0.334264	3	1	1	Capana08g000413
GO:0031491	MF	e	nucleosome binding	1/1752	8/35336	0.334264	3	1	1	Capana00g001549
GO:0003918	MF	e	DNA topoisomerase type II (double strand cut, ATP-hydrolyzing) activity	1/1752	8/35336	0.334264	5	1	1	Capana09g001873
GO:0031490	MF	e	chromatin DNA binding	1/1752	8/35336	0.334264	5	1	1	Capana00g001549
GO:0042802	MF	e	identical protein binding	4/1752	55/35336	0.351063	3	4	1	Capana01g002908, Capana02g001344, Capana05g002211, Capana09g001873
GO:0016411	MF	e	acylglycerol O-acyltransferase activity	2/1752	25/35336	0.353784	6	2	1	Capana07g001741, Capana08g001070
GO:1901681	MF	e	sulfur compound binding	2/1752	25/35336	0.353784	2	2	1	Capana06g001772, Capana10g001347
GO:0005319	MF	e	lipid transporter activity	2/1752	25/35336	0.353784	2	2	1	Capana04g001455, Capana11g002190
GO:0016615	MF	e	malate dehydrogenase activity	2/1752	25/35336	0.353784	4	2	1	Capana01g002585, Capana03g003831
GO:0050308	MF	e	sugar-phosphatase activity	1/1752	9/35336	0.367279	7	1	1	Capana01g001700
GO:0052726	MF	e	inositol-1,3,4-trisphosphate 5-kinase activity	1/1752	9/35336	0.367279	6	1	1	Capana04g000765
GO:0003917	MF	e	DNA topoisomerase type I (single strand cut, ATP-independent) activity	1/1752	9/35336	0.367279	5	1	1	Capana03g004446
GO:0004652	MF	e	polynucleotide adenylyltransferase activity	1/1752	9/35336	0.367279	6	1	1	Capana01g002067
GO:0008519	MF	e	ammonium transmembrane transporter activity	1/1752	9/35336	0.367279	6	1	1	Capana04g002376
GO:0033926	MF	e	glycopeptide alpha-N-acetylgalactosaminidase activity	1/1752	9/35336	0.367279	5	1	1	Capana04g000213
GO:0047325	MF	e	inositol tetrakisphosphate 1-kinase activity	1/1752	9/35336	0.367279	6	1	1	Capana04g000765
GO:0052725	MF	e	inositol-1,3,4-trisphosphate 6-kinase activity	1/1752	9/35336	0.367279	6	1	1	Capana04g000765
GO:0030060	MF	e	L-malate dehydrogenase activity	1/1752	9/35336	0.367279	5	1	1	Capana03g003831
GO:0008192	MF	e	RNA guanylyltransferase activity	1/1752	9/35336	0.367279	6	1	1	Capana04g000199
GO:0016778	MF	e	diphosphotransferase activity	1/1752	9/35336	0.367279	4	1	1	Capana10g000875
GO:0016872	MF	e	intramolecular lyase activity	1/1752	9/35336	0.367279	3	1	1	Capana02g001008
GO:0050145	MF	e	nucleoside monophosphate kinase activity	2/1752	27/35336	0.38986	6	2	1	Capana01g000752, Capana09g002318
GO:0003682	MF	e	chromatin binding	5/1752	70/35336	0.398387	2	5	1	Capana00g001549, Capana00g003807, Capana03g000257, Capana08g002581, Capana09g000499
GO:0033764	MF	e	steroid dehydrogenase activity, acting on the CH-OH group of donors, NAD or NADP as acceptor	1/1752	10/35336	0.398658	5	1	1	Capana02g002335
GO:0008964	MF	e	phosphoenolpyruvate carboxylase activity	1/1752	10/35336	0.398658	6	1	1	Capana07g002124
GO:0070568	MF	e	guanylyltransferase activity	1/1752	10/35336	0.398658	5	1	1	Capana04g000199
GO:0005048	MF	e	signal sequence binding	1/1752	10/35336	0.398658	4	1	1	Capana02g001652
GO:0003854	MF	e	3-beta-hydroxy-delta5-steroid dehydrogenase activity	1/1752	10/35336	0.398658	6	1	1	Capana02g002335
GO:0016639	MF	e	oxidoreductase activity, acting on the CH-NH2 group of donors, NAD or NADP as acceptor	1/1752	10/35336	0.398658	4	1	1	Capana04g001391
GO:0016743	MF	e	carboxyl- or carbamoyltransferase activity	1/1752	10/35336	0.398658	4	1	1	Capana06g002038
GO:0016646	MF	e	oxidoreductase activity, acting on the CH-NH group of donors, NAD or NADP as acceptor	1/1752	10/35336	0.398658	4	1	1	Capana02g001203
GO:0016833	MF	e	oxo-acid-lyase activity	1/1752	10/35336	0.398658	4	1	1	Capana00g001353
GO:0016597	MF	e	amino acid binding	1/1752	10/35336	0.398658	4	1	1	Capana06g002038
GO:0019202	MF	e	amino acid kinase activity	1/1752	10/35336	0.398658	5	1	1	Capana05g000495
GO:0008553	MF	e	P-type proton-exporting transporter activity	1/1752	10/35336	0.398658	8	1	1	Capana07g000268
GO:0035251	MF	e	UDP-glucosyltransferase activity	5/1752	72/35336	0.407513	6	5	1	Capana01g000843, Capana01g004301, Capana03g003656, Capana05g001390, Capana07g000366
GO:0035091	MF	e	phosphatidylinositol binding	3/1752	36/35336	0.423916	4	3	1	Capana04g001353, Capana08g000105, Capana08g000115
GO:0051766	MF	e	inositol trisphosphate kinase activity	1/1752	11/35336	0.428482	5	1	1	Capana04g000765
GO:0016634	MF	e	oxidoreductase activity, acting on the CH-CH group of donors, oxygen as acceptor	1/1752	11/35336	0.428482	4	1	1	Capana04g002892
GO:0031177	MF	e	phosphopantetheine binding	1/1752	11/35336	0.428482	4	1	1	Capana01g004042
GO:0051765	MF	e	inositol tetrakisphosphate kinase activity	1/1752	11/35336	0.428482	5	1	1	Capana04g000765
GO:0004096	MF	e	catalase activity	1/1752	11/35336	0.428482	5	1	1	Capana01g004042
GO:0046910	MF	e	pectinesterase inhibitor activity	1/1752	11/35336	0.428482	4	1	1	Capana06g002738
GO:0015095	MF	e	magnesium ion transmembrane transporter activity	1/1752	11/35336	0.428482	7	1	1	Capana12g000256
GO:0016725	MF	e	oxidoreductase activity, acting on CH or CH2 groups	1/1752	11/35336	0.428482	3	1	1	Capana10g002239
GO:0004805	MF	e	trehalose-phosphatase activity	1/1752	11/35336	0.428482	7	1	1	Capana03g002047
GO:0061135	MF	e	endopeptidase regulator activity	5/1752	76/35336	0.428557	4	5	1	Capana02g001148, Capana03g001493, Capana05g000169, Capana05g000170, Capana12g000196
GO:0030414	MF	e	peptidase inhibitor activity	5/1752	76/35336	0.428557	4	5	1	Capana02g001148, Capana03g001493, Capana05g000169, Capana05g000170, Capana12g000196
GO:0004866	MF	e	endopeptidase inhibitor activity	5/1752	76/35336	0.428557	5	5	1	Capana02g001148, Capana03g001493, Capana05g000169, Capana05g000170, Capana12g000196
GO:0061134	MF	e	peptidase regulator activity	5/1752	77/35336	0.434325	3	5	1	Capana02g001148, Capana03g001493, Capana05g000169, Capana05g000170, Capana12g000196
GO:0046983	MF	e	protein dimerization activity	34/1752	607/35336	0.449987	3	34	1	Capana00g001549, Capana00g003292, Capana00g003743, Capana00g004215, Capana00g004693, Capana01g000441, Capana01g001098, Capana01g002059, Capana01g004352, Capana02g001344, Capana02g001870, Capana02g002911, Capana02g002912, Capana02g002913, Capana02g003406, Capana03g000209, Capana03g000411, Capana03g001405, Capana03g001463, Capana03g003873, Capana04g001452, Capana05g000434, Capana05g000530, Capana05…
GO:0016829	MF	e	lyase activity	27/1752	475/35336	0.455373	2	27	1	Capana00g001353, Capana00g004159, Capana01g001730, Capana01g004062, Capana02g000931, Capana02g003399, Capana03g000936, Capana03g000942, Capana03g000943, Capana03g001534, Capana03g004103, Capana03g004104, Capana03g004371, Capana04g000721, Capana04g001161, Capana06g001763, Capana06g001764, Capana07g001895, Capana07g002124, Capana08g000413, Capana08g002064, Capana09g000395, Capana09g001054, Capana10…
GO:0051139	MF	e	metal ion:proton antiporter activity	1/1752	12/35336	0.456827	8	1	1	Capana01g003109
GO:0019199	MF	e	transmembrane receptor protein kinase activity	1/1752	12/35336	0.456827	6	1	1	Capana00g002882
GO:0015491	MF	e	cation:cation antiporter activity	1/1752	12/35336	0.456827	7	1	1	Capana01g003109
GO:0004675	MF	e	transmembrane receptor protein serine/threonine kinase activity	1/1752	12/35336	0.456827	7	1	1	Capana00g002882
GO:0004803	MF	e	transposase activity	1/1752	12/35336	0.456827	4	1	1	Capana08g001848
GO:0016668	MF	e	oxidoreductase activity, acting on a sulfur group of donors, NAD(P) as acceptor	1/1752	12/35336	0.456827	4	1	1	Capana00g000050
GO:0005451	MF	e	monovalent cation:proton antiporter activity	1/1752	12/35336	0.456827	8	1	1	Capana01g003109
GO:1901363	MF	e	heterocyclic compound binding	510/1752	10010/35336	0.46282	2	510	1	Capana00g000022, Capana00g000052, Capana00g000113, Capana00g000250, Capana00g000287, Capana00g000306, Capana00g000494, Capana00g000515, Capana00g000585, Capana00g000769, Capana00g001259, Capana00g001376, Capana00g001378, Capana00g001444, Capana00g001549, Capana00g001550, Capana00g001551, Capana00g001552, Capana00g001553, Capana00g001554, Capana00g001566, Capana00g001583, Capana00g001767, Capana00…
GO:0097159	MF	e	organic cyclic compound binding	510/1752	10011/35336	0.462845	2	510	1	Capana00g000022, Capana00g000052, Capana00g000113, Capana00g000250, Capana00g000287, Capana00g000306, Capana00g000494, Capana00g000515, Capana00g000585, Capana00g000769, Capana00g001259, Capana00g001376, Capana00g001378, Capana00g001444, Capana00g001549, Capana00g001550, Capana00g001551, Capana00g001552, Capana00g001553, Capana00g001554, Capana00g001566, Capana00g001583, Capana00g001767, Capana00…
GO:0015085	MF	e	calcium ion transmembrane transporter activity	3/1752	42/35336	0.464139	7	3	1	Capana02g000666, Capana05g000846, Capana05g000850
GO:0022804	MF	e	active transmembrane transporter activity	29/1752	514/35336	0.472637	3	29	1	Capana00g000444, Capana00g002789, Capana00g003305, Capana00g003309, Capana00g003600, Capana01g002127, Capana01g003109, Capana02g000666, Capana02g002188, Capana02g003433, Capana03g000902, Capana03g001103, Capana03g001104, Capana03g002002, Capana03g002089, Capana03g002990, Capana04g000793, Capana04g001627, Capana05g000087, Capana05g000846, Capana05g000850, Capana07g000040, Capana07g000268, Capana07…
GO:0051213	MF	e	dioxygenase activity	10/1752	167/35336	0.475507	3	10	1	Capana00g003114, Capana01g003704, Capana01g003750, Capana03g000103, Capana03g000920, Capana05g000709, Capana09g000884, Capana10g001735, Capana10g001926, Capana12g001150
GO:0004611	MF	e	phosphoenolpyruvate carboxykinase activity	1/1752	13/35336	0.483767	5	1	1	Capana07g002124
GO:0042277	MF	e	peptide binding	1/1752	13/35336	0.483767	3	1	1	Capana02g001652
GO:0008378	MF	e	galactosyltransferase activity	3/1752	46/35336	0.497013	5	3	1	Capana02g001789, Capana03g001056, Capana06g000987
GO:0004471	MF	e	malate dehydrogenase (decarboxylating) (NAD+) activity	1/1752	14/35336	0.509372	6	1	1	Capana01g002585
GO:0016774	MF	e	phosphotransferase activity, carboxyl group as acceptor	1/1752	14/35336	0.509372	4	1	1	Capana05g000495
GO:0015171	MF	e	amino acid transmembrane transporter activity	1/1752	14/35336	0.509372	5	1	1	Capana12g000826
GO:0016864	MF	e	intramolecular oxidoreductase activity, transposing S-S bonds	1/1752	14/35336	0.509372	4	1	1	Capana12g002910
GO:0004040	MF	e	amidase activity	1/1752	14/35336	0.509372	5	1	1	Capana08g002157
GO:0043023	MF	e	ribosomal large subunit binding	1/1752	14/35336	0.509372	4	1	1	Capana02g002202
GO:0019139	MF	e	cytokinin dehydrogenase activity	1/1752	14/35336	0.509372	4	1	1	Capana01g001108
GO:0003979	MF	e	UDP-glucose 6-dehydrogenase activity	1/1752	14/35336	0.509372	5	1	1	Capana02g003311
GO:0016742	MF	e	hydroxymethyl-, formyl- and related transferase activity	1/1752	14/35336	0.509372	4	1	1	Capana08g001905
GO:0003756	MF	e	protein disulfide isomerase activity	1/1752	14/35336	0.509372	5	1	1	Capana12g002910
GO:0004470	MF	e	malic enzyme activity	1/1752	14/35336	0.509372	5	1	1	Capana01g002585
GO:0005507	MF	e	copper ion binding	7/1752	115/35336	0.516948	6	7	1	Capana01g000375, Capana01g004492, Capana04g001210, Capana06g000321, Capana06g000406, Capana06g000932, Capana12g001690
GO:0046982	MF	e	protein heterodimerization activity	7/1752	118/35336	0.526695	4	7	1	Capana00g001549, Capana00g004693, Capana03g001405, Capana03g003873, Capana05g000434, Capana07g002285, Capana12g001765
GO:0032182	MF	e	ubiquitin-like protein binding	1/1752	15/35336	0.533708	3	1	1	Capana06g000926
GO:0004743	MF	e	pyruvate kinase activity	1/1752	15/35336	0.533708	5	1	1	Capana03g002530
GO:0031420	MF	e	alkali metal ion binding	1/1752	15/35336	0.533708	5	1	1	Capana03g002530
GO:0043130	MF	e	ubiquitin binding	1/1752	15/35336	0.533708	4	1	1	Capana06g000926
GO:0030955	MF	e	potassium ion binding	1/1752	15/35336	0.533708	6	1	1	Capana03g002530
GO:0016813	MF	e	hydrolase activity, acting on carbon-nitrogen (but not peptide) bonds, in linear amidines	1/1752	15/35336	0.533708	4	1	1	Capana01g001376
GO:0016717	MF	e	oxidoreductase activity, acting on paired donors, with oxidation of a pair of donors resulting in the reduction of molecular oxygen to two molecules of water	1/1752	15/35336	0.533708	4	1	1	Capana01g001986
GO:0016229	MF	e	steroid dehydrogenase activity	1/1752	15/35336	0.533708	3	1	1	Capana02g002335
GO:0016835	MF	e	carbon-oxygen lyase activity	13/1752	226/35336	0.537945	3	13	1	Capana00g004159, Capana01g001730, Capana02g000931, Capana02g003399, Capana03g004103, Capana03g004104, Capana03g004371, Capana06g001763, Capana06g001764, Capana09g000395, Capana11g002087, Capana11g002119, Capana12g001523
GO:0019829	MF	e	ATPase-coupled cation transmembrane transporter activity	4/1752	59/35336	0.538248	6	4	1	Capana02g000666, Capana05g000846, Capana05g000850, Capana07g000268
GO:0035639	MF	e	purine ribonucleoside triphosphate binding	219/1752	4260/35336	0.547227	4	219	1	Capana00g000022, Capana00g000287, Capana00g000769, Capana00g001259, Capana00g001376, Capana00g001444, Capana00g001566, Capana00g001767, Capana00g002160, Capana00g002482, Capana00g002532, Capana00g002533, Capana00g002534, Capana00g002783, Capana00g002882, Capana00g003305, Capana00g003376, Capana00g003380, Capana00g003600, Capana00g003859, Capana00g004284, Capana00g004424, Capana01g000334, Capana01…
GO:0072341	MF	e	modified amino acid binding	1/1752	16/35336	0.556837	2	1	1	Capana01g004042
GO:0046943	MF	e	carboxylic acid transmembrane transporter activity	1/1752	16/35336	0.556837	4	1	1	Capana12g000826
GO:0061631	MF	e	ubiquitin conjugating enzyme activity	1/1752	16/35336	0.556837	5	1	1	Capana10g000864
GO:0005342	MF	e	organic acid transmembrane transporter activity	1/1752	16/35336	0.556837	3	1	1	Capana12g000826
GO:0061650	MF	e	ubiquitin-like protein conjugating enzyme activity	1/1752	16/35336	0.556837	4	1	1	Capana10g000864
GO:0016638	MF	e	oxidoreductase activity, acting on the CH-NH2 group of donors	4/1752	66/35336	0.569754	3	4	1	Capana01g000375, Capana03g003051, Capana04g001391, Capana06g000932
GO:0019899	MF	e	enzyme binding	4/1752	67/35336	0.575043	3	4	1	Capana00g002882, Capana03g002801, Capana04g001537, Capana09g001449
GO:0005315	MF	e	inorganic phosphate transmembrane transporter activity	1/1752	17/35336	0.578819	5	1	1	Capana11g002281
GO:0008121	MF	e	ubiquinol-cytochrome-c reductase activity	1/1752	17/35336	0.578819	7	1	1	Capana07g000797
GO:0140326	MF	e	ATPase-coupled intramembrane lipid transporter activity	1/1752	18/35336	0.599712	4	1	1	Capana11g002190
GO:0003968	MF	e	RNA-directed 5'-3' RNA polymerase activity	1/1752	18/35336	0.599712	7	1	1	Capana01g001024
GO:0015293	MF	e	symporter activity	1/1752	18/35336	0.599712	5	1	1	Capana10g000550
GO:0140303	MF	e	intramembrane lipid transporter activity	1/1752	18/35336	0.599712	3	1	1	Capana11g002190
GO:0016984	MF	e	ribulose-bisphosphate carboxylase activity	1/1752	18/35336	0.599712	5	1	1	Capana04g001161
GO:0005543	MF	e	phospholipid binding	5/1752	82/35336	0.605176	3	5	1	Capana01g003268, Capana04g000557, Capana04g001353, Capana08g000105, Capana08g000115
GO:0102965	MF	e	alcohol-forming fatty acyl-CoA reductase activity	1/1752	19/35336	0.619569	5	1	1	Capana11g000255
GO:0080019	MF	e	fatty-acyl-CoA reductase (alcohol-forming) activity	1/1752	19/35336	0.619569	5	1	1	Capana11g000255
GO:0016861	MF	e	intramolecular oxidoreductase activity, interconverting aldoses and ketoses	1/1752	19/35336	0.619569	4	1	1	Capana02g002791
GO:0016831	MF	e	carboxy-lyase activity	5/1752	89/35336	0.629441	4	5	1	Capana03g001534, Capana04g001161, Capana07g002124, Capana09g001054, Capana10g001347
GO:0015035	MF	e	protein-disulfide reductase activity	5/1752	89/35336	0.629441	5	5	1	Capana00g000050, Capana01g000035, Capana06g000328, Capana08g002361, Capana09g000972
GO:0016671	MF	e	oxidoreductase activity, acting on a sulfur group of donors, disulfide as acceptor	2/1752	28/35336	0.648207	4	2	1	Capana00g000050, Capana02g000272
GO:0046527	MF	e	glucosyltransferase activity	6/1752	104/35336	0.648301	5	6	1	Capana01g000843, Capana01g004301, Capana03g003656, Capana05g001390, Capana07g000060, Capana07g000366
GO:0022836	MF	e	gated channel activity	6/1752	104/35336	0.648301	5	6	1	Capana00g004919, Capana03g000032, Capana03g000033, Capana03g000037, Capana05g001704, Capana08g000206
GO:0022853	MF	e	active ion transmembrane transporter activity	13/1752	237/35336	0.65217	4	13	1	Capana00g000444, Capana00g002789, Capana00g003305, Capana00g003309, Capana01g003109, Capana02g000666, Capana03g002089, Capana05g000087, Capana05g000846, Capana05g000850, Capana07g000268, Capana07g000797, Capana08g000766
GO:0016645	MF	e	oxidoreductase activity, acting on the CH-NH group of donors	2/1752	29/35336	0.653712	3	2	1	Capana01g001108, Capana02g001203
GO:0016810	MF	e	hydrolase activity, acting on carbon-nitrogen (but not peptide) bonds	6/1752	109/35336	0.661624	3	6	1	Capana01g001376, Capana04g000434, Capana06g000102, Capana08g002064, Capana08g002157, Capana08g002851
GO:0016759	MF	e	cellulose synthase activity	2/1752	31/35336	0.665636	6	2	1	Capana01g000843, Capana01g004301
GO:0016760	MF	e	cellulose synthase (UDP-forming) activity	2/1752	31/35336	0.665636	7	2	1	Capana01g000843, Capana01g004301
GO:0016830	MF	e	carbon-carbon lyase activity	7/1752	119/35336	0.668693	3	7	1	Capana00g001353, Capana03g001534, Capana04g001161, Capana07g002124, Capana08g002064, Capana09g001054, Capana10g001347
GO:0033218	MF	e	amide binding	2/1752	33/35336	0.678496	2	2	1	Capana01g004042, Capana02g001652
GO:0042803	MF	e	protein homodimerization activity	2/1752	33/35336	0.678496	4	2	1	Capana02g001344, Capana05g002211
GO:0003993	MF	e	acid phosphatase activity	2/1752	34/35336	0.685183	6	2	1	Capana01g000037, Capana05g001052
GO:0003824	MF	e	catalytic activity	705/1752	14050/35336	0.688733	1	705	1	Capana00g000022, Capana00g000050, Capana00g000250, Capana00g000474, Capana00g000500, Capana00g000537, Capana00g000579, Capana00g000646, Capana00g000681, Capana00g000769, Capana00g000954, Capana00g001259, Capana00g001353, Capana00g001376, Capana00g001416, Capana00g001444, Capana00g001473, Capana00g001508, Capana00g001535, Capana00g001566, Capana00g001583, Capana00g001767, Capana00g001795, Capana00…
GO:0061630	MF	e	ubiquitin protein ligase activity	2/1752	35/35336	0.691998	5	2	1	Capana08g001645, Capana08g001901
GO:0061659	MF	e	ubiquitin-like protein ligase activity	2/1752	35/35336	0.691998	4	2	1	Capana08g001645, Capana08g001901
GO:0016857	MF	e	racemase and epimerase activity, acting on carbohydrates and derivatives	2/1752	35/35336	0.691998	4	2	1	Capana00g003378, Capana01g000276
GO:0022803	MF	e	passive transmembrane transporter activity	17/1752	318/35336	0.697015	3	17	1	Capana00g001655, Capana00g004919, Capana02g001672, Capana03g000032, Capana03g000033, Capana03g000037, Capana04g002208, Capana05g001704, Capana06g002375, Capana06g002541, Capana07g000527, Capana07g001939, Capana08g000206, Capana08g001081, Capana09g002161, Capana09g002162, Capana09g002163
GO:0015267	MF	e	channel activity	17/1752	318/35336	0.697015	4	17	1	Capana00g001655, Capana00g004919, Capana02g001672, Capana03g000032, Capana03g000033, Capana03g000037, Capana04g002208, Capana05g001704, Capana06g002375, Capana06g002541, Capana07g000527, Capana07g001939, Capana08g000206, Capana08g001081, Capana09g002161, Capana09g002162, Capana09g002163
GO:0005544	MF	e	calcium-dependent phospholipid binding	2/1752	37/35336	0.705898	4	2	1	Capana01g003268, Capana04g000557
GO:0016747	MF	e	acyltransferase activity, transferring groups other than amino-acyl groups	21/1752	399/35336	0.727945	4	21	1	Capana00g000954, Capana00g001795, Capana00g002692, Capana00g004306, Capana01g000112, Capana01g002855, Capana01g004157, Capana02g002344, Capana04g002861, Capana05g000154, Capana05g000449, Capana05g001633, Capana07g001741, Capana08g001070, Capana08g002066, Capana08g002239, Capana08g002331, Capana10g000625, Capana10g001401, Capana10g001768, Capana11g000307
GO:0003955	MF	e	NAD(P)H dehydrogenase (quinone) activity	3/1752	56/35336	0.756925	5	3	1	Capana06g000358, Capana08g002519, Capana10g000359
GO:0000977	MF	e	RNA polymerase II transcription regulatory region sequence-specific DNA binding	3/1752	57/35336	0.760582	8	3	1	Capana03g001463, Capana06g002604, Capana12g000846
GO:0005215	MF	e	transporter activity	78/1752	1524/35336	0.762842	1	78	1	Capana00g000444, Capana00g001655, Capana00g002315, Capana00g002786, Capana00g002787, Capana00g002789, Capana00g003305, Capana00g003309, Capana00g003428, Capana00g003600, Capana00g004919, Capana01g000541, Capana01g000822, Capana01g002127, Capana01g003109, Capana02g000666, Capana02g001433, Capana02g001672, Capana02g002188, Capana02g003433, Capana03g000032, Capana03g000033, Capana03g000037, Capana03…
GO:0016705	MF	e	oxidoreductase activity, acting on paired donors, with incorporation or reduction of molecular oxygen	32/1752	618/35336	0.778883	3	32	1	Capana00g002469, Capana00g003030, Capana00g003663, Capana00g004237, Capana01g000303, Capana01g001986, Capana01g003420, Capana02g001306, Capana02g002378, Capana03g001454, Capana03g001752, Capana03g004150, Capana03g004159, Capana04g000505, Capana04g000616, Capana04g000617, Capana04g000618, Capana04g000619, Capana04g000621, Capana05g000300, Capana06g000623, Capana06g001492, Capana07g000027, Capana07…
GO:0016682	MF	e	oxidoreductase activity, acting on diphenols and related substances as donors, oxygen as acceptor	4/1752	77/35336	0.792906	4	4	1	Capana01g004492, Capana04g001210, Capana06g000321, Capana06g000406
GO:0020037	MF	e	heme binding	38/1752	742/35336	0.79771	4	38	1	Capana00g002469, Capana00g003030, Capana00g003309, Capana00g003663, Capana00g004237, Capana01g003420, Capana01g004042, Capana01g004380, Capana02g000688, Capana02g002378, Capana03g001454, Capana03g001752, Capana03g002405, Capana03g004150, Capana03g004159, Capana04g000505, Capana04g000616, Capana04g000617, Capana04g000618, Capana04g000619, Capana04g000621, Capana04g000638, Capana05g000300, Capana06…
GO:0015036	MF	e	disulfide oxidoreductase activity	5/1752	91/35336	0.80623	4	5	1	Capana00g000050, Capana01g000035, Capana06g000328, Capana08g002361, Capana09g000972
GO:0000976	MF	e	transcription cis-regulatory region binding	5/1752	91/35336	0.80623	7	5	1	Capana03g001463, Capana06g002604, Capana07g002094, Capana08g001829, Capana12g000846
GO:0001067	MF	e	transcription regulatory region nucleic acid binding	5/1752	91/35336	0.80623	4	5	1	Capana03g001463, Capana06g002604, Capana07g002094, Capana08g001829, Capana12g000846
GO:1990837	MF	e	sequence-specific double-stranded DNA binding	5/1752	94/35336	0.810202	6	5	1	Capana03g001463, Capana06g002604, Capana07g002094, Capana08g001829, Capana12g000846
GO:0016679	MF	e	oxidoreductase activity, acting on diphenols and related substances as donors	5/1752	95/35336	0.811687	3	5	1	Capana01g004492, Capana04g001210, Capana06g000321, Capana06g000406, Capana07g000797
GO:0046873	MF	e	metal ion transmembrane transporter activity	8/1752	156/35336	0.852935	6	8	1	Capana01g003109, Capana02g000666, Capana04g000633, Capana05g000846, Capana05g000850, Capana05g001704, Capana08g000206, Capana12g000256
GO:0004252	MF	e	serine-type endopeptidase activity	12/1752	238/35336	0.880929	5	12	1	Capana00g000474, Capana00g000681, Capana01g000303, Capana01g000433, Capana01g000434, Capana02g001719, Capana02g001721, Capana02g001732, Capana07g000993, Capana09g002397, Capana10g001563, Capana11g001194
GO:0005506	MF	e	iron ion binding	33/1752	661/35336	0.927938	6	33	1	Capana00g002469, Capana00g003030, Capana00g003663, Capana00g004237, Capana01g003420, Capana02g002378, Capana03g001454, Capana03g001752, Capana03g002170, Capana03g004150, Capana03g004159, Capana04g000505, Capana04g000616, Capana04g000617, Capana04g000618, Capana04g000619, Capana04g000621, Capana05g000300, Capana05g002051, Capana06g000623, Capana06g001492, Capana07g000027, Capana07g000557, Capana07…
GO:0005085	MF	e	guanyl-nucleotide exchange factor activity	2/1752	40/35336	1	5	2	1	Capana02g003344, Capana06g001275
GO:0009987	BP	p	cellular process	256/1752	7513/35336	4.47853e-13	1	256	1.29452e-09	Capana00g000022, Capana00g000050, Capana00g000303, Capana00g000646, Capana00g001353, Capana00g001508, Capana00g002410, Capana00g002530, Capana00g002840, Capana00g002882, Capana00g002915, Capana00g003021, Capana00g003226, Capana00g003305, Capana00g003309, Capana00g003380, Capana00g003778, Capana00g004100, Capana00g004528, Capana00g004852, Capana00g004856, Capana01g000023, Capana01g000035, Capana01…
GO:0034641	BP	p	cellular nitrogen compound metabolic process	50/1752	2318/35336	1.39832e-12	3	50	2.69457e-09	Capana00g000022, Capana00g000303, Capana00g002840, Capana00g002915, Capana00g003021, Capana00g003226, Capana00g003380, Capana01g000752, Capana01g001024, Capana01g001678, Capana01g002067, Capana01g002908, Capana02g000461, Capana02g001666, Capana02g002523, Capana02g002791, Capana02g002912, Capana02g002913, Capana03g000345, Capana03g001335, Capana03g002439, Capana03g004446, Capana04g000199, Capana04…
GO:0006807	BP	p	nitrogen compound metabolic process	97/1752	3477/35336	3.70425e-11	2	97	5.35356e-08	Capana00g000022, Capana00g000303, Capana00g002530, Capana00g002840, Capana00g002882, Capana00g002915, Capana00g003021, Capana00g003226, Capana00g003380, Capana00g003778, Capana00g004891, Capana01g000375, Capana01g000752, Capana01g001024, Capana01g001108, Capana01g001277, Capana01g001678, Capana01g002067, Capana01g002908, Capana01g003170, Capana02g000461, Capana02g001203, Capana02g001344, Capana02…
GO:0043170	BP	p	macromolecule metabolic process	79/1752	2975/35336	9.22465e-11	3	79	8.75059e-08	Capana00g000022, Capana00g000303, Capana00g001508, Capana00g002530, Capana00g002840, Capana00g002882, Capana00g002915, Capana00g003021, Capana00g003226, Capana00g003778, Capana01g000843, Capana01g001024, Capana01g001277, Capana01g002067, Capana01g002714, Capana01g003170, Capana01g004301, Capana02g000461, Capana02g000931, Capana02g001344, Capana02g001382, Capana02g001666, Capana02g001789, Capana02…
GO:0044237	BP	p	cellular metabolic process	147/1752	4680/35336	1.05958e-10	2	147	8.75059e-08	Capana00g000022, Capana00g000303, Capana00g000646, Capana00g001353, Capana00g002530, Capana00g002840, Capana00g002882, Capana00g002915, Capana00g003021, Capana00g003226, Capana00g003309, Capana00g003380, Capana00g003778, Capana00g004100, Capana01g000112, Capana01g000752, Capana01g000843, Capana01g001024, Capana01g001108, Capana01g001277, Capana01g001297, Capana01g001678, Capana01g001700, Capana01…
GO:0044260	BP	p	cellular macromolecule metabolic process	52/1752	2165/35336	7.00525e-10	4	52	5.06217e-07	Capana00g000303, Capana00g002530, Capana00g002840, Capana00g002882, Capana00g003226, Capana00g003778, Capana01g000843, Capana01g001277, Capana01g002714, Capana01g003170, Capana01g004301, Capana02g000461, Capana02g001344, Capana02g001382, Capana02g001666, Capana02g001789, Capana02g002523, Capana02g003558, Capana03g000814, Capana03g001056, Capana03g002439, Capana03g002990, Capana03g003322, Capana03…
GO:0043603	BP	p	cellular amide metabolic process	4/1752	545/35336	4.34528e-08	4	4	2.28364e-05	Capana00g000303, Capana06g002377, Capana07g000054, Capana12g002517
GO:0006139	BP	p	nucleobase-containing compound metabolic process	41/1752	1692/35336	1.071e-07	4	41	5.15955e-05	Capana00g000022, Capana00g002840, Capana00g002915, Capana00g003021, Capana00g003226, Capana00g003380, Capana01g000752, Capana01g001024, Capana01g001678, Capana01g002067, Capana01g002908, Capana02g000461, Capana02g001666, Capana02g002523, Capana02g002791, Capana02g002912, Capana02g002913, Capana03g001335, Capana03g002439, Capana03g004446, Capana04g000199, Capana04g002342, Capana04g002749, Capana05…
GO:0008150	BP	p	biological_process	415/1752	10321/35336	1.23245e-07	0	415	5.48063e-05	Capana00g000022, Capana00g000050, Capana00g000250, Capana00g000303, Capana00g000646, Capana00g001328, Capana00g001353, Capana00g001508, Capana00g001535, Capana00g002267, Capana00g002320, Capana00g002410, Capana00g002530, Capana00g002536, Capana00g002551, Capana00g002840, Capana00g002882, Capana00g002915, Capana00g003021, Capana00g003114, Capana00g003226, Capana00g003305, Capana00g003309, Capana00…
GO:0090304	BP	p	nucleic acid metabolic process	30/1752	1352/35336	2.61327e-07	5	30	0.00010791	Capana00g000022, Capana00g002840, Capana00g002915, Capana00g003021, Capana00g003226, Capana01g001024, Capana01g002067, Capana02g000461, Capana02g001666, Capana02g002523, Capana03g001335, Capana03g002439, Capana03g004446, Capana04g000199, Capana04g002342, Capana04g002749, Capana05g000434, Capana06g000295, Capana07g000745, Capana07g000789, Capana07g002093, Capana07g002301, Capana08g001848, Capana08…
GO:0043604	BP	p	amide biosynthetic process	4/1752	499/35336	3.68279e-07	5	4	0.000141935	Capana00g000303, Capana06g002377, Capana07g000054, Capana12g002517
GO:0006518	BP	p	peptide metabolic process	4/1752	490/35336	5.19071e-07	5	4	0.000187547	Capana00g000303, Capana06g002377, Capana07g000054, Capana12g002517
GO:0046483	BP	p	heterocycle metabolic process	50/1752	1855/35336	8.88426e-07	3	50	0.000302117	Capana00g000022, Capana00g002840, Capana00g002915, Capana00g003021, Capana00g003226, Capana00g003380, Capana01g000752, Capana01g001024, Capana01g001108, Capana01g001678, Capana01g002067, Capana01g002908, Capana02g000461, Capana02g001203, Capana02g001666, Capana02g002523, Capana02g002791, Capana02g002912, Capana02g002913, Capana03g000345, Capana03g001335, Capana03g002439, Capana03g004446, Capana04…
GO:0009059	BP	p	macromolecule biosynthetic process	20/1752	1011/35336	1.00611e-06	4	20	0.000312277	Capana00g000303, Capana00g002840, Capana01g000843, Capana01g002714, Capana01g004301, Capana02g001666, Capana02g001836, Capana02g002523, Capana03g002990, Capana04g002749, Capana05g000434, Capana06g002377, Capana07g000054, Capana07g000171, Capana07g002093, Capana09g001104, Capana09g001110, Capana10g002541, Capana11g001462, Capana12g002517
GO:0006412	BP	p	translation	4/1752	474/35336	1.04563e-06	7	4	0.000312277	Capana00g000303, Capana06g002377, Capana07g000054, Capana12g002517
GO:0043043	BP	p	peptide biosynthetic process	4/1752	477/35336	1.08036e-06	6	4	0.000312277	Capana00g000303, Capana06g002377, Capana07g000054, Capana12g002517
GO:0006725	BP	p	cellular aromatic compound metabolic process	54/1752	1915/35336	2.29525e-06	3	54	0.000617358	Capana00g000022, Capana00g002840, Capana00g002915, Capana00g003021, Capana00g003226, Capana00g003380, Capana01g000752, Capana01g001024, Capana01g001108, Capana01g001678, Capana01g002067, Capana01g002908, Capana01g004492, Capana02g000461, Capana02g001666, Capana02g002523, Capana02g002791, Capana02g002912, Capana02g002913, Capana03g000345, Capana03g001335, Capana03g002439, Capana03g004446, Capana04…
GO:0034645	BP	p	cellular macromolecule biosynthetic process	18/1752	925/35336	2.3494e-06	5	18	0.000617358	Capana00g000303, Capana00g002840, Capana01g000843, Capana01g002714, Capana01g004301, Capana02g001666, Capana02g002523, Capana03g002990, Capana04g002749, Capana06g002377, Capana07g000054, Capana07g000171, Capana07g002093, Capana09g001104, Capana09g001110, Capana10g002541, Capana11g001462, Capana12g002517
GO:0051641	BP	p	cellular localization	5/1752	487/35336	2.77104e-06	2	5	0.000696494	Capana01g000023, Capana01g004325, Capana09g001144, Capana11g000977, Capana12g002834
GO:1901564	BP	p	organonitrogen compound metabolic process	67/1752	2219/35336	5.04182e-06	3	67	0.00116587	Capana00g000303, Capana00g002530, Capana00g002882, Capana00g003380, Capana00g003778, Capana01g000375, Capana01g000752, Capana01g001108, Capana01g001277, Capana01g001678, Capana01g002908, Capana01g003170, Capana02g001203, Capana02g001344, Capana02g001382, Capana02g001789, Capana02g002814, Capana02g002912, Capana02g002913, Capana02g003558, Capana03g000345, Capana03g000814, Capana03g000835, Capana03…
GO:1901360	BP	p	organic cyclic compound metabolic process	57/1752	1958/35336	6.23722e-06	3	57	0.00133546	Capana00g000022, Capana00g002840, Capana00g002915, Capana00g003021, Capana00g003226, Capana00g003380, Capana00g003773, Capana01g000752, Capana01g001024, Capana01g001678, Capana01g002067, Capana01g002908, Capana01g004492, Capana02g000461, Capana02g001203, Capana02g001666, Capana02g002335, Capana02g002523, Capana02g002791, Capana02g002912, Capana02g002913, Capana03g000345, Capana03g001335, Capana03…
GO:0019538	BP	p	protein metabolic process	32/1752	1291/35336	7.85505e-06	4	32	0.00157807	Capana00g000303, Capana00g002530, Capana00g002882, Capana00g003778, Capana01g001277, Capana01g003170, Capana02g001344, Capana02g001382, Capana02g001789, Capana02g003558, Capana03g000814, Capana03g000835, Capana03g000872, Capana03g000873, Capana03g001056, Capana03g003322, Capana04g001845, Capana05g001286, Capana05g002211, Capana06g000920, Capana06g000921, Capana06g000987, Capana06g002377, Capana07…
GO:0044271	BP	p	cellular nitrogen compound biosynthetic process	27/1752	1149/35336	8.50171e-06	4	27	0.00158543	Capana00g000303, Capana00g002840, Capana00g003380, Capana01g000752, Capana01g001678, Capana01g002908, Capana02g001666, Capana02g002523, Capana02g002791, Capana03g000345, Capana04g002749, Capana04g002892, Capana05g000434, Capana05g002350, Capana06g002375, Capana06g002377, Capana07g000054, Capana07g002093, Capana08g000413, Capana08g002064, Capana08g002151, Capana09g001104, Capana09g001110, Capana09…
GO:0046907	BP	p	intracellular transport	4/1752	430/35336	8.79718e-06	4	4	0.00158927	Capana01g000023, Capana01g004325, Capana09g001144, Capana12g002834
GO:0008152	BP	p	metabolic process	227/1752	5893/35336	1.19877e-05	1	227	0.00198003	Capana00g000022, Capana00g000050, Capana00g000250, Capana00g000303, Capana00g000646, Capana00g001353, Capana00g001508, Capana00g001535, Capana00g002320, Capana00g002530, Capana00g002551, Capana00g002840, Capana00g002882, Capana00g002915, Capana00g003021, Capana00g003226, Capana00g003309, Capana00g003378, Capana00g003380, Capana00g003604, Capana00g003773, Capana00g003778, Capana00g004100, Capana00…
GO:0044238	BP	p	primary metabolic process	179/1752	4802/35336	1.46638e-05	2	179	0.00235476	Capana00g000022, Capana00g000303, Capana00g000646, Capana00g001508, Capana00g001535, Capana00g002530, Capana00g002551, Capana00g002840, Capana00g002882, Capana00g002915, Capana00g003021, Capana00g003226, Capana00g003378, Capana00g003380, Capana00g003604, Capana00g003773, Capana00g003778, Capana00g004100, Capana01g000112, Capana01g000276, Capana01g000752, Capana01g000843, Capana01g001024, Capana01…
GO:0044267	BP	p	cellular protein metabolic process	26/1752	1094/35336	1.92004e-05	5	26	0.0028461	Capana00g000303, Capana00g002530, Capana00g002882, Capana00g003778, Capana01g001277, Capana02g001344, Capana02g001382, Capana02g001789, Capana02g003558, Capana03g000814, Capana03g001056, Capana03g003322, Capana04g001845, Capana05g001286, Capana05g002211, Capana06g000920, Capana06g000921, Capana06g000987, Capana06g002377, Capana07g000054, Capana07g001060, Capana08g000579, Capana10g000211, Capana10…
GO:0051649	BP	p	establishment of localization in cell	5/1752	441/35336	2.08359e-05	3	5	0.0030113	Capana01g000023, Capana01g004325, Capana06g001184, Capana09g001144, Capana12g002834
GO:0044249	BP	p	cellular biosynthetic process	58/1752	1923/35336	2.34633e-05	3	58	0.00330833	Capana00g000303, Capana00g000646, Capana00g001353, Capana00g002840, Capana00g003380, Capana01g000112, Capana01g000752, Capana01g000843, Capana01g001678, Capana01g001700, Capana01g001986, Capana01g002714, Capana01g002908, Capana01g004301, Capana02g001203, Capana02g001649, Capana02g001666, Capana02g002523, Capana02g002791, Capana03g000103, Capana03g000345, Capana03g002047, Capana03g002170, Capana03…
GO:1901566	BP	p	organonitrogen compound biosynthetic process	23/1752	991/35336	2.87445e-05	4	23	0.00395647	Capana00g000303, Capana00g003380, Capana01g000752, Capana01g001678, Capana01g002908, Capana02g001203, Capana03g000345, Capana04g002892, Capana05g000495, Capana05g002350, Capana06g001772, Capana06g002038, Capana06g002375, Capana06g002377, Capana07g000054, Capana07g002306, Capana08g000413, Capana08g001905, Capana08g002064, Capana08g002151, Capana09g002318, Capana12g000821, Capana12g002517
GO:1901576	BP	p	organic substance biosynthetic process	63/1752	2017/35336	4.4954e-05	3	63	0.00604369	Capana00g000303, Capana00g000646, Capana00g001353, Capana00g002840, Capana00g003380, Capana01g000112, Capana01g000752, Capana01g000843, Capana01g001678, Capana01g001700, Capana01g001986, Capana01g002714, Capana01g002908, Capana01g004042, Capana01g004301, Capana02g001203, Capana02g001649, Capana02g001666, Capana02g001836, Capana02g002335, Capana02g002523, Capana02g002791, Capana03g000103, Capana03…
GO:0016070	BP	p	RNA metabolic process	22/1752	946/35336	5.08358e-05	6	22	0.00637317	Capana00g000022, Capana00g002840, Capana00g002915, Capana00g003021, Capana01g001024, Capana01g002067, Capana02g001666, Capana02g002523, Capana03g001335, Capana04g000199, Capana04g002749, Capana05g000434, Capana06g000295, Capana07g000745, Capana07g002093, Capana07g002301, Capana08g002526, Capana09g000443, Capana09g001104, Capana09g001110, Capana09g001151, Capana10g002541
GO:0006886	BP	p	intracellular protein transport	3/1752	348/35336	5.10185e-05	6	3	0.00637317	Capana01g004325, Capana09g001144, Capana12g002834
GO:0071704	BP	p	organic substance metabolic process	206/1752	5324/35336	5.18144e-05	2	206	0.00637317	Capana00g000022, Capana00g000050, Capana00g000303, Capana00g000646, Capana00g001353, Capana00g001508, Capana00g001535, Capana00g002320, Capana00g002530, Capana00g002551, Capana00g002840, Capana00g002882, Capana00g002915, Capana00g003021, Capana00g003226, Capana00g003378, Capana00g003380, Capana00g003604, Capana00g003773, Capana00g003778, Capana00g004100, Capana01g000112, Capana01g000276, Capana01…
GO:0009058	BP	p	biosynthetic process	72/1752	2169/35336	0.000154218	2	72	0.0159203	Capana00g000250, Capana00g000303, Capana00g000646, Capana00g001353, Capana00g002840, Capana00g003380, Capana01g000112, Capana01g000175, Capana01g000176, Capana01g000752, Capana01g000843, Capana01g001678, Capana01g001700, Capana01g001986, Capana01g002714, Capana01g002908, Capana01g004042, Capana01g004301, Capana02g001203, Capana02g001649, Capana02g001666, Capana02g001836, Capana02g002335, Capana02…
GO:0071840	BP	p	cellular component organization or biogenesis	32/1752	1106/35336	0.000708435	2	32	0.0620524	Capana00g001508, Capana00g003226, Capana00g003778, Capana01g000247, Capana01g000581, Capana01g000843, Capana01g002339, Capana01g002714, Capana01g003000, Capana01g003675, Capana01g004301, Capana02g003258, Capana02g003270, Capana03g000069, Capana03g004446, Capana04g001353, Capana04g002231, Capana05g001994, Capana05g002106, Capana06g000030, Capana06g000551, Capana06g002048, Capana07g000060, Capana08…
GO:0051179	BP	p	localization	45/1752	1429/35336	0.000766755	1	45	0.0661583	Capana00g002536, Capana00g003309, Capana01g000023, Capana01g000541, Capana01g002417, Capana01g003499, Capana01g004325, Capana02g001652, Capana02g002202, Capana03g000364, Capana03g000871, Capana03g001663, Capana03g001779, Capana03g002142, Capana03g002173, Capana03g003322, Capana03g004559, Capana03g004599, Capana04g001096, Capana05g002051, Capana06g000371, Capana06g000470, Capana06g000613, Capana06…
GO:0051234	BP	p	establishment of localization	44/1752	1385/35336	0.00124193	2	44	0.0983503	Capana00g002536, Capana00g003309, Capana01g000023, Capana01g000541, Capana01g002417, Capana01g003499, Capana01g004325, Capana02g001652, Capana02g002202, Capana03g000364, Capana03g000871, Capana03g001663, Capana03g001779, Capana03g002142, Capana03g002173, Capana03g003322, Capana03g004559, Capana03g004599, Capana04g001096, Capana05g002051, Capana06g000371, Capana06g000470, Capana06g000613, Capana06…
GO:0006810	BP	p	transport	44/1752	1365/35336	0.0017946	3	44	0.128081	Capana00g002536, Capana00g003309, Capana01g000023, Capana01g000541, Capana01g002417, Capana01g003499, Capana01g004325, Capana02g001652, Capana02g002202, Capana03g000364, Capana03g000871, Capana03g001663, Capana03g001779, Capana03g002142, Capana03g002173, Capana03g003322, Capana03g004559, Capana03g004599, Capana04g001096, Capana05g002051, Capana06g000371, Capana06g000470, Capana06g000613, Capana06…
GO:0016043	BP	p	cellular component organization	32/1752	1062/35336	0.00197742	3	32	0.138596	Capana00g001508, Capana00g003226, Capana00g003778, Capana01g000247, Capana01g000581, Capana01g000843, Capana01g002339, Capana01g002714, Capana01g003000, Capana01g003675, Capana01g004301, Capana02g003258, Capana02g003270, Capana03g000069, Capana03g004446, Capana04g001353, Capana04g002231, Capana05g001994, Capana05g002106, Capana06g000030, Capana06g000551, Capana06g002048, Capana07g000060, Capana08…
GO:0006396	BP	p	RNA processing	9/1752	447/35336	0.00198987	7	9	0.138596	Capana00g000022, Capana00g002915, Capana00g003021, Capana01g001024, Capana01g002067, Capana03g001335, Capana04g000199, Capana06g000295, Capana07g000745
GO:0006259	BP	p	DNA metabolic process	8/1752	420/35336	0.00204817	6	8	0.140958	Capana00g003226, Capana02g000461, Capana03g002439, Capana03g004446, Capana04g002342, Capana07g000789, Capana08g001848, Capana09g001873
GO:0022607	BP	p	cellular component assembly	5/1752	320/35336	0.00259104	4	5	0.170214	Capana00g003778, Capana01g000247, Capana04g001353, Capana08g000105, Capana08g000115
GO:0006996	BP	p	organelle organization	8/1752	386/35336	0.00621923	4	8	0.359534	Capana00g003226, Capana01g003000, Capana01g003675, Capana02g003270, Capana03g004446, Capana06g000551, Capana09g000891, Capana09g001873
GO:0009451	BP	p	RNA modification	0/1752	112/35336	0.00702482	7	0	0.394277
GO:0045184	BP	p	establishment of protein localization	13/1752	519/35336	0.00767913	4	13	0.419137	Capana01g004325, Capana02g001652, Capana02g002202, Capana03g000871, Capana03g002173, Capana03g003322, Capana06g000470, Capana06g001174, Capana06g002790, Capana09g001144, Capana09g002042, Capana10g001574, Capana12g002834
GO:0055085	BP	p	transmembrane transport	9/1752	407/35336	0.00775777	4	9	0.419137	Capana00g003309, Capana03g000364, Capana03g002142, Capana04g001096, Capana06g002375, Capana07g000268, Capana08g001424, Capana11g000370, Capana12g000826
GO:0022900	BP	p	electron transport chain	4/1752	254/35336	0.00831066	4	4	0.428964	Capana00g003021, Capana01g001297, Capana04g001845, Capana07g000797
GO:0015031	BP	p	protein transport	13/1752	506/35336	0.00962077	5	13	0.485321	Capana01g004325, Capana02g001652, Capana02g002202, Capana03g000871, Capana03g002173, Capana03g003322, Capana06g000470, Capana06g001174, Capana06g002790, Capana09g001144, Capana09g002042, Capana10g001574, Capana12g002834
GO:0008104	BP	p	protein localization	14/1752	528/35336	0.0112021	3	14	0.523483	Capana01g004325, Capana02g001652, Capana02g002202, Capana03g000871, Capana03g002173, Capana03g003322, Capana06g000470, Capana06g001174, Capana06g002790, Capana09g001144, Capana09g002042, Capana10g001574, Capana11g000977, Capana12g002834
GO:0033036	BP	p	macromolecule localization	14/1752	533/35336	0.0114248	2	14	0.528374	Capana01g004325, Capana02g001652, Capana02g002202, Capana03g000871, Capana03g002173, Capana03g003322, Capana06g000470, Capana06g001174, Capana06g002790, Capana09g001144, Capana09g002042, Capana10g001574, Capana11g000977, Capana12g002834
GO:0043412	BP	p	macromolecule modification	22/1752	722/35336	0.0149658	4	22	0.637087	Capana00g002530, Capana00g002882, Capana00g003778, Capana01g001277, Capana02g001344, Capana02g001382, Capana02g001789, Capana02g003558, Capana03g000814, Capana03g001056, Capana03g003322, Capana04g001845, Capana05g001286, Capana05g002211, Capana06g000920, Capana06g000921, Capana06g000987, Capana07g001060, Capana08g000579, Capana10g000211, Capana10g001542, Capana10g001574
GO:0044265	BP	p	cellular macromolecule catabolic process	5/1752	270/35336	0.0155658	5	5	0.638196	Capana01g001277, Capana01g003170, Capana02g001382, Capana09g000443, Capana09g001873
GO:0071705	BP	p	nitrogen compound transport	17/1752	581/35336	0.0203601	4	17	0.783837	Capana01g000541, Capana01g004325, Capana02g001652, Capana02g002202, Capana03g000871, Capana03g002173, Capana03g003322, Capana06g000371, Capana06g000470, Capana06g001174, Capana06g002790, Capana09g001144, Capana09g002042, Capana10g001574, Capana10g001656, Capana12g000826, Capana12g002834
GO:0034622	BP	p	cellular protein-containing complex assembly	4/1752	229/35336	0.0207006	6	4	0.783837	Capana00g003778, Capana04g001353, Capana08g000105, Capana08g000115
GO:0048856	BP	p	anatomical structure development	4/1752	230/35336	0.0208236	2	4	0.783837	Capana01g003342, Capana02g001382, Capana03g002643, Capana07g002094
GO:0043933	BP	p	protein-containing complex subunit organization	5/1752	263/35336	0.0210125	4	5	0.783837	Capana00g003778, Capana01g000247, Capana04g001353, Capana08g000105, Capana08g000115
GO:0006281	BP	p	DNA repair	4/1752	233/35336	0.0213672	7	4	0.783837	Capana00g003226, Capana02g000461, Capana04g002342, Capana07g000789
GO:0015979	BP	p	photosynthesis	1/1752	124/35336	0.0221965	3	1	0.783837	Capana07g002124
GO:0006338	BP	p	chromatin remodeling	0/1752	89/35336	0.0234397	5	0	0.809612
GO:0034660	BP	p	ncRNA metabolic process	5/1752	248/35336	0.0270112	7	5	0.887227	Capana00g002915, Capana00g003021, Capana06g000295, Capana07g002301, Capana08g002526
GO:0098655	BP	p	cation transmembrane transport	3/1752	186/35336	0.0274004	6	3	0.894925	Capana00g003309, Capana06g002375, Capana07g000268
GO:0071824	BP	p	protein-DNA complex subunit organization	0/1752	76/35336	0.0336086	5	0	0.974928
GO:0015074	BP	p	DNA integration	0/1752	76/35336	0.0336086	7	0	0.974928
GO:0006974	BP	p	cellular response to DNA damage stimulus	5/1752	242/35336	0.0360361	4	5	0.974928	Capana00g003226, Capana02g000461, Capana02g002913, Capana04g002342, Capana07g000789
GO:0022904	BP	p	respiratory electron transport chain	2/1752	150/35336	0.0362249	5	2	0.974928	Capana01g001297, Capana07g000797
GO:0072521	BP	p	purine-containing compound metabolic process	5/1752	244/35336	0.0364123	4	5	0.974928	Capana00g003380, Capana02g002912, Capana02g002913, Capana05g002350, Capana06g002375
GO:0065003	BP	p	protein-containing complex assembly	5/1752	246/35336	0.0369488	5	5	0.974928	Capana00g003778, Capana01g000247, Capana04g001353, Capana08g000105, Capana08g000115
GO:0006511	BP	p	ubiquitin-dependent protein catabolic process	3/1752	180/35336	0.0374782	8	3	0.974928	Capana01g001277, Capana01g003170, Capana02g001382
GO:0019941	BP	p	modification-dependent protein catabolic process	3/1752	184/35336	0.0383701	7	3	0.974928	Capana01g001277, Capana01g003170, Capana02g001382
GO:0098662	BP	p	inorganic cation transmembrane transport	3/1752	185/35336	0.0387299	7	3	0.974928	Capana00g003309, Capana06g002375, Capana07g000268
GO:0043632	BP	p	modification-dependent macromolecule catabolic process	3/1752	185/35336	0.0387299	6	3	0.974928	Capana01g001277, Capana01g003170, Capana02g001382
GO:0016192	BP	p	vesicle-mediated transport	9/1752	343/35336	0.0446567	4	9	0.974928	Capana01g004325, Capana03g000871, Capana03g004559, Capana06g000470, Capana06g000613, Capana06g001174, Capana06g002790, Capana08g000650, Capana09g002042
GO:0044248	BP	p	cellular catabolic process	19/1752	596/35336	0.0451018	3	19	0.974928	Capana01g001277, Capana01g003170, Capana01g004380, Capana01g004492, Capana02g000688, Capana02g001382, Capana03g003051, Capana04g000638, Capana04g001210, Capana04g001639, Capana05g000154, Capana06g000321, Capana06g000406, Capana06g000926, Capana09g000117, Capana09g000443, Capana09g000884, Capana09g001873, Capana10g001226
GO:0006325	BP	p	chromatin organization	1/1752	111/35336	0.0458511	4	1	0.974928	Capana06g002048
GO:0019438	BP	p	aromatic compound biosynthetic process	22/1752	670/35336	0.0473142	4	22	0.974928	Capana00g002840, Capana00g003380, Capana01g000752, Capana01g001678, Capana01g002908, Capana02g001666, Capana02g002523, Capana02g002791, Capana03g000345, Capana04g002749, Capana04g002892, Capana05g000434, Capana05g002350, Capana06g002375, Capana07g002093, Capana08g000413, Capana08g002151, Capana09g001104, Capana09g001110, Capana09g002318, Capana10g000875, Capana10g002541
GO:0051603	BP	p	proteolysis involved in cellular protein catabolic process	4/1752	201/35336	0.0495779	6	4	0.974928	Capana01g001277, Capana01g003170, Capana02g001382, Capana08g001583
GO:0072522	BP	p	purine-containing compound biosynthetic process	3/1752	173/35336	0.0512103	5	3	0.991785	Capana00g003380, Capana05g002350, Capana06g002375
GO:0065004	BP	p	protein-DNA complex assembly	0/1752	72/35336	0.0514678	7	0	0.991785
GO:1901565	BP	p	organonitrogen compound catabolic process	3/1752	177/35336	0.0527626	4	3	1	Capana01g003170, Capana03g003051, Capana09g000884
GO:1902600	BP	p	proton transmembrane transport	3/1752	177/35336	0.0527626	8	3	1	Capana00g003309, Capana06g002375, Capana07g000268
GO:0046474	BP	p	glycerophospholipid biosynthetic process	0/1752	75/35336	0.0540432	7	0	1
GO:0060255	BP	p	regulation of macromolecule metabolic process	45/1752	1195/35336	0.0572525	4	45	1	Capana00g002267, Capana00g003530, Capana01g000109, Capana01g001024, Capana01g002714, Capana01g003545, Capana02g001299, Capana02g001344, Capana02g001393, Capana02g002131, Capana02g003147, Capana02g003155, Capana02g003435, Capana03g000139, Capana03g000199, Capana03g000548, Capana03g000640, Capana03g000794, Capana03g000991, Capana03g001124, Capana03g001304, Capana03g001305, Capana03g001463, Capana03…
GO:1901362	BP	p	organic cyclic compound biosynthetic process	26/1752	745/35336	0.060652	4	26	1	Capana00g002840, Capana00g003380, Capana01g000752, Capana01g001678, Capana01g002908, Capana02g001203, Capana02g001666, Capana02g002335, Capana02g002523, Capana02g002791, Capana03g000345, Capana04g002749, Capana04g002892, Capana05g000434, Capana05g002350, Capana06g002375, Capana07g002093, Capana08g000413, Capana08g002064, Capana08g002151, Capana09g001104, Capana09g001110, Capana09g002318, Capana10…
GO:0006163	BP	p	purine nucleotide metabolic process	5/1752	221/35336	0.0620257	8	5	1	Capana00g003380, Capana02g002912, Capana02g002913, Capana05g002350, Capana06g002375
GO:0008654	BP	p	phospholipid biosynthetic process	1/1752	101/35336	0.0649706	6	1	1	Capana10g002239
GO:0006091	BP	p	generation of precursor metabolites and energy	12/1752	408/35336	0.0651893	3	12	1	Capana00g001353, Capana00g002530, Capana00g003021, Capana00g003309, Capana01g001297, Capana02g002912, Capana02g002913, Capana03g001931, Capana03g001932, Capana04g001845, Capana07g000797, Capana11g001995
GO:0006754	BP	p	ATP biosynthetic process	1/1752	104/35336	0.0659809	11	1	1	Capana06g002375
GO:0015985	BP	p	energy coupled proton transport, down electrochemical gradient	1/1752	104/35336	0.0659809	9	1	1	Capana06g002375
GO:0015986	BP	p	ATP synthesis coupled proton transport	1/1752	104/35336	0.0659809	12	1	1	Capana06g002375
GO:0051171	BP	p	regulation of nitrogen compound metabolic process	38/1752	1025/35336	0.0673846	4	38	1	Capana00g002267, Capana00g003530, Capana01g000109, Capana01g003545, Capana02g001344, Capana02g001393, Capana02g003147, Capana02g003155, Capana02g003435, Capana03g000139, Capana03g000199, Capana03g000548, Capana03g000640, Capana03g000794, Capana03g000991, Capana03g001124, Capana03g001304, Capana03g001305, Capana03g001463, Capana03g001780, Capana04g000298, Capana04g001537, Capana05g000149, Capana05…
GO:0006508	BP	p	proteolysis	7/1752	272/35336	0.0682646	5	7	1	Capana00g003778, Capana01g001277, Capana01g003170, Capana02g001382, Capana03g000872, Capana03g000873, Capana08g001583
GO:0006164	BP	p	purine nucleotide biosynthetic process	3/1752	161/35336	0.0687129	9	3	1	Capana00g003380, Capana05g002350, Capana06g002375
GO:0006457	BP	p	protein folding	3/1752	162/35336	0.0687656	2	3	1	Capana04g002619, Capana06g001737, Capana09g000694
GO:0006399	BP	p	tRNA metabolic process	3/1752	163/35336	0.068907	8	3	1	Capana06g000295, Capana07g002301, Capana08g002526
GO:0006790	BP	p	sulfur compound metabolic process	2/1752	135/35336	0.0702084	3	2	1	Capana02g000272, Capana12g000190
GO:0044255	BP	p	cellular lipid metabolic process	13/1752	423/35336	0.0715858	4	13	1	Capana00g004100, Capana01g000112, Capana01g001986, Capana03g002170, Capana04g001639, Capana04g002861, Capana05g000154, Capana07g001741, Capana08g001070, Capana09g001839, Capana10g000625, Capana10g002239, Capana12g002597
GO:0019222	BP	p	regulation of metabolic process	48/1752	1248/35336	0.072579	3	48	1	Capana00g002267, Capana00g003530, Capana00g003773, Capana01g000109, Capana01g001024, Capana01g002714, Capana01g003545, Capana02g001299, Capana02g001344, Capana02g001393, Capana02g001689, Capana02g002131, Capana02g003147, Capana02g003155, Capana02g003435, Capana03g000139, Capana03g000199, Capana03g000548, Capana03g000640, Capana03g000794, Capana03g000991, Capana03g001124, Capana03g001304, Capana03…
GO:0034654	BP	p	nucleobase-containing compound biosynthetic process	18/1752	549/35336	0.0736489	5	18	1	Capana00g002840, Capana00g003380, Capana01g000752, Capana01g001678, Capana01g002908, Capana02g001666, Capana02g002523, Capana02g002791, Capana04g002749, Capana05g000434, Capana05g002350, Capana06g002375, Capana07g002093, Capana09g001104, Capana09g001110, Capana09g002318, Capana10g000875, Capana10g002541
GO:0007017	BP	p	microtubule-based process	6/1752	244/35336	0.0747691	2	6	1	Capana00g003226, Capana00g003305, Capana01g003000, Capana02g002906, Capana02g003270, Capana03g003051
GO:1901137	BP	p	carbohydrate derivative biosynthetic process	6/1752	246/35336	0.0751332	4	6	1	Capana00g003380, Capana01g002908, Capana02g001836, Capana02g002791, Capana05g002350, Capana06g002375
GO:0006334	BP	p	nucleosome assembly	0/1752	60/35336	0.0756054	8	0	1
GO:0006643	BP	p	membrane lipid metabolic process	0/1752	61/35336	0.0756223	5	0	1
GO:1901135	BP	p	carbohydrate derivative metabolic process	16/1752	501/35336	0.0768265	3	16	1	Capana00g002320, Capana00g003380, Capana01g002908, Capana02g001836, Capana02g002791, Capana02g002912, Capana02g002913, Capana03g001931, Capana03g001932, Capana05g000134, Capana05g002350, Capana06g002375, Capana10g000875, Capana10g002239, Capana11g001995, Capana12g000731
GO:0099402	BP	p	plant organ development	0/1752	64/35336	0.0771249	3	0	1
GO:0034728	BP	p	nucleosome organization	0/1752	64/35336	0.0771249	6	0	1
GO:0006812	BP	p	cation transport	8/1752	294/35336	0.0789542	5	8	1	Capana00g003309, Capana03g001779, Capana03g004599, Capana05g002051, Capana06g001184, Capana06g002375, Capana07g000268, Capana12g000826
GO:0033554	BP	p	cellular response to stress	8/1752	296/35336	0.0791878	3	8	1	Capana00g003226, Capana02g000461, Capana02g001689, Capana02g002913, Capana03g000411, Capana04g002342, Capana07g000789, Capana07g002090
GO:0032502	BP	p	developmental process	10/1752	349/35336	0.0810906	1	10	1	Capana01g002714, Capana01g003066, Capana01g003342, Capana02g001382, Capana03g002643, Capana03g003656, Capana05g002045, Capana07g000702, Capana07g002094, Capana09g001148
GO:0009150	BP	p	purine ribonucleotide metabolic process	5/1752	218/35336	0.0823861	9	5	1	Capana00g003380, Capana02g002912, Capana02g002913, Capana05g002350, Capana06g002375
GO:0071702	BP	p	organic substance transport	26/1752	732/35336	0.0845756	4	26	1	Capana00g002536, Capana01g000541, Capana01g002417, Capana01g003499, Capana01g004325, Capana02g001652, Capana02g002202, Capana03g000871, Capana03g001663, Capana03g002173, Capana03g003322, Capana06g000371, Capana06g000470, Capana06g001174, Capana06g002790, Capana08g001400, Capana08g001548, Capana09g001144, Capana09g001419, Capana09g002042, Capana10g000304, Capana10g000550, Capana10g001574, Capana10…
GO:0009057	BP	p	macromolecule catabolic process	13/1752	419/35336	0.0882584	4	13	1	Capana00g001508, Capana01g001277, Capana01g003170, Capana02g000931, Capana02g001382, Capana02g003399, Capana03g000069, Capana03g004371, Capana05g001994, Capana06g000030, Capana09g000443, Capana09g001873, Capana12g000288
GO:0098660	BP	p	inorganic ion transmembrane transport	4/1752	189/35336	0.0893721	6	4	1	Capana00g003309, Capana03g000364, Capana06g002375, Capana07g000268
GO:0032774	BP	p	RNA biosynthetic process	9/1752	313/35336	0.0895363	7	9	1	Capana00g002840, Capana02g001666, Capana02g002523, Capana04g002749, Capana05g000434, Capana07g002093, Capana09g001104, Capana09g001110, Capana10g002541
GO:0035556	BP	p	intracellular signal transduction	3/1752	154/35336	0.0927586	5	3	1	Capana04g002352, Capana07g001714, Capana12g002081
GO:0033365	BP	p	protein localization to organelle	1/1752	95/35336	0.0934129	5	1	1	Capana12g002834
GO:0072594	BP	p	establishment of protein localization to organelle	1/1752	95/35336	0.0934129	6	1	1	Capana12g002834
GO:0009152	BP	p	purine ribonucleotide biosynthetic process	3/1752	158/35336	0.0943764	10	3	1	Capana00g003380, Capana05g002350, Capana06g002375
GO:0015980	BP	p	energy derivation by oxidation of organic compounds	3/1752	159/35336	0.0950503	4	3	1	Capana00g003309, Capana01g001297, Capana07g000797
GO:0034470	BP	p	ncRNA processing	3/1752	159/35336	0.0950503	8	3	1	Capana00g002915, Capana00g003021, Capana06g000295
GO:0090407	BP	p	organophosphate biosynthetic process	10/1752	337/35336	0.100224	5	10	1	Capana00g003380, Capana01g000752, Capana01g001678, Capana01g002908, Capana03g000345, Capana05g002350, Capana06g002375, Capana09g002318, Capana10g000875, Capana10g002239
GO:0031323	BP	p	regulation of cellular metabolic process	42/1752	1086/35336	0.101978	4	42	1	Capana00g002267, Capana00g003530, Capana00g003773, Capana01g000109, Capana01g002714, Capana01g003545, Capana02g001344, Capana02g001393, Capana02g001689, Capana02g003147, Capana02g003155, Capana02g003435, Capana03g000139, Capana03g000199, Capana03g000548, Capana03g000640, Capana03g000794, Capana03g000991, Capana03g001124, Capana03g001304, Capana03g001305, Capana03g001463, Capana03g001780, Capana04…
GO:0010468	BP	p	regulation of gene expression	43/1752	1105/35336	0.104993	5	43	1	Capana00g002267, Capana00g003530, Capana01g000109, Capana01g001024, Capana01g003545, Capana02g001299, Capana02g001344, Capana02g001393, Capana02g002131, Capana02g003147, Capana02g003155, Capana02g003435, Capana03g000139, Capana03g000199, Capana03g000548, Capana03g000640, Capana03g000794, Capana03g000991, Capana03g001124, Capana03g001304, Capana03g001305, Capana03g001463, Capana03g001780, Capana03…
GO:0018130	BP	p	heterocycle biosynthetic process	24/1752	667/35336	0.105296	4	24	1	Capana00g002840, Capana00g003380, Capana01g000752, Capana01g001678, Capana01g002908, Capana02g001203, Capana02g001666, Capana02g002523, Capana02g002791, Capana03g000345, Capana04g002749, Capana04g002892, Capana05g000434, Capana05g002350, Capana06g002375, Capana07g002093, Capana08g000413, Capana08g002064, Capana08g002151, Capana09g001104, Capana09g001110, Capana09g002318, Capana10g000875, Capana10…
GO:0032259	BP	p	methylation	0/1752	54/35336	0.114202	2	0	1
GO:0043414	BP	p	macromolecule methylation	0/1752	54/35336	0.114202	5	0	1
GO:0006661	BP	p	phosphatidylinositol biosynthetic process	0/1752	54/35336	0.114202	8	0	1
GO:0009657	BP	p	plastid organization	0/1752	55/35336	0.114904	5	0	1
GO:0010564	BP	p	regulation of cell cycle process	0/1752	56/35336	0.115941	5	0	1
GO:0046034	BP	p	ATP metabolic process	4/1752	179/35336	0.116817	2	4	1	Capana00g003309, Capana02g002912, Capana02g002913, Capana06g002375
GO:0009259	BP	p	ribonucleotide metabolic process	6/1752	227/35336	0.123665	8	6	1	Capana00g003380, Capana01g002908, Capana02g002912, Capana02g002913, Capana05g002350, Capana06g002375
GO:0019693	BP	p	ribose phosphate metabolic process	6/1752	227/35336	0.123665	5	6	1	Capana00g003380, Capana01g002908, Capana02g002912, Capana02g002913, Capana05g002350, Capana06g002375
GO:0009060	BP	p	aerobic respiration	3/1752	145/35336	0.124324	6	3	1	Capana00g003309, Capana01g001297, Capana07g000797
GO:0045333	BP	p	cellular respiration	3/1752	145/35336	0.124324	5	3	1	Capana00g003309, Capana01g001297, Capana07g000797
GO:0016071	BP	p	mRNA metabolic process	6/1752	230/35336	0.124743	7	6	1	Capana01g001024, Capana03g001335, Capana04g000199, Capana07g000745, Capana09g000443, Capana09g001151
GO:0034613	BP	p	cellular protein localization	2/1752	115/35336	0.131085	4	2	1	Capana11g000977, Capana12g002834
GO:0044085	BP	p	cellular component biogenesis	1/1752	84/35336	0.131426	3	1	1	Capana07g000060
GO:0044036	BP	p	cell wall macromolecule metabolic process	1/1752	84/35336	0.131426	5	1	1	Capana07g000060
GO:0036211	BP	p	protein modification process	22/1752	608/35336	0.131831	5	22	1	Capana00g002530, Capana00g002882, Capana00g003778, Capana01g001277, Capana02g001344, Capana02g001382, Capana02g001789, Capana02g003558, Capana03g000814, Capana03g001056, Capana03g003322, Capana04g001845, Capana05g001286, Capana05g002211, Capana06g000920, Capana06g000921, Capana06g000987, Capana07g001060, Capana08g000579, Capana10g000211, Capana10g001542, Capana10g001574
GO:0006464	BP	p	cellular protein modification process	22/1752	608/35336	0.131831	6	22	1	Capana00g002530, Capana00g002882, Capana00g003778, Capana01g001277, Capana02g001344, Capana02g001382, Capana02g001789, Capana02g003558, Capana03g000814, Capana03g001056, Capana03g003322, Capana04g001845, Capana05g001286, Capana05g002211, Capana06g000920, Capana06g000921, Capana06g000987, Capana07g001060, Capana08g000579, Capana10g000211, Capana10g001542, Capana10g001574
GO:0006122	BP	p	mitochondrial electron transport, ubiquinol to cytochrome c	2/1752	117/35336	0.131902	8	2	1	Capana01g001297, Capana07g000797
GO:0006310	BP	p	DNA recombination	1/1752	88/35336	0.133852	7	1	1	Capana08g001848
GO:0070727	BP	p	cellular macromolecule localization	2/1752	120/35336	0.134396	3	2	1	Capana11g000977, Capana12g002834
GO:0051246	BP	p	regulation of protein metabolic process	1/1752	89/35336	0.135026	5	1	1	Capana09g001449
GO:0019646	BP	p	aerobic electron transport chain	2/1752	121/35336	0.135557	7	2	1	Capana01g001297, Capana07g000797
GO:0034220	BP	p	ion transmembrane transport	5/1752	194/35336	0.136837	5	5	1	Capana00g003309, Capana03g000364, Capana06g002375, Capana07g000268, Capana12g000826
GO:0006720	BP	p	isoprenoid metabolic process	1/1752	91/35336	0.13803	5	1	1	Capana03g002170
GO:0080090	BP	p	regulation of primary metabolic process	41/1752	1038/35336	0.14606	4	41	1	Capana00g002267, Capana00g003530, Capana00g003773, Capana01g000109, Capana01g002714, Capana01g003545, Capana02g001344, Capana02g001393, Capana02g003147, Capana02g003155, Capana02g003435, Capana03g000139, Capana03g000199, Capana03g000548, Capana03g000640, Capana03g000794, Capana03g000991, Capana03g001124, Capana03g001304, Capana03g001305, Capana03g001463, Capana03g001780, Capana04g000298, Capana04…
GO:0019637	BP	p	organophosphate metabolic process	21/1752	578/35336	0.147669	4	21	1	Capana00g003380, Capana00g004100, Capana01g000752, Capana01g001678, Capana01g002908, Capana02g002912, Capana02g002913, Capana03g000345, Capana03g001931, Capana03g001932, Capana04g000765, Capana05g000134, Capana05g002350, Capana06g002375, Capana09g001839, Capana09g002318, Capana10g000875, Capana10g002239, Capana11g001995, Capana12g000731, Capana12g002597
GO:0006397	BP	p	mRNA processing	4/1752	167/35336	0.151466	8	4	1	Capana01g001024, Capana03g001335, Capana04g000199, Capana07g000745
GO:0046390	BP	p	ribose phosphate biosynthetic process	4/1752	167/35336	0.151466	6	4	1	Capana00g003380, Capana01g002908, Capana05g002350, Capana06g002375
GO:0009260	BP	p	ribonucleotide biosynthetic process	4/1752	167/35336	0.151466	9	4	1	Capana00g003380, Capana01g002908, Capana05g002350, Capana06g002375
GO:2000112	BP	p	regulation of cellular macromolecule biosynthetic process	38/1752	968/35336	0.153078	6	38	1	Capana00g002267, Capana00g003530, Capana01g000109, Capana01g002714, Capana01g003545, Capana02g001344, Capana02g001393, Capana02g003147, Capana02g003155, Capana02g003435, Capana03g000139, Capana03g000199, Capana03g000548, Capana03g000640, Capana03g000794, Capana03g000991, Capana03g001124, Capana03g001304, Capana03g001305, Capana03g001463, Capana03g001780, Capana04g000298, Capana04g001537, Capana05…
GO:0010556	BP	p	regulation of macromolecule biosynthetic process	38/1752	968/35336	0.153078	5	38	1	Capana00g002267, Capana00g003530, Capana01g000109, Capana01g002714, Capana01g003545, Capana02g001344, Capana02g001393, Capana02g003147, Capana02g003155, Capana02g003435, Capana03g000139, Capana03g000199, Capana03g000548, Capana03g000640, Capana03g000794, Capana03g000991, Capana03g001124, Capana03g001304, Capana03g001305, Capana03g001463, Capana03g001780, Capana04g000298, Capana04g001537, Capana05…
GO:1901575	BP	p	organic substance catabolic process	27/1752	717/35336	0.163334	3	27	1	Capana00g001508, Capana01g001277, Capana01g003170, Capana01g004492, Capana02g000931, Capana02g001382, Capana02g002912, Capana02g002913, Capana02g003399, Capana02g003633, Capana03g000069, Capana03g002240, Capana03g002241, Capana03g002812, Capana03g003051, Capana03g004371, Capana04g001210, Capana04g001639, Capana05g000154, Capana05g001994, Capana06g000030, Capana06g000321, Capana06g000406, Capana09…
GO:0006811	BP	p	ion transport	11/1752	339/35336	0.165998	4	11	1	Capana00g003309, Capana03g000364, Capana03g001779, Capana03g004599, Capana05g002051, Capana06g001184, Capana06g002375, Capana07g000268, Capana09g001419, Capana11g002281, Capana12g000826
GO:0070647	BP	p	protein modification by small protein conjugation or removal	3/1752	141/35336	0.168658	7	3	1	Capana00g003778, Capana01g001277, Capana02g001382
GO:0019219	BP	p	regulation of nucleobase-containing compound metabolic process	37/1752	938/35336	0.169323	5	37	1	Capana00g002267, Capana00g003530, Capana01g000109, Capana01g003545, Capana02g001344, Capana02g001393, Capana02g003147, Capana02g003155, Capana02g003435, Capana03g000139, Capana03g000199, Capana03g000548, Capana03g000640, Capana03g000794, Capana03g000991, Capana03g001124, Capana03g001304, Capana03g001305, Capana03g001463, Capana03g001780, Capana04g000298, Capana04g001537, Capana05g000149, Capana05…
GO:0006928	BP	p	movement of cell or subcellular component	3/1752	142/35336	0.169695	2	3	1	Capana00g003305, Capana02g002906, Capana03g003051
GO:0007018	BP	p	microtubule-based movement	3/1752	142/35336	0.169695	3	3	1	Capana00g003305, Capana02g002906, Capana03g003051
GO:0044093	BP	p	positive regulation of molecular function	0/1752	44/35336	0.172024	3	0	1
GO:0006400	BP	p	tRNA modification	0/1752	45/35336	0.172048	10	0	1
GO:0009772	BP	p	photosynthetic electron transport in photosystem II	0/1752	45/35336	0.172048	6	0	1
GO:0009056	BP	p	catabolic process	33/1752	843/35336	0.172054	2	33	1	Capana00g001508, Capana01g001277, Capana01g003170, Capana01g004380, Capana01g004492, Capana02g000688, Capana02g000931, Capana02g001382, Capana02g002912, Capana02g002913, Capana02g003399, Capana02g003633, Capana03g000069, Capana03g002240, Capana03g002241, Capana03g002812, Capana03g003051, Capana03g004371, Capana04g000638, Capana04g001210, Capana04g001639, Capana05g000154, Capana05g001994, Capana06…
GO:0032270	BP	p	positive regulation of cellular protein metabolic process	0/1752	47/35336	0.173559	7	0	1
GO:0051247	BP	p	positive regulation of protein metabolic process	0/1752	47/35336	0.173559	6	0	1
GO:0051716	BP	p	cellular response to stimulus	12/1752	361/35336	0.178844	2	12	1	Capana00g003226, Capana01g002714, Capana01g003604, Capana02g000461, Capana02g001689, Capana02g002913, Capana03g000411, Capana04g002342, Capana07g000674, Capana07g000789, Capana07g002090, Capana11g001513
GO:0008610	BP	p	lipid biosynthetic process	12/1752	364/35336	0.179852	4	12	1	Capana01g000112, Capana01g001986, Capana01g004042, Capana02g002335, Capana03g002170, Capana04g002861, Capana07g001741, Capana08g001070, Capana10g000625, Capana10g002239, Capana11g001589, Capana11g002352
GO:0009658	BP	p	chloroplast organization	0/1752	51/35336	0.182002	6	0	1
GO:0008033	BP	p	tRNA processing	1/1752	78/35336	0.187541	9	1	1	Capana06g000295
GO:0051252	BP	p	regulation of RNA metabolic process	37/1752	930/35336	0.192355	6	37	1	Capana00g002267, Capana00g003530, Capana01g000109, Capana01g003545, Capana02g001344, Capana02g001393, Capana02g003147, Capana02g003155, Capana02g003435, Capana03g000139, Capana03g000199, Capana03g000548, Capana03g000640, Capana03g000794, Capana03g000991, Capana03g001124, Capana03g001304, Capana03g001305, Capana03g001463, Capana03g001780, Capana04g000298, Capana04g001537, Capana05g000149, Capana05…
GO:0008299	BP	p	isoprenoid biosynthetic process	1/1752	82/35336	0.193361	6	1	1	Capana03g002170
GO:0032268	BP	p	regulation of cellular protein metabolic process	1/1752	82/35336	0.193361	6	1	1	Capana09g001449
GO:0018298	BP	p	protein-chromophore linkage	4/1752	158/35336	0.197426	7	4	1	Capana00g002530, Capana02g001344, Capana04g001845, Capana05g002211
GO:0055086	BP	p	nucleobase-containing small molecule metabolic process	11/1752	335/35336	0.203706	5	11	1	Capana00g003380, Capana01g000752, Capana01g001678, Capana01g002908, Capana02g002791, Capana02g002912, Capana02g002913, Capana05g002350, Capana06g002375, Capana09g002318, Capana10g000875
GO:0031326	BP	p	regulation of cellular biosynthetic process	40/1752	986/35336	0.205644	5	40	1	Capana00g002267, Capana00g003530, Capana00g003773, Capana01g000109, Capana01g002714, Capana01g003545, Capana02g001344, Capana02g001393, Capana02g003147, Capana02g003155, Capana02g003435, Capana03g000139, Capana03g000199, Capana03g000548, Capana03g000640, Capana03g000794, Capana03g000991, Capana03g001124, Capana03g001304, Capana03g001305, Capana03g001463, Capana03g001780, Capana04g000298, Capana04…
GO:0009889	BP	p	regulation of biosynthetic process	40/1752	987/35336	0.205724	4	40	1	Capana00g002267, Capana00g003530, Capana00g003773, Capana01g000109, Capana01g002714, Capana01g003545, Capana02g001344, Capana02g001393, Capana02g003147, Capana02g003155, Capana02g003435, Capana03g000139, Capana03g000199, Capana03g000548, Capana03g000640, Capana03g000794, Capana03g000991, Capana03g001124, Capana03g001304, Capana03g001305, Capana03g001463, Capana03g001780, Capana04g000298, Capana04…
GO:0006355	BP	p	regulation of transcription, DNA-templated	37/1752	921/35336	0.217662	9	37	1	Capana00g002267, Capana00g003530, Capana01g000109, Capana01g003545, Capana02g001344, Capana02g001393, Capana02g003147, Capana02g003155, Capana02g003435, Capana03g000139, Capana03g000199, Capana03g000548, Capana03g000640, Capana03g000794, Capana03g000991, Capana03g001124, Capana03g001304, Capana03g001305, Capana03g001463, Capana03g001780, Capana04g000298, Capana04g001537, Capana05g000149, Capana05…
GO:1903506	BP	p	regulation of nucleic acid-templated transcription	37/1752	921/35336	0.217662	8	37	1	Capana00g002267, Capana00g003530, Capana01g000109, Capana01g003545, Capana02g001344, Capana02g001393, Capana02g003147, Capana02g003155, Capana02g003435, Capana03g000139, Capana03g000199, Capana03g000548, Capana03g000640, Capana03g000794, Capana03g000991, Capana03g001124, Capana03g001304, Capana03g001305, Capana03g001463, Capana03g001780, Capana04g000298, Capana04g001537, Capana05g000149, Capana05…
GO:2001141	BP	p	regulation of RNA biosynthetic process	37/1752	921/35336	0.217662	7	37	1	Capana00g002267, Capana00g003530, Capana01g000109, Capana01g003545, Capana02g001344, Capana02g001393, Capana02g003147, Capana02g003155, Capana02g003435, Capana03g000139, Capana03g000199, Capana03g000548, Capana03g000640, Capana03g000794, Capana03g000991, Capana03g001124, Capana03g001304, Capana03g001305, Capana03g001463, Capana03g001780, Capana04g000298, Capana04g001537, Capana05g000149, Capana05…
GO:0097659	BP	p	nucleic acid-templated transcription	8/1752	247/35336	0.241033	8	8	1	Capana00g002840, Capana02g001666, Capana02g002523, Capana04g002749, Capana07g002093, Capana09g001104, Capana09g001110, Capana10g002541
GO:0006351	BP	p	transcription, DNA-templated	8/1752	247/35336	0.241033	9	8	1	Capana00g002840, Capana02g001666, Capana02g002523, Capana04g002749, Capana07g002093, Capana09g001104, Capana09g001110, Capana10g002541
GO:0009892	BP	p	negative regulation of metabolic process	8/1752	254/35336	0.243069	4	8	1	Capana01g001024, Capana02g001299, Capana03g001304, Capana03g001305, Capana03g003710, Capana06g002048, Capana09g000443, Capana12g000731
GO:0045017	BP	p	glycerolipid biosynthetic process	2/1752	98/35336	0.243478	6	2	1	Capana07g001741, Capana08g001070
GO:0006002	BP	p	fructose 6-phosphate metabolic process	2/1752	99/35336	0.244023	5	2	1	Capana05g000134, Capana12g000731
GO:0009767	BP	p	photosynthetic electron transport chain	2/1752	101/35336	0.245843	5	2	1	Capana00g003021, Capana04g001845
GO:0050789	BP	p	regulation of biological process	92/1752	2086/35336	0.252614	2	92	1	Capana00g000050, Capana00g002267, Capana00g002410, Capana00g003530, Capana00g003773, Capana00g004528, Capana00g004852, Capana00g004856, Capana01g000035, Capana01g000109, Capana01g001024, Capana01g002714, Capana01g003545, Capana01g003604, Capana02g000272, Capana02g001025, Capana02g001299, Capana02g001344, Capana02g001393, Capana02g001666, Capana02g001689, Capana02g002131, Capana02g002377, Capana02…
GO:0006357	BP	p	regulation of transcription by RNA polymerase II	4/1752	154/35336	0.259456	10	4	1	Capana03g001463, Capana06g002604, Capana08g001829, Capana12g000846
GO:0048364	BP	p	root development	0/1752	36/35336	0.261355	4	0	1
GO:1901136	BP	p	carbohydrate derivative catabolic process	0/1752	36/35336	0.261355	4	0	1
GO:0044106	BP	p	cellular amine metabolic process	0/1752	36/35336	0.261355	5	0	1
GO:0051640	BP	p	organelle localization	0/1752	36/35336	0.261355	3	0	1
GO:0000096	BP	p	sulfur amino acid metabolic process	0/1752	36/35336	0.261355	4	0	1
GO:0006576	BP	p	cellular biogenic amine metabolic process	0/1752	36/35336	0.261355	6	0	1
GO:0034032	BP	p	purine nucleoside bisphosphate metabolic process	0/1752	37/35336	0.261461	8	0	1
GO:0048285	BP	p	organelle fission	0/1752	37/35336	0.261461	5	0	1
GO:0009247	BP	p	glycolipid biosynthetic process	0/1752	37/35336	0.261461	7	0	1
GO:0033865	BP	p	nucleoside bisphosphate metabolic process	0/1752	37/35336	0.261461	7	0	1
GO:0033875	BP	p	ribonucleoside bisphosphate metabolic process	0/1752	37/35336	0.261461	8	0	1
GO:0009791	BP	p	post-embryonic development	1/1752	66/35336	0.263014	2	1	1	Capana03g002643
GO:0010383	BP	p	cell wall polysaccharide metabolic process	1/1752	66/35336	0.263014	6	1	1	Capana07g000060
GO:0030163	BP	p	protein catabolic process	1/1752	67/35336	0.263028	5	1	1	Capana01g003170
GO:0046467	BP	p	membrane lipid biosynthetic process	0/1752	39/35336	0.263655	6	0	1
GO:0051169	BP	p	nuclear transport	1/1752	69/35336	0.264161	5	1	1	Capana12g002834
GO:0006913	BP	p	nucleocytoplasmic transport	1/1752	69/35336	0.264161	6	1	1	Capana12g002834
GO:0006664	BP	p	glycolipid metabolic process	0/1752	40/35336	0.265684	6	0	1
GO:0022613	BP	p	ribonucleoprotein complex biogenesis	0/1752	40/35336	0.265684	4	0	1
GO:1903509	BP	p	liposaccharide metabolic process	0/1752	40/35336	0.265684	4	0	1
GO:0018193	BP	p	peptidyl-amino acid modification	0/1752	41/35336	0.268295	7	0	1
GO:0048584	BP	p	positive regulation of response to stimulus	0/1752	41/35336	0.268295	4	0	1
GO:0006605	BP	p	protein targeting	0/1752	42/35336	0.27146	7	0	1
GO:0043085	BP	p	positive regulation of catalytic activity	0/1752	42/35336	0.27146	4	0	1
GO:0090150	BP	p	establishment of protein localization to membrane	0/1752	43/35336	0.275151	6	0	1
GO:0031324	BP	p	negative regulation of cellular metabolic process	3/1752	125/35336	0.295853	5	3	1	Capana03g001304, Capana03g001305, Capana12g000731
GO:0010605	BP	p	negative regulation of macromolecule metabolic process	8/1752	242/35336	0.296775	5	8	1	Capana01g001024, Capana02g001299, Capana03g001304, Capana03g001305, Capana03g003710, Capana06g002048, Capana09g000443, Capana12g000731
GO:0070646	BP	p	protein modification by small protein removal	2/1752	90/35336	0.329254	8	2	1	Capana00g003778, Capana01g001277
GO:0006644	BP	p	phospholipid metabolic process	4/1752	143/35336	0.330777	5	4	1	Capana00g004100, Capana09g001839, Capana10g002239, Capana12g002597
GO:0006260	BP	p	DNA replication	2/1752	92/35336	0.331206	6	2	1	Capana03g002990, Capana11g001462
GO:0022402	BP	p	cell cycle process	4/1752	145/35336	0.332934	2	4	1	Capana00g003226, Capana01g003675, Capana06g000551, Capana09g000891
GO:0006753	BP	p	nucleoside phosphate metabolic process	10/1752	280/35336	0.333918	6	10	1	Capana00g003380, Capana01g000752, Capana01g001678, Capana01g002908, Capana02g002912, Capana02g002913, Capana05g002350, Capana06g002375, Capana09g002318, Capana10g000875
GO:0051726	BP	p	regulation of cell cycle	2/1752	95/35336	0.336095	4	2	1	Capana07g001617, Capana09g001449
GO:0032501	BP	p	multicellular organismal process	7/1752	212/35336	0.339649	1	7	1	Capana01g002714, Capana01g003342, Capana02g001382, Capana03g002643, Capana04g001639, Capana07g000702, Capana07g002094
GO:0006793	BP	p	phosphorus metabolic process	26/1752	640/35336	0.357085	3	26	1	Capana00g002882, Capana00g003380, Capana00g004100, Capana01g000752, Capana01g001678, Capana01g002908, Capana02g002912, Capana02g002913, Capana03g000345, Capana03g001931, Capana03g001932, Capana04g000765, Capana05g000134, Capana05g002350, Capana06g000920, Capana06g000921, Capana06g002375, Capana09g001830, Capana09g001839, Capana09g002318, Capana10g000211, Capana10g000875, Capana10g002239, Capana11…
GO:0044264	BP	p	cellular polysaccharide metabolic process	5/1752	166/35336	0.365951	5	5	1	Capana01g000843, Capana01g002714, Capana01g004301, Capana03g003656, Capana07g000060
GO:0048519	BP	p	negative regulation of biological process	12/1752	328/35336	0.368867	3	12	1	Capana01g001024, Capana02g001299, Capana03g001304, Capana03g001305, Capana03g002801, Capana03g003710, Capana04g001537, Capana06g000284, Capana06g002048, Capana09g000443, Capana12g000731, Capana12g001765
GO:0010410	BP	p	hemicellulose metabolic process	1/1752	58/35336	0.370042	7	1	1	Capana07g000060
GO:0006721	BP	p	terpenoid metabolic process	1/1752	59/35336	0.370343	6	1	1	Capana03g002170
GO:0017038	BP	p	protein import	1/1752	62/35336	0.373718	6	1	1	Capana12g002834
GO:0071826	BP	p	ribonucleoprotein complex subunit organization	1/1752	62/35336	0.373718	5	1	1	Capana00g003778
GO:0022618	BP	p	ribonucleoprotein complex assembly	1/1752	62/35336	0.373718	7	1	1	Capana00g003778
GO:0007275	BP	p	multicellular organism development	3/1752	111/35336	0.379569	3	3	1	Capana01g003342, Capana02g001382, Capana07g002094
GO:0009205	BP	p	purine ribonucleoside triphosphate metabolic process	3/1752	112/35336	0.38031	9	3	1	Capana00g003380, Capana05g002350, Capana06g002375
GO:0009145	BP	p	purine nucleoside triphosphate biosynthetic process	3/1752	112/35336	0.38031	9	3	1	Capana00g003380, Capana05g002350, Capana06g002375
GO:0009206	BP	p	purine ribonucleoside triphosphate biosynthetic process	3/1752	112/35336	0.38031	10	3	1	Capana00g003380, Capana05g002350, Capana06g002375
GO:0009144	BP	p	purine nucleoside triphosphate metabolic process	3/1752	112/35336	0.38031	8	3	1	Capana00g003380, Capana05g002350, Capana06g002375
GO:0044272	BP	p	sulfur compound biosynthetic process	1/1752	65/35336	0.380507	4	1	1	Capana12g000190
GO:0031327	BP	p	negative regulation of cellular biosynthetic process	3/1752	113/35336	0.381267	6	3	1	Capana03g001304, Capana03g001305, Capana12g000731
GO:0051172	BP	p	negative regulation of nitrogen compound metabolic process	3/1752	113/35336	0.381267	5	3	1	Capana03g001304, Capana03g001305, Capana12g000731
GO:0009890	BP	p	negative regulation of biosynthetic process	3/1752	114/35336	0.382436	5	3	1	Capana03g001304, Capana03g001305, Capana12g000731
GO:0000271	BP	p	polysaccharide biosynthetic process	3/1752	116/35336	0.385392	5	3	1	Capana01g000843, Capana01g002714, Capana01g004301
GO:0009127	BP	p	purine nucleoside monophosphate biosynthetic process	0/1752	28/35336	0.400401	9	0	1
GO:0009167	BP	p	purine ribonucleoside monophosphate metabolic process	0/1752	28/35336	0.400401	9	0	1
GO:0009126	BP	p	purine nucleoside monophosphate metabolic process	0/1752	28/35336	0.400401	8	0	1
GO:0034248	BP	p	regulation of cellular amide metabolic process	0/1752	28/35336	0.400401	5	0	1
GO:0006417	BP	p	regulation of translation	0/1752	28/35336	0.400401	7	0	1
GO:0044247	BP	p	cellular polysaccharide catabolic process	0/1752	28/35336	0.400401	6	0	1
GO:0009908	BP	p	flower development	0/1752	28/35336	0.400401	6	0	1
GO:0009168	BP	p	purine ribonucleoside monophosphate biosynthetic process	0/1752	28/35336	0.400401	10	0	1
GO:0001510	BP	p	RNA methylation	0/1752	28/35336	0.400401	8	0	1
GO:0006505	BP	p	GPI anchor metabolic process	0/1752	29/35336	0.400742	8	0	1
GO:0009309	BP	p	amine biosynthetic process	0/1752	29/35336	0.400742	5	0	1
GO:0016125	BP	p	sterol metabolic process	0/1752	29/35336	0.400742	5	0	1
GO:0042401	BP	p	cellular biogenic amine biosynthetic process	0/1752	29/35336	0.400742	7	0	1
GO:0042254	BP	p	ribosome biogenesis	0/1752	29/35336	0.400742	5	0	1
GO:0045491	BP	p	xylan metabolic process	0/1752	29/35336	0.400742	8	0	1
GO:0006506	BP	p	GPI anchor biosynthetic process	0/1752	29/35336	0.400742	9	0	1
GO:0007005	BP	p	mitochondrion organization	0/1752	29/35336	0.400742	5	0	1
GO:0009117	BP	p	nucleotide metabolic process	10/1752	276/35336	0.401478	7	10	1	Capana00g003380, Capana01g000752, Capana01g001678, Capana01g002908, Capana02g002912, Capana02g002913, Capana05g002350, Capana06g002375, Capana09g002318, Capana10g000875
GO:0090567	BP	p	reproductive shoot system development	0/1752	30/35336	0.401932	5	0	1
GO:0001522	BP	p	pseudouridine synthesis	0/1752	31/35336	0.403915	8	0	1
GO:0006497	BP	p	protein lipidation	0/1752	31/35336	0.403915	7	0	1
GO:0032101	BP	p	regulation of response to external stimulus	0/1752	31/35336	0.403915	4	0	1
GO:0015931	BP	p	nucleobase-containing compound transport	0/1752	31/35336	0.403915	5	0	1
GO:1901698	BP	p	response to nitrogen compound	0/1752	31/35336	0.403915	3	0	1
GO:0000097	BP	p	sulfur amino acid biosynthetic process	0/1752	31/35336	0.403915	5	0	1
GO:0002831	BP	p	regulation of response to biotic stimulus	0/1752	31/35336	0.403915	4	0	1
GO:0006796	BP	p	phosphate-containing compound metabolic process	26/1752	631/35336	0.403919	4	26	1	Capana00g002882, Capana00g003380, Capana00g004100, Capana01g000752, Capana01g001678, Capana01g002908, Capana02g002912, Capana02g002913, Capana03g000345, Capana03g001931, Capana03g001932, Capana04g000765, Capana05g000134, Capana05g002350, Capana06g000920, Capana06g000921, Capana06g002375, Capana09g001830, Capana09g001839, Capana09g002318, Capana10g000211, Capana10g000875, Capana10g002239, Capana11…
GO:0016197	BP	p	endosomal transport	0/1752	32/35336	0.406637	5	0	1
GO:0044275	BP	p	cellular carbohydrate catabolic process	0/1752	33/35336	0.410047	5	0	1
GO:0016998	BP	p	cell wall macromolecule catabolic process	0/1752	33/35336	0.410047	6	0	1
GO:0016570	BP	p	histone modification	0/1752	33/35336	0.410047	7	0	1
GO:0061024	BP	p	membrane organization	0/1752	34/35336	0.414094	4	0	1
GO:0031401	BP	p	positive regulation of protein modification process	0/1752	35/35336	0.418733	8	0	1
GO:0048367	BP	p	shoot system development	0/1752	35/35336	0.418733	4	0	1
GO:0051347	BP	p	positive regulation of transferase activity	0/1752	35/35336	0.418733	5	0	1
GO:0048731	BP	p	system development	0/1752	35/35336	0.418733	3	0	1
GO:0006364	BP	p	rRNA processing	2/1752	79/35336	0.440325	9	2	1	Capana00g002915, Capana00g003021
GO:0016072	BP	p	rRNA metabolic process	2/1752	81/35336	0.441197	8	2	1	Capana00g002915, Capana00g003021
GO:0050793	BP	p	regulation of developmental process	2/1752	81/35336	0.441197	3	2	1	Capana06g000719, Capana12g001765
GO:0000375	BP	p	RNA splicing, via transesterification reactions	2/1752	81/35336	0.441197	9	2	1	Capana01g001024, Capana07g000745
GO:0000377	BP	p	RNA splicing, via transesterification reactions with bulged adenosine as nucleophile	2/1752	81/35336	0.441197	10	2	1	Capana01g001024, Capana07g000745
GO:1903047	BP	p	mitotic cell cycle process	2/1752	81/35336	0.441197	3	2	1	Capana01g003675, Capana09g000891
GO:0006418	BP	p	tRNA aminoacylation for protein translation	2/1752	82/35336	0.442069	10	2	1	Capana07g002301, Capana08g002526
GO:0043039	BP	p	tRNA aminoacylation	2/1752	85/35336	0.446344	9	2	1	Capana07g002301, Capana08g002526
GO:0043038	BP	p	amino acid activation	2/1752	85/35336	0.446344	7	2	1	Capana07g002301, Capana08g002526
GO:0016579	BP	p	protein deubiquitination	2/1752	86/35336	0.448294	9	2	1	Capana00g003778, Capana01g001277
GO:0048518	BP	p	positive regulation of biological process	9/1752	242/35336	0.457489	3	9	1	Capana00g002267, Capana01g003545, Capana03g000871, Capana03g001463, Capana05g000149, Capana06g002604, Capana08g001829, Capana12g000846, Capana12g001765
GO:0006082	BP	p	organic acid metabolic process	30/1752	694/35336	0.480432	3	30	1	Capana01g000112, Capana01g001986, Capana01g002908, Capana02g001203, Capana02g002814, Capana02g002912, Capana02g002913, Capana03g000103, Capana03g001354, Capana03g001534, Capana03g003051, Capana03g003831, Capana04g001391, Capana04g001639, Capana04g002861, Capana05g000154, Capana05g000495, Capana06g001772, Capana06g002038, Capana07g002301, Capana07g002306, Capana08g001905, Capana08g002526, Capana08…
GO:0048523	BP	p	negative regulation of cellular process	6/1752	175/35336	0.482448	4	6	1	Capana03g001304, Capana03g001305, Capana03g002801, Capana04g001537, Capana06g000284, Capana12g000731
GO:0051253	BP	p	negative regulation of RNA metabolic process	3/1752	99/35336	0.490936	7	3	1	Capana03g001304, Capana03g001305, Capana12g000731
GO:1902679	BP	p	negative regulation of RNA biosynthetic process	3/1752	99/35336	0.490936	8	3	1	Capana03g001304, Capana03g001305, Capana12g000731
GO:0045892	BP	p	negative regulation of transcription, DNA-templated	3/1752	99/35336	0.490936	10	3	1	Capana03g001304, Capana03g001305, Capana12g000731
GO:1903507	BP	p	negative regulation of nucleic acid-templated transcription	3/1752	99/35336	0.490936	9	3	1	Capana03g001304, Capana03g001305, Capana12g000731
GO:0045934	BP	p	negative regulation of nucleobase-containing compound metabolic process	3/1752	103/35336	0.492683	6	3	1	Capana03g001304, Capana03g001305, Capana12g000731
GO:0006520	BP	p	cellular amino acid metabolic process	17/1752	412/35336	0.494164	6	17	1	Capana01g002908, Capana02g001203, Capana02g002814, Capana03g001534, Capana03g003051, Capana04g001391, Capana05g000495, Capana06g001772, Capana06g002038, Capana07g002301, Capana07g002306, Capana08g001905, Capana08g002526, Capana08g002851, Capana09g000884, Capana09g001054, Capana12g000821
GO:0006650	BP	p	glycerophospholipid metabolic process	3/1752	106/35336	0.49624	6	3	1	Capana00g004100, Capana09g001839, Capana12g002597
GO:2000113	BP	p	negative regulation of cellular macromolecule biosynthetic process	3/1752	107/35336	0.497826	7	3	1	Capana03g001304, Capana03g001305, Capana12g000731
GO:0010558	BP	p	negative regulation of macromolecule biosynthetic process	3/1752	107/35336	0.497826	6	3	1	Capana03g001304, Capana03g001305, Capana12g000731
GO:0044281	BP	p	small molecule metabolic process	54/1752	1200/35336	0.49876	2	54	1	Capana00g000050, Capana00g001353, Capana00g003378, Capana00g003380, Capana01g000112, Capana01g000276, Capana01g000752, Capana01g001678, Capana01g001986, Capana01g002908, Capana02g001203, Capana02g002791, Capana02g002814, Capana02g002912, Capana02g002913, Capana02g003519, Capana02g003520, Capana03g000103, Capana03g000345, Capana03g001354, Capana03g001367, Capana03g001534, Capana03g002590, Capana03…
GO:0065007	BP	p	biological regulation	102/1752	2196/35336	0.509612	1	102	1	Capana00g000050, Capana00g002267, Capana00g002410, Capana00g003530, Capana00g003773, Capana00g004528, Capana00g004852, Capana00g004856, Capana01g000035, Capana01g000109, Capana01g001024, Capana01g001108, Capana01g002714, Capana01g003109, Capana01g003545, Capana01g003604, Capana02g000272, Capana02g001025, Capana02g001275, Capana02g001299, Capana02g001344, Capana02g001393, Capana02g001666, Capana02…
GO:0072657	BP	p	protein localization to membrane	1/1752	49/35336	0.518336	5	1	1	Capana11g000977
GO:0051338	BP	p	regulation of transferase activity	1/1752	49/35336	0.518336	4	1	1	Capana09g001449
GO:0007064	BP	p	mitotic sister chromatid cohesion	1/1752	49/35336	0.518336	7	1	1	Capana09g000891
GO:0006352	BP	p	DNA-templated transcription, initiation	1/1752	49/35336	0.518336	8	1	1	Capana05g000434
GO:0006066	BP	p	alcohol metabolic process	1/1752	49/35336	0.518336	4	1	1	Capana04g000765
GO:0009790	BP	p	embryo development	1/1752	49/35336	0.518336	4	1	1	Capana01g003342
GO:0009793	BP	p	embryo development ending in seed dormancy	1/1752	49/35336	0.518336	5	1	1	Capana01g003342
GO:0016114	BP	p	terpenoid biosynthetic process	1/1752	51/35336	0.519259	7	1	1	Capana03g002170
GO:0032446	BP	p	protein modification by small protein conjugation	1/1752	51/35336	0.519259	8	1	1	Capana02g001382
GO:0048193	BP	p	Golgi vesicle transport	1/1752	53/35336	0.521856	5	1	1	Capana08g000650
GO:0051668	BP	p	localization within membrane	1/1752	53/35336	0.521856	3	1	1	Capana11g000977
GO:0031399	BP	p	regulation of protein modification process	1/1752	54/35336	0.523737	7	1	1	Capana09g001449
GO:1901617	BP	p	organic hydroxy compound biosynthetic process	1/1752	55/35336	0.525982	4	1	1	Capana03g000345
GO:0009141	BP	p	nucleoside triphosphate metabolic process	4/1752	126/35336	0.533522	7	4	1	Capana00g003380, Capana01g002908, Capana05g002350, Capana06g002375
GO:0043436	BP	p	oxoacid metabolic process	30/1752	687/35336	0.534292	4	30	1	Capana01g000112, Capana01g001986, Capana01g002908, Capana02g001203, Capana02g002814, Capana02g002912, Capana02g002913, Capana03g000103, Capana03g001354, Capana03g001534, Capana03g003051, Capana03g003831, Capana04g001391, Capana04g001639, Capana04g002861, Capana05g000154, Capana05g000495, Capana06g001772, Capana06g002038, Capana07g002301, Capana07g002306, Capana08g001905, Capana08g002526, Capana08…
GO:0044283	BP	p	small molecule biosynthetic process	16/1752	385/35336	0.554655	3	16	1	Capana00g001353, Capana01g000112, Capana01g001986, Capana02g001203, Capana03g000103, Capana03g000345, Capana04g002861, Capana05g000495, Capana06g001772, Capana06g002038, Capana07g002306, Capana08g001905, Capana08g002064, Capana10g000625, Capana12g000821, Capana12g001150
GO:0050794	BP	p	regulation of cellular process	86/1752	1852/35336	0.582205	3	86	1	Capana00g000050, Capana00g002267, Capana00g002410, Capana00g003530, Capana00g003773, Capana00g004528, Capana00g004852, Capana00g004856, Capana01g000035, Capana01g000109, Capana01g002714, Capana01g003545, Capana01g003604, Capana02g000272, Capana02g001025, Capana02g001344, Capana02g001393, Capana02g001666, Capana02g001689, Capana02g002377, Capana02g003147, Capana02g003155, Capana02g003344, Capana02…
GO:0080134	BP	p	regulation of response to stress	2/1752	69/35336	0.58532	4	2	1	Capana01g003604, Capana07g000674
GO:0009063	BP	p	cellular amino acid catabolic process	2/1752	70/35336	0.585347	7	2	1	Capana03g003051, Capana09g000884
GO:0042440	BP	p	pigment metabolic process	2/1752	73/35336	0.587083	2	2	1	Capana03g002170, Capana08g000413
GO:0000398	BP	p	mRNA splicing, via spliceosome	2/1752	73/35336	0.587083	11	2	1	Capana01g001024, Capana07g000745
GO:0050790	BP	p	regulation of catalytic activity	2/1752	75/35336	0.589538	3	2	1	Capana02g001275, Capana09g001449
GO:0046700	BP	p	heterocycle catabolic process	2/1752	76/35336	0.591128	4	2	1	Capana09g000443, Capana09g001873
GO:0019752	BP	p	carboxylic acid metabolic process	30/1752	675/35336	0.591552	5	30	1	Capana01g000112, Capana01g001986, Capana01g002908, Capana02g001203, Capana02g002814, Capana02g002912, Capana02g002913, Capana03g000103, Capana03g001354, Capana03g001534, Capana03g003051, Capana03g003831, Capana04g001391, Capana04g001639, Capana04g002861, Capana05g000154, Capana05g000495, Capana06g001772, Capana06g002038, Capana07g002301, Capana07g002306, Capana08g001905, Capana08g002526, Capana08…
GO:0044270	BP	p	cellular nitrogen compound catabolic process	2/1752	78/35336	0.594987	4	2	1	Capana09g000443, Capana09g001873
GO:0006188	BP	p	IMP biosynthetic process	0/1752	20/35336	0.622553	11	0	1
GO:0019684	BP	p	photosynthesis, light reaction	0/1752	20/35336	0.622553	4	0	1
GO:0046040	BP	p	IMP metabolic process	0/1752	20/35336	0.622553	10	0	1
GO:0006637	BP	p	acyl-CoA metabolic process	0/1752	20/35336	0.622553	10	0	1
GO:0006074	BP	p	(1->3)-beta-D-glucan metabolic process	0/1752	20/35336	0.622553	8	0	1
GO:0048278	BP	p	vesicle docking	0/1752	20/35336	0.622553	5	0	1
GO:0140694	BP	p	non-membrane-bounded organelle assembly	0/1752	20/35336	0.622553	6	0	1
GO:0035383	BP	p	thioester metabolic process	0/1752	20/35336	0.622553	4	0	1
GO:0006075	BP	p	(1->3)-beta-D-glucan biosynthetic process	0/1752	20/35336	0.622553	9	0	1
GO:0072599	BP	p	establishment of protein localization to endoplasmic reticulum	0/1752	20/35336	0.622553	7	0	1
GO:0001732	BP	p	formation of cytoplasmic translation initiation complex	0/1752	20/35336	0.622553	8	0	1
GO:0070972	BP	p	protein localization to endoplasmic reticulum	0/1752	20/35336	0.622553	6	0	1
GO:0022406	BP	p	membrane docking	0/1752	20/35336	0.622553	2	0	1
GO:0140056	BP	p	organelle localization by membrane tethering	0/1752	20/35336	0.622553	4	0	1
GO:0045047	BP	p	protein targeting to ER	0/1752	20/35336	0.622553	8	0	1
GO:0140029	BP	p	exocytic process	0/1752	20/35336	0.622553	2	0	1
GO:0042147	BP	p	retrograde transport, endosome to Golgi	0/1752	21/35336	0.62333	6	0	1
GO:0006888	BP	p	endoplasmic reticulum to Golgi vesicle-mediated transport	0/1752	21/35336	0.62333	6	0	1
GO:0046854	BP	p	phosphatidylinositol phosphate biosynthetic process	0/1752	21/35336	0.62333	9	0	1
GO:0051205	BP	p	protein insertion into membrane	0/1752	21/35336	0.62333	7	0	1
GO:0000387	BP	p	spliceosomal snRNP assembly	0/1752	21/35336	0.62333	8	0	1
GO:0042026	BP	p	protein refolding	0/1752	21/35336	0.62333	3	0	1
GO:0031398	BP	p	positive regulation of protein ubiquitination	0/1752	21/35336	0.62333	10	0	1
GO:0051443	BP	p	positive regulation of ubiquitin-protein transferase activity	0/1752	21/35336	0.62333	11	0	1
GO:1903322	BP	p	positive regulation of protein modification by small protein conjugation or removal	0/1752	21/35336	0.62333	9	0	1
GO:0010948	BP	p	negative regulation of cell cycle process	0/1752	21/35336	0.62333	6	0	1
GO:0009909	BP	p	regulation of flower development	0/1752	21/35336	0.62333	6	0	1
GO:0044550	BP	p	secondary metabolite biosynthetic process	0/1752	21/35336	0.62333	3	0	1
GO:1904668	BP	p	positive regulation of ubiquitin protein ligase activity	0/1752	21/35336	0.62333	12	0	1
GO:0045786	BP	p	negative regulation of cell cycle	0/1752	21/35336	0.62333	5	0	1
GO:0051275	BP	p	beta-glucan catabolic process	0/1752	21/35336	0.62333	8	0	1
GO:0007033	BP	p	vacuole organization	0/1752	21/35336	0.62333	5	0	1
GO:0007020	BP	p	microtubule nucleation	0/1752	21/35336	0.62333	7	0	1
GO:0016126	BP	p	sterol biosynthetic process	0/1752	21/35336	0.62333	6	0	1
GO:0030245	BP	p	cellulose catabolic process	0/1752	21/35336	0.62333	9	0	1
GO:0031396	BP	p	regulation of protein ubiquitination	0/1752	22/35336	0.624959	9	0	1
GO:1901987	BP	p	regulation of cell cycle phase transition	0/1752	22/35336	0.624959	6	0	1
GO:0051438	BP	p	regulation of ubiquitin-protein transferase activity	0/1752	22/35336	0.624959	5	0	1
GO:0006040	BP	p	amino sugar metabolic process	0/1752	22/35336	0.624959	4	0	1
GO:0006672	BP	p	ceramide metabolic process	0/1752	22/35336	0.624959	7	0	1
GO:1903320	BP	p	regulation of protein modification by small protein conjugation or removal	0/1752	22/35336	0.624959	8	0	1
GO:0006555	BP	p	methionine metabolic process	0/1752	22/35336	0.624959	9	0	1
GO:0045489	BP	p	pectin biosynthetic process	0/1752	22/35336	0.624959	7	0	1
GO:0065002	BP	p	intracellular protein transmembrane transport	0/1752	22/35336	0.624959	7	0	1
GO:0071806	BP	p	protein transmembrane transport	0/1752	22/35336	0.624959	6	0	1
GO:0006298	BP	p	mismatch repair	0/1752	22/35336	0.624959	8	0	1
GO:0006612	BP	p	protein targeting to membrane	0/1752	22/35336	0.624959	8	0	1
GO:1904666	BP	p	regulation of ubiquitin protein ligase activity	0/1752	22/35336	0.624959	6	0	1
GO:0018205	BP	p	peptidyl-lysine modification	0/1752	23/35336	0.627353	8	0	1
GO:0048646	BP	p	anatomical structure formation involved in morphogenesis	0/1752	23/35336	0.627353	2	0	1
GO:0051028	BP	p	mRNA transport	0/1752	23/35336	0.627353	8	0	1
GO:0048831	BP	p	regulation of shoot system development	0/1752	23/35336	0.627353	4	0	1
GO:0009165	BP	p	nucleotide biosynthetic process	8/1752	208/35336	0.628741	8	8	1	Capana00g003380, Capana01g000752, Capana01g001678, Capana01g002908, Capana05g002350, Capana06g002375, Capana09g002318, Capana10g000875
GO:1901293	BP	p	nucleoside phosphate biosynthetic process	8/1752	209/35336	0.62943	7	8	1	Capana00g003380, Capana01g000752, Capana01g001678, Capana01g002908, Capana05g002350, Capana06g002375, Capana09g002318, Capana10g000875
GO:0006665	BP	p	sphingolipid metabolic process	0/1752	24/35336	0.630432	6	0	1
GO:0070589	BP	p	cellular component macromolecule biosynthetic process	0/1752	24/35336	0.630432	6	0	1
GO:0031163	BP	p	metallo-sulfur cluster assembly	0/1752	24/35336	0.630432	5	0	1
GO:0070592	BP	p	cell wall polysaccharide biosynthetic process	0/1752	24/35336	0.630432	8	0	1
GO:0042180	BP	p	cellular ketone metabolic process	0/1752	24/35336	0.630432	3	0	1
GO:0044038	BP	p	cell wall macromolecule biosynthetic process	0/1752	24/35336	0.630432	7	0	1
GO:0006595	BP	p	polyamine metabolic process	0/1752	24/35336	0.630432	7	0	1
GO:0016226	BP	p	iron-sulfur cluster assembly	0/1752	24/35336	0.630432	6	0	1
GO:0006596	BP	p	polyamine biosynthetic process	0/1752	24/35336	0.630432	8	0	1
GO:0009888	BP	p	tissue development	0/1752	24/35336	0.630432	3	0	1
GO:0033692	BP	p	cellular polysaccharide biosynthetic process	3/1752	96/35336	0.633907	6	3	1	Capana01g000843, Capana01g002714, Capana01g004301
GO:0008380	BP	p	RNA splicing	3/1752	96/35336	0.633907	8	3	1	Capana01g001024, Capana06g000295, Capana07g000745
GO:0051168	BP	p	nuclear export	0/1752	25/35336	0.634123	7	0	1
GO:0032886	BP	p	regulation of microtubule-based process	0/1752	25/35336	0.634123	4	0	1
GO:0009251	BP	p	glucan catabolic process	0/1752	25/35336	0.634123	6	0	1
GO:0006006	BP	p	glucose metabolic process	0/1752	25/35336	0.634123	6	0	1
GO:0016050	BP	p	vesicle organization	0/1752	25/35336	0.634123	5	0	1
GO:0046165	BP	p	alcohol biosynthetic process	0/1752	25/35336	0.634123	5	0	1
GO:0016482	BP	p	cytosolic transport	0/1752	25/35336	0.634123	5	0	1
GO:0070925	BP	p	organelle assembly	0/1752	26/35336	0.638356	5	0	1
GO:0051236	BP	p	establishment of RNA localization	0/1752	26/35336	0.638356	3	0	1
GO:0050658	BP	p	RNA transport	0/1752	26/35336	0.638356	7	0	1
GO:0050657	BP	p	nucleic acid transport	0/1752	26/35336	0.638356	6	0	1
GO:0009073	BP	p	aromatic amino acid family biosynthetic process	0/1752	26/35336	0.638356	8	0	1
GO:0007346	BP	p	regulation of mitotic cell cycle	0/1752	26/35336	0.638356	5	0	1
GO:0007049	BP	p	cell cycle	0/1752	27/35336	0.64307	2	0	1
GO:0006302	BP	p	double-strand break repair	0/1752	27/35336	0.64307	8	0	1
GO:0030001	BP	p	metal ion transport	4/1752	110/35336	0.662898	6	4	1	Capana03g001779, Capana03g004599, Capana05g002051, Capana06g001184
GO:0044282	BP	p	small molecule catabolic process	4/1752	116/35336	0.665531	3	4	1	Capana03g003051, Capana04g001639, Capana05g000154, Capana09g000884
GO:0009199	BP	p	ribonucleoside triphosphate metabolic process	4/1752	117/35336	0.666456	8	4	1	Capana00g003380, Capana01g002908, Capana05g002350, Capana06g002375
GO:0009201	BP	p	ribonucleoside triphosphate biosynthetic process	4/1752	117/35336	0.666456	9	4	1	Capana00g003380, Capana01g002908, Capana05g002350, Capana06g002375
GO:0009142	BP	p	nucleoside triphosphate biosynthetic process	4/1752	118/35336	0.667512	8	4	1	Capana00g003380, Capana01g002908, Capana05g002350, Capana06g002375
GO:0044042	BP	p	glucan metabolic process	5/1752	131/35336	0.688242	5	5	1	Capana01g000843, Capana01g002714, Capana01g004301, Capana03g003656, Capana07g000060
GO:0006073	BP	p	cellular glucan metabolic process	5/1752	131/35336	0.688242	6	5	1	Capana01g000843, Capana01g002714, Capana01g004301, Capana03g003656, Capana07g000060
GO:0010629	BP	p	negative regulation of gene expression	5/1752	135/35336	0.689533	6	5	1	Capana01g001024, Capana02g001299, Capana03g003710, Capana06g002048, Capana09g000443
GO:0003006	BP	p	developmental process involved in reproduction	5/1752	137/35336	0.690847	2	5	1	Capana01g003342, Capana03g002643, Capana03g003656, Capana07g000702, Capana09g001148
GO:0006606	BP	p	protein import into nucleus	1/1752	40/35336	0.72219	8	1	1	Capana12g002834
GO:0009123	BP	p	nucleoside monophosphate metabolic process	1/1752	40/35336	0.72219	7	1	1	Capana10g000875
GO:0009124	BP	p	nucleoside monophosphate biosynthetic process	1/1752	40/35336	0.72219	8	1	1	Capana10g000875
GO:0034504	BP	p	protein localization to nucleus	1/1752	40/35336	0.72219	6	1	1	Capana12g002834
GO:0009116	BP	p	nucleoside metabolic process	1/1752	41/35336	0.722424	6	1	1	Capana10g000875
GO:0006575	BP	p	cellular modified amino acid metabolic process	1/1752	41/35336	0.722424	4	1	1	Capana08g001905
GO:0016567	BP	p	protein ubiquitination	1/1752	41/35336	0.722424	9	1	1	Capana02g001382
GO:0051170	BP	p	import into nucleus	1/1752	41/35336	0.722424	7	1	1	Capana12g002834
GO:0043094	BP	p	cellular metabolic compound salvage	1/1752	42/35336	0.722996	3	1	1	Capana04g001161
GO:0006270	BP	p	DNA replication initiation	1/1752	43/35336	0.723889	7	1	1	Capana03g002439
GO:0033043	BP	p	regulation of organelle organization	1/1752	44/35336	0.725083	5	1	1	Capana03g000871
GO:1901657	BP	p	glycosyl compound metabolic process	1/1752	44/35336	0.725083	4	1	1	Capana10g000875
GO:0042546	BP	p	cell wall biogenesis	1/1752	44/35336	0.725083	4	1	1	Capana07g000060
GO:0010604	BP	p	positive regulation of macromolecule metabolic process	7/1752	172/35336	0.725369	5	7	1	Capana00g002267, Capana01g003545, Capana03g001463, Capana05g000149, Capana06g002604, Capana08g001829, Capana12g000846
GO:0031325	BP	p	positive regulation of cellular metabolic process	7/1752	176/35336	0.726432	5	7	1	Capana00g002267, Capana01g003545, Capana03g001463, Capana05g000149, Capana06g002604, Capana08g001829, Capana12g000846
GO:0009072	BP	p	aromatic amino acid family metabolic process	1/1752	45/35336	0.726563	7	1	1	Capana09g000884
GO:0043161	BP	p	proteasome-mediated ubiquitin-dependent protein catabolic process	1/1752	45/35336	0.726563	9	1	1	Capana01g003170
GO:0010498	BP	p	proteasomal protein catabolic process	1/1752	45/35336	0.726563	7	1	1	Capana01g003170
GO:0048580	BP	p	regulation of post-embryonic development	1/1752	45/35336	0.726563	5	1	1	Capana12g001765
GO:0009893	BP	p	positive regulation of metabolic process	7/1752	178/35336	0.727423	4	7	1	Capana00g002267, Capana01g003545, Capana03g001463, Capana05g000149, Capana06g002604, Capana08g001829, Capana12g000846
GO:0006401	BP	p	RNA catabolic process	1/1752	47/35336	0.730306	7	1	1	Capana09g000443
GO:2000026	BP	p	regulation of multicellular organismal development	1/1752	47/35336	0.730306	4	1	1	Capana12g001765
GO:0007015	BP	p	actin filament organization	1/1752	48/35336	0.732536	5	1	1	Capana12g002028
GO:1901606	BP	p	alpha-amino acid catabolic process	2/1752	62/35336	0.770369	8	2	1	Capana03g003051, Capana09g000884
GO:0034655	BP	p	nucleobase-containing compound catabolic process	2/1752	66/35336	0.773302	5	2	1	Capana09g000443, Capana09g001873
GO:0009069	BP	p	serine family amino acid metabolic process	2/1752	67/35336	0.774444	8	2	1	Capana03g003051, Capana08g001905
GO:0046148	BP	p	pigment biosynthetic process	2/1752	67/35336	0.774444	3	2	1	Capana03g002170, Capana08g000413
GO:0046394	BP	p	carboxylic acid biosynthetic process	12/1752	279/35336	0.780938	6	12	1	Capana01g000112, Capana01g001986, Capana02g001203, Capana03g000103, Capana04g002861, Capana05g000495, Capana06g001772, Capana06g002038, Capana07g002306, Capana08g001905, Capana10g000625, Capana12g001150
GO:0005976	BP	p	polysaccharide metabolic process	13/1752	294/35336	0.787362	4	13	1	Capana00g001508, Capana01g000843, Capana01g002714, Capana01g004301, Capana02g000931, Capana02g003399, Capana03g000069, Capana03g003656, Capana03g004371, Capana05g001994, Capana06g000030, Capana07g000060, Capana12g000288
GO:0016053	BP	p	organic acid biosynthetic process	13/1752	299/35336	0.788229	4	13	1	Capana01g000112, Capana01g001986, Capana02g001203, Capana03g000103, Capana04g002861, Capana05g000495, Capana06g001772, Capana06g002038, Capana07g002306, Capana08g001905, Capana10g000625, Capana12g000821, Capana12g001150
GO:0006629	BP	p	lipid metabolic process	32/1752	690/35336	0.790269	3	32	1	Capana00g003773, Capana00g004100, Capana01g000112, Capana01g001986, Capana01g004042, Capana02g000983, Capana02g002335, Capana02g003633, Capana03g000658, Capana03g002038, Capana03g002170, Capana03g002240, Capana03g002241, Capana03g003349, Capana04g001639, Capana04g002861, Capana05g000154, Capana06g000974, Capana06g001867, Capana07g001741, Capana08g001070, Capana08g002694, Capana09g001839, Capana10…
GO:0009734	BP	p	auxin-activated signaling pathway	3/1752	81/35336	0.799411	6	3	1	Capana01g000109, Capana03g000548, Capana03g000640
GO:0031047	BP	p	gene silencing by RNA	3/1752	84/35336	0.800286	7	3	1	Capana01g001024, Capana02g001299, Capana03g003710
GO:1901615	BP	p	organic hydroxy compound metabolic process	3/1752	88/35336	0.803067	3	3	1	Capana00g003773, Capana03g000345, Capana04g000765
GO:0072330	BP	p	monocarboxylic acid biosynthetic process	4/1752	106/35336	0.821186	7	4	1	Capana01g000112, Capana01g001986, Capana04g002861, Capana10g000625
GO:0051276	BP	p	chromosome organization	5/1752	127/35336	0.836396	5	5	1	Capana01g003675, Capana03g004446, Capana06g000551, Capana09g000891, Capana09g001873
GO:1901607	BP	p	alpha-amino acid biosynthetic process	5/1752	129/35336	0.837389	8	5	1	Capana02g001203, Capana05g000495, Capana06g001772, Capana06g002038, Capana08g001905
GO:0046486	BP	p	glycerolipid metabolic process	5/1752	129/35336	0.837389	5	5	1	Capana00g004100, Capana07g001741, Capana08g001070, Capana09g001839, Capana12g002597
GO:0008652	BP	p	cellular amino acid biosynthetic process	6/1752	141/35336	0.846854	7	6	1	Capana02g001203, Capana05g000495, Capana06g001772, Capana06g002038, Capana07g002306, Capana08g001905
GO:0048583	BP	p	regulation of response to stimulus	6/1752	144/35336	0.847158	3	6	1	Capana01g003604, Capana02g003344, Capana03g002801, Capana04g001537, Capana07g000674, Capana12g001765
GO:0051173	BP	p	positive regulation of nitrogen compound metabolic process	7/1752	170/35336	0.858353	5	7	1	Capana00g002267, Capana01g003545, Capana03g001463, Capana05g000149, Capana06g002604, Capana08g001829, Capana12g000846
GO:0048522	BP	p	positive regulation of cellular process	9/1752	206/35336	0.871679	4	9	1	Capana00g002267, Capana01g003545, Capana03g000871, Capana03g001463, Capana05g000149, Capana06g002604, Capana08g001829, Capana12g000846, Capana12g001765
GO:1901605	BP	p	alpha-amino acid metabolic process	10/1752	228/35336	0.877786	7	10	1	Capana01g002908, Capana02g001203, Capana02g002814, Capana03g001534, Capana03g003051, Capana05g000495, Capana06g001772, Capana06g002038, Capana08g001905, Capana09g000884
GO:0022414	BP	p	reproductive process	16/1752	342/35336	0.900754	1	16	1	Capana00g003226, Capana01g003342, Capana02g000166, Capana02g003377, Capana03g002082, Capana03g002330, Capana03g002331, Capana03g002643, Capana03g003656, Capana04g000742, Capana04g001884, Capana06g002474, Capana06g002475, Capana07g000702, Capana07g001586, Capana09g001148
GO:0071484	BP	p	cellular response to light intensity	0/1752	3/35336	1	7	0	1
GO:0071174	BP	p	mitotic spindle checkpoint signaling	0/1752	11/35336	1	10	0	1
GO:0000003	BP	p	reproduction	0/1752	11/35336	1	1	0	1
GO:0044774	BP	p	mitotic DNA integrity checkpoint signaling	0/1752	2/35336	1	10	0	1
GO:0071692	BP	p	protein localization to extracellular region	0/1752	4/35336	1	4	0	1
GO:0042770	BP	p	signal transduction in response to DNA damage	0/1752	4/35336	1	6	0	1
GO:0006428	BP	p	isoleucyl-tRNA aminoacylation	0/1752	3/35336	1	11	0	1
GO:0031167	BP	p	rRNA methylation	0/1752	13/35336	1	11	0	1
GO:0009261	BP	p	ribonucleotide catabolic process	0/1752	2/35336	1	9	0	1
GO:0006429	BP	p	leucyl-tRNA aminoacylation	0/1752	3/35336	1	11	0	1
GO:0006212	BP	p	uracil catabolic process	0/1752	1/35336	1	9	0	1
GO:0098581	BP	p	detection of external biotic stimulus	0/1752	1/35336	1	4	0	1
GO:1903889	BP	p	negative regulation of plant epidermal cell differentiation	0/1752	1/35336	1	6	0	1
GO:0043545	BP	p	molybdopterin cofactor metabolic process	0/1752	9/35336	1	5	0	1
GO:0045834	BP	p	positive regulation of lipid metabolic process	0/1752	3/35336	1	6	0	1
GO:0006022	BP	p	aminoglycan metabolic process	0/1752	17/35336	1	4	0	1
GO:0080135	BP	p	regulation of cellular response to stress	0/1752	6/35336	1	5	0	1
GO:0031062	BP	p	positive regulation of histone methylation	0/1752	1/35336	1	10	0	1
GO:0048281	BP	p	inflorescence morphogenesis	0/1752	1/35336	1	4	0	1
GO:0045472	BP	p	response to ether	0/1752	1/35336	1	4	0	1
GO:0098789	BP	p	pre-mRNA cleavage required for polyadenylation	1/1752	21/35336	1	10	1	1	Capana09g001151
GO:0035265	BP	p	organ growth	0/1752	1/35336	1	3	0	1
GO:0010728	BP	p	regulation of hydrogen peroxide biosynthetic process	0/1752	1/35336	1	7	0	1
GO:0000027	BP	p	ribosomal large subunit assembly	0/1752	6/35336	1	8	0	1
GO:0051453	BP	p	regulation of intracellular pH	0/1752	3/35336	1	10	0	1
GO:0048825	BP	p	cotyledon development	0/1752	1/35336	1	6	0	1
GO:0016073	BP	p	snRNA metabolic process	0/1752	7/35336	1	8	0	1
GO:1901891	BP	p	regulation of cell septum assembly	0/1752	2/35336	1	7	0	1
GO:0097437	BP	p	maintenance of dormancy	0/1752	1/35336	1	3	0	1
GO:0046385	BP	p	deoxyribose phosphate biosynthetic process	0/1752	2/35336	1	6	0	1
GO:0045132	BP	p	meiotic chromosome segregation	0/1752	4/35336	1	4	0	1
GO:0006111	BP	p	regulation of gluconeogenesis	0/1752	3/35336	1	8	0	1
GO:0140527	BP	p	reciprocal homologous recombination	0/1752	12/35336	1	9	0	1
GO:0009093	BP	p	cysteine catabolic process	0/1752	1/35336	1	10	0	1
GO:0071805	BP	p	potassium ion transmembrane transport	0/1752	2/35336	1	8	0	1
GO:0045595	BP	p	regulation of cell differentiation	0/1752	1/35336	1	4	0	1
GO:0071426	BP	p	ribonucleoprotein complex export from nucleus	0/1752	4/35336	1	8	0	1
GO:0051129	BP	p	negative regulation of cellular component organization	0/1752	19/35336	1	5	0	1
GO:0034035	BP	p	purine ribonucleoside bisphosphate metabolic process	0/1752	5/35336	1	9	0	1
GO:0050878	BP	p	regulation of body fluid levels	0/1752	1/35336	1	3	0	1
GO:0046173	BP	p	polyol biosynthetic process	0/1752	11/35336	1	6	0	1
GO:0042373	BP	p	vitamin K metabolic process	0/1752	3/35336	1	5	0	1
GO:0009211	BP	p	pyrimidine deoxyribonucleoside triphosphate metabolic process	0/1752	3/35336	1	9	0	1
GO:1902652	BP	p	secondary alcohol metabolic process	0/1752	11/35336	1	5	0	1
GO:1990066	BP	p	energy quenching	0/1752	4/35336	1	5	0	1
GO:0045962	BP	p	positive regulation of development, heterochronic	0/1752	1/35336	1	5	0	1
GO:0033169	BP	p	histone H3-K9 demethylation	0/1752	1/35336	1	11	0	1
GO:0010275	BP	p	NAD(P)H dehydrogenase complex assembly	0/1752	1/35336	1	7	0	1
GO:0060178	BP	p	regulation of exocyst localization	0/1752	1/35336	1	4	0	1
GO:0030329	BP	p	prenylcysteine metabolic process	0/1752	1/35336	1	5	0	1
GO:0032269	BP	p	negative regulation of cellular protein metabolic process	0/1752	9/35336	1	7	0	1
GO:2001057	BP	p	reactive nitrogen species metabolic process	0/1752	7/35336	1	3	0	1
GO:0080142	BP	p	regulation of salicylic acid biosynthetic process	0/1752	1/35336	1	7	0	1
GO:0006538	BP	p	glutamate catabolic process	0/1752	1/35336	1	10	0	1
GO:1905156	BP	p	negative regulation of photosynthesis	0/1752	2/35336	1	6	0	1
GO:0009630	BP	p	gravitropism	1/1752	21/35336	1	4	1	1	Capana05g001011
GO:0010029	BP	p	regulation of seed germination	0/1752	6/35336	1	7	0	1
GO:0009233	BP	p	menaquinone metabolic process	0/1752	4/35336	1	5	0	1
GO:0006354	BP	p	DNA-templated transcription, elongation	0/1752	9/35336	1	8	0	1
GO:0045332	BP	p	phospholipid translocation	0/1752	1/35336	1	7	0	1
GO:0043096	BP	p	purine nucleobase salvage	0/1752	2/35336	1	9	0	1
GO:0000291	BP	p	nuclear-transcribed mRNA catabolic process, exonucleolytic	0/1752	2/35336	1	10	0	1
GO:0070478	BP	p	nuclear-transcribed mRNA catabolic process, 3'-5' exonucleolytic nonsense-mediated decay	0/1752	1/35336	1	12	0	1
GO:0051258	BP	p	protein polymerization	0/1752	5/35336	1	7	0	1
GO:0071816	BP	p	tail-anchored membrane protein insertion into ER membrane	0/1752	1/35336	1	9	0	1
GO:0046825	BP	p	regulation of protein export from nucleus	0/1752	1/35336	1	8	0	1
GO:0007264	BP	p	small GTPase mediated signal transduction	1/1752	22/35336	1	6	1	1	Capana04g002352
GO:0042779	BP	p	tRNA 3'-trailer cleavage	0/1752	8/35336	1	8	0	1
GO:0046345	BP	p	abscisic acid catabolic process	0/1752	2/35336	1	9	0	1
GO:0043007	BP	p	maintenance of rDNA	0/1752	1/35336	1	8	0	1
GO:0008612	BP	p	peptidyl-lysine modification to peptidyl-hypusine	0/1752	3/35336	1	9	0	1
GO:0051607	BP	p	defense response to virus	0/1752	1/35336	1	7	0	1
GO:0018026	BP	p	peptidyl-lysine monomethylation	0/1752	2/35336	1	10	0	1
GO:0009228	BP	p	thiamine biosynthetic process	0/1752	5/35336	1	7	0	1
GO:0006333	BP	p	chromatin assembly or disassembly	0/1752	6/35336	1	5	0	1
GO:0009264	BP	p	deoxyribonucleotide catabolic process	0/1752	1/35336	1	9	0	1
GO:0000381	BP	p	regulation of alternative mRNA splicing, via spliceosome	0/1752	2/35336	1	10	0	1
GO:0090392	BP	p	sepal giant cell differentiation	0/1752	1/35336	1	5	0	1
GO:0071491	BP	p	cellular response to red light	0/1752	1/35336	1	8	0	1
GO:0048016	BP	p	inositol phosphate-mediated signaling	0/1752	1/35336	1	7	0	1
GO:0043100	BP	p	pyrimidine nucleobase salvage	0/1752	2/35336	1	7	0	1
GO:0046686	BP	p	response to cadmium ion	1/1752	26/35336	1	5	1	1	Capana09g001830
GO:0006654	BP	p	phosphatidic acid biosynthetic process	0/1752	2/35336	1	8	0	1
GO:0061640	BP	p	cytoskeleton-dependent cytokinesis	0/1752	2/35336	1	4	0	1
GO:0051776	BP	p	detection of redox state	0/1752	2/35336	1	4	0	1
GO:0010229	BP	p	inflorescence development	0/1752	2/35336	1	6	0	1
GO:0006535	BP	p	cysteine biosynthetic process from serine	0/1752	11/35336	1	11	0	1
GO:0010020	BP	p	chloroplast fission	0/1752	15/35336	1	7	0	1
GO:0046373	BP	p	L-arabinose metabolic process	0/1752	4/35336	1	7	0	1
GO:1901002	BP	p	positive regulation of response to salt stress	0/1752	1/35336	1	7	0	1
GO:1901654	BP	p	response to ketone	0/1752	1/35336	1	4	0	1
GO:0040019	BP	p	positive regulation of embryonic development	0/1752	1/35336	1	6	0	1
GO:0019448	BP	p	L-cysteine catabolic process	0/1752	1/35336	1	11	0	1
GO:1901880	BP	p	negative regulation of protein depolymerization	0/1752	3/35336	1	7	0	1
GO:0006014	BP	p	D-ribose metabolic process	0/1752	2/35336	1	6	0	1
GO:1902544	BP	p	regulation of DNA N-glycosylase activity	0/1752	1/35336	1	5	0	1
GO:0120253	BP	p	hydrocarbon catabolic process	0/1752	2/35336	1	4	0	1
GO:2001022	BP	p	positive regulation of response to DNA damage stimulus	0/1752	2/35336	1	7	0	1
GO:0046073	BP	p	dTMP metabolic process	0/1752	1/35336	1	11	0	1
GO:1904424	BP	p	regulation of GTP binding	0/1752	1/35336	1	4	0	1
GO:2000379	BP	p	positive regulation of reactive oxygen species metabolic process	0/1752	1/35336	1	6	0	1
GO:0030042	BP	p	actin filament depolymerization	0/1752	10/35336	1	8	0	1
GO:1900064	BP	p	positive regulation of peroxisome organization	0/1752	1/35336	1	7	0	1
GO:2000234	BP	p	positive regulation of rRNA processing	0/1752	1/35336	1	8	0	1
GO:0042402	BP	p	cellular biogenic amine catabolic process	0/1752	4/35336	1	7	0	1
GO:1900865	BP	p	chloroplast RNA modification	0/1752	2/35336	1	8	0	1
GO:0046322	BP	p	negative regulation of fatty acid oxidation	0/1752	2/35336	1	8	0	1
GO:0002097	BP	p	tRNA wobble base modification	0/1752	13/35336	1	11	0	1
GO:0034614	BP	p	cellular response to reactive oxygen species	0/1752	1/35336	1	6	0	1
GO:1901991	BP	p	negative regulation of mitotic cell cycle phase transition	0/1752	13/35336	1	8	0	1
GO:0019372	BP	p	lipoxygenase pathway	0/1752	3/35336	1	8	0	1
GO:0032103	BP	p	positive regulation of response to external stimulus	0/1752	16/35336	1	5	0	1
GO:0016558	BP	p	protein import into peroxisome matrix	0/1752	5/35336	1	9	0	1
GO:0090698	BP	p	post-embryonic plant morphogenesis	0/1752	2/35336	1	3	0	1
GO:0098869	BP	p	cellular oxidant detoxification	0/1752	9/35336	1	3	0	1
GO:0010726	BP	p	positive regulation of hydrogen peroxide metabolic process	0/1752	1/35336	1	7	0	1
GO:0006094	BP	p	gluconeogenesis	0/1752	6/35336	1	7	0	1
GO:0009593	BP	p	detection of chemical stimulus	0/1752	3/35336	1	3	0	1
GO:0051345	BP	p	positive regulation of hydrolase activity	0/1752	3/35336	1	5	0	1
GO:0051099	BP	p	positive regulation of binding	0/1752	1/35336	1	4	0	1
GO:0006408	BP	p	snRNA export from nucleus	0/1752	1/35336	1	10	0	1
GO:0009686	BP	p	gibberellin biosynthetic process	0/1752	3/35336	1	9	0	1
GO:0070297	BP	p	regulation of phosphorelay signal transduction system	0/1752	2/35336	1	7	0	1
GO:0031538	BP	p	negative regulation of anthocyanin metabolic process	0/1752	1/35336	1	6	0	1
GO:0006696	BP	p	ergosterol biosynthetic process	0/1752	7/35336	1	7	0	1
GO:0006809	BP	p	nitric oxide biosynthetic process	0/1752	3/35336	1	5	0	1
GO:0046739	BP	p	transport of virus in multicellular host	0/1752	1/35336	1	6	0	1
GO:1902475	BP	p	L-alpha-amino acid transmembrane transport	0/1752	1/35336	1	9	0	1
GO:0034033	BP	p	purine nucleoside bisphosphate biosynthetic process	0/1752	18/35336	1	9	0	1
GO:0030242	BP	p	autophagy of peroxisome	0/1752	1/35336	1	5	0	1
GO:2001251	BP	p	negative regulation of chromosome organization	0/1752	13/35336	1	7	0	1
GO:0045487	BP	p	gibberellin catabolic process	0/1752	1/35336	1	9	0	1
GO:0043328	BP	p	protein transport to vacuole involved in ubiquitin-dependent protein catabolic process via the multivesicular body sorting pathway	0/1752	5/35336	1	8	0	1
GO:0033108	BP	p	mitochondrial respiratory chain complex assembly	0/1752	8/35336	1	7	0	1
GO:0006610	BP	p	ribosomal protein import into nucleus	0/1752	1/35336	1	9	0	1
GO:0045003	BP	p	double-strand break repair via synthesis-dependent strand annealing	0/1752	1/35336	1	10	0	1
GO:0042246	BP	p	tissue regeneration	0/1752	1/35336	1	4	0	1
GO:0046513	BP	p	ceramide biosynthetic process	0/1752	3/35336	1	8	0	1
GO:0010231	BP	p	maintenance of seed dormancy	0/1752	1/35336	1	4	0	1
GO:0034644	BP	p	cellular response to UV	0/1752	3/35336	1	7	0	1
GO:0072351	BP	p	tricarboxylic acid biosynthetic process	0/1752	1/35336	1	7	0	1
GO:0006427	BP	p	histidyl-tRNA aminoacylation	0/1752	5/35336	1	11	0	1
GO:0051055	BP	p	negative regulation of lipid biosynthetic process	0/1752	1/35336	1	7	0	1
GO:0016116	BP	p	carotenoid metabolic process	1/1752	21/35336	1	8	1	1	Capana03g002170
GO:0034034	BP	p	purine nucleoside bisphosphate catabolic process	0/1752	2/35336	1	9	0	1
GO:0019087	BP	p	transformation of host cell by virus	0/1752	1/35336	1	6	0	1
GO:0010289	BP	p	homogalacturonan biosynthetic process	0/1752	2/35336	1	10	0	1
GO:1901983	BP	p	regulation of protein acetylation	0/1752	5/35336	1	8	0	1
GO:0033238	BP	p	regulation of cellular amine metabolic process	0/1752	1/35336	1	5	0	1
GO:0036265	BP	p	RNA (guanine-N7)-methylation	0/1752	9/35336	1	9	0	1
GO:0051336	BP	p	regulation of hydrolase activity	0/1752	11/35336	1	4	0	1
GO:0001525	BP	p	angiogenesis	0/1752	1/35336	1	3	0	1
GO:0015939	BP	p	pantothenate metabolic process	0/1752	3/35336	1	7	0	1
GO:0006479	BP	p	protein methylation	0/1752	19/35336	1	8	0	1
GO:0080188	BP	p	gene silencing by RNA-directed DNA methylation	0/1752	2/35336	1	10	0	1
GO:0009438	BP	p	methylglyoxal metabolic process	0/1752	2/35336	1	4	0	1
GO:0048437	BP	p	floral organ development	0/1752	5/35336	1	4	0	1
GO:0042176	BP	p	regulation of protein catabolic process	0/1752	7/35336	1	6	0	1
GO:0046794	BP	p	transport of virus	0/1752	1/35336	1	5	0	1
GO:0051282	BP	p	regulation of sequestering of calcium ion	0/1752	3/35336	1	4	0	1
GO:0052322	BP	p	positive regulation of phytoalexin biosynthetic process	0/1752	1/35336	1	7	0	1
GO:0010017	BP	p	red or far-red light signaling pathway	0/1752	6/35336	1	8	0	1
GO:1900864	BP	p	mitochondrial RNA modification	0/1752	2/35336	1	8	0	1
GO:0051304	BP	p	chromosome separation	0/1752	1/35336	1	3	0	1
GO:0009688	BP	p	abscisic acid biosynthetic process	0/1752	1/35336	1	9	0	1
GO:0070534	BP	p	protein K63-linked ubiquitination	0/1752	3/35336	1	11	0	1
GO:0010082	BP	p	regulation of root meristem growth	0/1752	1/35336	1	6	0	1
GO:0032922	BP	p	circadian regulation of gene expression	0/1752	1/35336	1	6	0	1
GO:0009186	BP	p	deoxyribonucleoside diphosphate metabolic process	0/1752	1/35336	1	8	0	1
GO:0046498	BP	p	S-adenosylhomocysteine metabolic process	0/1752	5/35336	1	9	0	1
GO:0090391	BP	p	granum assembly	0/1752	3/35336	1	5	0	1
GO:0048284	BP	p	organelle fusion	0/1752	10/35336	1	5	0	1
GO:0010027	BP	p	thylakoid membrane organization	0/1752	8/35336	1	6	0	1
GO:0071344	BP	p	diphosphate metabolic process	0/1752	1/35336	1	5	0	1
GO:0070207	BP	p	protein homotrimerization	0/1752	2/35336	1	8	0	1
GO:0051781	BP	p	positive regulation of cell division	0/1752	4/35336	1	5	0	1
GO:1990575	BP	p	mitochondrial L-ornithine transmembrane transport	0/1752	1/35336	1	11	0	1
GO:0045596	BP	p	negative regulation of cell differentiation	0/1752	1/35336	1	5	0	1
GO:0052320	BP	p	positive regulation of phytoalexin metabolic process	0/1752	1/35336	1	6	0	1
GO:0006096	BP	p	glycolytic process	2/1752	43/35336	1	12	2	1	Capana02g002912, Capana02g002913
GO:0010439	BP	p	regulation of glucosinolate biosynthetic process	0/1752	1/35336	1	7	0	1
GO:0010244	BP	p	response to low fluence blue light stimulus by blue low-fluence system	0/1752	1/35336	1	7	0	1
GO:0000910	BP	p	cytokinesis	0/1752	9/35336	1	3	0	1
GO:0010051	BP	p	xylem and phloem pattern formation	0/1752	5/35336	1	4	0	1
GO:0016925	BP	p	protein sumoylation	0/1752	4/35336	1	9	0	1
GO:0009914	BP	p	hormone transport	0/1752	7/35336	1	4	0	1
GO:0045337	BP	p	farnesyl diphosphate biosynthetic process	0/1752	4/35336	1	8	0	1
GO:0010118	BP	p	stomatal movement	0/1752	5/35336	1	2	0	1
GO:0050000	BP	p	chromosome localization	0/1752	1/35336	1	4	0	1
GO:0015791	BP	p	polyol transport	0/1752	1/35336	1	6	0	1
GO:0009938	BP	p	negative regulation of gibberellic acid mediated signaling pathway	0/1752	1/35336	1	7	0	1
GO:0009070	BP	p	serine family amino acid biosynthetic process	1/1752	27/35336	1	9	1	1	Capana08g001905
GO:0070897	BP	p	transcription preinitiation complex assembly	0/1752	9/35336	1	8	0	1
GO:0006268	BP	p	DNA unwinding involved in DNA replication	0/1752	2/35336	1	9	0	1
GO:0051224	BP	p	negative regulation of protein transport	0/1752	1/35336	1	7	0	1
GO:0017196	BP	p	N-terminal peptidyl-methionine acetylation	0/1752	1/35336	1	10	0	1
GO:0098927	BP	p	vesicle-mediated transport between endosomal compartments	0/1752	4/35336	1	5	0	1
GO:0008361	BP	p	regulation of cell size	0/1752	3/35336	1	5	0	1
GO:0065009	BP	p	regulation of molecular function	4/1752	81/35336	1	2	4	1	Capana02g001275, Capana03g002801, Capana06g000719, Capana09g001449
GO:0044770	BP	p	cell cycle phase transition	0/1752	3/35336	1	3	0	1
GO:0051270	BP	p	regulation of cellular component movement	0/1752	1/35336	1	4	0	1
GO:0010015	BP	p	root morphogenesis	0/1752	1/35336	1	4	0	1
GO:0043547	BP	p	positive regulation of GTPase activity	0/1752	1/35336	1	6	0	1
GO:0010114	BP	p	response to red light	0/1752	8/35336	1	6	0	1
GO:0008064	BP	p	regulation of actin polymerization or depolymerization	0/1752	4/35336	1	9	0	1
GO:1900378	BP	p	positive regulation of secondary metabolite biosynthetic process	0/1752	1/35336	1	6	0	1
GO:0090332	BP	p	stomatal closure	0/1752	2/35336	1	3	0	1
GO:0005978	BP	p	glycogen biosynthetic process	0/1752	14/35336	1	8	0	1
GO:0008300	BP	p	isoprenoid catabolic process	0/1752	6/35336	1	6	0	1
GO:0044764	BP	p	multi-organism cellular process	0/1752	3/35336	1	2	0	1
GO:0080050	BP	p	regulation of seed development	0/1752	1/35336	1	6	0	1
GO:0046174	BP	p	polyol catabolic process	0/1752	6/35336	1	6	0	1
GO:0019357	BP	p	nicotinate nucleotide biosynthetic process	0/1752	2/35336	1	10	0	1
GO:0006437	BP	p	tyrosyl-tRNA aminoacylation	0/1752	1/35336	1	11	0	1
GO:0048582	BP	p	positive regulation of post-embryonic development	0/1752	8/35336	1	6	0	1
GO:0052325	BP	p	cell wall pectin biosynthetic process	0/1752	3/35336	1	9	0	1
GO:0018209	BP	p	peptidyl-serine modification	0/1752	2/35336	1	8	0	1
GO:1905819	BP	p	negative regulation of chromosome separation	0/1752	11/35336	1	7	0	1
GO:0042181	BP	p	ketone biosynthetic process	0/1752	18/35336	1	4	0	1
GO:0045036	BP	p	protein targeting to chloroplast	0/1752	4/35336	1	8	0	1
GO:0009904	BP	p	chloroplast accumulation movement	0/1752	2/35336	1	8	0	1
GO:0010135	BP	p	ureide metabolic process	0/1752	2/35336	1	5	0	1
GO:0009163	BP	p	nucleoside biosynthetic process	0/1752	10/35336	1	7	0	1
GO:0009098	BP	p	leucine biosynthetic process	0/1752	4/35336	1	9	0	1
GO:0032958	BP	p	inositol phosphate biosynthetic process	0/1752	6/35336	1	7	0	1
GO:0070988	BP	p	demethylation	0/1752	4/35336	1	2	0	1
GO:0009250	BP	p	glucan biosynthetic process	3/1752	75/35336	1	7	3	1	Capana01g000843, Capana01g002714, Capana01g004301
GO:0043551	BP	p	regulation of phosphatidylinositol 3-kinase activity	0/1752	3/35336	1	10	0	1
GO:0070475	BP	p	rRNA base methylation	0/1752	10/35336	1	12	0	1
GO:0071732	BP	p	cellular response to nitric oxide	0/1752	1/35336	1	6	0	1
GO:0051202	BP	p	phytochromobilin metabolic process	0/1752	1/35336	1	5	0	1
GO:0032008	BP	p	positive regulation of TOR signaling	0/1752	7/35336	1	8	0	1
GO:0010922	BP	p	positive regulation of phosphatase activity	0/1752	1/35336	1	9	0	1
GO:2000082	BP	p	regulation of L-ascorbic acid biosynthetic process	0/1752	1/35336	1	7	0	1
GO:0006614	BP	p	SRP-dependent cotranslational protein targeting to membrane	0/1752	19/35336	1	10	0	1
GO:1901259	BP	p	chloroplast rRNA processing	0/1752	5/35336	1	10	0	1
GO:0009204	BP	p	deoxyribonucleoside triphosphate catabolic process	0/1752	1/35336	1	9	0	1
GO:0048280	BP	p	vesicle fusion with Golgi apparatus	0/1752	5/35336	1	8	0	1
GO:0000462	BP	p	maturation of SSU-rRNA from tricistronic rRNA transcript (SSU-rRNA, 5.8S rRNA, LSU-rRNA)	0/1752	4/35336	1	11	0	1
GO:0051031	BP	p	tRNA transport	0/1752	1/35336	1	8	0	1
GO:0140546	BP	p	defense response to symbiont	0/1752	1/35336	1	6	0	1
GO:1903313	BP	p	positive regulation of mRNA metabolic process	0/1752	1/35336	1	8	0	1
GO:0051238	BP	p	sequestering of metal ion	0/1752	1/35336	1	3	0	1
GO:0010113	BP	p	negative regulation of systemic acquired resistance	0/1752	2/35336	1	7	0	1
GO:0018344	BP	p	protein geranylgeranylation	0/1752	3/35336	1	8	0	1
GO:1990542	BP	p	mitochondrial transmembrane transport	0/1752	11/35336	1	5	0	1
GO:0099116	BP	p	tRNA 5'-end processing	0/1752	2/35336	1	10	0	1
GO:0036377	BP	p	arbuscular mycorrhizal association	0/1752	1/35336	1	3	0	1
GO:0006336	BP	p	DNA replication-independent chromatin assembly	0/1752	2/35336	1	7	0	1
GO:0120255	BP	p	olefinic compound biosynthetic process	0/1752	7/35336	1	4	0	1
GO:0051301	BP	p	cell division	4/1752	97/35336	1	2	4	1	Capana01g001632, Capana01g003835, Capana03g001182, Capana06g000037
GO:0009773	BP	p	photosynthetic electron transport in photosystem I	0/1752	8/35336	1	6	0	1
GO:1901976	BP	p	regulation of cell cycle checkpoint	0/1752	1/35336	1	7	0	1
GO:0010257	BP	p	NADH dehydrogenase complex assembly	0/1752	7/35336	1	7	0	1
GO:0046031	BP	p	ADP metabolic process	2/1752	43/35336	1	10	2	1	Capana02g002912, Capana02g002913
GO:0043605	BP	p	cellular amide catabolic process	0/1752	4/35336	1	5	0	1
GO:1905392	BP	p	plant organ morphogenesis	0/1752	9/35336	1	3	0	1
GO:2000757	BP	p	negative regulation of peptidyl-lysine acetylation	0/1752	2/35336	1	10	0	1
GO:1902979	BP	p	mitotic DNA replication termination	0/1752	1/35336	1	10	0	1
GO:0016121	BP	p	carotene catabolic process	0/1752	2/35336	1	8	0	1
GO:0070585	BP	p	protein localization to mitochondrion	0/1752	15/35336	1	6	0	1
GO:1903046	BP	p	meiotic cell cycle process	1/1752	36/35336	1	3	1	1	Capana00g003226
GO:0018343	BP	p	protein farnesylation	0/1752	1/35336	1	8	0	1
GO:0006303	BP	p	double-strand break repair via nonhomologous end joining	0/1752	5/35336	1	9	0	1
GO:0009558	BP	p	embryo sac cellularization	0/1752	1/35336	1	4	0	1
GO:0016107	BP	p	sesquiterpenoid catabolic process	0/1752	2/35336	1	8	0	1
GO:0099022	BP	p	vesicle tethering	0/1752	2/35336	1	4	0	1
GO:0051321	BP	p	meiotic cell cycle	0/1752	10/35336	1	3	0	1
GO:0045168	BP	p	cell-cell signaling involved in cell fate commitment	0/1752	1/35336	1	4	0	1
GO:0019760	BP	p	glucosinolate metabolic process	0/1752	3/35336	1	6	0	1
GO:0042793	BP	p	plastid transcription	0/1752	7/35336	1	10	0	1
GO:0080183	BP	p	response to photooxidative stress	0/1752	4/35336	1	4	0	1
GO:0006359	BP	p	regulation of transcription by RNA polymerase III	0/1752	1/35336	1	10	0	1
GO:0006625	BP	p	protein targeting to peroxisome	0/1752	7/35336	1	8	0	1
GO:1990426	BP	p	mitotic recombination-dependent replication fork processing	0/1752	1/35336	1	10	0	1
GO:0071322	BP	p	cellular response to carbohydrate stimulus	0/1752	3/35336	1	5	0	1
GO:0046049	BP	p	UMP metabolic process	0/1752	7/35336	1	10	0	1
GO:1902749	BP	p	regulation of cell cycle G2/M phase transition	0/1752	3/35336	1	7	0	1
GO:0051341	BP	p	regulation of oxidoreductase activity	0/1752	3/35336	1	4	0	1
GO:2001293	BP	p	malonyl-CoA metabolic process	0/1752	3/35336	1	11	0	1
GO:0010636	BP	p	positive regulation of mitochondrial fusion	0/1752	1/35336	1	8	0	1
GO:0046479	BP	p	glycosphingolipid catabolic process	0/1752	3/35336	1	8	0	1
GO:0006003	BP	p	fructose 2,6-bisphosphate metabolic process	0/1752	1/35336	1	5	0	1
GO:0051174	BP	p	regulation of phosphorus metabolic process	1/1752	34/35336	1	5	1	1	Capana09g001449
GO:0048527	BP	p	lateral root development	0/1752	1/35336	1	6	0	1
GO:0006424	BP	p	glutamyl-tRNA aminoacylation	0/1752	2/35336	1	11	0	1
GO:0000082	BP	p	G1/S transition of mitotic cell cycle	0/1752	2/35336	1	5	0	1
GO:0006360	BP	p	transcription by RNA polymerase I	0/1752	1/35336	1	10	0	1
GO:0006646	BP	p	phosphatidylethanolamine biosynthetic process	0/1752	2/35336	1	8	0	1
GO:0060148	BP	p	positive regulation of posttranscriptional gene silencing	0/1752	1/35336	1	7	0	1
GO:0030328	BP	p	prenylcysteine catabolic process	0/1752	1/35336	1	6	0	1
GO:0010517	BP	p	regulation of phospholipase activity	0/1752	1/35336	1	6	0	1
GO:0046413	BP	p	organomercury catabolic process	0/1752	1/35336	1	5	0	1
GO:0006768	BP	p	biotin metabolic process	0/1752	1/35336	1	7	0	1
GO:1905818	BP	p	regulation of chromosome separation	0/1752	14/35336	1	6	0	1
GO:0009894	BP	p	regulation of catabolic process	0/1752	14/35336	1	4	0	1
GO:0048578	BP	p	positive regulation of long-day photoperiodism, flowering	0/1752	5/35336	1	7	0	1
GO:0008618	BP	p	7-methylguanosine metabolic process	0/1752	1/35336	1	10	0	1
GO:1900912	BP	p	negative regulation of olefin biosynthetic process	0/1752	2/35336	1	6	0	1
GO:0000919	BP	p	cell plate assembly	0/1752	2/35336	1	5	0	1
GO:0045339	BP	p	farnesyl diphosphate catabolic process	0/1752	1/35336	1	8	0	1
GO:0010196	BP	p	nonphotochemical quenching	0/1752	4/35336	1	6	0	1
GO:0043288	BP	p	apocarotenoid metabolic process	0/1752	3/35336	1	6	0	1
GO:0051494	BP	p	negative regulation of cytoskeleton organization	0/1752	4/35336	1	7	0	1
GO:0016553	BP	p	base conversion or substitution editing	0/1752	11/35336	1	8	0	1
GO:0051204	BP	p	protein insertion into mitochondrial membrane	0/1752	8/35336	1	9	0	1
GO:0006431	BP	p	methionyl-tRNA aminoacylation	0/1752	2/35336	1	11	0	1
GO:0010225	BP	p	response to UV-C	0/1752	1/35336	1	6	0	1
GO:0010117	BP	p	photoprotection	0/1752	2/35336	1	5	0	1
GO:0006030	BP	p	chitin metabolic process	0/1752	17/35336	1	6	0	1
GO:0018195	BP	p	peptidyl-arginine modification	0/1752	2/35336	1	8	0	1
GO:0009095	BP	p	aromatic amino acid family biosynthetic process, prephenate pathway	0/1752	11/35336	1	9	0	1
GO:0045089	BP	p	positive regulation of innate immune response	0/1752	10/35336	1	7	0	1
GO:0034227	BP	p	tRNA thio-modification	0/1752	5/35336	1	11	0	1
GO:0035067	BP	p	negative regulation of histone acetylation	0/1752	2/35336	1	11	0	1
GO:0010569	BP	p	regulation of double-strand break repair via homologous recombination	0/1752	1/35336	1	9	0	1
GO:0009786	BP	p	regulation of asymmetric cell division	0/1752	5/35336	1	5	0	1
GO:0018377	BP	p	protein myristoylation	0/1752	2/35336	1	8	0	1
GO:0090693	BP	p	plant organ senescence	0/1752	11/35336	1	3	0	1
GO:0009648	BP	p	photoperiodism	0/1752	8/35336	1	5	0	1
GO:2000780	BP	p	negative regulation of double-strand break repair	0/1752	1/35336	1	9	0	1
GO:0070125	BP	p	mitochondrial translational elongation	0/1752	2/35336	1	7	0	1
GO:0000338	BP	p	protein deneddylation	0/1752	4/35336	1	9	0	1
GO:0009237	BP	p	siderophore metabolic process	0/1752	1/35336	1	3	0	1
GO:0046072	BP	p	dTDP metabolic process	0/1752	1/35336	1	11	0	1
GO:0000075	BP	p	cell cycle checkpoint signaling	0/1752	18/35336	1	8	0	1
GO:0009629	BP	p	response to gravity	1/1752	22/35336	1	3	1	1	Capana05g001011
GO:1900908	BP	p	regulation of olefin metabolic process	0/1752	2/35336	1	4	0	1
GO:0042732	BP	p	D-xylose metabolic process	0/1752	1/35336	1	6	0	1
GO:0071492	BP	p	cellular response to UV-A	0/1752	2/35336	1	8	0	1
GO:0009179	BP	p	purine ribonucleoside diphosphate metabolic process	2/1752	43/35336	1	9	2	1	Capana02g002912, Capana02g002913
GO:0045727	BP	p	positive regulation of translation	0/1752	12/35336	1	8	0	1
GO:0071327	BP	p	cellular response to trehalose stimulus	0/1752	1/35336	1	7	0	1
GO:0010120	BP	p	camalexin biosynthetic process	0/1752	1/35336	1	7	0	1
GO:0098813	BP	p	nuclear chromosome segregation	0/1752	4/35336	1	3	0	1
GO:0010157	BP	p	response to chlorate	0/1752	1/35336	1	4	0	1
GO:0044003	BP	p	modulation by symbiont of host process	0/1752	1/35336	1	4	0	1
GO:0046218	BP	p	indolalkylamine catabolic process	0/1752	4/35336	1	8	0	1
GO:0000911	BP	p	cytokinesis by cell plate formation	0/1752	8/35336	1	4	0	1
GO:0010496	BP	p	intercellular transport	0/1752	4/35336	1	4	0	1
GO:0006891	BP	p	intra-Golgi vesicle-mediated transport	0/1752	7/35336	1	6	0	1
GO:0016093	BP	p	polyprenol metabolic process	0/1752	2/35336	1	6	0	1
GO:0052315	BP	p	phytoalexin biosynthetic process	0/1752	2/35336	1	5	0	1
GO:0006382	BP	p	adenosine to inosine editing	0/1752	1/35336	1	9	0	1
GO:0031570	BP	p	DNA integrity checkpoint signaling	0/1752	6/35336	1	9	0	1
GO:0018208	BP	p	peptidyl-proline modification	0/1752	1/35336	1	8	0	1
GO:0019988	BP	p	charged-tRNA amino acid modification	0/1752	2/35336	1	11	0	1
GO:0046292	BP	p	formaldehyde metabolic process	0/1752	1/35336	1	4	0	1
GO:0030835	BP	p	negative regulation of actin filament depolymerization	0/1752	3/35336	1	11	0	1
GO:0060147	BP	p	regulation of posttranscriptional gene silencing	0/1752	1/35336	1	6	0	1
GO:0002933	BP	p	lipid hydroxylation	0/1752	1/35336	1	6	0	1
GO:0070682	BP	p	proteasome regulatory particle assembly	0/1752	1/35336	1	8	0	1
GO:0006808	BP	p	regulation of nitrogen utilization	0/1752	1/35336	1	3	0	1
GO:0006884	BP	p	cell volume homeostasis	0/1752	1/35336	1	6	0	1
GO:0010589	BP	p	leaf proximal/distal pattern formation	0/1752	1/35336	1	5	0	1
GO:0032482	BP	p	Rab protein signal transduction	0/1752	2/35336	1	8	0	1
GO:0080005	BP	p	photosystem stoichiometry adjustment	0/1752	1/35336	1	6	0	1
GO:0015937	BP	p	coenzyme A biosynthetic process	0/1752	7/35336	1	11	0	1
GO:0009219	BP	p	pyrimidine deoxyribonucleotide metabolic process	0/1752	5/35336	1	10	0	1
GO:0018160	BP	p	peptidyl-pyrromethane cofactor linkage	0/1752	1/35336	1	9	0	1
GO:0046084	BP	p	adenine biosynthetic process	0/1752	2/35336	1	9	0	1
GO:0006402	BP	p	mRNA catabolic process	1/1752	36/35336	1	8	1	1	Capana09g000443
GO:0008535	BP	p	respiratory chain complex IV assembly	0/1752	2/35336	1	8	0	1
GO:1904659	BP	p	glucose transmembrane transport	0/1752	2/35336	1	9	0	1
GO:0016104	BP	p	triterpenoid biosynthetic process	0/1752	1/35336	1	8	0	1
GO:0009867	BP	p	jasmonic acid mediated signaling pathway	0/1752	9/35336	1	6	0	1
GO:0030036	BP	p	actin cytoskeleton organization	0/1752	4/35336	1	6	0	1
GO:0051480	BP	p	regulation of cytosolic calcium ion concentration	0/1752	3/35336	1	10	0	1
GO:0048653	BP	p	anther development	0/1752	2/35336	1	3	0	1
GO:0006656	BP	p	phosphatidylcholine biosynthetic process	0/1752	6/35336	1	8	0	1
GO:0010223	BP	p	secondary shoot formation	0/1752	3/35336	1	5	0	1
GO:0000098	BP	p	sulfur amino acid catabolic process	0/1752	1/35336	1	5	0	1
GO:0000038	BP	p	very long-chain fatty acid metabolic process	0/1752	7/35336	1	8	0	1
GO:0010453	BP	p	regulation of cell fate commitment	0/1752	1/35336	1	4	0	1
GO:0006120	BP	p	mitochondrial electron transport, NADH to ubiquinone	0/1752	3/35336	1	8	0	1
GO:0009819	BP	p	drought recovery	0/1752	1/35336	1	6	0	1
GO:0007143	BP	p	female meiotic nuclear division	0/1752	2/35336	1	8	0	1
GO:0042762	BP	p	regulation of sulfur metabolic process	0/1752	5/35336	1	5	0	1
GO:0035279	BP	p	mRNA cleavage involved in gene silencing by miRNA	0/1752	1/35336	1	9	0	1
GO:0043102	BP	p	amino acid salvage	0/1752	8/35336	1	8	0	1
GO:0006571	BP	p	tyrosine biosynthetic process	0/1752	4/35336	1	10	0	1
GO:0002949	BP	p	tRNA threonylcarbamoyladenosine modification	0/1752	2/35336	1	11	0	1
GO:1903409	BP	p	reactive oxygen species biosynthetic process	0/1752	2/35336	1	4	0	1
GO:0009566	BP	p	fertilization	0/1752	4/35336	1	2	0	1
GO:0010863	BP	p	positive regulation of phospholipase C activity	0/1752	1/35336	1	8	0	1
GO:0017009	BP	p	protein-phycocyanobilin linkage	0/1752	1/35336	1	9	0	1
GO:1901071	BP	p	glucosamine-containing compound metabolic process	0/1752	17/35336	1	5	0	1
GO:0009727	BP	p	detection of ethylene stimulus	0/1752	1/35336	1	6	0	1
GO:0030656	BP	p	regulation of vitamin metabolic process	0/1752	1/35336	1	5	0	1
GO:0008204	BP	p	ergosterol metabolic process	0/1752	7/35336	1	6	0	1
GO:0010024	BP	p	phytochromobilin biosynthetic process	0/1752	1/35336	1	6	0	1
GO:0045038	BP	p	protein import into chloroplast thylakoid membrane	0/1752	2/35336	1	9	0	1
GO:0019358	BP	p	nicotinate nucleotide salvage	0/1752	2/35336	1	11	0	1
GO:0010155	BP	p	regulation of proton transport	0/1752	3/35336	1	8	0	1
GO:2000030	BP	p	regulation of response to red or far red light	0/1752	8/35336	1	4	0	1
GO:0008356	BP	p	asymmetric cell division	0/1752	7/35336	1	3	0	1
GO:0035246	BP	p	peptidyl-arginine N-methylation	0/1752	1/35336	1	10	0	1
GO:0010207	BP	p	photosystem II assembly	0/1752	14/35336	1	7	0	1
GO:0090558	BP	p	plant epidermis development	0/1752	8/35336	1	4	0	1
GO:0080027	BP	p	response to herbivore	0/1752	1/35336	1	5	0	1
GO:0043419	BP	p	urea catabolic process	0/1752	2/35336	1	6	0	1
GO:0006069	BP	p	ethanol oxidation	0/1752	1/35336	1	7	0	1
GO:1902464	BP	p	regulation of histone H3-K27 trimethylation	0/1752	1/35336	1	11	0	1
GO:0046937	BP	p	phytochelatin metabolic process	0/1752	1/35336	1	6	0	1
GO:0032365	BP	p	intracellular lipid transport	0/1752	4/35336	1	6	0	1
GO:0090351	BP	p	seedling development	0/1752	1/35336	1	3	0	1
GO:0019566	BP	p	arabinose metabolic process	0/1752	4/35336	1	6	0	1
GO:2001294	BP	p	malonyl-CoA catabolic process	0/1752	2/35336	1	12	0	1
GO:2000241	BP	p	regulation of reproductive process	2/1752	47/35336	1	3	2	1	Capana06g000719, Capana12g001765
GO:0070507	BP	p	regulation of microtubule cytoskeleton organization	0/1752	13/35336	1	7	0	1
GO:0019757	BP	p	glycosinolate metabolic process	0/1752	3/35336	1	5	0	1
GO:0046083	BP	p	adenine metabolic process	0/1752	2/35336	1	8	0	1
GO:0010045	BP	p	response to nickel cation	0/1752	2/35336	1	5	0	1
GO:2000630	BP	p	positive regulation of miRNA metabolic process	0/1752	1/35336	1	8	0	1
GO:0043244	BP	p	regulation of protein-containing complex disassembly	0/1752	11/35336	1	5	0	1
GO:0006470	BP	p	protein dephosphorylation	0/1752	8/35336	1	7	0	1
GO:1902975	BP	p	mitotic DNA replication initiation	0/1752	1/35336	1	10	0	1
GO:0048869	BP	p	cellular developmental process	2/1752	43/35336	1	2	2	1	Capana01g002714, Capana05g002045
GO:0006490	BP	p	oligosaccharide-lipid intermediate biosynthetic process	0/1752	15/35336	1	5	0	1
GO:0048768	BP	p	root hair cell tip growth	0/1752	1/35336	1	6	0	1
GO:0006528	BP	p	asparagine metabolic process	0/1752	3/35336	1	9	0	1
GO:0045039	BP	p	protein insertion into mitochondrial inner membrane	0/1752	6/35336	1	10	0	1
GO:0051865	BP	p	protein autoubiquitination	0/1752	5/35336	1	10	0	1
GO:0051569	BP	p	regulation of histone H3-K4 methylation	0/1752	1/35336	1	10	0	1
GO:0052545	BP	p	callose localization	0/1752	5/35336	1	4	0	1
GO:0052319	BP	p	regulation of phytoalexin biosynthetic process	0/1752	1/35336	1	6	0	1
GO:0080151	BP	p	positive regulation of salicylic acid mediated signaling pathway	0/1752	1/35336	1	7	0	1
GO:0033577	BP	p	protein glycosylation in endoplasmic reticulum	0/1752	1/35336	1	8	0	1
GO:0008214	BP	p	protein dealkylation	0/1752	3/35336	1	7	0	1
GO:0033528	BP	p	S-methylmethionine cycle	0/1752	1/35336	1	6	0	1
GO:0010019	BP	p	chloroplast-nucleus signaling pathway	0/1752	1/35336	1	5	0	1
GO:0051131	BP	p	chaperone-mediated protein complex assembly	0/1752	3/35336	1	7	0	1
GO:0002100	BP	p	tRNA wobble adenosine to inosine editing	0/1752	1/35336	1	12	0	1
GO:0042148	BP	p	strand invasion	0/1752	1/35336	1	7	0	1
GO:0016054	BP	p	organic acid catabolic process	4/1752	95/35336	1	4	4	1	Capana03g003051, Capana04g001639, Capana05g000154, Capana09g000884
GO:0006546	BP	p	glycine catabolic process	1/1752	38/35336	1	10	1	1	Capana03g003051
GO:0010353	BP	p	response to trehalose	0/1752	1/35336	1	6	0	1
GO:0008655	BP	p	pyrimidine-containing compound salvage	0/1752	5/35336	1	6	0	1
GO:0007021	BP	p	tubulin complex assembly	0/1752	4/35336	1	7	0	1
GO:0032959	BP	p	inositol trisphosphate biosynthetic process	0/1752	3/35336	1	8	0	1
GO:0006513	BP	p	protein monoubiquitination	0/1752	3/35336	1	10	0	1
GO:0009789	BP	p	positive regulation of abscisic acid-activated signaling pathway	0/1752	1/35336	1	7	0	1
GO:0000973	BP	p	posttranscriptional tethering of RNA polymerase II gene DNA at nuclear periphery	0/1752	3/35336	1	7	0	1
GO:0050779	BP	p	RNA destabilization	0/1752	1/35336	1	8	0	1
GO:2000636	BP	p	positive regulation of primary miRNA processing	0/1752	1/35336	1	10	0	1
GO:0046146	BP	p	tetrahydrobiopterin metabolic process	0/1752	1/35336	1	7	0	1
GO:0009954	BP	p	proximal/distal pattern formation	0/1752	1/35336	1	4	0	1
GO:0031400	BP	p	negative regulation of protein modification process	0/1752	4/35336	1	8	0	1
GO:0034477	BP	p	U6 snRNA 3'-end processing	0/1752	2/35336	1	11	0	1
GO:0072666	BP	p	establishment of protein localization to vacuole	0/1752	9/35336	1	7	0	1
GO:2000769	BP	p	regulation of establishment or maintenance of cell polarity regulating cell shape	0/1752	1/35336	1	7	0	1
GO:0043484	BP	p	regulation of RNA splicing	0/1752	3/35336	1	7	0	1
GO:0006906	BP	p	vesicle fusion	0/1752	5/35336	1	7	0	1
GO:0006476	BP	p	protein deacetylation	0/1752	5/35336	1	8	0	1
GO:0016094	BP	p	polyprenol biosynthetic process	0/1752	1/35336	1	7	0	1
GO:1903504	BP	p	regulation of mitotic spindle checkpoint	0/1752	1/35336	1	9	0	1
GO:0043609	BP	p	regulation of carbon utilization	0/1752	1/35336	1	3	0	1
GO:0002143	BP	p	tRNA wobble position uridine thiolation	0/1752	2/35336	1	13	0	1
GO:0010192	BP	p	mucilage biosynthetic process	0/1752	1/35336	1	4	0	1
GO:0009902	BP	p	chloroplast relocation	0/1752	7/35336	1	7	0	1
GO:0009445	BP	p	putrescine metabolic process	0/1752	3/35336	1	8	0	1
GO:0048576	BP	p	positive regulation of short-day photoperiodism, flowering	0/1752	1/35336	1	7	0	1
GO:0009197	BP	p	pyrimidine deoxyribonucleoside diphosphate biosynthetic process	0/1752	1/35336	1	10	0	1
GO:0046168	BP	p	glycerol-3-phosphate catabolic process	0/1752	7/35336	1	7	0	1
GO:0071229	BP	p	cellular response to acid chemical	0/1752	2/35336	1	4	0	1
GO:0019344	BP	p	cysteine biosynthetic process	0/1752	12/35336	1	10	0	1
GO:0035825	BP	p	homologous recombination	0/1752	12/35336	1	8	0	1
GO:0035821	BP	p	modulation of process of other organism	0/1752	1/35336	1	2	0	1
GO:0072529	BP	p	pyrimidine-containing compound catabolic process	0/1752	1/35336	1	5	0	1
GO:0060627	BP	p	regulation of vesicle-mediated transport	0/1752	1/35336	1	5	0	1
GO:1905463	BP	p	negative regulation of DNA duplex unwinding	0/1752	2/35336	1	8	0	1
GO:0048507	BP	p	meristem development	0/1752	1/35336	1	4	0	1
GO:0048235	BP	p	pollen sperm cell differentiation	0/1752	2/35336	1	4	0	1
GO:1901672	BP	p	positive regulation of systemic acquired resistance	0/1752	1/35336	1	7	0	1
GO:0010361	BP	p	regulation of anion channel activity by blue light	0/1752	1/35336	1	9	0	1
GO:0018199	BP	p	peptidyl-glutamine modification	0/1752	4/35336	1	8	0	1
GO:0071495	BP	p	cellular response to endogenous stimulus	0/1752	5/35336	1	3	0	1
GO:0043248	BP	p	proteasome assembly	0/1752	12/35336	1	7	0	1
GO:0080171	BP	p	lytic vacuole organization	0/1752	2/35336	1	6	0	1
GO:0050687	BP	p	negative regulation of defense response to virus	0/1752	1/35336	1	7	0	1
GO:0009200	BP	p	deoxyribonucleoside triphosphate metabolic process	0/1752	4/35336	1	8	0	1
GO:0010104	BP	p	regulation of ethylene-activated signaling pathway	0/1752	2/35336	1	8	0	1
GO:0009636	BP	p	response to toxic substance	0/1752	10/35336	1	3	0	1
GO:0000460	BP	p	maturation of 5.8S rRNA	0/1752	4/35336	1	10	0	1
GO:0046348	BP	p	amino sugar catabolic process	0/1752	17/35336	1	5	0	1
GO:0060860	BP	p	regulation of floral organ abscission	0/1752	1/35336	1	4	0	1
GO:0071326	BP	p	cellular response to monosaccharide stimulus	0/1752	1/35336	1	6	0	1
GO:0009185	BP	p	ribonucleoside diphosphate metabolic process	2/1752	43/35336	1	8	2	1	Capana02g002912, Capana02g002913
GO:0045910	BP	p	negative regulation of DNA recombination	0/1752	4/35336	1	8	0	1
GO:0032875	BP	p	regulation of DNA endoreduplication	0/1752	14/35336	1	9	0	1
GO:0045041	BP	p	protein import into mitochondrial intermembrane space	0/1752	1/35336	1	8	0	1
[truncated: 3,783 more rows]
