# Supplementary material for: Analysis of the response regulatory network of pepper genes under hydrogen peroxide stress
Source: Front Plant Sci. 2022 Dec 8;13:1018991. doi: 10.3389/fpls.2022.1018991 (PMC9772053; doi:10.3389/fpls.2022.1018991)
Supplement: Supplementary file 1 [file DataSheet_1.zip › Table S2.XLSX]

## Sheet: CK.H2O2.Zunla.TPM.avg
Supplementary-Table S2-All expression genes in those samples
Geneid	CL1	CL2	CL3	CL4	CL5	CL6	CR1	CR2	CR3	CR4	CR5	CR6	RL1	RL2	RL3	RL4	RL5	RL6	RR1	RR2	RR3	RR4	RR5	RR6
Capana00g000002	0	0	0	0	0.124601	0	0	0	0.0675401	0	0	0	0	0	0	0	0	0.0861908	0	0.146298	0	0	0.141434	0
Capana00g000004	0.595157	0.200209	0.259013	0.972235	0.699721	0.632506	0.352586	0.880039	1.06749	0.348888	0.745491	1.4127	1.47378	1.39469	0.767681	0.56026	0.779767	0.746789	0.643956	0.597048	0.946005	2.12339	1.4058	1.14344
Capana00g000007	0	0	0	0	0	0.0642009	0	0	0.957248	0	0	0	0.145554	0	0.0821087	0.152993	0.157181	0.0887509	0	0.0732254	0.196389	0	0.441813	0
Capana00g000010	0.762074	1.73546	0.459786	0.803615	1.12834	0.837186	3.16728	3.72899	5.03498	4.62526	5.51886	2.50897	0.914318	0.543611	0.352225	1.09196	1.03083	0.058316	0.350339	0.334928	0.605808	0.216496	0.844363	0.665395
Capana00g000012	0.151793	0	0.0497179	0.14751	0.0967055	0.0937537	0.165679	0.100222	0.712086	0.158598	0.157571	0.152893	0.0565031	0	0.223477	0.179201	0.238271	0	0.347941	0.508366	0.147188	0.0447077	0.446829	0.154301
Capana00g000016	0.927177	0.727318	0.694965	0.257776	0.187568	0.74738	0.420987	1.32445	0.856823	0.943894	1.38108	0.752927	0.267052	0.879847	0.216588	0.715306	0.454642	0.999364	0.527026	0.818806	0.477206	1.15545	0.503988	0.920276
Capana00g000017	0.143121	0	0.18589	0	0.0470622	0.0448679	0	0.0496131	0	0	0	0	0	0.0523794	0.0531156	0	0.120363	0.12585	0	0	0	0.096988	0	0.0481321
Capana00g000019	0	0	0	0	0	0	0	0	0	0	0	0	0	0	0	0	0	0	0	0	0	0	0	0
Capana00g000022	0.14412	0	0.103822	0.0360883	0	0	0.0801744	0.111565	0.316219	0	0.190246	0.111349	0.113542	0.161668	0.24751	0.0410966	0.169832	0.0353618	0.694594	0.0786784	0.0405222	0.386191	0.15942	0.0358431
Capana00g000023	0.212371	0.587252	0.163535	0.0396446	0.239918	0.276764	0.762834	0.55706	0.583472	0.354873	0.910177	0.870194	0.169792	0.141077	0.423378	0.404087	0.0979957	0.326335	0.298759	0.893248	0.391939	0.227291	0.138843	0.590733
Capana00g000025	0	0	0	0	0	0	0	0	0	0	0.0543605	0	0	0	0	0	0	0.0673973	0	0	0	0	0	0
Capana00g000026	0.041342	0.0398841	0.324985	0.0391611	0.0401751	0	0	0	0.0428303	0.0852779	0.161325	0.130974	0	0	0	0	0.0513746	0.0933123	0.0407645	0	0	0.0365294	0.0915489	0.126145
Capana00g000027	0	0.407364	0	0	0.0572932	0	0	0	0.183239	0.0651529	0.113364	0	0.255669	0.0655583	0	0	0.0647814	0.0578089	0	0	0	0	0	0
Capana00g000028	11.3739	7.11886	11.5425	17.6268	17.0484	8.4486	19.2724	21.5551	27.4223	19.3114	25.2275	17.1289	9.33712	8.7704	10.519	15.5335	12.7665	9.312	21.1056	15.4835	16.2973	13.836	15.7307	19.6117
Capana00g000029	9.14714	10.0406	8.61102	5.89015	5.03206	11.9554	6.23396	5.61186	6.44006	4.16483	5.2452	6.14857	7.27336	8.37681	6.6049	4.60347	2.42256	8.36539	5.60139	4.69073	5.59931	4.98747	2.94737	3.99194
Capana00g000031	4.01281	2.67229	6.04204	8.2924	3.75658	2.78828	0.0812794	0.0754212	0.111001	0.148252	0.0493606	0.0536472	4.03121	12.3179	7.37806	11.343	1.91345	4.2991	0.114323	0	0.0735942	0.0253327	0	0.0256885
Capana00g000032	16.3439	12.6509	12.4697	26.5512	24.2155	14.5352	24.597	24.2127	19.8511	24.2295	28.5444	25.5563	14.9597	14.856	16.6614	27.3035	25.7296	13.5087	16.5265	17.8135	15.7555	22.3301	16.1328	23.9757
Capana00g000033	0	0	0.180556	0	0.0908788	0.0447192	0.0476838	0.0479023	0.0484425	0.0501144	0.0827408	0	0.0916549	0.252866	0	0	0.0581064	0	0.225743	0.0534613	0.0978799	0	0	0
Capana00g000034	0	0	0	0	0	0	0	0	0	0	0	0	0	0	0	0	0	0	0	0	0	0	0	0
Capana00g000035	26.3347	18.3236	9.99861	5.56176	6.13734	43.3353	15.6066	16.3018	9.10519	4.40254	4.51023	23.6125	28.8786	30.1703	17.3453	6.8006	5.28375	122.824	16.8745	14.0694	20.4794	7.14013	4.97475	41.2581
Capana00g000036	45.7921	41.2016	39.3627	31.1339	25.6718	46.6107	15.404	15.0716	10.2175	12.9741	16.7608	13.8316	52.8388	46.8317	42.8786	31.9759	27.9312	43.6656	14.3765	14.3342	13.9783	8.26935	9.09021	10.6718
Capana00g000038	13.6546	7.93012	8.36771	4.64829	5.14855	4.2792	3.99504	5.51863	3.85353	3.08234	3.39908	4.3895	10.8141	6.11998	8.34906	9.86714	13.7936	7.13451	3.5253	5.66183	3.08454	1.32483	5.61681	3.21794
Capana00g000039	182.29	189.771	201.407	236.619	292.555	232.239	439.227	469.926	438.952	547.314	565.925	494.851	194.392	152.955	179.834	222.672	258.321	236.647	535.124	420.766	371.209	529.939	625.127	678.131
Capana00g000040	0	0.246519	0	0.181343	0.294121	0.117614	0	0	0.204036	0	0	0	0.313315	0.20561	0	0	0.222943	0	0	0.0678511	0	0	0	0
Capana00g000042	0	0	0	0	0	0	0	0	0	0	0	0	0	0	0	0	0	0	0	0	0	0	0	0
Capana00g000043	0	0	0	0	0	0	0	0	0	0	0	0	0	0	0	0	0	0	0	0	0	0	0	0
Capana00g000044	0	0	0	0.0414408	0	0	0.0429451	0.135002	0	0	0	0	0.0456551	0.0455473	0	0.0959772	0.345398	0.501084	0	0	0.0408349	0	0.0456804	0
Capana00g000045	0	0	0	0	0	0	0	0	0	0	0	0	0	0	0	0	0	0	0	0	0	0	0	0
Capana00g000046	0	0	0	0	0	0	0	0	0	0	0	0	0	0	0	0	0	0	0	0	0	0	0	0
Capana00g000047	22.9304	25.1957	20.3957	20.7326	27.7738	20.0167	31.1852	36.928	35.5468	33.1985	30.5023	35.8217	19.9125	19.9489	18.4123	22.8821	24.6145	27.9514	38.7336	34.6978	32.1934	44.4438	39.1406	37.2333
Capana00g000048	0.0380904	0	0	0.26681	0.0370152	0.0724397	0	0.0364262	0.0835627	0	0.118621	0.0383664	0.372894	0.0823945	0.17531	0.0868108	0.0418532	0	0.129095	0.0435499	0	0.27731	0.0833318	0.038741
Capana00g000049	0.196376	0.825143	0.45533	0.14643	0.116927	0	1.54371	0.473849	0.543201	1.00547	0.852713	0.325507	0.534068	0.10933	0.220691	0.311314	0.83298	0.420875	0.35045	0.843091	0.400911	0.231572	1.17565	0.46944
Capana00g000050	0	0	0	0	0	0	0	0	0	0	0	0	0	0	0	0	0	0	0	0.143553	0	0	0	0
Capana00g000051	0	0	0	0	0	0	0	0	0	0	0	0	0	0	0	0	0	0	0	0	0	0	0	0
Capana00g000052	0.954507	1.68374	0.257891	0	0	0.167336	4.16	0.310534	0.619865	1.11747	0.170692	0.731023	0	0.283862	0	0.0996924	3.33419	1.20251	13.6736	2.45261	3.04645	4.42766	3.01879	1.18954
Capana00g000053	0.0800355	0.392845	0.46661	0.039676	0.224576	0.0746537	0.87225	1.22001	4.15063	1.93229	1.53111	1.64852	0.21751	0.0857674	0.0881494	0.0451822	1.30909	0.332636	0.493576	1.24297	1.7174	1.33589	1.21652	0.80219
Capana00g000055	0.889687	0.757043	0.907514	1.021	1.13147	1.12365	1.74289	1.12475	1.13843	1.38883	0.694479	1.30394	2.381	1.2142	0.809554	1.27219	0.910852	1.109	1.09061	1.26909	0.166821	0.585362	0.928261	0.952421
Capana00g000056	1.17459	0.283352	0.188998	0.334427	0.411054	0.808942	18.9755	9.44851	11.1875	14.1344	10.7414	12.3955	0.559695	0.0551493	0.111554	0.109591	4.08417	5.10049	16.9895	14.8826	14.9565	8.2441	16.8778	18.0012
Capana00g000057	0.0441896	0	0	0	0	0	0.0991248	0.0864516	0	0	0.0399914	0	0	0	0	0	0	0	0.0434122	0	0.0438294	0	0	0.0459727
Capana00g000058	0	0	0	0	0	0	0	0	0	0	0	0	0	0	0	0	0	0	0	0	0	0	0	0
Capana00g000060	17.9295	9.18799	7.8225	6.97959	8.02692	12.5152	10.3542	10.7647	7.83433	8.002	8.17009	10.5494	13.3381	9.89478	9.55145	7.37594	12.4741	11.7848	12.7938	12.8169	11.5514	9.49214	11.3649	10.7163
Capana00g000061	0.173518	0.267608	0.294552	0.253259	0.204048	0.24749	0.27796	0.393756	0.372991	0.462296	0.703816	0.271239	0.325033	0.196547	0.553097	0.309878	0.400249	0.338887	0.258925	0.582108	0.406774	0.210945	0.432	0.132468
Capana00g000062	0	0	0	0	0	0	0	0	0	0	0	0	0	0	0	0	0	0	0	0	0	0	0.0597931	0
Capana00g000063	1.96948	0.527921	0.376725	2.01862	1.41508	0.336201	0.0361998	0.0363656	0.0388132	0.302175	0.181815	0.186304	3.14984	2.05141	3.83024	4.59576	2.79582	2.51105	0.367697	0.517435	1.43696	0.219967	0.389546	0.572424
Capana00g000065	0	0.0492352	0	0	0	0	0	0	0	0	0	0	0.0916549	0.0505732	0	0.0578448	0	0	0	0	0	0	0	0
Capana00g000066	0.10691	0.135711	0.315443	0.079151	0.104469	0.154044	0.617348	0.608502	0.354672	0.239874	0.693624	0.428251	0.49783	0.183479	0.273106	0.167134	0.496018	0.461204	0.333871	0.245171	0.460288	0.126894	0.328939	0.248801
Capana00g000067	26.8791	26.0194	24.6691	25.492	30.9586	29.8217	7.03826	8.29694	9.17064	7.05468	7.00934	9.29435	24.1395	25.9173	25.2953	28.3086	33.9176	33.0553	5.50362	5.93308	4.7827	9.8851	6.49789	8.17447
Capana00g000071	4.2374	5.04638	4.73366	3.07249	3.81831	3.78884	5.76533	6.34876	6.33308	5.51896	5.9123	5.95349	3.55079	2.0166	2.42986	3.38214	4.66626	2.78484	3.32933	3.79703	2.21658	3.97667	5.19186	3.43714
Capana00g000072	6.24567	5.14411	5.21814	3.67886	3.03911	5.97599	8.63359	10.4965	8.3755	3.55345	4.16655	6.77047	6.61842	9.04895	7.01411	4.25322	4.75536	9.94054	11.8125	12.2196	16.7945	4.13963	6.06351	9.80034
Capana00g000073	0	0	0	0	0	0	0	0	0	0	0	0	0	0	0	0	0	0	0	0	0	0	0	0
Capana00g000074	24.6268	22.9775	24.1039	23.601	31.8629	42.5231	32.1682	29.9882	22.8081	25.1052	39.7493	38.058	28.4906	19.4441	17.6052	15.3482	22.136	22.2896	21.7828	18.1807	23.4819	9.76916	19.5356	24.6849
Capana00g000075	24.6419	20.0828	15.4113	11.2233	10.0926	23.2791	16.1909	16.6692	14.3587	9.7811	13.5105	10.355	15.8538	15.0521	11.1167	11.8867	10.4942	45.1173	20.8769	21.2356	9.48489	20.032	13.5065	15.2099
Capana00g000076	0	0	0	0	0	0	1.1136	1.0373	0.245513	0.562565	0.642407	1.0444	0	0	0	0	0	0	0.382868	0.605458	0.422712	0.375771	0.343924	0.953211
Capana00g000077	0	0.0228706	0	0	0	0	0	0	0	0	0	0	0	0	0.0289964	0	0	0	0	0	0	0	0	0
Capana00g000078	0.0461926	0.0223242	0.155021	0.0219195	0.196166	0.0214386	0.0257215	0.0689859	0.0253825	0.167998	0.0931911	0.0233079	0.0453582	0.0250277	0.0283037	0.0555861	0.0862672	0.0611867	0.0222247	0.0519282	0	0	0.0506248	0.0229983
Capana00g000079	13.5167	15.1934	10.5046	8.9663	13.1917	13.3943	29.531	21.9376	17.9748	18.8239	22.6763	27.2477	9.7181	7.43288	9.95279	11.5634	15.3059	8.39893	12.4032	18.0504	13.649	7.66416	21.424	19.0101
Capana00g000081	0	0.0177589	0.0828631	0.0168771	0.0158453	0	0	0	0	0	0	0	0.0188344	0	0	0	0.0189742	0	0	0	0	0	0	0
Capana00g000082	0.354043	0.153413	0.291051	0.166055	0.142559	0.1238	0.543818	0.23476	0.0819151	0.417725	0.274091	0.454166	0.199154	0.211052	0.105077	0.469818	0.445898	0.286509	0.534208	0.394237	0.452414	0.678483	0.410253	0.453766
Capana00g000083	1.46848	1.85334	1.70988	1.11117	1.87255	0.86027	2.17587	8.35702	4.94488	3.28365	2.30255	10.4106	1.65482	0.662713	0.675364	0.795231	1.10268	0.952284	1.7199	1.89463	2.38925	4.35354	5.18927	2.16976
Capana00g000084	0	0	0	0	0	0	0	0	0	0	0	0	0	0	0	0	0	0	0	0	0	0	0	0
Capana00g000085	0	0	0	0	0	0	0	0	0	0	0	0	0	0	0	0	0	0	0	0	0	0	0	0
Capana00g000086	0.0643537	0	0	0.189484	0.185529	0	0	0.0674353	0	0	0	0	0	0.882953	0	0.151703	0.0723288	0.174055	0	0.0738591	0	0	0	0
Capana00g000087	0	0	0	0	0	0	0	0	0	0	0	0	0	0	0	0	0	0	0	0	0	0	0.017638	0
Capana00g000088	6.26885	4.59485	5.38867	7.90778	8.27653	6.14881	15.6532	11.2345	13.3598	17.1234	13.2161	12.8045	4.09665	5.162	3.64502	9.78816	7.36369	11.483	7.07829	11.9359	11.7492	17.3552	21.9365	10.9187
Capana00g000089	0.0960643	0.0333059	0.160923	0.0327758	0	0	0	0	0.0339332	0	0.0289792	0	0.0355095	0	0.0368955	0.0373245	0	0	0	0	0	0	0.0362658	0
Capana00g000090	19.2286	26.8364	25.6135	34.1026	23.3831	14.8059	34.3965	51.0365	48.8288	40.3688	41.4681	45.409	29.3357	15.916	30.394	31.7652	30.1854	22.5412	59.5288	66.1325	56.6138	50.2543	42.8052	50.3594
Capana00g000091	0.162027	0.0778689	0	0.197755	0	0	4.78254	2.27825	3.57502	5.17361	4.39772	3.71808	0	0	0	0.0459891	0	0	1.46848	1.07338	3.32885	3.1071	1.50051	2.31551
Capana00g000093	4.60792	4.31722	3.72412	5.0604	6.01462	4.0381	12.5975	9.38086	9.51791	9.68821	9.83608	10.3526	3.05419	4.13006	2.80676	5.87582	5.47926	8.64871	9.14641	11.981	6.83361	8.65079	14.8345	11.7661
Capana00g000094	0	0	0	0	0	0	0	0	0	0	0	0	0	0	0	0	0	0	0	0	0	0	0	0
Capana00g000095	0.111149	0.214459	0.324924	0.108254	0.266369	0.467767	0.288467	0.289572	0.179495	0.235613	0.283073	0.343995	0.176778	0.249381	0.182857	0.202248	0.338765	0.286307	0.216348	0.310679	0.349304	0.405264	0.303915	0.279945
Capana00g000097	0.0203606	0	0	0	0	0	0.0207632	0	0	0	0	0	0	0	0.0478389	0.0928067	0	0	0	0	0	0	0	0
Capana00g000099	1.33963	0.477232	0.338017	0.261254	0.0274561	0.524835	0.185101	0.281061	0.0319539	0	0.0606739	0.0588726	0.747862	0.725531	0.366258	0.309765	0.245806	0.42975	0.539281	0.0334133	0.0895129	0.112928	0	0.352614
Capana00g000100	0	0	0	0	0	0	0	0	0	0	0	0	0	0	0	0	0	0	0	0	0	0	0	0
Capana00g000101	0	0.0198814	0	0	0	0.0578945	0	0	0	0	0	0.0207575	0.0201975	1.20424	2.22024	2.29445	2.40727	4.43926	0	0	0	0	0	0.0209256
Capana00g000102	0	0	0	0	0	0	0	0	0	0	0	0	0	0	0	0	0	0	0	0	0	0	0	0
Capana00g000103	0.630736	1.08413	0.222073	0.654315	0.16107	0.698465	1.08217	0.30188	0.741331	0.560061	1.13036	1.58944	0.535489	0.577539	0.270969	1.31051	0.471538	0.310454	0.674883	1.38901	1.13849	0.137114	1.74084	0.229674
Capana00g000104	0.952997	0.727571	1.2405	0.82738	0.299449	1.23916	66.0725	57.2559	58.2839	54.1608	42.29	58.1293	0.752546	0.372094	0.557823	0.337414	0.35803	0.467176	63.4356	70.4784	85.7642	87.4013	69.4926	55.7726
Capana00g000105	0.0389908	0.0384764	0.0391894	0	0.0381133	0.0188529	0.752821	0.518569	0.192801	0.174967	0.559996	0.164408	0.151983	0	0.0706534	0.255981	0.173465	0.0459172	0.141329	0.849939	0.0448128	0.257477	0.435986	0.281896
Capana00g000107	0	0	0	0	0	0.0516933	0	0	0	0	0	0	0	0	0	0	0	0	0	0	0	0	0	0
Capana00g000108	151.687	115.405	126.253	147.987	152.774	113.017	266.991	289.949	288.071	320.706	297.726	230.893	117.106	115.769	146.15	170.629	259.962	116.644	295.109	224.581	482.303	425.916	391.041	287.546
Capana00g000109	9.87195	6.41139	4.96795	4.23562	5.94838	4.2591	19.5158	18.6725	17.0628	18.9735	15.2695	12.684	5.36686	5.43241	4.80347	7.07262	10.0496	8.70489	18.9386	17.7275	10.3555	14.4881	15.8127	14.9192
Capana00g000110	4.20877	7.54527	6.87016	3.51768	4.22119	3.23481	5.12194	4.16652	6.5487	3.85827	4.86139	5.95366	8.20662	2.6111	5.89203	6.09791	10.7147	4.71057	4.54006	7.71188	2.47891	1.82683	6.98896	5.54069
Capana00g000111	0	0	0	0	0	0	0	0	0	0	0	0	0	0	0	0	0	0	0	0	0	0	0	0
Capana00g000112	0	0	0	0	0	0	0	0	0	0	0	0	0	0	0.0187782	0	0	0	0	0	0	0	0	0
Capana00g000113	1.88442	3.3736	1.25672	2.67939	3.52505	0.907488	6.67983	7.52385	6.18712	5.59091	5.40451	7.94738	2.63033	4.38613	2.87422	4.25282	11.3253	7.1374	13.8729	16.2786	7.11404	11.724	9.22923	7.15826
Capana00g000114	23.8993	22.2183	22.8965	21.128	28.096	24.5703	35.9953	31.4664	34.2231	29.6044	32.6842	37.145	24.0559	20.1308	21.8196	21.7616	34.2231	23.612	27.3225	27.2141	22.6733	17.289	36.4593	31.919
Capana00g000115	0	0.0188367	0	0	0	0.0165739	0.0580396	0.0171078	0	0	0.0715389	0	0.0193944	0	0	0	0	0	0.0171816	0.0591003	0.0201007	0	0	0
Capana00g000117	0	0	0	0	0	0	0	0	0	0	0	0	0	0	0	0	0	0	0	0	0	0	0	0
Capana00g000118	6.99237	7.84605	4.53951	9.31495	4.62165	7.99737	1.50975	0.759903	2.00167	0.497832	0.570043	0.571152	4.22065	4.40372	3.83459	2.97696	2.84203	7.34304	1.80927	1.69818	3.16556	2.83108	2.60141	1.37092
Capana00g000124	0	0	0	0	0	0	0	0	0	0	0	0	0.0615276	0	0.0707164	0	0	0	0	0	0	0	0	0
Capana00g000125	0.492674	0.0529563	0.197283	0.249706	0.171464	0.0968304	0.914319	0.574082	0.503333	0.392587	0.262088	0.160428	0.340355	0.14081	0.263768	0.122266	0.350752	0.0991481	0.48945	0.397656	0.260612	0.846056	0.196357	0.33464
Capana00g000126	6.12052	5.47088	5.90687	2.02298	3.0756	1.39716	6.86366	6.59967	5.14099	5.93029	5.58342	6.43199	4.928	1.58833	2.90086	3.06005	3.59035	2.06979	5.54855	7.45467	4.89048	2.28672	7.83344	5.70927
Capana00g000127	0.199797	0.800219	0.522046	0	0	0	0.160562	0.094655	0.162335	0.326493	0.31664	0.683838	0.160959	0.0567595	0.0557472	0	0.055676	0	0	0.225278	0	0.1201	0.491288	0.503351
Capana00g000129	0	0	0	0	0	0	0	0	0	0	0	0	0	0	0	0	0	0	0	0	0	0	0	0
Capana00g000130	5.00604	8.47431	4.54444	2.91757	7.19017	4.68935	44.5613	37.548	37.4273	41.4823	45.0985	37.1577	7.10446	2.90395	5.18337	3.10621	4.55018	2.92042	27.8823	37.0384	18.676	28.7014	34.861	27.8045
Capana00g000131	0	0	0	0	0	0	0	0	0	0	0	0	0	0	0	0	0	0	0	0	0	0	0	0
Capana00g000134	7.46789	10.3397	10.0565	8.80967	8.02243	7.88632	11.9313	12.9483	14.8363	15.4693	19.1911	16.9508	11.5311	4.66915	9.72393	9.86954	14.5796	11.4677	14.7538	15.4183	9.46727	12.8716	31.1316	21.8675
Capana00g000135	0.180255	0	0.0594839	0.121153	0	0	0	0.245161	2.40727	0.544497	0.253076	0.124388	0.177991	0.261897	0.346808	0.275934	0.218558	0.219426	0.314302	0.406943	1.11419	0.802343	0.266237	0.609982
Capana00g000136	11.9075	6.61351	4.59618	14.3023	15.06	4.72451	30.5825	43.5729	16.3162	24.2925	23.6334	14.0042	7.84375	7.50013	5.60824	7.27609	15.0149	15.563	14.2894	15.7694	14.4473	24.5285	12.6833	11.2118
Capana00g000137	0	0	0	0	0	0	0	0	0	0	0	0	0	0	0	0	0	0	0	0	0	0	0	0
Capana00g000138	2.57345	2.70242	3.53578	9.87852	5.54225	3.61901	1.64132	1.90208	1.95477	2.41241	3.04502	3.09106	16.6143	55.7929	69.0105	88.2014	61.6588	57.3801	4.38239	4.08833	3.4044	4.53255	2.7244	3.6072
Capana00g000139	0	0	0.0716365	0.0717416	0	0	0.49407	0.739867	1.17081	0.745277	0.489337	0.628737	0.0476343	0.0278712	0.0547482	0.0553847	0	0.0321285	0.442653	0.324686	0.289135	0.477234	0.534725	0.0982202
Capana00g000140	0.170267	0.109596	0.103381	0	0.0405947	0.141124	0	0.0430376	0.0466275	0.0438419	0.0564141	0.0436723	0.0691267	0.070998	0.0493077	0.0247625	0.026412	0	0.0204133	0	0.0238814	0.01878	0.0234436	0.0431631
Capana00g000141	0	0	0	0	0	0	0	0	0	0.111001	0	0	0	0	0	0	0	0	0	0	0	0	0	0
Capana00g000143	0	0	0	0	0	0	0.0385912	0	0	0	0	0	0	0	0	0	0	0	0	0	0	0	0	0
Capana00g000145	17.8315	12.6262	14.3669	21.9376	28.9208	9.70699	31.0661	39.5664	24.8154	26.3373	33.2456	23.013	11.6241	12.0284	17.2856	22.4367	43.1746	14.9359	15.1605	17.9367	15.6221	22.5566	21.4552	11.7406
Capana00g000146	0	0	0	0	0	0	0	0	0	0	0	0	0	0	0	0	0	0	0	0	0	0	0	0
Capana00g000147	0.0457133	0	0	0	0	0	0	0.0447164	0	0.103346	0	0	0	0.104201	0	0	0	0.0618196	0.0449092	0	0	0	0.103545	0.0929448
Capana00g000148	0	0	0.134163	0.102697	0.066115	0.0654079	0.227531	0	0.113712	0.224753	0.102424	0.0742369	0	0.113293	0.0389662	0	0.0380095	0	0.0673327	0.229298	0.290407	0.293816	0.0381556	0.0351251
Capana00g000149	4.10637	2.31556	4.87933	4.64892	7.28208	5.73444	6.02418	3.77974	3.30418	4.61521	5.23485	5.51495	6.14575	5.60458	4.83679	7.32206	14.4589	5.34954	3.20275	2.37423	4.73488	5.23966	3.84506	3.26481
Capana00g000150	1.54692	2.85097	1.51871	2.2406	1.83658	1.61667	4.00637	3.95628	2.83246	1.55654	3.2807	2.29505	2.6065	0.885619	2.6053	2.00405	2.0018	0.870729	1.9399	2.28799	2.00546	0.595935	1.86639	1.63025
Capana00g000151	1.2429	0.809978	0.805336	0.245296	0.0794461	0.156512	2.3712	1.67201	0.501014	1.56986	1.29812	2.10487	0.800912	0.423729	0.438103	0.819598	1.3739	1.09157	1.26245	1.30835	0.28874	0.468459	1.78225	1.59728
Capana00g000152	1.93352	0.214797	0.828829	2.45917	2.79085	0.745739	10.2384	10.0659	8.71019	9.73155	10.8448	15.0243	2.41163	1.89094	1.40719	2.64669	1.47064	1.72307	27.5932	26.2313	24.8227	7.6964	17.276	16.8954
Capana00g000153	0.0939891	0.191509	0	0.468024	0.403888	0.219516	0	0	0.512276	0.7943	0.215507	0.151567	0.0510449	0.257698	0	0.815451	0.745248	0.166378	0.409593	0.0538325	0.09183	0.712231	0.154941	0.379668
Capana00g000154	0	0	0	0	0	0	0	0	0	0	0	0	0	0	0	0	0	0	0	0	0	0	0	0
Capana00g000155	0.689838	0.575473	0.984923	1.31165	0.274923	0.268416	0.0581021	1.15184	1.67273	0.626196	0.682849	0.724913	2.2191	0.438804	0.124978	1.82098	0.197503	0.446771	0.294355	0.567108	0.165741	0.176528	0.749083	0.692453
Capana00g000156	1.25146	1.41542	1.06551	1.87567	1.12735	1.37338	1.12922	0.966188	0.865662	0.687415	0.967755	0.87815	1.67878	1.14721	1.78022	2.1677	1.78875	0.853827	0.743862	0.868555	0.262346	0.323813	1.33938	0.839615
Capana00g000157	79.0292	61.7244	60.3736	64.6437	65.0542	55.2278	303.509	303.094	240.802	297.472	321.468	214.274	75.4074	46.6148	46.6814	65.6492	62.3945	45.7079	217.188	241.462	146.415	257.189	233.233	140.799
Capana00g000158	0	0	0	0	0	0	0	0	0	0	0	0	0	0	0	0	0	0	0	0	0	0	0	0
Capana00g000159	0	0	0	0	0	0	0	0	0	0	0	0	0	0	0	0	0	0	0	0	0	0	0	0
Capana00g000160	0	0	0	0	0	0	0	0	0	0	0	0	0	0	0	0	0	0	0	0	0	0	0	0
Capana00g000162	0	0	0	0	0	0	0.0621384	0	0	0	0	0	0	0	0	0	0.071402	0.146698	0.064912	0	0	0	0	0
Capana00g000163	1.87894	0.0628941	0.126423	2.44665	2.21259	0.303231	1.10589	0.388709	1.36248	1.25826	0.785355	0.206535	0.269143	1.23187	0.829146	1.99602	3.50497	1.10582	0.412129	0.357602	0.209719	0	0.355968	0.859927
Capana00g000165	17.5079	9.92437	8.71992	14.2979	10.8907	14.9949	5.81503	7.02774	3.98773	4.27837	6.95757	6.90634	22.4715	21.2024	15.6565	11.9343	15.6481	29.3621	6.19073	5.99267	14.6933	8.43823	5.41044	7.83818
Capana00g000168	14.6683	14.061	15.0957	6.81828	8.72766	9.82753	35.9047	28.5032	30.2794	28.4113	31.7651	35.3061	8.38464	6.2743	7.82891	6.64184	13.7389	7.53875	13.796	17.8527	18.0412	13.0562	31.9567	29.2668
Capana00g000169	0.0594744	0	0	0	0	0	0	0.127108	0	0	0.0634206	0.0638177	0	0	0	0	0	0	0.0671896	0	0.173994	0	0.0645136	0.181471
Capana00g000170	2.40978	0.401879	0.888679	1.08111	1.62007	1.11651	2.80632	1.88585	5.02971	1.48626	2.18229	3.0201	1.45886	0.735456	0.621113	2.08033	1.31226	1.88191	2.01857	1.91576	0.893609	3.32287	2.3851	4.00795
Capana00g000171	0	0	0.108623	0	0.0345707	0.0341386	0.153689	0	0	0.0407206	0.156131	0.0371153	0.041149	0.0819479	0	0.04199	0	0.14615	0	0	0	0	0.119911	0
Capana00g000173	0	0	0	0.0616781	0	0	0	0	0	0	0	0	0	0	0	0	0.208026	0	0	0	0	0	0	0
Capana00g000174	0	0	0	0	0	0	0	0.043384	0	0	0	0	0	0	0	0	0	0.105503	0.045866	0	0	0	0	0
Capana00g000175	0	0	0	0	0	0	0	0	0	0	0	0	0	0	0	0	0	0	0	0	0	0	0	0
Capana00g000176	0	0	0	0	0	0	0	0	0	0	0	0	0	0	0	0	0	0	0	0	0	0	0	0
Capana00g000178	23.4858	29.1906	21.4165	8.48575	14.1464	12.9291	48.5604	42.4172	38.3477	41.8272	55.6064	60.8436	21.4142	11.2972	16.7327	12.1175	23.1	14.0016	44.3348	72.6312	28.175	34.7362	102.945	61.376
Capana00g000179	0.0487385	0.0480955	0.0979734	0.0472237	0.234055	0.0942643	0.317336	0.104345	0	0.0534307	0.265807	0.0502149	0.0488602	0.114354	0	0.0580825	0.165642	0.0659106	0.112641	0	0	0.0440502	0.329934	0
Capana00g000180	0.0943867	0.141892	0.135686	0.547609	0.307205	0.133645	0.202202	0.23839	0.504359	0.184452	0.369452	0.096079	0.30234	0.525058	1.06458	0.568346	0.328454	0.513791	0.484345	0.362413	0.580339	0.569024	0.205645	0.423287
Capana00g000181	0	0	0	0	0	0	0	0.037479	0	0	0	0	0	0	0	0	0	0	0	0	0	0	0	0
Capana00g000182	0	0	0	0	0	0	0	0	0	0	0	0	0	0	0	0	0	0	0	0	0	0	0	0
Capana00g000183	5.55133	1.74321	2.85145	1.42529	0.532092	1.6567	0.377963	0.374849	0.538254	0.976128	0.903336	0.159266	3.35775	7.00754	2.00518	2.67722	1.45283	5.99156	0.207954	0.209948	0.458994	0.579957	0.130652	0.94794
Capana00g000189	0	0	0.884332	0.0647764	0.0618429	0.0622328	0	0.070341	0	0.0727435	0	0	0.144873	0.361979	0.0741492	0.153383	0.0740545	0.174055	0.14873	0.301044	0.147926	0	0	0
Capana00g000190	0	0	0	0	0	0	0	0	0	0	0	0	0	0	0	0	0	0	0	0	0	0	0	0
Capana00g000191	0	0.0628941	0	0	0	0	0.0724653	0	0	0	0	0	0	0	0.0715017	0	0	0.0861908	0	0	0	0	0	0
Capana00g000193	0.781179	0.202631	0.228655	0.234707	0.483626	0.55991	2.19429	2.78355	1.92789	1.53395	1.87327	2.23927	0.832665	0.576888	0.418688	0.407294	0.649188	0.601207	1.18344	1.06045	1.00205	0.702136	2.1743	1.11324
Capana00g000194	0	0.0693116	0	0	0	0	0	0	0	0.0705493	0	0	0	0	0	0.150023	0.0723288	0	0	0	0	0	0.285614	0
Capana00g000195	0	0	0	0	0	0	0	0	0	0	0	0	0	0	0	0	0	0	0	0	0	0	0	0
Capana00g000196	1.68684	3.12302	1.5496	1.00354	1.32168	0.495176	2.52883	2.63092	1.91718	2.12753	7.42211	2.41818	1.08691	1.32419	0.795596	1.46239	3.9641	6.69083	3.11618	2.62428	1.22262	2.86712	11.1609	15.164
Capana00g000197	0.369664	0.26638	0.708356	0.752409	0.248384	0.149645	0.225699	0.36132	0.16957	0.723802	0.543483	0.87702	0.174367	0.642234	0.116849	0.62456	0.239944	0.443328	0.51039	0.356673	0.358199	0.389461	0.635184	0.371668
Capana00g000198	1.85323	0.697385	1.15256	2.04529	3.43633	2.40611	1.69969	1.16081	1.03407	2.01138	2.45786	1.51689	1.88511	1.41201	1.57112	1.47861	1.95623	0.53656	1.37186	1.33651	1.66874	0.826445	1.39712	1.09362
Capana00g000199	0	0	0	0	0	0	0	0	0	0	0	0	0	0	0	0	0	0	0	0	0	0	0	0
Capana00g000200	0.392016	1.13394	0.545284	0.265972	0.287631	0.203926	1.77618	1.24591	0.964198	1.21587	1.25466	1.37705	0.717071	0.236034	0.511369	0.450108	0.572542	0.459018	1.32789	1.57987	0.746545	1.21034	1.17682	1.83786
Capana00g000202	4.08572	3.32434	4.83846	8.16868	7.57541	1.35604	9.33474	9.98258	9.51093	4.325	3.62297	3.53923	4.3819	7.05172	8.806	10.4217	14.4309	11.9782	12.0822	9.85615	15.6306	17.9874	4.90717	4.31415
Capana00g000204	12.2476	16.2621	16.77	8.47991	11.1274	14.0211	6.29733	7.29669	4.16438	7.27468	5.66314	4.9502	13.2007	8.3733	12.2526	14.9665	14.7145	9.89707	2.92746	4.47415	0.648804	2.58697	4.42463	2.588
Capana00g000206	0.293109	0.57208	0.0574327	0.175464	0.497984	0.167056	0.301629	1.26215	1.89077	0.616988	0.925283	1.10459	1.20995	0.783285	0.786604	1.93442	1.81434	1.47371	4.27736	1.75437	4.60972	3.45538	1.86699	1.06675
Capana00g000208	0	0	0	0.0974009	0.0945879	0	0	0	0	0	0	0	0	0.0535264	0.0542787	0	0.165731	0	0	0	0	0	0	0
Capana00g000209	0	0	0	0	0	0	0	0	0	0	0	0	0	0	0	0	0	0	0	0	0	0	0	0
Capana00g000210	0.175203	0.0223117	0.0851662	0	0	0	0	0.070341	0.144409	0	0.0421905	0.022101	0	0.150991	0.0240653	0.0500075	0.0272668	0	0.133872	0.0497067	0.0212764	0.59788	0.119808	0.153671
Capana00g000211	0	0	0.0912629	0	0	0	0	0	0	0	0	0	0	0	0	0	0	0	0	0	0	0	0	0
Capana00g000212	0	0	0	0	0	0	0	0	0	0	0	0	0	0	0	0	0	0	0	0	0	0	0	0
Capana00g000213	0	0	0	0	0	0	0	0	0	0	0	0	0	0	0	0	0	0	0	0	0	0	0	0
Capana00g000214	0	0.0320666	0.0612481	0.0315562	0.0898583	0.0292163	0	0.0336983	0.0653411	0	0	0.0338382	0.103592	0.068215	0.0355227	0.0734811	0.117564	0.161027	0.0621895	0.0343989	0.0307524	0.0698419	0	0
Capana00g000216	0	0	0	0	0	0	0	0	0	0	0	0	0	0	0	0	0	0	0	0	0	0	0	0
Capana00g000217	0	0	0	0.0444798	0	0	0	0.0926112	0	0	0	0	0	0.0502614	0	0.111833	0	0	0	0.0507166	0	0.543133	0.0490303	0.26954
Capana00g000219	3.50386	2.17904	3.00496	0.88946	0.199392	1.76438	0.0180526	0	0	0.0189728	0	0.129996	2.27428	1.4701	4.44014	2.24553	0.380928	1.69504	0.0949076	0.0193101	0	0.02148	0	0.0179752
Capana00g000220	31.5489	24.1664	36.6293	28.5216	26.4049	26.2228	19.5214	36.3016	32.3848	30.9918	29.9205	27.0501	48.6133	39.3436	33.3459	40.653	21.4697	40.5794	29.949	30.2616	25.6807	24.4043	23.2879	30.0936
Capana00g000222	10.5686	5.47934	6.76649	9.54518	7.63343	4.52393	20.5373	19.4162	19.6632	17.9158	21.7318	17.7866	5.15952	5.26277	6.47346	10.0102	10.5927	5.09982	18.2147	15.5113	20.7347	12.8098	18.0078	14.2566
Capana00g000223	0.88902	1.31725	0.110119	0.501847	0.687542	0.531311	1.83866	0.924534	2.25559	2.85618	1.52435	1.22683	1.5078	0.0642649	0.990558	0.71903	2.20113	1.18929	1.12025	1.38326	0.928925	0.96903	1.53151	1.12374
Capana00g000224	0	0	0	0	0	0	0	0	0.0362071	0	0.0362793	0.0366094	0.0780559	0	0.0393679	0.129703	0.238186	0.321847	0	0.0399582	0.039269	0.0308805	0.0772449	0.0702217
Capana00g000226	0.268474	0.459407	0.318444	0.375285	0.309479	0.3099	1.19406	0.661441	0.321749	0.90819	0.247686	1.27139	0.257886	0.690874	0.54012	0.791103	0.578239	2.39392	0.411254	2.81735	0.283814	0.709006	0.685543	0.150405
Capana00g000227	14.4859	12.355	11.3938	20.3165	45.5348	21.5683	0.156555	0.0754341	1.5934	0.463785	0.485338	0.771865	10.9962	10.4128	8.31109	9.70642	31.4417	12.0619	0.275681	0.166828	1.1978	0.0373031	0.202048	1.06004
Capana00g000229	6.19409	10.7645	3.01997	5.11264	4.42259	2.39928	24.0108	21.7782	18.9394	38.3139	28.7378	20.9355	4.7045	4.95544	4.50022	8.05535	48.6507	17.1655	52.6297	62.2881	114.443	62.3465	110.284	66.6489
Capana00g000231	57.3922	63.3805	43.3968	28.4412	32.2103	43.88	43.3907	41.4831	28.4571	29.9561	23.3555	25.6019	31.5644	41.8937	31.8869	31.0981	33.8711	74.0923	28.9589	23.6856	10.1268	24.6512	13.1388	17.6939
Capana00g000232	1.1902	1.28243	1.61436	1.38397	0.63271	2.34416	2.24404	1.7869	1.09724	1.2029	1.66715	1.6189	1.66516	1.28574	0.504132	1.17446	0.50539	1.6511	1.08875	1.71041	2.30697	0.684546	1.63387	1.29811
Capana00g000233	0.624482	0.289753	0.336142	0.39897	1.76754	0	2.61731	2.71277	7.98501	4.21336	4.01922	1.8832	1.17107	0.571131	0.785929	1.02228	2.84642	1.07408	3.10403	3.04605	4.62108	3.09463	2.15987	3.61271
Capana00g000234	0	0	0	0	0	0	0	0	0	0	0	0.200859	0	0	0	0	0	0.175762	0	0	0	0	0.0733186	0
Capana00g000236	0.189413	0.0770589	0.167457	0.149707	0.0450133	0.119155	39.2166	32.8949	34.5608	29.8542	17.0089	24.626	0.134198	0.0714715	0.0737984	0.0736524	0	0.0774613	25.2017	35.1835	13.1445	21.0652	13.301	13.4482
Capana00g000237	3.58403	1.23159	1.11009	2.27259	0.987444	0.835077	0	0.0589035	0.0602708	0.158366	0.114442	0	17.5027	13.2794	16.0901	18.4636	15.3102	12.5991	0.161647	0.121978	0.168837	0.0551964	0.182866	0.166728
Capana00g000240	0	0	0	0	0	0	0	0	0	0	0	0	0	0	0	0	0	0	0	0	0	0	0	0
Capana00g000241	5.14362	7.77159	4.85094	2.62196	5.36416	3.58907	16.5024	10.4758	7.04164	10.8378	10.9495	10.0098	5.03333	4.00228	5.30847	6.43359	6.81026	5.42744	7.77958	13.1841	2.92521	6.17394	12.4344	10.1319
Capana00g000242	0.0581442	0.0143443	0.0146101	0.0433473	0.0144489	0.0142199	0.970213	0.723107	1.65701	0.717498	0.828941	0.786587	0.0805973	0	0.0502459	0.0522803	0.101723	0.0779534	0.854607	1.01313	0.504934	0.929059	0.637244	0.748606
Capana00g000243	0	0	0	0.0226909	0	0	0	0	0	0	0	0	0	0	0	0	0	0	0	0	0	0	0	0
Capana00g000245	0	0	0	0	0	0	0	0	0	0.0314571	0	0	0	0	0	0	0	0	0	0	0	0	0	0
Capana00g000246	46.5805	43.9512	17.595	4.16513	2.08528	21.4906	43.4742	35.9365	25.1918	16.1869	17.2634	32.7161	41.4766	15.4073	20.123	4.27659	5.96333	14.6477	24.3316	30.631	30.9276	11.0444	25.1045	33.9614
Capana00g000247	224.084	122.035	81.203	108.588	92.2652	67.866	4.14797	4.19798	2.77802	3.36737	4.22332	4.19168	545.683	514.996	538.615	456.607	470.221	270.328	9.6395	14.1376	4.33873	29.0494	8.25376	14.3195
Capana00g000248	0	0	0	0	0	0	0	0	0	0	0	0	0	0	0	0.0677733	0	0	0	0	0	0	0	0
Capana00g000250	0.256868	0.664592	0.482792	0.192925	0.666557	0.202329	0.806166	0.688986	2.58357	0.426551	0.574885	3.92228	0.519709	0.790652	0.71787	0.854449	1.74718	1.0361	4.92793	2.88203	1.21056	0.911526	0.618869	4.25991
Capana00g000252	8.33251	8.77786	3.17675	7.94838	1.6751	2.54422	2.88367	1.46969	1.59041	7.74063	2.46339	3.597	2.19646	0.912453	2.3526	2.99231	2.11954	5.86762	5.53331	3.78067	4.50218	5.46034	6.14168	3.64432
Capana00g000253	0	0	0	0	0	0	0	0	0	0	0	0	0	0	0	0	0	0	0	0	0	0	0	0
Capana00g000254	0	0	0	0	0	0	0	0	0	0	0	0	0	0	0	0	0	0	0	0	0	0	0	0
Capana00g000255	7.52792	4.70184	4.83477	2.9131	3.67892	7.12675	41.4807	33.431	29.8737	39.8443	36.2282	26.7098	6.95926	9.34779	5.68088	7.10796	5.62325	14.2564	43.9415	26.9306	25.6699	48.3366	36.9973	30.7661
Capana00g000256	10.4232	5.67328	7.67911	7.37452	4.38581	4.03524	6.4333	11.3718	13.915	8.30568	6.70769	4.33141	8.29707	14.0332	4.15533	11.2896	9.51268	12.7141	14.3738	9.77583	16.6026	12.8068	12.1927	13.6007
Capana00g000258	0.506922	1.11686	0.0606151	0	0.428992	0.473247	0.129237	0.338557	0.61672	0.619657	1.59299	0.0638245	0.680366	0.215807	0.138994	1.03649	0.725263	0.124262	0.366771	0.213294	1.01689	0.552399	0.417038	0.515582
Capana00g000260	0	0	0	0	0	0	0	0	0	0	0.0529186	0	0	0	0.114848	0	0	0	0	0.0556073	0.0572795	0	0	0
Capana00g000261	0	0	0.106215	0.0258448	0.0127988	0.0259442	0.0581713	0.0847302	0.118785	0.0146209	0.0687151	0.129253	0.0281599	0	0	0	0	0	0.039656	0.0309042	0.0397597	0.016553	0	0.0277043
Capana00g000263	0	0	0	0	0	0	0	0	0	0	0	0	0	0	0	0	0	0	0	0	0	0	0	0
Capana00g000264	0.112787	0.292478	0.378848	0.335273	0.0530819	0.0540357	0	0.173646	0.123753	0.293648	0.160228	0.465823	0.487479	0.950552	1.17044	1.013	0.311892	0.346479	0.578578	0.378049	0.756029	0.480575	0.18593	0.341887
Capana00g000268	2.28974	0.541183	1.37001	1.97792	1.81985	1.49401	4.63351	3.84864	4.28295	4.41276	4.05383	4.37309	1.7638	0.555977	1.48857	2.90196	3.46273	1.63091	3.57563	5.23079	2.94442	6.2708	5.20145	4.3164
Capana00g000269	10.5305	17.8334	10.6304	10.5986	12.7602	9.60349	20.7523	19.6708	15.9701	14.3185	19.3714	20.6779	11.1793	10.5616	11.0365	8.64115	11.9491	14.4407	13.2721	19.3393	11.8561	12.6368	28.4049	21.0843
Capana00g000270	0.236621	0.0405548	0.194909	0.0755579	0.112253	0	0	0	0	0	0	0	0.0823262	0	0.363568	0.18281	0	0.154554	0	0	0	0	0	0.0396382
Capana00g000271	2.16371	0.241301	0.3357	0.143281	0.427913	0.0473306	0.420498	0.360263	0.692959	0.733879	1.08411	3.64544	0.0485035	0.110286	0.0605327	0.122445	0.694635	0.352011	0.296101	0.669582	0.35932	0.20289	0.217446	0.250443
Capana00g000272	12.15	3.71279	2.89308	2.29709	1.99551	3.88904	32.7025	16.0085	22.698	21.0099	9.25823	14.2428	5.48548	7.31816	3.09309	4.52435	2.17291	9.07697	52.7273	27.7845	28.9579	37.6825	13.9544	22.8536
Capana00g000273	9.68858	3.9666	7.7484	8.68086	7.35984	5.78102	7.69463	9.97907	9.34385	11.0755	8.52146	9.23406	7.28817	7.58542	5.7287	8.34762	7.05576	8.53808	14.5255	11.1451	13.8256	18.7507	11.7856	16.2162
Capana00g000274	1.23718	1.91928	0.574196	0.40246	0.103852	0.449632	3.30358	3.73526	3.30097	2.79069	4.91411	1.88496	0.390781	0.650573	0.415951	0.199132	0.353058	0.368882	4.35175	4.44252	3.79174	5.85213	2.84506	2.7291
Capana00g000277	2.409	0.145355	1.55366	0.19566	0.289458	0.802321	3.52299	2.15432	1.81743	1.50154	1.79061	2.99366	0.0492221	2.01638	1.84288	0.0585128	0.117595	0.361866	0.964132	1.54025	0.340895	0.427779	1.20897	0.255404
Capana00g000279	0.230562	0.361379	0.209705	0.653324	1.12517	0.646039	0.922037	0.761319	0.730065	0.911683	1.20416	1.08463	0.301473	0.159845	0.300285	0.480873	1.46398	1.02401	0.852296	0.604336	0.162121	0.215175	1.01938	0.885139
Capana00g000280	0.472822	0.418237	0.319396	0.505165	0.561729	0.55151	1.09661	1.2953	1.06708	0.694749	0.850234	0.86932	0.385926	0.450705	0.525844	0.72745	0.817472	0.798872	0.958775	1.09863	0.93288	0.560902	0.721206	0.842486
Capana00g000281	1.01976	2.25749	1.6904	3.4984	3.80871	2.77093	1.16237	1.3261	2.49902	1.42132	1.27243	0.998109	0.795987	1.50311	1.92732	5.54981	3.74203	1.51154	0.791417	0.883435	0.988377	2.04903	1.27675	0.914673
Capana00g000284	5.62422	4.86149	6.57723	9.78312	15.9906	6.88579	4.96404	4.49798	5.81961	4.84481	5.214	6.50476	4.59049	3.74452	5.94534	7.59742	15.0063	5.44393	3.92638	3.60265	3.10912	2.34624	5.85813	7.47728
Capana00g000285	0.367325	0.58271	0.382854	0.195077	0.650171	0.164175	0.56148	0.357277	0.167781	0.0725089	0.311616	0.111029	0.719417	0.170439	0.382407	0.692981	0.484074	0.696062	0.216561	0.293583	0	0.545713	0.168961	0.110172
Capana00g000286	14.3342	17.5264	18.2517	12.9692	16.6038	12.1505	29.4151	28.5835	30.3105	31.8484	29.0826	27.1879	12.1606	13.2332	11.0272	23.6995	13.4051	18.9313	19.2534	24.073	12.79	28.9449	29.0404	15.3383
Capana00g000287	0	0	0	0	0	0	0	0	0	0	0	0	0	0	0	0	0	0	0.0312213	0	0	0	0	0
Capana00g000288	0	0	0	0	0	0	0	0	0	0	0	0	0	0	0	0	0	0	0	0	0	0	0	0
Capana00g000290	0.968809	0.730597	1.81964	4.46463	9.59575	0.617105	0.823587	1.15419	1.03497	2.08247	1.27407	1.24079	5.75205	2.46718	0.429201	12.6195	14.3727	3.46482	5.37075	3.55667	0.69103	9.17183	12.0727	5.19208
Capana00g000292	48.2649	33.2444	59.6346	75.658	70.8328	74.9274	79.9489	85.232	107.479	101.208	99.5106	87.6439	45.8238	51.9288	46.1168	51.365	58.4157	67.7603	102.92	81.1582	94.6126	69.0324	169.207	164.847
Capana00g000293	1.23182	0.778166	0.430846	0.649569	0.945334	1.53981	1.49793	1.97941	2.43976	1.58526	3.19702	2.81984	0.939382	0.370736	0.469053	0.466621	0.675123	0.803144	1.54939	1.7246	1.82701	1.6092	1.39681	1.67699
Capana00g000294	3.56783	6.86903	4.83715	8.87493	8.24593	3.47917	7.31322	6.24392	4.67907	9.74926	6.65555	5.21589	8.36231	12.7298	6.39547	9.92296	15.5575	6.92839	18.1673	8.43641	9.77647	10.4955	3.19001	3.24655
Capana00g000295	0	0	0	0	0	0	0	0.0489536	0	0	0	0	0	0	0	0	0	0	0	0	0	0	0	0
Capana00g000298	7.22642	12.3549	8.12828	2.874	10.7543	7.26792	7.94565	7.08704	5.93599	2.65126	6.31722	7.52418	12.5186	5.22534	10.6454	7.83557	13.6318	6.47172	4.54609	7.93378	4.97157	1.74967	8.2647	5.18277
Capana00g000300	3.08083	3.84442	3.42792	2.65665	4.35866	2.22438	5.59388	3.20237	4.78777	3.1005	3.09684	2.60197	3.47316	2.86596	3.469	3.56576	3.82998	3.50371	3.30099	4.13856	2.72417	5.13582	2.42467	3.928
Capana00g000301	2.05705	3.44212	1.30675	2.13654	2.66883	1.72675	4.20148	3.13191	11.2298	2.93426	3.69547	5.42332	4.6706	1.86206	1.41809	3.1189	1.45687	2.01747	10.227	3.66401	3.0229	5.1125	6.1514	3.74776
Capana00g000302	0	0	0	0	0	0	0.638119	0.0429978	0.0869077	0.0653583	0.104424	0.105374	0	0	0	0.0229263	0.0221064	0	0.104971	0.066466	0.217692	0.0177769	0.155932	0.0404582
Capana00g000303	0	0	0	0.0246198	0	0	0.0270566	0	0	0	0	0	0	0	0	0	0.0274903	0	0.0986771	0.0286047	0	0	0.0277012	0
Capana00g000304	0	0	0	0	0	0	0	0	0	0	0	0	0	0	0	0	0	0	0	0	0	0	0	0
Capana00g000305	5.30311	7.34339	5.01528	5.7431	5.42613	6.92316	14.4291	13.0738	15.783	13.1212	12.5291	6.90856	5.17824	3.15197	4.87421	10.4187	6.30122	6.86362	5.11289	8.79949	7.67969	12.6784	9.8946	4.95988
Capana00g000306	0	0	0	0	0	0	0	0	0	0	0	0	0	0	0	0	0.029113	0	0.0255167	0.0290362	0	0	0	0
Capana00g000307	0.299179	0.841424	0.334299	0.516916	0.327232	0.428694	0.480595	0.397811	0.848913	0.198598	0.521484	0.579237	0.352276	0.773266	0.485475	0.334689	0.909624	0.988012	0.351169	0.28938	0.276204	0.196649	0.683961	0.281057
Capana00g000308	48.5049	92.8322	63.3096	85.4021	79.9789	67.5653	131.986	165.263	145.803	154.494	201.857	149.402	152.27	100.412	127.651	109.073	115.333	95.2965	222.016	192.118	176.77	217.364	142.37	198.851
Capana00g000310	0	0	0	0	0	0	0	0	0	0	0	0	0	0	0.0496586	0	0	0	0	0	0	0	0	0
Capana00g000311	0	0	0	0	0	0	0	0	0	0	0	0	0	0	0	0	0	0	0	0	0	0	0	0
Capana00g000313	11.0644	13.2865	14.8516	15.0272	18.1009	11.556	22.7535	21.8061	29.0935	16.688	21.5028	26.552	11.4648	9.12892	11.3147	16.2273	16.909	19.3837	20.7062	19.8785	15.295	12.9707	23.5501	29.1835
Capana00g000314	61.6435	72.3229	61.8631	47.4979	63.066	61.0941	103.954	105.024	98.4049	85.386	93.096	108.197	58.2929	43.0788	47.9165	44.4081	56.9967	45.2696	73.7471	73.2177	68.4966	44.0524	68.1075	88.9975
Capana00g000315	931.868	647.517	601.428	562.334	651.86	523.746	199.257	203.989	151.508	135.033	153.663	115.436	608.388	392.424	430.033	536.867	681.492	407.264	112.795	174.026	90.2637	82.9518	106.88	67.2556
Capana00g000316	0.265567	0.252816	0.498647	0.171982	0.18567	1.31796	0.800254	0.180908	0.193234	0.167493	0.978215	0.127025	0.220402	0.0383933	0.21967	1.28514	0.244015	0.273149	0.017501	0.101086	0.0545594	0.210554	0.117687	0.106605
Capana00g000317	11.4277	15.3954	14.3423	8.24297	6.01425	11.2702	7.64032	5.96878	6.77074	7.05153	8.2034	5.38053	9.16989	10.48	10.5318	11.6699	9.41504	8.50656	6.15434	7.35938	5.80734	5.26079	6.83387	4.52493
Capana00g000318	0.0146313	0.0605008	0.0835678	0.0570193	0	0.0935875	1.79551	0.776557	6.57098	4.70119	8.75962	16.8172	0.124494	0.0648952	0	0.183725	0.063511	0.126744	2.72404	2.19512	2.75266	1.33689	5.94657	14.0372
Capana00g000320	21.8932	22.5548	28.7793	29.2335	24.7894	27.4395	56.7984	40.3512	30.1658	33.6666	46.1679	51.1756	23.1917	26.6497	28.3269	38.4181	32.2061	27.833	52.7502	44.1916	27.8947	59.6917	50.087	47.1069
Capana00g000321	4.60578	2.13281	1.84125	2.18376	2.91405	1.90646	57.4381	57.4465	57.2255	77.7882	63.2597	35.0879	1.04494	0.621695	0.909519	0.850269	1.52168	0.589338	78.6598	39.1474	100.598	77.8526	73.6891	121.052
Capana00g000323	0.711964	0.733893	3.65886	0.529186	0.901244	0.80963	1.09174	0.939628	1.42421	0.70557	0.988621	0.991046	0.417313	1.04678	0.929716	1.52641	1.4562	1.8753	2.03855	0.881928	0.463324	0.474486	0.869945	0.293931
Capana00g000324	0.287484	0.162852	0.119239	0.199839	0.0771031	0.0388483	0.354148	0.126288	0.135076	0.210823	0.151723	0.0860876	0.0848209	0.0901352	1.11364	0.0468252	0.0962139	0.0524558	1.37284	0.092212	0.337737	0.0498597	0.045497	0.20699
Capana00g000325	6.07824	13.7234	7.86675	5.15944	5.66498	3.58037	16.422	15.971	19.6274	12.198	17.0899	16.9166	8.67799	5.32473	8.5199	7.56508	9.53359	5.26789	10.1765	23.4639	16.1948	9.1698	18.4945	13.367
Capana00g000330	0	0	0	0	0	0	0	0	0	0	0	0	0	0	0	0	0	0	0	0	0	0	0	0
Capana00g000332	2.97437	2.72752	3.97272	2.35084	2.97986	4.84169	14.3396	12.1621	16.1444	13.3477	13.3932	14.826	3.90608	4.78332	4.0986	3.35767	5.3319	7.34	10.8084	8.31205	17.023	9.91304	14.9406	14.9596
Capana00g000333	19.8468	16.2553	11.8142	10.1084	9.48108	11.0213	20.3533	16.3525	18.8796	11.5225	11.6418	18.1379	15.2392	10.969	11.5447	13.8514	11.9749	13.7408	17.9393	21.9009	10.0503	7.50182	14.7659	16.8041
Capana00g000334	0.27556	0.279918	0.303172	0.134879	0.2611	0.35916	0.185812	0.174895	0.37691	0.413788	0.170788	0.0364217	0.139925	0.309774	0.196097	0.539705	0.319287	0.434349	0.291586	0.116693	0.184633	0.103633	0.190778	0.175836
Capana00g000335	0	0	0	0	0	0	0	0	0	0	0	0	0	0	0	0	0	0	0	0	0	0	0	0
Capana00g000336	0	0	0	0	0	0	0	0	0	0	0	0	0	0	0	0	0	0	0	0	0	0	0	0
Capana00g000337	0.359321	0.607235	0.402676	0.949257	0.510815	0.847348	0.450425	0.79332	0.514715	0.43645	0.768799	0.69419	0.726887	1.40975	1.85703	2.68558	0.346907	0.738616	1.50553	0.869067	0.668359	0.869425	0.396244	1.02956
Capana00g000338	0.837515	0.903163	0.989328	0.679232	0.88961	0.471248	1.53244	2.44571	1.24743	0.930679	1.18411	1.44784	0.934202	0.458127	0.603197	0.847231	0.823909	1.03658	1.28789	1.83346	0.651992	2.65563	1.05835	1.46407
Capana00g000339	6.94714	5.82106	4.56799	4.47745	4.27124	3.39092	12.053	7.39351	8.26535	6.94001	6.33214	8.92434	4.05868	3.32429	5.21571	4.42504	6.06077	6.59306	11.0947	15.1125	14.9989	9.38999	13.7447	9.65165
Capana00g000340	0	0	0	0	0	0	0	0	0	0	0	0	0	0	0	0	0	0	0	0	0	0	0	0
Capana00g000341	0.426438	0.793574	1.04071	1.16622	0.862493	0.744679	0.816688	0.817933	0.796119	0.853953	1.11432	1.0932	2.70984	5.1523	6.27206	6.23817	3.07346	1.76023	1.40288	1.2719	1.26564	1.48542	0.932534	1.06312
Capana00g000342	0	0	0	0	0	0	0	0	0	0	0	0	0	0	0	0	0	0	0	0	0	0	0	0
Capana00g000343	0	0	0	0	0	0	0	0	0	0	0	0	0	0	0	0	0	0	0	0	0	0	0	0
Capana00g000346	0.117255	0.425188	0.014483	0.15358	0.0568173	0.0412456	0.190304	0.119439	0.0970054	0.298819	0.078244	0.0316314	0.20361	0.21172	0.0812654	0.071497	1.03517	0.372303	0.110206	0.130003	0.0165613	0	0.178357	0.08892
Capana00g000347	2.08623	1.28909	1.85027	2.5073	1.36107	1.25622	8.37378	7.53636	4.24345	3.84458	9.83859	3.39181	2.17929	3.04727	2.41815	8.37145	3.19218	2.19422	7.695	4.09019	5.36498	2.26367	11.2883	5.62134
Capana00g000348	0.268553	0.381954	0.221571	0.0514824	0.0642292	0.142493	39.5629	37.3592	54.6872	54.8418	44.3052	52.6908	0.0593644	0.0444999	0.0332384	0.10977	0.110728	0.0266454	35.076	31.9151	21.9205	29.8905	40.62	40.0208
Capana00g000349	0.0207788	0	0	0	0.0206543	0	0.604811	0.403911	0.558934	0.478882	0.32864	0.441858	0	0	0	0.0495249	0.023911	0	0.235884	0.209985	0.113097	0.5546	0.373722	0.708886
Capana00g000351	0	0	0	0	0	0	0.0572838	0	0	0	0	0	0.0591517	0	0	0	0	0	0.212462	0	0	0	0.0584258	0
Capana00g000353	5.0716	4.76469	5.83799	4.16275	7.29424	3.53105	9.27713	8.83717	10.7838	10.2265	9.58691	14.3971	3.47531	3.32517	5.85161	5.8064	10.2359	4.41696	6.20446	7.97675	8.59551	8.5184	6.8614	8.60527
Capana00g000354	0	0	0	0	0	0	0	0	0	0	0	0	0	0	0	0	0	0	0	0	0	0	0	0
Capana00g000355	0	0	0	0	0	0	0.0960299	0.048235	0	0	0	0.0505223	0.0525793	0	0	0	0	0	0	0	0	0	0	0
Capana00g000356	0	0	0	0	0	0	0	0	0	0	0	0	0	0	0	0	0	0	0	0	0	0	0	0
Capana00g000357	2.76856	1.63723	1.02805	0.854121	1.62245	1.78269	4.02525	3.89867	1.92247	1.95226	3.03705	4.2535	2.69003	1.7846	2.72231	1.24543	3.26432	2.16557	4.15598	6.66415	0.84702	3.52758	4.04662	2.25676
Capana00g000358	0	0	0	0	0	0	0.0763995	0	0.98372	0.143492	0.072027	0.0779251	0	0	0	0	0	0	0.211592	0.126091	1.39778	0	0.0406329	0.188692
Capana00g000359	0.0600007	0.122023	0.231507	0.292796	0.112662	0.114766	0.127881	0.118847	0.526309	0	0.274628	0.317965	0.499325	0.990109	0.879557	1.393	0.131856	0.60327	0.416617	0.60727	0.24229	0.25164	0.327869	0.303433
Capana00g000360	0	0	0	0	0	0	0	0	0	0	0	0	0	0	0	0	0	0	0	0	0	0	0	0
Capana00g000362	0.419164	0.563262	0.203008	0.0828096	0.179681	0.473786	1.2178	1.38355	1.65505	1.1638	1.13185	1.06626	0.317184	0.165298	0.289445	0.144234	0.519317	0.300599	1.01086	0.816752	0.235595	0.487344	0.985207	1.43553
Capana00g000363	0	0	0	0	0	0	0	0	0	0	0	0	0	0	0	0.045094	0	0	0	0	0	0	0.080414	0
Capana00g000364	0	0	0	0	0	0	0	0	0	0	0	0	0	0	0	0	0	0	0	0	0	0	0	0
Capana00g000365	0	0	0	0	0	0	0	0	0	0	0	0	0.0503408	0	0	0	0	0	0	0	0	0	0	0
Capana00g000367	11.9334	5.43332	6.50671	7.51956	9.05948	4.18756	13.8581	15.8607	16.0811	14.9246	12.1753	9.98776	5.41583	5.50483	6.54888	9.81198	7.54367	5.52764	10.6796	7.86505	7.77377	12.7984	7.35031	7.64981
Capana00g000368	2.94378	1.9994	1.6397	0.744642	2.08297	1.90235	6.92758	3.12507	5.41991	6.24917	7.91774	7.43276	1.44938	0.862382	1.17023	2.36538	3.37886	2.70413	4.21165	4.9246	7.11443	1.43068	6.88408	5.1564
Capana00g000369	0	0	0	0	0	0	0	0	0	0	0	0	0	0	0	0	0	0	0	0	0	0	0	0
Capana00g000371	0	0	0	0	0	0	0	0	0	0	0	0	0	0	0	0	0	0	0	0	0	0	0	0
Capana00g000372	0.558749	0.355508	0.53106	0.634904	0.482571	0.563384	0.540266	0.658432	0.327181	0.383171	0.209536	0.141052	0.69677	0.72849	0.797907	1.0019	0.708702	1.58422	0.265753	0.504428	0.203027	0.487755	0.287254	0.601535
Capana00g000373	11.1152	14.8814	9.60032	7.4184	15.4478	10.6112	26.6082	20.1232	22.8483	22.5133	28.9651	19.2897	8.40871	5.8434	10.1535	18.4147	16.0972	19.756	11.6416	22.9501	20.8753	21.9562	37.8957	15.746
Capana00g000374	0	0	0	0.028635	0	0	0	0	0	0	0	0	0	0	0	0	0	0	0	0	0	0	0	0
Capana00g000375	0.03513	0.147961	0	0.0351533	0.165021	0.0325466	0	0	0	0	0	0	0.0380853	0	0.0429688	0	0.0386003	0.0448456	0	0	0	0	0	0
Capana00g000376	0.0615481	0.165887	0.0401942	0.0100633	0.125796	0.295867	0.167488	0.0821721	0.0111815	0.052808	0.133178	0.106258	0.122222	0.0451745	0.0955038	0.0858243	0.0484255	0.424551	0.115327	0.115092	0.0709874	0.159142	0.0889727	0.0413153
Capana00g000377	0	0	0	0	0	0	0	0	0	0	0.0479896	0	0	0	0	0	0	0	0	0	0	0	0	0
Capana00g000378	0.0858239	0.0888191	0.0421658	0.0851681	0.0820161	0	0.186856	0.126035	0.232436	0.139403	0.0379665	0.0892686	0.140964	0.193864	0.104974	0.0530854	0.047151	0	0.481739	0.335275	0.661816	0.29826	0.282966	0.130719
Capana00g000379	0	0	0	0.0298717	0	0.0298138	0	0	0	0	0.0336277	0	0.0341882	0	0	0	0	0.030921	0.0310948	0	0.0354334	0	0	0.032074
Capana00g000380	0	0.420804	0.136622	0.362778	0	0.0889259	0.254246	0.0946827	0.247908	0.223896	0.288034	0.247794	0.645641	0.875379	1.9623	1.92252	0.328454	0.422094	1.48617	0.681189	0.700071	1.47352	0.512074	0.32957
Capana00g000383	0.571921	1.56357	0.922278	1.3121	0.902841	1.04193	0.576702	1.0478	1.22553	1.44231	1.34952	1.39106	3.22858	4.97508	5.44439	7.32752	5.10067	3.6434	1.63162	1.74358	1.71959	1.02253	1.04802	1.20052
Capana00g000385	0.184768	0.381316	0.452444	0.137096	0.268108	0.353419	0.294755	0.379853	0.606776	0.643934	0.616115	0.34268	0.560081	0.935116	1.49885	2.15727	0.395741	0.348624	1.0136	0.832745	0.881177	0.603738	0.362014	0.658827
Capana00g000386	0	0	0	0	0	0	0	0	0	0	0	0	0	0	0	0	0	0	0	0	0	0	0	0
Capana00g000388	0.836791	3.7993	1.15641	0	0.587992	0.214382	0.581021	0.705232	1.99989	0.751756	0.952755	0.358709	0.304772	0.518779	0	0.06638	0.462822	0.676727	0.632328	0.319642	0	0.0691332	0.68752	1.04118
Capana00g000389	0	0	0	0.0317942	0	0.0317325	0.136914	0	0	0	0	0	0.0346422	0.0373228	0	0.0814075	0.020855	0	0	0.0183064	0	0	0	0
Capana00g000390	7.2537	10.6389	9.40986	6.64298	9.9621	12.2723	16.6935	11.0975	13.0446	14.7559	18.1181	18.8314	8.50803	6.95996	7.1724	8.3056	10.3171	10.2725	10.8267	13.3116	8.66876	9.38153	20.8902	15.0938
Capana00g000391	0	0	0	0	0	0	0	0	0	0	0.0588108	0	0	0.0718932	0	0	0	0	0.0655429	0	0	0	0.0721034	0
Capana00g000392	0.0991745	0.247234	0.0942921	0.562088	0.0461581	0	0.153338	0.248313	0.311211	0.311278	0.593587	0.459761	0	0	0.286218	0.300356	0	0.26996	0.0555045	0.0535925	0.341589	0.567221	0.106588	0.248463
Capana00g000393	0	0	0.24806	0	0	0	0.0400872	0.0689773	0	0.585791	0.152809	0	0	0	0	0	0	0.0920766	0	0.0393392	0.0405222	0.0679786	0.03912	0
Capana00g000395	32.1411	52.8856	24.9116	39.1802	80.3434	35.2486	5.72538	4.17438	3.19481	3.21153	2.7278	4.68572	24.2712	26.1377	17.839	22.1764	47.8208	26.1285	4.46087	5.72229	2.2611	2.73992	4.12404	4.13561
Capana00g000396	17.9396	16.7883	15.1938	10.353	18.4753	16.0655	23.2174	15.3209	12.7661	17.8967	16.5917	18.3898	15.1479	13.5657	13.2396	18.4859	27.5112	19.6634	10.9002	14.0026	13.6855	14.5221	18.3664	15.9111
Capana00g000397	0.380957	2.84983	2.85982	0.570774	0.672008	1.78852	1.33292	1.40226	0.440652	0.711375	1.61437	1.09814	0.435459	0.565772	1.04942	0.868077	0.792439	1.04234	0.353111	0.263137	1.72097	0.18903	1.48955	0.191973
Capana00g000398	0	0	0	0.18917	1.1301	0.539345	0.338724	0.654738	0.138789	0.591631	0.65089	0.453491	0.372616	0.137068	0	0.750317	1.29802	0.366931	0	0.0724475	0.256225	1.8662	0.556731	0.958296
Capana00g000399	0	0	0.220133	0	0.0478934	0	0	0	0.184847	0	0.0225515	0.128369	0	0	0	0.0315319	0	0.0336987	0	0.0571992	0.0247158	0.0255231	0	0.0259245
Capana00g000400	5.38872	4.67285	3.75026	4.00265	3.42183	2.68492	9.66065	10.9409	11.1061	9.89042	10.9207	12.4456	5.25944	4.34536	2.50203	3.61283	4.44877	3.26642	11.6106	7.03562	6.12215	9.85988	10.8063	14.4421
Capana00g000401	0.744388	0.0605008	0.219858	0.62769	0.275473	0.217287	0.298246	0.607543	0.0595268	0.718497	0.333071	0	0.435683	0.754994	1.17443	1.00068	0.718546	2.19006	0.472132	1.84631	1.62733	1.08981	0.884129	1.15803
Capana00g000402	0	0	0	0	0	0	0	0	0	0	0	0	0	0	0	0	0	0	0	0	0	0	0	0
Capana00g000405	1.56253	1.60471	1.81392	0.832791	0.809625	0.556763	4.55263	3.72044	4.35308	3.99815	3.72302	4.05285	1.35801	0.766651	1.42999	1.11638	1.26371	0.752438	3.77342	3.50964	2.9076	1.89316	3.94747	2.81821
Capana00g000406	191.065	222.894	203.892	148.22	159.735	203.923	131.619	123.135	127.009	112.94	112.163	144.765	225.826	156.887	195.363	161.823	200.444	160.715	96.5525	116.314	128.16	94.0306	124.395	126.224
Capana00g000407	1.29151	0.765565	0.434807	0.730248	0.581551	0.485647	2.7577	1.85507	1.21182	1.64775	0.997725	1.27291	1.10288	1.47721	1.15675	1.23539	0.70826	0.732585	4.04935	5.73203	3.85257	4.36309	2.18852	3.07531
Capana00g000408	0	0	0	0	0	0	0	0	0	0	0	0	0	0	0	0	0	0	0	0	0	0	0	0
Capana00g000410	0.0575385	0.0983042	0.0346989	0.128198	0.0343162	0.0438446	0.127297	0.0602485	0.0128703	0.179984	0.0488762	0.0986421	0.928824	0.880561	1.51303	1.39121	1.75993	3.08487	0.151858	0.118015	0.127365	0.348887	0.168007	0.0821449
Capana00g000412	0	0	0	0	0	0	0.049376	0	0	0	0	0	0	0	0	0	0.0256822	0.0874263	0.02579	0	0	0.282396	0.0742884	0.0232185
Capana00g000413	0.128458	0.105519	0	0.0262969	0.172825	0.0248449	0.0860506	0.292559	0.167878	0.303448	0.272485	0.335312	0	0.0602795	0.341073	0.130039	0.0873153	0	0.106753	0.206182	0.206695	0.383575	0.114504	0.395345
Capana00g000414	58.4291	30.0779	25.2127	36.2205	33.9189	25.3282	1.30334	0.722849	0.936019	1.17753	0.94023	1.33133	106.324	110.142	104.348	85.8048	95.2005	53.6061	2.68169	2.9233	1.17985	4.84794	3.16397	3.18965
Capana00g000416	0.182726	0	0.0908481	0.0914933	0.347244	0.145681	3.66541	3.99615	4.26558	2.30921	5.29743	4.1394	0.286676	0.202944	0	0.0351189	0.293076	0.0997784	3.76352	4.04393	1.53524	2.44957	2.91712	3.65494
Capana00g000418	0.408862	0.409603	0.630119	0.987281	0.584424	0.547959	1.16154	1.54122	1.13496	0.881633	0.729909	0.858582	0.477497	1.4932	0.879829	2.256	0.981409	1.91166	0.781844	0.270799	0.38238	0.788641	0.674662	0.447024
Capana00g000419	0	0	0	0	0	0	0	0	0	0	0	0	0	0	0	0	0	0	0	0	0	0	0	0
Capana00g000421	0.0418545	0.0432673	0	0	0	0	0	0	0	0	0	0	0	0	0	0	0	0	0	0	0	0	0.0453243	0
Capana00g000422	0	0	0	0	0	0	0	0	0	0	0	0	0	0	0	0	0	0	0	0	0	0	0	0
Capana00g000423	0.0600007	0.11577	0.231327	0.297213	0.171047	0	0.0648879	0.1897	0.127976	0.198918	0.179352	0.248105	0.123854	0.200156	0.421149	0.794877	0.34848	0.679784	0.362061	0.271847	0.260764	0.324444	0.130169	0.242508
Capana00g000424	0	0	0	0	0	0	0.51151	0.285166	0.425303	0.278822	0.721017	0.209562	0	0	0	0	0	0	0.299463	0.248994	0.374103	0.431334	0.200686	0.528626
Capana00g000426	7.10857	8.67436	7.50477	6.32933	7.65304	5.92721	12.5735	11.4833	14.2634	10.7644	12.3848	9.5484	6.80838	5.3533	5.43399	11.2717	6.40874	5.91166	8.16244	7.82999	6.24212	7.29119	6.88985	6.75303
Capana00g000427	0	0	0	0	0	0	0	0	0	0	0	0	0	0	0	0	0	0	0	0	0	0	0	0
Capana00g000428	400.968	411.619	352.871	449.18	823.503	508.164	611.224	649.704	549.559	540.729	749.329	822.229	336.405	215.574	293.561	293.618	320.457	206.631	422.592	405.744	325.322	260.71	316.573	393.922
Capana00g000429	0	0	0	0	0	0	0	0	0	0	0	0	0	0	0	0	0	0	0	0	0	0	0.0532939	0
Capana00g000430	5.08336	5.14547	5.92288	5.79742	5.92957	4.41953	13.4063	11.1376	12.7715	10.7136	12.6284	7.28922	3.0486	2.51316	2.86827	7.89229	3.83881	4.94896	5.38976	6.85097	11.2639	6.34132	8.65004	5.91051
Capana00g000431	0.262022	0.1336	0	0	0	0.166141	31.854	33.0005	37.3302	32.9789	18.1623	11.6681	0.144626	0.395322	0.0978802	0.43142	0.199838	0	38.9299	13.2558	31.1209	22.7735	6.14062	7.41921
Capana00g000433	0.5766	0.586333	2.1775	0.719907	0.758295	0.962568	11.1216	13.436	19.9332	13.3394	12.5656	14.1163	0.598226	0.211971	0.326604	0.277513	1.26753	1.22765	8.92719	11.9525	7.58069	10.1526	11.2092	8.20961
Capana00g000434	0	0	0	0	0	0	0	0	0.0258304	0	0	0	0	0	0	0	0	0	0	0	0	0	0.0256256	0.0240276
Capana00g000435	0.0109888	0	0	0.0104091	0	0	0	0.0217661	0.0120536	0	0.0351537	0.0348131	0.0119132	0	0	0	0	0	0	0.0119867	0	0.0133336	0	0.011158
Capana00g000436	1.00087	0.899643	0.540774	0.629826	0.748395	0.946193	0.972842	0.419609	0.557377	0.362616	0.431854	0.49906	1.37121	1.40595	1.15132	1.36483	1.38936	1.65424	0.539946	0.681	0.700574	0.644195	0.377739	0.719229
Capana00g000437	4.87992	5.41148	3.79986	5.23712	7.48194	4.32432	6.13266	4.88481	5.00473	6.98014	5.29911	5.56461	4.66724	3.1894	3.96995	6.3046	7.72155	6.46687	4.69814	6.78679	3.80739	5.66042	8.75045	5.73987
Capana00g000438	5.78944	2.42227	2.10572	7.71261	4.85905	3.58599	4.20685	3.19878	4.44677	4.3372	4.22159	3.48222	16.542	21.0056	19.3579	22.7378	21.7136	28.4037	11.9232	14.8596	12.7353	10.7929	10.2808	11.2258
Capana00g000440	0	0	0	0	0	0	0	0	0	0	0	0	0	0	0	0	0	0	0	0	0	0	0	0
Capana00g000441	96.7107	178.528	181.348	149.789	207.325	194.2	259.802	268.673	208.043	198.041	273.153	305.819	108.97	49.9914	70.241	82.2258	82.1888	54.0892	153.282	190.267	137.076	70.2948	120.586	185.306
Capana00g000442	2.65285	3.68276	2.40803	0.5255	0.878149	1.42795	8.88124	9.48262	5.14178	7.54201	7.48978	7.6596	3.54959	0.755694	1.17507	1.99626	2.14074	1.6685	5.36239	10.1726	2.92896	2.59586	13.5309	6.32392
Capana00g000443	0.0597156	0	0	0	0	0	0	0	0.133573	0	0	0	0.119729	0	0	0.0696051	0	0	0.0690056	0.136465	0	0	0.0662572	0.310626
Capana00g000444	0.0269051	0	0.0528746	0	0	0.0254364	0.0872896	0.0563134	0	0	0.0714131	0	0.0875056	0	0.0606141	0.0613187	0	0	0.0607906	0.0917113	0.0302309	0.0652925	0	0.161644
Capana00g000445	3.30149	3.83595	2.53022	1.32124	1.13224	2.89679	2.74326	6.16195	3.10369	2.32923	3.11872	2.85662	2.50745	3.06973	1.65377	2.01062	2.08509	1.73074	2.15781	1.32391	3.39212	1.34689	1.01674	1.67595
Capana00g000446	1.77823	0.864671	0.967297	0.27639	0.56048	0.490483	8.02094	5.7179	4.84922	3.90932	4.41713	5.97691	0.682603	0.512058	0.718616	0.812958	0.823067	0.592032	5.50309	5.94192	4.13554	2.42349	4.77952	6.3815
Capana00g000447	4.03505	0.746558	1.88752	12.5571	5.06295	1.76498	0	0.0605969	0.15696	0.0435688	0.0856597	0.066376	16.8646	48.9109	37.7253	45.7174	40.0309	66.7375	0.659513	0.40253	0.701544	2.28724	0.301412	0.634912
Capana00g000449	0.582418	0.188993	0.38277	0.266707	0.298087	0.295296	0.0691516	0.111808	0.112001	0.109456	0.0446293	0.0438409	0.0820368	0.423326	0.405094	0.197961	0.480126	0.924964	0.0602947	0.141117	0.12497	0.332824	0.138196	0.127075
Capana00g000450	0	0	0	0	0	0.0521136	0	0	0	0	0	0.0577417	0.121316	0.120913	0.331783	0.0628143	0	0.0728768	0	0	0	0	0	0.0547845
Capana00g000451	0.971519	1.05486	2.06678	2.08619	2.70571	0.934884	3.87044	1.84516	1.81875	3.64236	3.90615	1.19259	1.20652	0.576942	0.793252	2.83768	2.06412	0.614319	0.93568	1.23195	1.43762	1.36469	1.20614	1.51599
Capana00g000452	1.50415	1.13101	11.8533	1.05117	1.13469	1.03911	1.56619	1.24573	1.77097	1.80865	3.58011	1.10101	8.5183	0.995698	0.864546	16.2566	1.74211	1.75763	4.65033	1.27757	2.30972	1.14547	1.37784	0.747453
Capana00g000453	399.607	313.075	334.446	352.771	481.963	455.138	4.3511	2.19377	3.96153	11.8875	4.43963	2.62321	270.642	331.266	279.079	286.06	382.917	410.194	4.18338	3.17003	2.81832	3.36122	2.35837	3.5549
Capana00g000454	0.233796	0	0	0	0	0	0	0.0279477	0	0	0	0	0	0	0	0	0.0657553	0	0.089152	0	0	0.0292636	0	0
Capana00g000455	18.6892	22.9661	7.05167	7.90848	7.89896	9.24	20.0791	19.9513	10.564	10.8593	9.86415	14.5096	18.0782	15.2822	18.201	15.1414	19.9236	19.9914	28.8481	39.4915	30.584	31.0663	22.9724	30.8589
Capana00g000456	0	0	0	0	0	0	0	0	0	0	0	0	0	0	0	0	0	0	0	0	0	0	0	0
Capana00g000458	0.276185	0.842997	0.0832774	0.111199	0.0539939	0	0	0.11758	0.177226	0.147766	0.0586515	0.0295926	0.122508	0.0628267	0.0318224	0.139792	1.1696	0.235717	0.118818	0.4148	0.137745	0	0.498841	0.140994
Capana00g000459	9.37544	14.6815	13.0197	7.90676	8.01814	7.14309	24.8521	18.9021	20.0488	20.299	19.5337	22.4024	9.71555	6.57647	10.6718	9.03089	11.4823	5.90136	13.8013	19.3426	15.0341	8.01223	19.395	15.7013
Capana00g000462	6.05163	2.28798	4.56684	8.84364	8.32849	5.4186	2.3125	2.19672	4.28832	1.64388	3.09384	4.69513	22.6835	29.3486	27.2021	36.8223	36.0723	47.3358	9.02526	12.4783	4.0445	6.67938	15.2687	16.5993
Capana00g000463	0	0	0.0356267	0	0.0340632	0.0342779	0	0	0.0396434	0.0400673	0.0188186	0	0	0.0623748	0.0420566	0.0413164	0.0901116	0	0.0870565	0.0203409	0	0	0	0
Capana00g000465	110.372	73.6349	76.9966	97.7375	126.733	87.3305	61.8606	76.1809	64.5851	51.8643	69.241	75.7175	120.079	73.8164	80.2561	76.3995	94.7294	61.2721	110.891	111.444	106.105	45.5476	61.4558	88.0757
Capana00g000466	0.201104	0.0151252	0.0282296	0.0572579	0.0134767	0.0408988	2.1527	2.13707	5.21127	2.18816	2.27989	4.39007	0.0311461	0.0310725	0.0175699	0.032738	0.133976	0.456141	3.28858	2.64845	1.56861	3.42034	1.81317	2.9601
Capana00g000467	0	0.130287	0	0	0	0.122095	0.139663	0	0	0	0.61971	0	0.500553	0	0.0708208	0	0	0.329722	0	0	0	0	0	0.131242
Capana00g000469	1.21019	4.19	1.06647	0.658251	0.707473	0.607092	2.57607	2.37561	22.3774	4.80476	20.0526	22.2388	0.537481	4.17416	0.667087	0.729859	0.676971	0.615908	1.70457	1.29366	1.63398	1.80096	3.76016	2.76632
Capana00g000470	0.280075	0.402203	0.0938337	0.379851	0.600047	0.224799	0.299474	0.0945754	0.728987	0.249745	2.08638	1.04892	0.100116	0.054761	0.263254	0.118134	0.380376	0.15676	0.245456	0.377051	0.0462987	0.482612	1.00185	0.6264
Capana00g000471	0	0	0	0	0	0	0	0	0	0	0	0	0	0	0	0	0	0	0	0	0	0	0	0
Capana00g000472	1.59173	1.55431	2.78088	2.94742	3.77337	1.99898	2.63788	3.2898	4.85838	12.5183	7.88043	4.78071	1.72628	3.49453	1.45674	2.37556	9.58718	7.19541	11.953	19.7941	24.6554	37.5428	26.6276	21.7988
Capana00g000473	0.446229	0.2816	0.486392	0.351499	0.38162	0.106919	0	0	0	0.239107	0.0457406	0	0.0893327	0.342532	0.233615	0.319067	0.479303	0.346643	0	0	0	0	0.0633831	0.102297
Capana00g000474	4.67488	2.11133	1.97508	3.94966	3.66931	1.31455	6.25263	5.0087	4.70837	3.31635	3.62843	6.36929	1.82432	1.73497	2.27892	3.58868	3.89222	2.76499	5.63702	7.80389	4.76048	3.10466	5.49681	4.1246
Capana00g000475	0	0	0	0	0	0	0	0	0	0	0	0	0	0	0	0	0	0	0	0	0.0317424	0	0	0
Capana00g000476	1.22775	2.87306	2.07038	5.94361	3.92596	3.10837	0.200009	0.0584132	0.133787	0.132965	0.063407	0.188592	23.2505	45.3231	43.4774	31.2524	37.0599	26.6136	0.447931	0.275445	0.0686322	0.297194	0.0662572	0.245562
Capana00g000477	13.6435	40.7095	34.0123	24.9836	32.8215	49.7118	1.20119	0.874768	0.850467	0.973745	1.46483	2.05317	388.914	1086.77	859.847	541.059	769.655	475.259	0.894178	1.14466	0.803855	1.48086	0.787848	0.54574
Capana00g000479	0.280169	0.170933	0.110119	0	0	0	0.228567	0	0	0	0	0.234784	0.117491	0.0623075	0.328523	0.415909	0.760831	0.4535	0	0.126937	0	0	0.247223	0
Capana00g000481	0.358556	0.656135	2.899	0.224402	0.540266	0.493761	0.87352	0.890402	1.08123	1.64447	1.13526	0.91971	8.74727	2.96831	0.43546	0.52245	0.340207	0.643162	0.676006	1.20047	0.552639	14.0504	4.36215	0.529523
Capana00g000482	0	0	0	0	0.192078	0	0.0278096	0.0506605	0	0	0.0259711	0.0268458	0	0	0	0	0	0	0.132851	0.0286047	0	0	0	0
Capana00g000483	5.24623	8.49193	5.31454	2.04685	2.45162	2.51828	11.8683	9.04459	9.60169	10.5322	9.57464	12.9216	5.64241	2.80031	4.28314	4.35664	5.38364	3.31514	7.00746	11.2818	5.47365	4.78161	12.5827	8.02234
Capana00g000484	0	0	0	0.0390173	0	0	0	0	0	0	0	0.039937	0	0	0	0	0	0	0	0	0.0445508	0	0	0
Capana00g000485	0	0	0	0	0	0	0	0	0.192466	0.139686	0.0974471	0.153978	0.0950617	0	0	0	0	0	0.0181175	0.0210078	0.0356337	0.796127	0.0808091	0.331996
Capana00g000486	6.97165	6.74176	3.90945	5.41408	8.19417	7.8386	9.71759	9.77435	10.1785	9.30276	8.07089	7.69033	4.32394	6.04127	4.95137	7.89527	5.38431	14.6974	8.23253	11.3585	4.1332	16.9755	9.41716	12.7944
Capana00g000487	3.99351	3.78412	3.41092	3.14799	5.13333	3.44108	7.39598	4.86496	5.82523	6.99358	5.87369	5.56937	2.52083	2.25393	2.25447	4.34036	4.44274	10.3962	3.02973	6.61449	1.50933	13.0206	5.00949	4.86975
Capana00g000489	3.52147	2.57876	1.43483	1.28217	1.02613	1.42385	3.23157	4.21163	4.10424	2.31008	3.14154	4.56356	2.2007	1.38983	1.84338	2.43609	4.05726	0.857987	2.7224	4.32942	1.26828	2.20575	5.712	3.63298
Capana00g000490	4.67688	7.87652	7.96045	7.13686	12.9055	9.37911	11.2177	9.05832	7.98706	11.1124	12.4615	9.24688	6.92241	6.60285	5.53112	10.5141	9.96277	8.03241	4.47036	5.79317	3.56774	5.50191	7.48984	5.37453
Capana00g000491	0	0	0	0	0	0	0	0	0	0	0	0	0	0	0	0	0	0	0	0	0	0	0	0
Capana00g000492	0	0	0	0	0	0	0	0	0	0.303411	0	0.1302	0	0	0	0	0	0	0	0.071098	0.245772	0	0.137468	0
Capana00g000493	0	0	0	0	0	0	0.0365844	0	0	0.108018	0.0341659	0.103431	0	0	0	0	0	0	0.0973598	0.0376305	0	0.0659141	0.0357017	0.0988423
Capana00g000494	0	0	0	0	0	0	0	0	0	0	0	0	0	0	0	0	0	0	0.0371826	0	0	0	0	0
Capana00g000496	0.179491	0.0970473	0.154851	0.337905	0.208567	0.803358	0.437662	0.500644	0.79507	1.7028	0.209747	0.496805	0.130742	0.155378	0.314071	0.311357	0.224229	0.232519	0.944146	0.38299	1.0521	0.518111	0.485916	0.224087
Capana00g000498	16.8319	11.1587	15.5753	15.0232	4.203	17.708	14.7339	27.5479	60.8608	49.1896	20.8136	28.865	10.9011	17.3063	15.5931	14.3957	2.86944	18.1393	33.1009	69.9978	47.8898	34.9976	20.9019	20.9993
Capana00g000499	0	0.0615564	0	0	0	0.114464	0.201868	0.434115	0	0.194641	0.0645531	0.129915	0	0.136743	0	0.0705288	0	0	0	0	0	0.181852	0	0
Capana00g000500	34.6257	21.3211	18.9191	16.5554	20.7944	19.7351	27.525	30.3223	29.1244	24.4238	20.5085	19.7664	34.8473	26.9518	29.5897	28.2437	30.8679	37.3642	55.1849	41.6611	32.1362	35.2641	23.2962	34.8561
Capana00g000501	0	0	0	0	0	0	0	0	0	0	0	0	0	0	0	0	0	0	0	0	0	0	0	0
Capana00g000503	6.716	4.75512	8.10314	14.2418	22.1892	4.305	1.15448	1.24853	0.94564	3.69123	2.5618	1.00927	5.84169	8.34309	11.787	19.3671	26.6338	11.1249	1.96332	1.46749	1.83707	0.836324	2.47077	1.94984
Capana00g000504	0	0	0	0	0	0	0	0	0	0	0	0	0	0	0	0	0	0	0	0	0	0	0	0
Capana00g000505	0.56272	0.388885	0.183684	1.04536	2.52705	0.661936	0.207486	0.25534	0.135152	0.2593	0.18941	0.52497	0.124205	0.274135	0.147002	0.224419	0.794076	0.3727	0	0.0691193	0	0.119439	0.070159	0.127424
Capana00g000506	0.0499228	0.0472842	0.0802674	0.032154	0.281556	0.156069	0.01816	0.0624951	0.0179207	0	0	0.0175306	0.107234	0.0904854	0.148447	0.234637	0.226106	0.271496	0	0	0	0	0.0177218	0.0331784
Capana00g000507	2.01277	3.14771	1.11261	0.754538	2.05051	1.28364	61.7633	37.3158	24.3438	36.1381	22.7914	21.5183	1.63688	0.72522	0.494688	0.686735	7.35465	3.09961	60.7934	51.3422	51.9913	38.1897	75.5987	71.0183
Capana00g000508	0.322293	0.859343	1.27599	0.552969	0.678614	0.668365	6.49706	7.8286	15.273	7.89993	7.92865	8.26187	0.47341	0.0686584	0.236571	0.321368	0.942107	0.477635	5.38408	7.49354	3.42728	7.94182	7.26277	5.85673
Capana00g000509	0	0	0	0	0	0	0	0	0	0	0	0	0	0	0	0.0222656	0	0	0	0	0	0	0	0
Capana00g000510	11.3437	6.57977	7.55355	7.63368	8.23246	6.05586	11.3352	13.6762	17.1632	20.4992	18.1652	14.8287	6.81811	5.50815	5.80566	7.54541	7.2014	6.38592	10.0088	7.96319	13.3415	10.03	9.76634	11.0421
Capana00g000511	2.6958	4.68858	5.01608	2.42174	5.3893	2.74351	8.53121	8.55355	8.4245	9.17806	9.7224	9.34407	5.68901	2.96261	4.36814	3.72016	4.90598	4.14494	6.49397	7.6572	3.65104	7.86352	10.7256	10.7692
Capana00g000512	0	0	0	0	0	0	0.0746177	0	0.351819	0	0.0593931	0.067616	0.0749646	0	0	0	0	0	0.0644735	0.0767513	0.065463	0	0.0728173	0
Capana00g000513	2.87548	1.89615	2.07854	2.41347	3.20461	3.50248	5.15184	4.07667	4.0475	5.45505	4.19049	3.39484	2.83177	1.74152	2.23248	4.25119	2.90451	3.45583	3.17698	4.68244	1.93424	5.74512	3.03234	4.89429
Capana00g000514	0	0	0	0	0	0	0	0	0	0	0	0	0	0	0	0	0	0.0724285	0	0	0	0	0	0
Capana00g000515	0	0	0	0	0	0.092375	0.0539142	0	0	0	0.209825	0	0	0	0	0.174248	0	0	0.450566	0	0.056016	0	0	0
Capana00g000516	1.25819	4.8125	2.84857	2.05399	2.63013	3.40268	0.127881	0.0614676	0.0658149	0.190072	0.0639818	0.0604356	17.1441	313.086	71.5029	45.135	43.5998	46.1956	0	0	0	0	0	0.0596327
Capana00g000518	0.799549	0.401492	0.644174	0.909522	0.758454	0.25386	0.277968	0.143468	0.146798	0.202758	0.27874	0.566701	1.21499	0.914812	1.66712	0.941336	1.30841	1.52416	0.827731	0.292902	1.98169	1.00039	0.582539	0.679195
Capana00g000519	15.9201	7.77393	11.4113	5.36437	6.72726	8.7777	4.39135	3.40032	3.53005	2.29095	3.59391	3.6665	10.2093	13.3011	10.5302	11.134	11.3644	13.4078	4.56753	6.08007	5.27321	3.68361	5.62817	1.79714
Capana00g000520	80.6224	80.7433	92.176	119.598	91.4616	99.2407	33.7699	29.1633	37.374	27.8716	28.392	41.3566	199.579	216.313	207.58	205.712	201.514	269.62	62.405	85.439	87.1728	42.8062	43.8527	43.2108
Capana00g000521	0	0	0	0.0525352	0.0501561	0	0.23094	0	0.116745	0	0.226205	0.16347	0.1102	0.115482	0	0	0	0	0.278546	0	0	0.0943437	0.11582	0.42943
Capana00g000523	21.2791	16.0271	15.479	24.6191	20.3466	18.0929	37.6648	38.3359	44.1873	46.891	38.1276	23.7259	16.8288	19.7112	18.4857	25.102	17.7838	13.7394	27.8532	18.6164	17.3956	26.8507	17.8108	12.5391
Capana00g000524	3.5995	1.92655	2.43279	4.36334	4.54993	0.821568	0.0811828	0.0728525	0.955664	1.6303	0.2208	0.234238	2.70438	2.97009	4.10357	3.52982	3.28402	2.1187	0.655509	0.508918	0.529656	0.516933	0.293507	1.19207
Capana00g000525	0.0693766	0	0	0.113311	0.113208	0.109068	0.179184	0.0222813	0	0.102991	0.271555	0.218718	0.20739	0	0.15678	0.0814353	0.0551651	0.0605465	0.0677286	0.0520538	0.104717	0	0	0.212539
Capana00g000526	0	0	0.0396717	0.0391611	0	0.0383018	8.40095	7.4629	13.8524	6.93523	2.84293	2.60764	0	0	0	0	0	0	4.24894	2.42646	3.62345	2.86768	1.08557	0.667625
Capana00g000529	0.0410914	0	0	0.0815549	0	0	0.0456751	0.0439099	0.0851414	0	0	0	0	0.0942552	0	0	0.0962139	0	0.0869394	0.140068	0.086242	0.448737	0.0453243	0.0417243
Capana00g000530	0.516545	0.379219	0.403531	0.484881	0.465455	0.533794	0.771451	0.558837	0.686021	0.762091	0.555898	0.867242	0.824299	1.84169	1.41817	1.8211	0.59761	0.761632	0.947477	0.942034	1.00151	1.0134	0.488321	0.571879
Capana00g000532	0	0	0	1.87465	7.71761	0.0573831	1.54251	1.09695	2.44518	4.45174	5.55921	0.557531	0	0	0.0733892	2.34158	6.42256	0	0.194731	0.536796	0.193016	0.788121	0.7881	0.362965
Capana00g000533	0.142902	0.0621109	0.509435	5.84365	16.1054	0.0194723	0.960508	1.24386	2.47549	5.44279	5.2361	1.31015	0.0399098	0.0893232	0.558337	7.01256	14.3939	0.126711	1.40826	1.18215	0.649915	3.29279	2.44026	0.225258
Capana00g000534	0.0383666	0	0.0370122	0	0	0	0.082604	1.61936	3.71052	1.65406	1.42819	1.09291	0	0	0	0	0	0	1.50365	0.713086	3.43159	0.749052	1.03073	1.78303
Capana00g000537	0	0	0	0	0	0	0	0.0646886	0	0	0	0	0	0	0	0	0	0	0	0.135848	0	0	0	0
Capana00g000538	5.37461	6.9955	5.23429	2.28524	4.6396	2.98822	9.6743	7.29462	8.50041	8.56793	7.72564	7.63595	4.80725	2.91985	4.58677	7.0378	6.29722	4.76935	5.85535	10.3159	4.01033	5.88805	11.0484	5.60961
Capana00g000539	11.1614	12.8549	12.4111	6.07522	8.46428	8.04397	30.4062	25.2298	28.7439	28.3057	23.8425	22.7548	11.4023	6.45092	7.92857	10.4334	13.0124	12.9862	16.7233	24.9411	22.5774	31.5987	43.295	21.9845
Capana00g000541	4.24528	10.5505	4.39476	3.79777	4.81619	3.82113	10.5415	8.36876	7.78773	6.45665	10.0504	12.0784	7.20793	4.18621	8.05969	7.68461	8.60092	5.58808	10.4372	9.05481	4.30237	4.65303	8.87392	10.4461
Capana00g000544	0	0	0	0	0	0	0	0	0	0	0	0	0	0.0433288	0	0	0	0	0	0	0	0	0	0
Capana00g000546	0	0	0	0	0	0	0	0	0	0	0	0	0	0	0	0	0	0	0	0	0	0	0	0
Capana00g000548	0.34284	0.0916961	0	0.0300113	0.0297655	0	0.705755	0.366819	0.312775	0.17506	0.195163	0.224661	0	0	0	0.0361036	0	0	0.169858	0.422002	0	0.793126	0	0.128683
Capana00g000549	96.0196	131.405	131.117	99.9771	120.485	126.922	167.82	173.97	153.671	144.588	164.669	165.953	104.912	96.3092	101.187	95.5559	114.757	90.3004	110.957	105.808	104.466	87.6097	99.283	110.102
Capana00g000550	2.9547	5.21961	4.01184	3.4483	3.05056	2.44688	0.0691729	0.2314	0.242944	0.196843	0.0565916	0.167378	2.80012	3.42892	2.6046	5.32373	2.62765	1.63604	0	0	0	0	0.13935	0
Capana00g000551	0	0	0	0	0.372946	0	0	0	0	0	0	0	0.411091	0	0	0	0	0	0	0	0	0	0	0
Capana00g000552	0	0	0	0	0	0.0516933	0	0	0	0	0	0	0	0	0	0	0	0	0	0	0	0	0	0
Capana00g000553	0.375917	0.507715	0.355766	0.487271	0.565419	0.208215	0.0920217	0.0513236	0.0523011	0.063721	0.0516026	0.025999	0.0912915	0.148214	0.315748	0.625737	0.686581	0.754346	0.0630284	0.0405046	0.176081	0.13534	0.0946467	0.123541
Capana00g000555	0.573329	0.590481	0.393383	0.259955	0.313055	0.077592	0.640827	0.785864	0.930076	0.596079	0.658908	0.954463	0.571262	0.391631	0.357847	0.311681	0.470834	0.250297	0.767142	0.67851	1.05674	0.396701	0.901709	0.527737
Capana00g000556	0	0	0	0	0	0	0	0	0	0	0	0	0	0	0	0	0	0	0	0	0	0	0	0
Capana00g000557	0.0803447	0.158569	0.242262	0.0815549	0.038605	0	1.5821	0.765811	1.77724	2.17497	1.76945	1.32951	0.0890966	0.0888862	0	0.290016	0.367118	0.663207	3.77192	2.01835	5.78391	3.94147	4.8332	4.64715
Capana00g000558	0.886031	1.37855	2.85439	1.97216	2.06524	3.84746	0.519765	0.920729	0.888031	1.13285	1.44046	1.47802	0.553635	1.75316	1.11147	1.05254	3.5817	2.58194	2.53911	2.35548	3.59214	2.36657	1.59477	2.38031
Capana00g000559	74.9776	88.7591	112.051	85.3014	97.1901	98.974	163.681	173.532	157.48	168.807	164.761	145.763	75.2666	57.7313	66.1988	72.4928	84.3583	77.1935	127.911	126.662	87.0271	157.33	99.7774	115.04
Capana00g000560	1.16804	0.152981	0.606034	0.93238	1.67861	0.0915711	0	0.0517509	0	0	0.0931206	0	0.442295	0.740672	1.22613	0.791953	1.35885	1.3226	0	0.0543392	0	0	0.0536215	0
Capana00g000561	0.0603408	0.0910859	0	0.120723	0.0588648	0.0713163	0	0.110181	0.0834833	0.0675008	0.289909	0.3924	0.0646315	0.0334962	0.0167482	0	0.188367	0.0494397	0.0451714	0.24135	0.133433	0.105238	0.366369	0.0310113
Capana00g000562	4.40816	6.05168	13.5283	30.226	40.5714	12.5859	16.5078	14.6443	14.2783	19.3131	22.303	15.8642	6.99029	4.62239	8.68	19.5148	18.6592	9.98664	6.71554	7.797	6.1687	7.98572	13.8233	11.9211
Capana00g000563	0	0.0441943	0.170825	0	0	0	0	0	0	0	0	0	0.042596	0.0483282	0.143003	0	0	0	0	0	0	0	0	0
Capana00g000564	0	0	0	0	0	0	0	0	0	0	0	0	0	0	0	0	0	0.0367294	0	0	0.0363227	0	0	0
Capana00g000565	0	0	0	0	0	0	0	0	0	0	0	0	0	0	0	0	0	0	0	0	0	0	0	0
Capana00g000566	7.18198	8.05123	6.57627	7.04049	6.01195	7.37512	45.6333	49.9364	49.3283	36.3069	40.9207	34.3346	4.78678	5.65099	4.21274	8.64938	6.40807	6.053	47.0516	47.4689	35.1408	39.6978	32.4773	25.9274
Capana00g000567	1.93319	1.42988	1.36943	2.39645	2.98616	2.86993	3.17204	2.72573	2.21672	2.59501	3.25936	2.87806	2.03334	2.67494	2.20477	3.79756	3.35479	2.50666	3.55167	2.51137	2.09446	4.65831	3.411	3.51419
Capana00g000568	0.731614	0.347286	1.73031	1.52596	0.594213	0.247538	0	0	0	0.0965258	0	0	0.967502	1.9221	1.79191	2.72474	0.672061	0.58334	0.0174877	0	0.0173931	0	0	0
Capana00g000571	11.3216	9.99022	10.6209	16.953	16.6944	6.56067	12.7766	17.3005	19.0895	19.9909	18.881	11.7339	10.7308	10.0819	12.7513	18.3329	22.8398	10.2598	16.7327	10.4562	10.1272	18.6847	14.7457	13.9372
Capana00g000572	0	0	0	0	0	0	0	0	0	0.0307073	0	0	0	0	0	0	0	0	0	0	0	0	0	0
Capana00g000573	1.80538	3.94064	1.13814	0.461648	0.696226	0.375411	32.8303	24.0926	34.6335	36.1044	23.5729	24.4236	0.646176	0.42518	0.557853	1.1245	13.8829	6.15495	25.7418	26.4593	32.717	49.8307	48.7046	34.4156
Capana00g000574	0.461731	0.311893	0.490547	0.243558	0.430681	0.332536	0.641865	0.862285	0.595424	1.85249	1.53951	0.970544	0.464362	0.206764	0.459125	0.571115	1.00839	0.568474	0.88726	0.876862	0.555791	1.17511	1.53143	1.2294
Capana00g000575	0	0	0	0	0	0	0	0	0.0149941	0	0	0.014319	0	0	0	0	0	0	0	0	0	0	0	0
Capana00g000576	0	0	0	0	0	0	0	0	0	0	0	0	0	0	0	0	0	0	0	0	0	0	0	0
Capana00g000577	12.9354	11.3809	10.8239	13.4183	14.7346	4.49128	3.54147	6.00919	6.63585	5.72624	6.39495	4.53662	7.68836	7.59181	6.61906	12.5768	11.5124	22.7435	5.39887	8.87772	8.41761	18.448	5.76042	12.8073
Capana00g000578	0.233512	0.211182	0.0324291	0.336414	0.286642	0.0314075	0.213647	0.14191	0.0370666	0.393056	0.261696	0.32306	0.0735047	0.0733311	0.18691	0.119199	0.396448	0.17778	0.0994129	0.571381	0.339158	0.164537	0.370634	0.307955
Capana00g000579	0	0	0	0	0	0	0	0	0	0	0	0	0	0	0	0	0	0	0.0296884	0	0	0	0	0
Capana00g000580	0.0687616	0	0.06753	0.0671507	0	0.0997583	0.0741054	0.252407	0.152434	0.074529	0.177102	0.109265	0.0376947	0	0.469992	0.0405088	0	0	0.36604	0.233731	8.24524	0.1151	0.114564	0.0691128
Capana00g000581	0	0	0	0.0349318	0	0	0	0	0	0	0	0	0	0.0383933	0.0778658	0.128278	0.0399351	0.0938622	0	0	0	0	0	0
Capana00g000582	0	0	0	0	0	0	0	0	0	0	0	0	0	0	0	0	0	0	0	0	0	0	0	0
Capana00g000584	26.1255	27.7875	26.2922	35.94	33.2558	31.0111	51.492	57.7349	59.3704	52.2067	87.2569	66.0289	37.5337	36.9168	38.059	28.8841	37.833	28.4714	35.3546	28.7246	50.1609	40.3816	23.7186	34.4102
Capana00g000585	0.271496	0.26936	0.212772	0.582619	0.257803	0.630978	0.365869	0.46157	0.294393	0.414607	0.690544	0.409647	0.443013	0.493326	0.317911	0.430963	0.598335	0.580755	0.419226	1.40845	0.579881	0.208652	0.351314	0.646673
Capana00g000586	6.13565	3.12198	3.72491	6.86449	12.3658	4.59811	17.026	12.5552	13.049	13.5034	17.6108	13.4311	3.73968	2.72873	3.30719	10.4359	10.0691	8.57409	12.5055	13.4116	6.39069	23.0409	13.9551	14.6327
Capana00g000587	0.165661	0.239547	0.0931696	0.327397	0	0.0451654	0.504016	0.243223	0.0499941	0.0525237	0.122218	0.150937	0.23857	0.269251	0.294861	0.275568	0.308049	0.423524	0.474313	0.483854	1.02068	1.82351	0.502439	0.363985
Capana00g000588	0	0	0	0	0	0	0	0	0	0	0	0.0282957	0	0	0.0296262	0	0	0	0	0	0	0	0	0
Capana00g000590	0.179188	0.24895	0.306072	1.46133	0.331762	0.841599	0.113452	0.105275	0.075319	0.28616	0.148626	0.218059	1.851	4.71722	3.77757	5.16416	3.5767	5.49881	0.316643	0.479279	0.319437	0.656463	0.0389505	0.249596
Capana00g000592	0.197864	9.50709	0.543403	0.0506313	0.144241	0.0468769	12.1035	11.6733	0.276794	0.387641	0.696546	0.152893	0.214152	0.453866	0.0618879	0.312966	0.440135	0.0645911	2.1731	2.49203	2.78331	1.65476	0.223452	0.205763
Capana00g000594	0.0560338	0	0	0	0	0	0	0.396663	0.368781	0.0619222	0.234252	0.300629	0.0607477	0	0.0631188	0	0	0	0	0.125744	0.491784	0	0	0
Capana00g000595	0.250329	0.105514	0.0500917	0.638831	1.45069	0.336401	1.64425	2.63017	1.11675	2.33843	2.45833	1.81404	0.224389	0.450618	0.228183	1.24896	0.78621	1.02497	0.71185	1.26229	1.34493	5.38629	1.72676	2.36483
Capana00g000596	2.16483	1.7751	0.529553	1.48973	1.16866	0.318043	1.48314	2.58559	3.49956	1.22505	2.2745	2.22887	0.983939	0.990206	0.581619	1.06144	1.84142	1.06097	2.1321	2.42881	2.23397	2.70533	2.43525	1.95615
Capana00g000597	8.58614	7.53658	8.2796	5.55345	8.21612	7.16129	2.45923	4.22219	1.98779	2.21179	2.91056	2.554	6.62254	4.55956	5.94366	4.08619	5.66916	5.43529	2.32146	3.01615	2.25737	2.26661	2.09106	1.85635
Capana00g000598	10.2067	12.534	8.61583	6.37773	7.56957	7.90732	20.5829	13.8685	12.2101	13.9115	13.9883	14.9085	11.3111	6.37965	8.55904	10.7618	10.1744	7.94798	17.2631	18.7507	18.5364	23.6999	18.055	18.3452
Capana00g000599	0	0	0	0	0	0	0	0	0	0	0	0	0	0	0	0	0	0	0	0	0	0	0	0
Capana00g000600	0.0440428	1.02268	0.389231	1.11738	1.11093	0.169938	1.38631	0.765989	2.35439	1.25648	1.40513	1.37686	0.424624	0.198426	0.659975	1.70721	1.55812	0.411827	0.689942	0.577851	0.414208	0.221575	0.836479	0.638562
Capana00g000601	1.85679	5.47539	3.81441	1.07686	0.476998	0.766835	10.9185	5.86383	7.24184	8.05127	7.14933	9.93256	2.49316	0.545835	2.04939	0.868951	1.93058	1.7117	4.16262	9.42153	2.73276	5.81052	11.6999	6.4701
Capana00g000602	1.5548	5.38056	2.77086	0.239728	0.742526	0.367438	7.30063	4.66663	6.26913	8.50983	6.63602	8.23647	2.58616	0.303031	1.64158	0.600401	1.66106	0.847009	3.60667	12.5696	3.5047	5.10617	14.1744	7.14126
Capana00g000604	0	0	0.114793	0.476123	0.0563701	0	0	0.176226	0.0656045	0.130612	0.0622847	0.0628516	0.190857	0.265323	0.682136	1.99545	0.506236	0.329685	0.418152	0.337297	0.318944	0.670111	0.199049	0.121951
Capana00g000606	58.891	53.6986	69.0379	94.7754	113.594	66.1707	89.7035	72.2178	84.6569	102.178	122.805	107.226	59.1876	55.6339	65.9643	96.9191	134.593	84.7806	71.315	85.0087	61.7554	85.5577	156.701	99.8514
Capana00g000607	1.14196	1.96677	1.32908	1.69275	2.53364	0.609907	3.36238	3.10828	3.29233	4.06531	3.44492	3.67819	2.18919	2.02065	2.30224	1.86896	2.83744	2.84931	3.64883	5.70989	5.67783	4.65875	7.73665	4.64297
Capana00g000608	20.9848	19.1555	13.5441	9.74821	13.2201	10.0693	27.4319	34.3467	31.9063	27.5634	30.6117	34.5307	24.525	10.8627	17.4347	17.978	22.2106	18.3987	31.7751	41.4476	27.8557	46.1023	32.9582	37.581
Capana00g000610	4.07248	6.86175	5.21657	6.64326	8.26673	2.59546	1.29102	0.706835	0.665109	0.771553	0.640905	0.50266	1.65626	2.50618	2.09102	4.41445	8.61146	5.39454	0.701928	1.33593	1.9417	1.92756	2.07173	1.30135
Capana00g000611	0	0	0	0	0	0	0	0	0	0	0	0	0	0	0	0	0	0	0	0	0	0	0	0
Capana00g000612	7.73621	5.61006	4.87423	3.23701	6.46398	6.37575	10.8168	10.4475	8.80476	8.87965	9.73992	11.461	9.29835	3.86317	6.0491	4.90591	7.70952	6.72921	9.1231	13.6531	6.87545	9.04302	16.3226	15.1485
Capana00g000613	0	0	0	0	0	0	0	0	0	0	0	0	0	0	0	0	0	0	0	0	0	0	0	0
Capana00g000614	5.82678	6.40521	8.80871	3.16239	3.25593	5.71903	0.459292	0.175625	0.0311175	0.40751	0.05535	0.145879	7.80521	13.4253	16.1037	6.62675	3.55949	12.4213	0.362187	0.0937198	0.027508	0.034422	0	0.0281945
Capana00g000615	0	0	0	0.0546589	0.168222	0	0	0.0886703	0	0.0276298	0	0	0	0.0953682	0.0316433	0.133718	0.136622	0	0	0	0	0	0	0.0292958
Capana00g000616	4.83528	4.61147	3.49	3.2038	27.7498	2.60926	8.57879	8.24311	9.11187	3.00566	6.36564	5.2048	1.31012	0.728246	1.54643	2.76584	8.65248	1.94024	16.4736	9.63622	21.2791	8.24007	6.04412	8.64104
Capana00g000617	0	0	0	0	0	0	0	0	0	0	0	0	0	0	0	0	0	0	0	0	0	0	0	0
Capana00g000619	0	0	0	0	0	0	0	0	0	0	0	0	0	0	0	0	0	0	0	0	0	0	0	0
Capana00g000620	0.173944	0.112292	0.16754	0.0566825	0.0273383	0.0819805	0.188815	0.296708	0.425597	0.60259	0.398449	0.423971	0.0600663	0.130577	0.0355922	0.453303	0.256552	0.328356	0.356687	0.357376	0.113026	0.222143	0.607335	0.531713
Capana00g000621	0	0	0	0	0	0	0	0	0	0	0.055034	0	0	0	0	0	0	0	0	0	0	0	0	0
Capana00g000622	0.25639	0	0.0273368	0.0550184	0.0276837	0.0538653	0.0624736	0.0272432	0.0312483	0.0314815	0.0555826	0	0	0.0616228	0.0348445	0.0684316	0	0	0.0595439	0	0	0	0.0623238	0
Capana00g000623	0	0	0	0	0	0	0	0	0	0	0	0	0	0	0	0	0	0.0605665	0	0	0	0	0	0.326158
Capana00g000624	87.8892	51.8097	51.1051	37.3552	40.5872	105.57	121.833	134.084	111.956	98.8771	110.833	165.091	75.0867	74.1308	48.5899	40.2904	39.928	106.645	79.0196	86.9554	157.212	88.5789	122.885	154.458
Capana00g000625	7.75967	11.2789	10.0367	8.6592	16.3987	13.5864	0.264436	0.847717	0.358989	0.213099	0.562673	0.23163	9.19828	7.06636	6.60864	5.11405	9.76865	7.17976	0.938958	0.498616	0.924609	0.54275	0.245273	0.585525
Capana00g000626	11.0101	7.82071	11.102	10.5075	10.3512	9.3143	7.82857	7.66105	5.67535	6.12813	8.84748	7.83864	7.58011	12.8715	8.36638	10.0957	19.5766	14.6537	15.4699	17.4154	12.7332	14.3411	10.8966	15.3768
Capana00g000627	132.998	163.393	122.605	99.9516	112.636	92.5481	402.003	383.781	424.781	484.987	459.956	471.139	126.889	136.597	118.892	139.845	220.542	339.558	455.757	578.232	916.64	884.693	811.822	791.541
Capana00g000628	0.341465	0.0712356	0.266379	0.20055	0.165004	0.225534	0.658208	0.525568	0.218005	0.693161	0.544837	0.758572	0.14791	0.0777424	0.158401	0.0826737	0.114352	0.168731	0.244799	0.54	0.371004	0.304498	0.413951	0.41657
Capana00g000629	104.876	77.8914	86.8816	88.5932	87.9525	86.0441	119.782	115.632	128.436	99.4065	102.74	141.776	81.1642	76.9151	70.8603	78.445	75.0076	112.803	95.2241	102.307	102.119	83.773	108.256	111.381
Capana00g000630	0	0	0	0	0	0	0	0	0	0	0	0	0	0	0	0	0	0	0	0	0	0	0	0
Capana00g000632	0.987652	1.17164	0.756072	0.488812	0.3749	0.732773	1.54771	0.802791	0.942964	0.935344	0.845144	1.04063	0.975019	0.572984	0.606952	0.446496	0.786602	0.254024	1.07957	1.41363	0.443928	0.663335	1.13462	0.59834
Capana00g000633	0	0.0167584	0	0	0	0	0.402057	0.157565	0.380944	0.359763	0.140734	0.210967	0	0	0	0	0	0	0.289842	0.180794	0	0.182994	0.0348863	0.176505
Capana00g000634	0	0	0	0	0	0	0	0	0	0	0	0	0	0	0	0	0	0	0.0451714	0	0.0444217	0	0	0
Capana00g000637	7.10316	8.94594	6.95009	26.656	37.8014	4.78248	21.0848	6.37809	10.2961	8.50997	9.52894	8.01242	206.039	456.413	390.046	489.37	480.668	364.812	26.2954	39.0783	25.5298	33.616	25.3304	34.9439
Capana00g000639	0	0	0	0	0	0	0	0	0	0	0	0	0	0	0	0	0	0	0	0	0	0	0	0
Capana00g000642	1.02394	0.583568	0.479053	0.1284	0.13004	0.500134	2.75964	1.85277	1.7516	3.18828	2.43093	1.95325	0.737004	0.506908	0.201326	0.518547	0.465043	0.214563	1.08808	1.16595	0.441605	1.54335	1.1202	0.816396
Capana00g000643	0	0	0	0	0	0	0.0397699	0.313134	0.759783	0.228838	0.101464	0	0	0	0.0218812	0.0412279	4.091	0.251206	0.321841	0.939272	6.574	4.21261	7.59161	0.343508
Capana00g000644	0	0	0	0	0	0	0.222014	0	0	0	0	0	0	0	0	0	0	0	0	0	0	0.113214	0	0
Capana00g000645	0	0	0.106425	0	0	0.0207166	0	0	0	0	0.0449724	0	0	0	0.0502529	0	0	0	0	0	0	0	0	0
Capana00g000646	0.0571417	0.0594337	0	0	0	0	0.0632097	0	0	0.127234	0.0606739	0	0.0652709	0	0.137331	0	0.0726331	0.154549	0.0561364	0.260502	0.056676	0	0	0
Capana00g000647	11.2211	10.4298	8.84274	12.0862	11.3945	9.1293	15.2276	13.5824	12.3573	13.7331	13.6189	16.0706	11.846	15.5201	12.2222	17.3672	13.7055	20.1189	15.3553	21.6337	11.663	19.0175	18.116	14.4335
Capana00g000648	1.54406	1.94007	1.2848	2.42487	1.99315	0.844837	0.737243	0.302015	0.350394	0.462932	0.462014	0.272967	0.942768	1.32599	1.34393	2.03221	3.24986	1.20202	4.51386	1.93907	0.924899	0.839612	1.2083	1.51497
Capana00g000649	0.0600007	0.0578848	0.347501	0	0.11274	0.111177	0.317038	0.801727	0.19337	0.188072	0.188551	0.435775	0.0670037	0	0.402424	0.148451	0.135002	0	0	0.134646	0.426069	0.145608	0.531218	0.180291
Capana00g000651	0.609251	0.911612	0.665949	0.342727	0.531015	0.892326	7.98865	6.1944	6.08797	6.09973	10.3056	6.29171	0.677861	0.505019	0.441167	0.301104	0.14925	0.178172	6.97467	7.97768	6.72675	1.97641	9.03437	4.34381
Capana00g000652	0	0	0	0	0	0	0	0	0	0	0	0	0	0	0	0	0	0	0	0	0	0	0	0
Capana00g000653	4.93135	4.38206	3.89682	3.04415	1.34796	5.1946	38.4591	39.3047	25.8002	34.1899	34.7995	23.7956	6.87257	6.90282	5.88167	3.83315	6.11288	7.79336	45.8258	47.0275	17.1335	20.5834	41.8443	27.8504
Capana00g000656	0.190257	0.0342737	0.199445	0.0856762	0.284037	0.0492455	1.84064	0.956119	1.63891	1.30787	0.987125	0.924838	0.449139	0.119021	0.144744	0.182085	1.11225	0.191625	1.92099	1.70265	0.273254	0.527544	0.888044	0.870798
Capana00g000657	0.562645	0.834975	1.63109	0.697001	0.513574	0.445955	2.07684	2.07876	2.97029	2.05422	1.44388	2.25668	0.744602	0.412855	0.764347	1.46151	0.826876	0.822805	1.70276	1.94102	1.71298	1.9379	2.63137	2.8277
Capana00g000658	1.28648	1.58671	0.87704	0.813262	1.37808	0.631316	3.15004	2.12517	1.46341	2.68784	2.12036	3.08902	0.9447	0.672985	0.667935	1.39068	1.11635	1.16262	2.56856	2.3894	1.31214	1.56673	2.88292	2.7707
Capana00g000659	2.02236	1.37863	1.12807	0.892203	0.143116	1.29016	2.35596	2.80412	4.71282	4.29317	2.41265	2.13709	1.751	1.45307	2.20041	1.45978	0.543503	1.23361	2.64242	4.0649	2.13441	4.32251	1.53605	1.40731
Capana00g000660	17.6752	12.4831	12.0013	9.53942	11.2102	21.2009	0.150856	0.261226	0.0769451	0.0336425	0.130705	0.438998	25.9156	24.4212	17.2272	9.50222	11.5384	18.9954	0.347089	0.393872	0.374707	0.127878	0	0.779999
Capana00g000662	0.313416	0.624271	0.850929	0.558901	0.416749	0.768375	0.606969	0.768506	1.33812	0.914521	0.88096	0.719671	0.881943	2.45155	4.04517	2.9333	1.56111	1.94935	1.32638	0.844743	1.16477	1.35933	0.896655	1.08274
Capana00g000663	3.58216	2.8572	4.71186	33.423	11.2588	4.2061	1.79706	2.26707	2.52679	2.33662	2.88162	2.83124	46.3935	65.6857	64.6291	140.049	53.4978	102.189	6.91919	9.72835	6.74821	6.90233	6.55922	6.41632
Capana00g000664	4.95169	4.26358	5.23472	4.50857	4.07351	4.25717	13.5341	13.8082	12.0145	10.5369	8.78806	12.8581	6.35073	4.75393	5.05645	5.99548	4.59618	4.27386	15.6087	16.5088	8.99683	8.82446	9.45711	11.6836
Capana00g000665	1.29863	1.0699	2.36699	1.76004	2.26959	0.321832	1.51191	1.68972	4.55227	3.66481	3.52811	2.18132	0.979588	0.578113	0.917964	1.93109	4.69558	1.18138	2.30817	2.13054	1.55032	4.36749	5.03049	1.99622
Capana00g000666	5.64768	3.29544	5.22217	4.88993	3.38008	3.68812	0.0570939	0	0	0	0.0908895	0.0551153	4.50265	3.1254	2.7416	4.68476	3.52409	3.1862	0.108674	0.224114	0	0.045385	0.111433	0
Capana00g000667	1.82805	2.42535	2.69207	2.2621	4.55726	2.54574	0	0.158363	0.0810198	0.119124	0	0	1.89398	1.47917	1.79587	2.0213	2.12807	0.98314	0	0.040414	0.359257	0	0.0401888	0.112861
Capana00g000668	31.8631	25.2779	24.127	74.1116	43.3109	32.888	12.3272	17.1515	17.4705	21.0599	24.7583	20.875	89.6458	144.04	144.631	139.303	138.179	208.099	37.7463	30.9725	32.4728	45.1708	23.1912	33.4934
Capana00g000669	0.552096	0	0.0832152	1.021	0.685137	0.120082	0	0	0	0.045991	0.0379665	0	1.69698	2.53991	3.58221	2.44131	3.67727	3.10093	0.265109	0.429806	0.144649	0	0	0.172515
Capana00g000670	0.304712	0.31067	0.504257	1.53312	2.38841	2.38105	0.763997	1.15031	4.33898	0.641292	0.770986	7.68586	4.0329	0.526819	0.347884	2.38237	0.329172	1.89977	0.605318	0.487938	0.582279	0.527882	3.97973	4.05896
Capana00g000672	15.6447	6.86802	8.9142	16.3615	11.9588	7.23783	17.5967	17.809	18.5734	17.8602	15.0961	16.3864	7.5079	11.5363	8.76971	18.0007	13.736	12.5819	18.7405	19.4184	20.2621	24.2101	23.5733	18.9754
Capana00g000675	0	0	0	0	0	0	0	0	0	0	0	0	0	0	0	0	0	0	0	0	0	0	0	0
Capana00g000676	0.0398828	0	0	0	0.193786	0	0	0	0	0	0	0	0	0	0.14249	0	0.22225	0	0	0	0	0	0	0
Capana00g000677	28.7736	22.1844	31.1995	37.1919	33.8582	27.8222	35.7206	42.0148	40.5122	46.0889	49.5932	38.1367	36.0787	49.1172	38.603	50.8151	44.4691	61.1181	49.5911	34.1464	47.0036	54.3677	41.2815	51.8143
Capana00g000678	0	0.0288149	0	0	0	0	0	0	0	0	0	0	0.0333543	0	0	0	0	0	0	0	0.233014	0	0	0
Capana00g000679	1.44917	0.98287	0.781114	0.731103	1.22411	0.750371	7.29933	6.45857	6.12159	5.59423	4.39935	5.72178	1.59414	0.446273	1.08442	0.517367	0.747253	0.417663	5.30737	5.8286	4.7275	4.39515	2.84639	2.697
Capana00g000680	0	0.1347	0.417897	0.170682	0.201686	0	0	0	0.0466246	0.0942464	0.361359	0.0429511	0.214788	0.426032	0.0935369	0.637141	0.23539	0	0.624322	0.048754	0	0.0753563	0.658718	0.254283
Capana00g000681	17.0586	16.3544	17.0529	26.6925	29.3775	10.7056	24.1046	26.6226	32.3817	21.8627	27.5922	35.2534	17.7632	16.1913	18.7687	28.7471	32.2827	15.967	39.9524	53.0219	33.09	29.7436	36.1149	31.8104
Capana00g000682	0	0	0	0	0	0	0	0	0	0	0	0	0	0	0	0	0	0	0	0	0	0	0	0
Capana00g000683	0	0	0	0.133439	0	0	0	0.0864516	0.0495806	0.0484439	0	0	0.0442999	0	0	0	0.0508508	0	0	0	0	0	0.0997134	0
Capana00g000684	17.35	14.2273	17.635	30.7121	23.3307	14.0022	33.3875	35.3542	40.3636	51.119	44.1345	27.2657	12.4598	18.3096	16.7502	18.8762	23.8764	14.5311	30.144	18.9193	26.8051	50.3674	34.459	29.9372
Capana00g000685	0	0	0	0	0	0	0	0	0	0	0	0	0	0	0	0	0	0	0	0	0	0	0	0
Capana00g000687	0	0	0	0	0	0	0	0	0	0	0	0	0	0	0	0	0	0	0	0	0	0	0	0
Capana00g000688	9.43736	19.6722	2.75318	7.68942	5.41012	3.22913	8.19897	5.12244	6.57729	119.82	45.4109	6.51466	2.90896	6.14313	5.50071	13.5879	514.416	243.664	9.36911	31.4343	119.493	128.018	347.441	115.637
Capana00g000691	0	0	0	0	0	0	0	0	0	0	0	0	0	0	0	0	0	0	0	0	0	0	0	0
Capana00g000692	0	0	0	0.107494	0	0	0	0	0	0	0	0	0	0	0.0335748	0	0.0341111	0.188405	0	0	0	0	0	0
Capana00g000693	0.187801	0.836018	0.0612481	0	0	0.117463	0.0341039	0.0975541	0	0.0686473	0.027901	0.0317638	0.192004	0.0361677	0.108682	0.0718713	0.587821	0.0927631	0.1911	0.106151	0	0	0	0
Capana00g000694	0	0	0	0	0	0	0	0	0	0	0	0.0427954	0	0	0.0487822	0.197353	0	0	0.23085	0.0455993	0	0.241966	0	0
Capana00g000695	0.387922	2.12259	1.31955	2.34503	1.17429	1.17245	1.55901	0.988548	2.04789	1.21204	2.20424	2.14739	4.07623	12.5857	15.6561	12.4601	3.65179	2.522	3.01808	1.71313	2.3963	4.12353	1.93249	1.19815
Capana00g000696	0.0323338	0.290083	0.162493	0.0330956	0	0.0312682	0.293108	0.0655108	0.0705427	0	0.0635945	0.202055	0.330248	0.831037	0.326466	0.268885	0.477633	0.084441	2.73921	5.75103	3.93696	2.72541	1.77647	0.804678
Capana00g000697	0.324192	0.623088	0.431037	1.26505	0.631001	0.419822	0.348283	0.547655	0.527592	0.449083	0.616681	0.588705	2.94174	8.23612	6.44546	6.24095	3.63286	6.11733	1.27609	1.28424	1.28849	0.920106	0.755508	0.795351
Capana00g000699	1.32674	1.14425	0.847104	0.440775	0.849449	0.710757	1.40281	1.57137	1.4006	0.908171	1.19929	1.5562	1.00477	0.579711	0.77209	0.735614	0.696394	0.422494	0.987258	1.09261	0.625168	0.659211	1.16247	0.844326
Capana00g000700	0.320332	0.277112	0.840751	0.266949	0.130537	0.520272	0.447196	0.400532	0	0.151877	0.482031	0.469981	0.238793	0.0509406	0.106278	0.104408	0.785024	0.251719	0.095753	0.155181	0.14737	0.0863512	0.252393	0.0931879
Capana00g000701	9.51452	9.78651	3.88748	6.386	6.44077	6.35706	51.7595	31.631	27.0251	38.571	27.0505	21.167	8.48956	7.55876	7.5106	5.34235	36.9814	20.1818	117.627	48.0559	104.148	70.7347	49.0756	42.8233
Capana00g000702	0.749045	0	1.21458	2.29607	0.123154	0.176117	2.84419	2.6195	2.25562	2.80828	2.4296	2.92475	0.690691	0.991727	0.726514	2.28584	0.763394	0.686154	1.88513	2.48142	5.90273	4.62962	5.00062	0.95757
Capana00g000703	0.177669	0.0439062	0.0848483	0.23842	0.127731	0.0615833	31.6841	27.4532	22.7695	16.8779	7.74059	16.4312	0.0968066	0.0239644	0.10412	0.402042	0.0518801	0.0434511	25.3885	36.6974	24.7859	13.5704	7.33988	8.52539
Capana00g000704	4.34451	1.92625	3.04757	5.42581	6.10987	3.29719	11.759	8.13949	8.06213	14.4619	11.6015	5.58596	2.36291	4.5114	4.1057	6.30488	5.59672	4.37967	7.70186	5.28199	5.48012	8.17498	5.49061	3.18014
Capana00g000705	0	0	0	0	0	0	0	0	0	0	0	0	0	0	0	0	0	0	0	0	0	0	0	0
Capana00g000706	6.36025	7.23199	5.08573	3.0957	6.04527	6.36307	6.47675	8.60882	8.29924	8.16937	8.17958	7.81069	5.19824	3.71197	5.20763	4.71329	6.13478	4.14591	3.9016	6.5146	4.97609	2.8696	7.00975	4.75367
Capana00g000707	1.10088	3.58939	0.985371	0.165705	0.825987	0.573761	3.24472	3.69245	2.19859	3.98149	4.96128	2.90217	2.64546	0.645193	1.92731	0.898804	1.53935	0.681827	1.88206	3.64019	1.43861	2.07749	5.24086	3.50963
Capana00g000708	0	0	0	0	0	0	0.0409627	0	0.165661	1.22457	0.145663	0.121931	0	0	0	0	0.20909	0.328983	1.16422	0.81078	1.84157	0.339143	1.37142	0.38229
Capana00g000709	1.86486	5.05143	4.34113	2.94024	3.51377	5.29226	0.205499	0.260572	0.349685	0.205658	0.331989	0.260282	33.3416	47.6448	187.605	47.831	89.8024	66.3114	0.0630696	0.142902	0.0718696	0.0640487	0.138765	0.0635707
Capana00g000710	0.562888	1.02416	0.546137	1.27712	0.772165	1.06207	0.067892	0	0	0.0693758	0	0.257064	9.00052	9.84929	12.2688	11.5811	10.0343	10.879	0.141845	0.0704397	0	0.0554706	0	0
Capana00g000712	0.00901828	0.0556517	0.0451087	0.0178155	0.0173209	0.0259884	0.00940701	0	0	0	0	0	0.197618	0.268317	0.0866958	0.108994	0.076744	0.0782285	0.0297021	0.0521445	0.00894478	0	0.0200124	0
Capana00g000713	0.0462804	0	0	0.0918536	0.0217099	0.130639	0	0	0	0	0.0480422	0.194074	0.076769	0.129569	0.216106	0.162244	0.1571	0.141903	0	0.078878	0.0448765	0.0231712	0	0.047071
Capana00g000714	0	0	0	0	0	0	0.335749	0	0.173694	0.22292	0.681286	0.285879	0	0	0	0	0.101128	0	0.401841	0.10812	0.166234	0.143835	1.18131	0.542556
Capana00g000715	0	0	0	0	0	0	0	0	0	0	0	0	0	0	0	0	0	0	0	0	0	0	0	0
Capana00g000716	0.14224	0.222089	0.228627	0.187331	0.411613	0.700196	0.85994	0.441962	0.788823	0.660204	1.11832	0.641999	0.262976	0.106379	0.107702	0.429055	0.298631	0.145376	0.48832	0.322494	0.517064	0.855159	0.831052	0.430467
Capana00g000717	0.220455	0.185472	0.0251879	0	0	0.0243748	0.687042	0.497309	0.419528	0.188416	0.230747	1.22368	0.174385	0.0562862	0.122935	0	0.0637084	0.251567	0.900331	0.567941	0.454009	0.205344	1.05752	1.03635
Capana00g000718	2.89121	6.57551	2.35867	1.26108	1.86449	1.35942	12.4573	10.657	9.99278	10.565	11.7099	10.2912	3.92949	1.22075	2.28733	3.60498	3.61881	1.6194	5.98417	9.96736	2.85115	5.80929	9.69329	5.60885
Capana00g000719	0	0	0	0	0.0165021	0	0.246944	0.0671904	0.268423	0.146932	0.0155407	0	0	0	0	0.0613929	0.0218276	0	0.190516	0.0388685	0	0	0.0381065	0
Capana00g000720	2.83471	1.50206	1.78233	1.1797	0.813075	1.57016	247.022	208.922	425.066	543.679	398.261	383.131	1.8515	0.289969	0.261463	0.407951	1.8776	0.536854	307.379	439.202	794.534	699.1	873.461	674.054
Capana00g000721	0.124691	0.0478602	0.193829	0.140112	0.0898724	0.101377	0	0	0	0	0	0	0.0849961	0.189982	0.157552	0.273367	0.201235	0.525526	0	0	0	0	0.017192	0.158422
Capana00g000724	34.1692	32.4746	34.0891	40.6104	50.2026	26.4862	36.3527	39.1675	34.1903	27.7386	31.1731	33.2644	26.7864	25.2213	26.4835	37.7587	40.1338	38.8654	35.3302	41.385	47.8401	24.3224	31.5987	25.6735
Capana00g000725	1.09963	1.57882	0.963579	2.121	3.14447	0.625522	2.85281	4.46227	6.78147	5.06643	4.31276	2.63672	0.719593	1.18294	0.629304	2.04493	2.23809	0.946692	2.82651	2.12114	4.52181	1.73241	2.67656	2.87673
Capana00g000726	0.689696	0.335059	0.264671	0.565947	0.86205	0.514947	2.43798	1.16579	0.390271	0.362182	0.538416	0.656515	0.278491	0.419938	0.852227	0.919756	0.395693	0.351071	0.546245	0.671941	0.242517	0.363474	0.272802	0.640171
Capana00g000728	0	0	0	0	0	0	0	0	0	0	0	0	0	0	0	0	0	0	0	0	0	0	0	0
Capana00g000730	0	0	0	0	0	0	0	0	0	0	0	0	0	0	0	0	0	0	0	0	0	0	0	0
Capana00g000731	0	0	0	0	0	0	0	0	0	0	0	0	0	0	0	0	0	0	0	0	0	0	0	0
Capana00g000732	0.24261	0	0	0	0	0	0.710092	1.57511	0.40894	0.696705	0.493247	0.331718	0	0	0	0	0	0	1.22156	0.2323	0.0337149	0.687355	0.384975	0.350174
Capana00g000733	0	0	0	0	0	0	0	0	0	0.102346	0	0	0	0	0	0.0544096	0	0.189377	0.107882	0	0	0	0	0
Capana00g000734	0.592719	0.333396	1.30143	0.815803	0.55624	2.27914	5.24786	1.20942	4.30622	1.5526	2.39007	0.94324	0.612554	0.705227	0.439472	1.57341	0.152886	2.99244	1.37771	0.887866	2.18148	0.584731	2.59161	1.19176
Capana00g000735	0	0	0	0	0	0	0	0	0	0	0	0	0	0	0	0	0	0	0	0	0	0	0	0
Capana00g000736	16.3989	13.7824	8.91887	7.61094	10.1483	4.5085	6.41205	6.27398	5.73886	6.04895	6.10949	3.55506	10.7679	12.9147	13.2847	18.5394	24.6377	12.376	7.3802	9.55765	5.90043	3.9095	3.8905	4.22441
Capana00g000737	0.0383056	0.0194755	0	0.0188474	0	0	0	0	0.0838334	0.0833851	0.0916836	0.100314	0	0	0	0.0236935	0	0.0253216	0.083307	0	0	0.187274	0.0415511	0.190353
Capana00g000738	0	0	0	0	0	0	0.168749	0.0555892	0.0569404	0.0946571	0.165928	0.0544928	0	0	0	0.0202026	0	0.0170026	0.0783593	0.0194565	0	0.105203	0.132447	0.0525072
Capana00g000739	0	0	0	0	0	0	0	0.171896	0.284559	0.143399	0.0345931	0	0	0	0	0	0	0	0	0	0	0	0	0
Capana00g000740	0.00828554	0	0.00810727	0	0	0	0.375121	0.238623	0.0639531	0.278419	0.213681	0.227934	0	0	0	0	0	0	0.097796	0.153161	0.00952272	0.134688	0.0651627	0.0344795
Capana00g000741	1.57465	2.35021	0.576906	0.977378	1.1033	0.03695	1.19526	1.11463	4.58854	38.3089	20.1174	7.21875	0.599382	0.976259	0.697025	1.03051	22.4737	8.47346	5.60702	5.1951	12.9832	28.6005	50.0299	25.6885
Capana00g000742	15.0259	17.0879	10.8071	4.7485	7.42372	6.96641	23.081	19.153	19.1285	14.4711	16.0641	14.7347	15.9899	7.51036	13.477	10.8073	13.0612	4.9573	15.3605	19.0064	10.5809	8.97889	17.0834	13.4698
Capana00g000743	16.3291	15.4606	16.7992	26.488	21.1401	14.74	35.8729	44.6708	51.0342	63.4388	45.6216	29.5369	14.4734	12.0946	16.0837	20.9515	23.1903	13.8481	42.7726	34.5687	35.5702	41.3027	53.8972	47.3037
Capana00g000744	3.45195	2.40109	2.97863	2.5824	3.29825	3.48433	4.2108	4.4042	3.39159	3.66396	4.57939	2.18818	3.31202	4.09371	3.45677	6.78875	3.21988	4.88943	2.39892	3.13764	2.80265	2.73395	3.85649	2.53329
Capana00g000747	0	0	0	0	0	0	0	0	0	0	0	0	0	0	0	0	0	0	0	0	0	0	0	0
Capana00g000749	0	0	0	0	0	0	0	0	0	0	0	0	0	0	0	0	0	0	0	0	0	0	0	0
Capana00g000751	32.9269	14.3519	14.3117	23.3346	17.9842	17.2136	24.5514	23.9065	29.8468	28.555	28.0632	21.1405	16.5087	14.4475	15.0493	20.1228	19.9869	16.1834	19.605	11.0855	11.4258	25.3677	15.4871	13.7473
Capana00g000752	0.0599858	0	0	0.0301899	0	0.114274	0	0.0586776	0	0	0.0589904	0	0.102779	0	0.0336479	0	0	0.0797242	0.0294653	0	0	0	0	0.0312032
Capana00g000753	0	0.132816	0.319983	0	0.496441	0.0622328	0.134255	0.137776	0.212374	0.143293	0.136664	0.348127	0.349556	0.950146	0.837701	1.27111	0.591553	0.465212	1.13619	0.660716	0.340139	0.653724	0.795245	0.331586
Capana00g000756	6.59662	16.6076	7.1214	17.3518	9.03798	6.14853	9.36265	13.0197	19.8961	15.8525	14.475	18.4231	29.3361	53.1545	64.428	71.2375	34.7591	25.8934	26.569	13.548	17.601	27.3448	13.9356	17.4751
Capana00g000757	0.0366212	0.0380901	0.0717788	0.0368617	0	0.0347044	0.0405101	0.107467	0.205182	0.298028	0.144054	0.117164	0.155867	0.125129	0	0.36802	0.0886909	0.0478188	0.145825	0.0836887	0.15147	0.282431	0.0414752	0.0752652
Capana00g000758	0.0803447	0.0417837	0.0786159	0	0	0	0.137025	0.042096	0.0874999	0.128801	0	0	0.0805452	0	0.191876	0.0468252	0.046228	0	0.172827	0.418046	0.2585	0.349018	0.226388	0.0825637
Capana00g000759	0	0	0	0.0310324	0	0	0	0.0646125	0	0	0	0	0	0.0350661	0	0	0	0	0.0310948	0	0.0708668	0	0	0.032074
Capana00g000760	0.463409	0.0492352	0.0906759	0.185608	0.175537	0.177478	0.238419	0.0926187	0.10258	0.139673	0.186988	0.0501739	0.188175	0.731826	0.222863	2.42492	0.2728	0.307033	0.529255	0.522797	0.752868	0.454454	0.307087	0.519488
Capana00g000764	0	0.188369	0	0	0.104279	0.0343251	0.0400674	0.035431	0	0	0	0	0	0	0	0	0	0	0	0	0	0	0.0817323	0
Capana00g000768	0	0.0568781	0.0563984	0	0	0	0.863541	0.241594	0.0644636	0.178075	0.278891	0.121143	0	0	0	0	0	0	0	0	0.123414	0.357689	0	0
Capana00g000769	11.8548	8.93118	9.29344	11.0437	14.299	11.5782	12.2217	17.0599	8.71221	10.3845	9.76197	11.1484	11.0228	10.4377	9.37149	13.9991	13.2767	17.0668	20.281	20.4361	16.3328	12.1352	15.331	13.6585
Capana00g000770	0.0411071	0	0	0.0779428	0.116353	0.0763092	0	0	0	0	0	0	0.0833063	0.3145	0.142989	0.193889	0.32889	0.366145	0	0	0	0.0404117	0	0
Capana00g000771	0.698278	0.170021	0.160368	1.52372	0.476947	0.509108	0	0.0397783	0	0	0.12316	0.0446332	3.09229	3.69116	4.73329	5.39158	6.23606	8.37347	0.387062	0.28009	0	0.161707	0.0910003	0.0413405
Capana00g000772	0	0	0	0	0	0	0	0	0	0	0	0	0	0	0	0	0	0	0	0	0.0382233	0	0.042759	0
Capana00g000773	0	0	0	0	0	0	0	0	0	0	0	0	0.0194973	0	0.0197246	0.0204938	0	0.0934697	0	0	0	0	0	0
Capana00g000774	0	0	0.178919	0	0	0	0	0	0	0	0	0	0	0.0505732	0.105343	0	0	0.0618196	0.046106	0	0	0.113474	0.309455	0
Capana00g000775	0.838871	1.4578	0.868272	1.93932	1.4146	1.07718	1.72038	1.24622	1.28883	1.52581	1.73195	1.7398	2.17268	5.54456	5.77431	6.7273	1.51714	2.5457	3.30389	4.59645	3.26271	1.76358	1.7728	3.32525
Capana00g000776	0.188852	0	0	0	0.0447958	0	0.0530732	0.051022	0.101672	0	0	0.0480931	0.10664	0.267133	0.0523675	0.236267	0	0.0631257	0.309924	0.268886	0.0925974	0.0421889	0.156452	0.0949084
Capana00g000779	0	0	0	0	0	0	0	0	0	0	0	0	0	0	0	0	0	0	0	0	0	0	0	0
Capana00g000780	0	0	0	0	0	0	0	0	0	0	0	0	0	0	0	0	0	0	0	0	0	0	0	0
Capana00g000781	0	0	0	0	0	0	0	0	0	0	0	0	0	0	0	0	0	0	0	0	0	0	0	0
Capana00g000782	0	0	0	0	0	0	0	0	0	0	0	0	0	0	0	0	0	0	0	0	0	0	0	0
Capana00g000784	0	0	0	0.0107612	0	0	0	0.0209157	0	0	0.0116612	0	0	0.0501681	0.0246367	0.0127407	0	0	0	0	0	0	0	0.0652113
Capana00g000785	0	0	0	0	0	0	0	0	0	0	0	0	0	0	0	0	0	0	0	0	0	0	0	0
Capana00g000787	0.0645722	0.892585	0.442466	0.704331	0.922483	0.305945	1.80116	2.04838	2.1972	1.26722	1.88992	1.40598	0.546598	0.784812	0.315923	0.77391	1.31684	1.30711	0.260654	2.39799	0.290216	1.17526	2.19668	0.459619
Capana00g000788	0.347386	0.971664	0.633168	0.558859	1.17964	0.813399	6.12593	2.21909	7.68826	9.29088	6.04822	0.819218	0.147163	1.17445	3.20867	1.32827	4.63512	3.33308	0.541308	0.837501	0.282013	0.499006	0.936355	0.240557
Capana00g000790	7.11142	7.69858	4.64233	5.7533	5.1043	5.01473	15.7566	13.5941	13.3669	12.5441	11.9374	10.1976	5.35236	5.08598	5.2899	12.1222	5.79497	6.9375	6.60743	10.0195	9.84752	14.8241	16.3811	8.23278
Capana00g000791	4.45258	5.06113	3.6305	1.86981	3.95893	2.93056	13.7736	12.6186	14.1998	13.9894	11.8601	8.34594	4.01245	2.0663	4.48073	7.1753	4.16119	5.23848	9.33898	11.7446	15.5939	8.89779	19.2215	6.66917
Capana00g000794	0	0	0	0.0295964	0	0	0	0.192051	0	0	0.032434	0	0	0	0	0.038652	0	0	0	0.0350575	0	0	0.0338919	0
Capana00g000795	0	0	0	0	0	0	0	0	0	0	0	0	0	0	0	0	0	0	0	0	0	0	0	0
Capana00g000799	14.487	11.0505	6.22045	7.5495	10.3349	14.0907	159.572	153.554	168.405	97.5125	68.5321	73.2784	8.76462	5.9151	6.96066	2.37869	6.50923	7.76865	144.685	94.0002	117.488	72.9621	41.0733	60.2713
Capana00g000800	0.0820268	0	0	0	0	0	0.0913502	0	0.134932	0	0.0426556	0.087136	0.0458874	0	0.0502605	0	0	0	0.0394656	0.092212	0.0461708	0.0997194	0.135567	0
Capana00g000801	0.455917	0.42223	0.327569	0.781745	0.462279	0.351939	0.278177	0.432637	0.158387	0.3585	0.291839	1.23901	0.654129	2.2605	1.35485	2.85088	0.251291	0.640632	1.36346	0.382033	1.02261	0.766792	0.45421	0.834393
Capana00g000802	0.732394	0.193945	0.19253	0.128223	0.311083	0.186172	0.3498	0.873247	1.03473	0.475702	0.325199	0.341147	0.211532	0.508969	0.596158	0.233135	0.0740545	0.468209	0.499954	0.515707	1.0595	0.777014	0.216894	0.266053
Capana00g000803	0.604294	0.911374	0.83844	4.31945	1.01448	0.66568	0.649626	1.32728	1.05984	0.737271	1.28895	1.17217	2.53094	10.6366	5.96606	22.9126	3.40094	3.01523	2.56712	1.49991	1.93415	1.67045	1.44538	4.44749
Capana00g000807	24.2016	29.2146	18.9729	13.84	18.3248	18.0094	48.6945	38.8043	38.6573	36.5547	37.3185	43.8982	25.6692	18.0326	21.9624	25.944	27.9943	27.5912	33.2717	56.396	31.1411	48.3558	38.7876	33.507
Capana00g000808	0	0	0	0	0	0	1.35662	1.02056	1.89789	1.05024	0.643403	1.06765	0	0	0	0	0.0260849	0	0.748917	0.560765	0.235857	0.892197	0.716182	0.698646
Capana00g000809	0	0	0	0	0	0	0	0	0	0	0	0	0	0	0	0	0	0	0	0	0	0	0	0
Capana00g000810	0	0	0	0	0	0	0.0652279	0.0655268	0	0.0342763	0	0	0	0	0	0	0	0	0	0	0	0.160122	0.0346913	0
Capana00g000811	0	0	0	0.054024	0	0.0519026	0	0	0	0	0	0	0.029759	0	0.060212	0	0	0	0	0	0	0	0	0
Capana00g000812	0	0	0	0	0	0	0	0	0	0	0	0	0	0	0	0	0	0	0	0	0	0	0	0
Capana00g000813	0.0323338	0	0.0632762	0.0165478	0.18624	0.0158153	0.0715349	0.10344	0.657943	0.463564	0.208885	0.136582	0.0733286	0.0178856	0.0388545	0.0565329	0.170027	0.153041	0.298093	0.245087	0.119883	0.214293	0.438531	0.38385
Capana00g000814	0	0	0	0	0	0	0	0	0	0	0	0	0	0	0	0	0	0	0	0	0	0	0	0
Capana00g000815	40.0718	39.4273	46.9324	75.4226	79.5419	49.7635	67.6582	73.2583	81.5245	72.6901	76.171	69.397	37.5374	43.1109	41.7156	65.3553	60.8499	49.7007	60.0313	64.1277	52.5416	62.5279	60.9865	65.5798
Capana00g000816	18.5635	15.5346	19.8784	21.322	21.428	19.1193	37.2156	35.4981	44.0645	38.7176	37.2412	39.752	17.0127	13.814	17.3864	19.6395	25.3475	17.3279	26.2047	26.2429	20.6431	25.0185	34.5251	34.3156
Capana00g000817	17.3562	6.26794	12.8806	23.6442	20.8354	11.6677	25.107	16.676	38.8825	48.0996	36.7811	30.9302	12.4394	15.4535	13.8643	22.9239	12.8109	17.4261	40.8392	26.4516	23.322	46.5017	19.0319	28.8492
Capana00g000818	0	0	0	0	0	0	0	0	0	0	0	0	0	0	0	0	0	0	0	0	0.0518243	0.366763	0	0
Capana00g000819	0	0	0	0	0	0	0	0.0840222	0	0	0	0	0	0	0	0	0	0	0	0	0	0	0	0
Capana00g000820	25.7026	32.2039	26.7929	22.3206	27.4018	24.2861	43.4722	40.3128	37.8475	34.4052	39.8171	39.5925	24.3462	21.1497	23.3316	25.1994	30.5469	30.1213	31.4746	34.7262	19.4726	47.4182	32.5993	35.9625
Capana00g000822	0	0	0	0	0.0793885	0	0	0.0426231	0	0.0467556	0.0957501	0.0221598	0.0236238	0	0	0	0	0.0103713	0.0221083	0.0356045	0	0.0256688	0.0233339	0
Capana00g000825	0	0	0	0	0	0	0	0	0	0	0	0	0	0	0	0	0	0	0	0	0	0	0	0
Capana00g000826	6.37224	18.9094	7.70977	3.13956	3.05091	1.98378	6.09895	5.64198	4.5457	3.69401	4.86269	6.90556	8.23902	6.33256	8.56031	8.43472	6.24612	9.49242	3.80213	5.12235	3.38155	1.87966	3.13811	4.97457
Capana00g000829	27.6952	26.919	21.8904	37.3411	30.9612	18.8019	13.4463	18.6794	24.2194	16.5615	20.0415	22.0208	90.5903	143.232	117.539	142.324	111.542	152.373	38.3657	31.8837	37.4363	32.7747	18.7325	30.1332
Capana00g000831	0	0	0	0	0	0	0	0	0	0	0	0	0	0	0	0	0	0	0	0	0	0	0	0
Capana00g000832	0	0	0	0	0	0	0	0	0	0	0	0	0	0	0	0.0443777	0	0	0.0375583	0.0435499	0.0427988	0	0	0
Capana00g000833	0	0.0417837	0	0	0	0.0785974	0.215825	0.125302	0	0.134859	0	0.084433	0.0445483	0	0.140396	0.148492	0	0	0.0789312	0.140068	0.0860157	0.0910061	0	0.0816787
Capana00g000834	0.180889	0.245252	0.350803	0.410884	0.341939	0.280874	0.253956	0.121496	0.393838	0.186072	0.241637	0.186139	0.381715	0.80144	1.75443	1.90952	0.206417	0.853548	0.496094	0.536796	0.358651	0.484182	0.330315	0.12185
Capana00g000835	0	0	0	0	0	0	0	0	0	0	0	0	0	0	0	0	0	0	0	0	0	0	0	0
Capana00g000836	0	0	0	0	0	0	0	0	0	0	0	0	0	0	0	0	0	0	0	0	0	0	0	0
Capana00g000837	0	0.0778689	0.0257374	0.0254858	0.0505192	0.050363	0	0	0	0	0	0	0.23301	0.449946	0.710097	0.419125	0.247773	0.172955	0	0	0	0	0	0
Capana00g000839	366.124	540.877	356.317	393.178	720.964	331.229	600.952	590.083	559.23	586.135	607.169	556.909	169.13	227.604	201.679	419.773	536.682	225.139	323.89	379.976	406.216	357.991	483.324	337.292
Capana00g000840	0	0	0	0	0	0	0	0	0	0	0	0	0	0	0	0	0	0	0	0	0	0	0	0
Capana00g000841	0	0	0	0	0	0	0	0	0	0	0	0	0	0	0	0	0	0	0	0	0	0	0	0
Capana00g000842	12.6577	6.40773	5.73004	4.99655	5.14333	9.16003	7.7773	8.6726	5.66559	7.03415	6.98521	6.6703	10.0235	11.5685	8.66927	7.41136	6.01885	11.807	10.0889	10.5013	10.6145	3.48297	7.556	7.73516
Capana00g000843	50.4616	63.619	51.1021	48.9708	54.0481	53.0374	77.8598	77.2642	78.1262	79.7334	78.148	80.8318	61.2561	51.5218	53.9909	51.8043	55.8822	56.7976	89.075	81.0624	88.5644	82.3131	66.5345	81.62
Capana00g000844	17.9984	17.1029	18.1898	22.858	24.1142	19.3163	35.217	29.0864	32.5644	32.503	33.6215	31.1855	13.175	13.32	12.1992	16.1195	17.7628	19.8316	29.0978	26.9411	23.8467	26.2965	23.8376	33.3156
Capana00g000845	3.86626	4.16468	3.64803	3.00234	2.16412	1.99394	8.53014	9.29964	6.69528	8.13344	6.8294	5.67668	2.52394	2.27833	3.49524	5.2465	2.20938	4.34667	5.37562	8.55546	3.37052	4.50914	6.40274	2.39929
Capana00g000846	0.0370496	0	0.106325	0.0364588	0	0	0	0	0	0	0	0.0397553	0	0	0.0834685	0	0.0416809	0	0.0837117	0	0.124888	0	0	0
Capana00g000847	17.4356	21.0672	16.7822	10.5233	13.5623	16.1106	29.6267	32.9	26.9806	26.376	30.3623	28.2185	16.3221	9.29986	13.3195	12.8627	15.9392	10.0661	19.1466	23.462	15.648	19.07	22.0198	23.4332
Capana00g000848	17.7819	7.71883	10.0974	7.6234	15.3142	10.2724	21.7416	18.2031	18.8536	16.9419	16.5659	21.0905	6.7164	4.73166	5.88095	5.54866	7.99608	8.32111	18.2241	15.1755	12.344	7.30215	11.2862	18.7612
Capana00g000849	0	0	0	0	0	0	0	0	0	0	0	0	0	0	0	0	0	0	0	0	0	0	0	0
Capana00g000850	7.98086	9.2267	6.56679	6.25015	3.12246	6.88196	4.81565	4.60215	8.01178	6.7569	5.984	3.67294	7.18986	9.369	6.72008	9.49784	6.13275	14.839	3.2126	5.50651	1.83248	4.76766	6.95467	5.54021
Capana00g000851	7.61961	15.5715	9.9844	5.92406	8.00021	6.32245	33.3661	26.4654	25.156	25.3229	27.8072	22.1644	9.96627	4.44692	8.76514	9.52434	13.2215	7.33077	12.595	24.2698	6.34599	18.6936	20.3853	17.6046
Capana00g000852	0.171223	0.0540577	0.162431	0.602947	0.587901	0.53025	0.304592	0.343077	1.103	3.77201	0.819089	0.404707	0.293903	0.183516	1.0099	0.735427	0.247746	0.164827	2.37547	0.252124	0.587397	0.712277	0.123847	0.339061
Capana00g000853	0.0127652	0	0	0	0	0	2.36453	1.56848	1.57281	1.89121	1.84837	1.42473	0.0122828	0	0	0	0	0	1.25624	1.33426	0.742228	0.453851	1.32227	1.10375
Capana00g000854	5.68695	2.41901	2.15459	4.25636	4.60927	4.95343	8.81364	5.12717	8.619	7.255	7.76817	4.6654	3.28916	2.04243	1.87382	4.67284	2.03198	4.12861	3.3203	3.45596	5.90089	3.72078	6.36811	4.40802
Capana00g000856	0	0	0	0	0	0	0	0	0	0	0	0	0	0	0	0	0	0	0	0	0	0	0	0
Capana00g000857	1.40502	1.00736	0.150558	0.151415	0.583024	1.14977	0.240256	0.397346	0.542685	0.489016	0.548825	0.233041	0.857154	0.639958	0.168049	0.0446284	0.572738	0.874999	0.302164	0.17116	0.430406	0.690423	0.250007	0.349364
Capana00g000858	1.33627	2.41686	0.12004	0.422784	0.939864	2.20286	1.55514	0.576658	1.73945	0.202502	0.892463	0.503593	1.77486	1.14462	0.501637	0.0696051	0.811789	1.87286	0.76421	0.345281	1.20944	0.0611636	0.602412	0.618006
Capana00g000859	0.173698	0.245594	0.219972	0.0665441	0.0670381	0.126476	0.165011	0.106385	0.0805797	0.134243	0.198179	0.129465	0.206212	0.0403308	0.0859947	0.191185	0.163842	0.0929415	0.135489	0.188779	0.0561927	0.0298194	0.158777	0.129493
Capana00g000860	0.13011	0.021237	0.259566	0.26052	0.292352	0.0624348	1.06155	0.653125	0.623349	0.544525	0.963436	0.693197	0.571631	0.723902	0.45241	1.40495	0.85983	0.826488	0.676696	1.01562	0.463266	0.513727	1.18706	0.598082
Capana00g000861	30.136	33.3897	58.9757	55.2267	34.3083	26.7475	12.8946	15.2745	31.7711	23.738	28.6543	16.8522	44.0895	41.5096	39.7985	52.1276	24.5585	39.1969	25.189	25.8075	36.5231	58.7906	15.5316	27.8053
Capana00g000864	0	0	0	0	0	0	0	0	0	0	0	0	0.0442773	0	0	0	0.0492715	0	0	0	0	0	0.0860182	0
Capana00g000865	5.34665	3.51885	2.69966	2.59432	2.88306	3.35042	2.35388	2.50807	1.90306	0.881327	1.86204	2.64237	4.07077	3.26317	3.15623	1.93348	3.88853	3.04896	1.42153	1.97415	1.22786	1.42524	2.59985	1.63068
Capana00g000866	9.73384	9.50371	7.6937	6.77991	6.38053	8.41841	10.4904	9.96202	12.2988	10.0695	11.0269	9.67861	9.62499	7.82723	6.87578	8.89661	7.15269	14.9892	9.6695	8.90914	7.91233	15.3972	8.56756	12.0341
Capana00g000867	17.6382	16.2358	16.3293	15.1183	16.9517	12.1841	0.0516361	0.102044	0.513843	0	0	0.0500157	10.5797	14.7581	15.4262	25.5682	28.8305	14.5982	0.0458579	0	0.0462987	0.0956219	0.104458	0.0485627
Capana00g000868	0.275838	1.9605	0.656465	1.23263	0.430007	1.71176	1.54327	1.18779	1.69598	0.847786	5.53184	1.38498	1.27111	0.781834	0.421582	0.692676	0.500821	0.500454	0.489415	0.84724	0.522254	0.576638	0.606768	0.917386
Capana00g000869	0.349694	0.301205	0.0942266	0.526626	0.665978	0.11791	0.730457	0.502939	0.964797	0.634773	0.464176	0.363394	0.329116	0.433357	0.87823	2.00246	0.821019	0.927648	0.78365	0.797644	0.610855	1.07006	0.658164	0.660453
Capana00g000870	6.5251	6.76412	7.19779	6.79402	7.3838	6.51142	14.7978	14.3021	14.3022	12.9535	16.327	14.6841	7.16158	4.03303	7.82951	9.03153	10.3365	8.7114	12.5761	11.6656	12.5564	12.741	17.2336	17.8726
Capana00g000871	139.401	91.2308	129.804	155.371	166.138	175.962	201.508	213.556	228.961	202.111	219.219	234.545	143.467	153.452	127.542	134.081	149.239	176.018	197.328	173.918	302.466	216.756	250.905	286.9
Capana00g000873	17.1434	29.672	15.6935	9.34413	20.3164	27.7814	71.8266	96.8072	126.651	139.759	65.1703	65.0429	14.4196	9.44745	8.4245	7.61264	34.155	15.3932	69.3322	134.054	194.75	75.6126	114.557	68.4176
Capana00g000874	19.0679	45.4131	5.51322	5.80511	21.206	6.55321	133.828	134.971	89.046	69.3457	57.6624	67.8859	5.80024	3.88193	2.54822	3.23476	11.3935	3.8672	112.608	86.4857	59.1294	108.284	50.4096	46.5865
Capana00g000875	36.0129	39.1109	36.1748	30.5224	37.4306	33.4363	7.08482	6.17266	5.93509	6.30268	6.98824	6.93971	29.2176	24.5608	27.1409	35	31.591	45.8996	4.23852	6.79748	3.20981	6.338	8.2416	6.99532
Capana00g000879	1.40346	2.09559	0.294251	0.372272	0.17694	0.418767	2.41349	2.25938	1.56493	0.411232	0.504669	0.75474	0.367287	0.0839398	0.26803	0.172654	0.722816	0.248996	1.26488	0.842658	0.504642	1.00152	0.537676	0.415105
Capana00g000880	9.71064	10.9864	13.4511	13.1185	23.2666	11.1303	5.9181	3.83149	4.48397	2.15932	3.73371	3.89461	11.442	9.89639	13.6931	16.4417	23.0435	11.5368	3.75863	2.84687	3.4379	2.27008	3.27075	4.23843
Capana00g000881	16.1715	17.5284	16.4018	16.5585	20.9252	17.9493	35.396	30.8741	32.8792	31.4043	35.4421	29.4022	13.7499	14.1837	14.4999	15.4477	17.6758	22.1631	19.7762	24.7845	18.6211	20.699	29.1958	22.2287
Capana00g000882	0	0	0	0	0	0	0	0	0	0	0	0	0	0	0	0	0	0	0	0	0	0	0	0
Capana00g000883	0	0	0	0	0	0	0	0	0	0	0	0	0	0	0	0	0	0	0	0	0	0	0	0
Capana00g000884	1.11882	2.68591	1.6726	5.26739	2.96295	2.27303	1.11439	3.24734	1.98887	3.48688	5.05103	3.56083	18.5957	31.2482	22.2309	17.3222	19.6477	11.3104	9.73898	9.05099	11.597	8.34255	5.12658	6.16028
Capana00g000886	0	0.184632	0.284122	0.0575169	0	0.0552584	0.0632097	0.115773	0.0639079	0.118617	0.22808	0	0.322545	0.259973	0.604307	0.558627	0.136856	0.490351	0.123664	0.396645	0.179026	0.212763	0.0644698	0.11744
Capana00g000887	0	0	0	0	0	0	0	0	0	0	0	0	0	0	0	0	0	0	0	0	0	0	0	0
Capana00g000889	0	0	0	0	0	0	0	0	0	0	0	0	0	0	0.487618	0.0647477	0	0.0734741	0	0	0	0	0	0
Capana00g000890	0	0	0	0	0	0	0	0	0.179354	0	0	0	0	0	0	0	0	0.0698	0	0	0	0.199037	0.0593109	0.0555203
Capana00g000891	0.0401723	0	0	0	0	0.0785974	0.041904	0.042096	0.0449292	0.0894495	0	0.0440922	0.134984	0	0.0965476	0	0.0924559	0	0.445454	0.462869	0.356715	0.349018	0.0909941	0.206036
Capana00g000894	3.77838	3.36808	2.42041	2.58528	2.20648	2.25356	0.157455	0.114058	0.181471	0.268092	0.234107	0.029282	1.703	3.59415	2.18949	3.98946	1.70751	6.06352	0.19345	0.187123	0	0.0276544	0.0759034	0.168466
Capana00g000897	0.813742	1.49277	0.773157	0.537392	0.715404	0.448787	2.34432	1.33844	0.573344	2.38231	1.77096	0.760661	0.551426	0.799297	0.559035	1.00834	2.14303	2.20299	1.342	1.66841	1.72371	3.38752	2.85065	1.25584
Capana00g000898	13.4945	13.9003	11.885	8.11588	7.40488	8.00668	19.2439	19.5009	13.9548	14.7153	14.5939	15.5777	9.46694	11.1376	10.1166	13.6706	10.674	18.8988	14.5755	18.4018	13.1997	15.6855	17.4703	13.7731
Capana00g000900	160.528	160.087	194.504	219.185	204.555	196.527	292.201	306.306	303.556	271.922	296.004	354.698	248.924	189.719	201.398	193.272	242.942	235.921	376.377	308.903	541.63	265.015	366.723	508.718
Capana00g000901	3.01062	4.50599	4.50679	3.27961	3.19625	5.42756	11.6485	21.6098	9.69709	9.13302	14.4775	9.43456	4.40994	2.32565	4.24411	3.6158	3.80265	1.69941	7.9282	8.39379	8.26963	7.77734	5.02743	4.20874
Capana00g000902	0	0.0207532	0	0	0.075951	0.131516	2.26306	1.54734	3.86915	3.19323	2.701	3.68227	0.0193168	0.043922	0.0907125	0.0683855	0.771401	0.376956	1.94277	1.96464	2.32364	1.47045	2.85468	3.08782
Capana00g000904	0	0	0	0	0	0	0	0	0	0	0	0	0	0	0	0	0	0	0	0	0	0	0	0
Capana00g000906	0	0	0	0	0	0	0	0	0	0	0	0	0	0	0	0.0665674	0	0	0	0	0	0	0	0
Capana00g000909	0.145165	0.173624	0.0548184	0	0.0268769	0.136799	9.12085	5.54934	5.45848	15.679	6.33281	5.19743	0.0310146	0	0.0313763	0.16725	0.290023	0.147382	15.1405	8.4419	11.2578	9.20278	14.4116	15.2866
Capana00g000910	0.376045	0.911848	0.0830148	0.0557258	0.137118	0.107643	16.6125	11.2907	6.68339	20.1145	13.6196	9.11742	0.0310146	0.0955628	0.0313763	0.296919	1.33896	0.815196	23.6597	22.4665	17.5245	15.9104	28.5042	23.6251
Capana00g000912	0	0	0	0	0	0	0	0	0	0	0	0	0	0	0	0	0	0	0	0	0	0	0	0
Capana00g000913	0.0548095	0.447448	0.157224	0.161538	0.454637	0.603336	3.4996	1.40257	0.995353	2.07044	1.23245	1.55993	0.810443	0	0.377697	0.312088	0.194274	0.174216	2.93719	1.671	3.3592	0.29097	2.79055	1.41627
Capana00g000914	0	0.12326	0.721813	0.301252	0.642341	0.827263	0	0.444331	0	0	0	0	0.459104	0.272887	0.572571	0.0724699	0.990237	0.36303	0	0	0.0603157	0	0.067473	0
Capana00g000916	16.776	20.1549	17.8755	11.8479	11.751	17.8864	28.9159	30.7308	28.6696	31.1485	29.9631	22.1189	14.4107	9.72494	14.9903	13.6048	16.6851	10.5546	21.2126	21.6846	22.0171	22.5489	26.0655	21.8389
Capana00g000917	17.8838	19.675	21.6808	18.6378	28.3713	17.8536	32.7914	26.0335	28.6536	31.3716	27.9151	27.5214	17.7115	13.8025	18.0686	25.2998	25.9242	19.0515	20.4635	29.7669	18.7234	28.3307	26.7166	24.4043
Capana00g000918	50.7298	58.7119	40.0026	29.3612	101.586	71.0607	33.0402	29.145	47.0977	39.5294	50.604	46.687	44.8899	35.1093	28.2448	26.1431	44.2111	49.9562	34.1721	49.65	30.4329	79.7247	27.629	42.5471
Capana00g000919	6.31321	7.50925	7.76637	5.7112	6.01103	5.25223	9.99255	8.2981	10.6794	8.57739	9.39663	10.5997	8.27208	4.79799	5.87888	7.11794	6.14561	9.38963	9.031	9.87686	14.8056	15.5501	12.9066	14.8671
Capana00g000920	4.0978	3.58875	3.36731	2.78153	3.59979	4.1628	3.72026	3.87361	4.48757	3.48252	4.49422	4.22135	3.79277	2.34364	3.0855	3.63845	4.20207	4.04044	3.53859	5.36503	4.12056	3.53929	4.48326	4.16195
Capana00g000922	11.6068	6.96803	6.46405	9.94621	10.0767	8.93067	9.78693	5.83002	13.533	7.49553	7.15504	9.30978	12.4351	10.1305	8.88025	11.5053	12.4334	14.0354	11.6365	9.13031	11.3163	10.1222	9.90727	12.6297
Capana00g000923	8.12308	7.33428	5.29445	6.58619	10.3973	10.8284	12.366	13.885	11.2554	11.5079	15.0992	13.2141	12.2075	7.10361	6.16948	5.46373	10.8166	4.11816	12.4131	8.87427	5.8629	4.02705	8.24179	8.23396
Capana00g000924	21.6112	20.2874	20.986	25.0883	29.7273	27.8204	23.9822	20.1739	23.6418	24.1899	23.3977	24.0438	15.9492	17.1343	15.766	24.8019	27.4581	32.042	13.351	19.3742	9.0175	13.8816	19.8545	16.6828
Capana00g000926	53.1641	70.4581	76.982	82.6294	64.0976	69.9145	6.29755	4.04076	2.29593	3.35968	2.56528	5.87312	62.4208	88.4441	67.8488	96.1478	67.658	68.76	3.96105	5.27817	1.96894	1.25318	1.00022	4.36884
Capana00g000927	2.63413	5.23488	3.91754	4.68876	2.43342	4.33737	0.34009	0.265876	0.0682301	0.0666659	0.430421	0.32579	3.21233	2.57447	3.05788	3.44946	1.9414	1.95829	0.4111	0.833637	0.50202	0.452854	0.410524	0.316326
Capana00g000929	34.9156	36.9788	37.5307	29.5837	41.7976	30.6336	106.228	87.4928	95.2515	90.954	93.8919	83.7464	27.7406	26.5975	27.6129	50.3433	41.2095	41.9632	53.9683	77.9645	32.5225	72.0152	85.8264	60.7517
Capana00g000930	0	0	0	0	0	0	0	0	0	0	0	0	0	0	0	0	0.0726439	0.25611	0	0	0.438294	0	0	0
Capana00g000931	2.56825	2.49988	2.13979	0.268356	0.699992	2.89424	6.11059	3.87672	4.61651	4.86354	7.21327	4.04377	1.72247	0.586055	1.12418	0.856196	2.16501	0.790739	3.09573	5.22225	2.85153	2.93568	6.14249	4.32358
Capana00g000932	0	0	0	0	0	0	0	0	0	0	0	0	0	0	0	0	0	0	0	0	0	0	0	0
Capana00g000934	5.67675	3.1573	0.88132	2.66008	2.46216	3.21057	3.7974	7.94862	6.08605	8.26625	4.39417	3.90474	1.87307	3.03506	2.0322	6.1944	2.7955	4.76575	7.123	3.83431	2.19584	11.5885	2.8064	4.5755
Capana00g000936	0	0	0	0	0	0	0	0	0	0	0	0	0	0	0	0	0	0	0	0	0	0	0	0
Capana00g000937	71.8219	81.1468	67.3607	74.169	72.6032	63.552	118.694	129.11	121.771	117.54	114.598	111.307	81.688	83.7157	74.7102	88.7166	79.3532	81.4842	154.551	149.773	155.211	150.082	102.823	111.72
Capana00g000938	4.54914	2.767	7.20795	11.7738	7.86296	2.17772	5.04232	3.23817	8.3368	9.61383	8.21366	6.43486	4.95066	4.22839	6.00913	12.86	3.92584	1.66149	5.39761	4.15681	5.40257	3.98346	3.93706	3.96672
Capana00g000939	0	0	0	0	0	0	0	0	0	0	0	0	0	0	0	0	0	0	0	0	0	0	0	0
Capana00g000940	0.0341672	0.500051	0.100611	0	0	0.194935	0	0	0	0	0.0725585	0.0732189	0	0.0388619	0.0383308	0.086469	0	0	0.279813	0.0784277	0.0340812	0	0	0
Capana00g000942	4.56972	4.54656	3.84378	3.48476	4.33052	2.30936	13.3028	11.9394	11.0188	9.17674	8.76541	9.9873	3.6791	2.84105	3.94024	5.5394	5.50082	4.42823	9.61921	8.65279	5.18503	5.76882	8.18372	6.6382
Capana00g000943	81.6884	58.0649	72.507	88.2394	126.233	99.246	78.8706	67.7601	77.426	65.5879	86.4481	109.424	69.7002	61.585	68.0742	70.6988	124.371	86.3714	69.0276	84.5895	116.246	58.9642	133.263	111.603
Capana00g000944	0.0622161	0.121039	0.353946	0.120216	0	0.229345	0.196242	0.182098	0.331284	0.130929	0.36344	0.184574	0.40092	0.815603	0.932187	1.48771	0.862928	0.296597	0.294889	0.611796	0.246319	0.385694	0.0673739	0.12273
Capana00g000945	0.0376671	0.114302	0	0.0733723	0.0353389	0	0	0.038588	0.0411851	0	0.0401664	0	0.200023	0.493454	0.435514	0.757678	0.38432	0.781354	0.0361768	0	0.036732	0	0	0
Capana00g000946	0	0	0	0	0	0.0444129	0	0	0	0.0513191	0.041087	0	0.0503457	0	0.104622	0.211676	0	0	0.0524631	0	0.104359	0	0.257089	0.0933083
Capana00g000949	0.323217	0.0829096	0.119116	0.196814	0.115815	0.0785974	0.220833	0.498408	0.35279	0.912037	0.477555	0.643675	0.0458874	0.41054	0.100521	0.778684	2.07857	1.05192	1.15156	2.4867	4.7856	1.73401	6.60868	2.86349
Capana00g000950	0	0	0	0	0	0	0	0	0	0	0	0	0	0	0	0	0	0	0	0	0	0	0	0
Capana00g000951	22.3416	24.9459	24.6199	69.2072	95.7833	31.2502	33.9562	41.4559	45.1127	65.3474	86.8463	36.3431	23.5042	22.6431	32.6238	69.57	76.0568	24.8391	41.0812	25.7748	45.373	67.4325	43.5549	40.3039
Capana00g000952	0.583372	0.538676	0.768959	0.354683	0.622405	0.381985	0.707187	0.861922	0.928996	0.844778	0.873028	0.814659	0.259997	0.389914	0.663974	0.491078	0.479584	0.452923	0.546861	0.46439	0.781039	0.480391	0.704758	0.662537
Capana00g000953	1.12515	1.1998	1.26578	0.464793	0.713468	0.16642	2.69453	1.06682	1.25418	1.10086	1.2381	1.20243	1.36303	0.914266	1.01126	1.29489	0.81642	0.754046	0.913648	1.81421	1.11708	1.2505	1.97841	1.60544
Capana00g000954	0	0	0	0	0	0	0	0	0	0	0	0.0655425	0	0	0	0.151126	0	0	0.276022	0	0	0	0	0
Capana00g000955	51.4213	46.9913	34.8658	23.6299	15.2685	42.503	65.3374	57.4408	61.7026	48.6839	18.0682	33.3683	33.7861	34.4786	20.9637	16.4357	27.0393	37.5781	46.6095	47.1593	87.6105	54.0329	29.4153	34.3115
Capana00g000956	0	0	0	0	0.0290457	0	0.761309	1.86296	0.370907	1.50762	0.532103	0.489614	0	0	0.104622	0	0	0	0.738192	0.732212	1.20126	1.22329	0.750128	0.593192
Capana00g000958	6.52765	3.82541	2.68865	6.43682	5.66563	3.70648	10.574	10.6542	4.8322	7.0586	6.46804	4.9055	5.66234	7.75589	6.12232	12.8777	6.24791	27.2582	11.3139	12.2304	7.27456	28.1995	6.70125	11.2213
Capana00g000959	14.1329	5.0268	8.75765	14.076	18.5354	8.86934	27.2691	31.8737	28.2605	35.6219	46.3293	23.5537	6.3798	4.50057	6.87579	9.23991	11.473	10.6342	24.9553	26.9321	16.6399	15.0276	19.2933	13.5397
Capana00g000960	8.90068	8.45871	9.36309	9.52036	11.2416	11.2169	15.2638	15.7634	15.9503	14.3517	15.2753	14.4889	7.6841	6.71677	7.9992	13.9404	11.8738	10.9094	9.12461	14.2468	6.05999	12.9205	14.8849	11.4306
Capana00g000961	11.9614	10.0041	13.4271	11.3752	9.93523	10.8113	23.0251	24.0785	28.8394	22.4964	21.9876	23.887	12.845	8.68378	10.6651	13.5964	13.7249	13.0053	19.735	23.1129	31.0433	18.1798	32.0134	23.0904
Capana00g000962	0	0	0	0	0	0	0	0	0	0	0	0	0	0	0	0	0	0	0	0	0	0	0	0
Capana00g000963	0	0	0	0	0	0	0	0	0	0	0	0	0	0	0	0	0	0	0	0	0	0	0	0
Capana00g000964	0	0	0	0	0	0	0.0456751	0	0	0	0	0	0.0402726	0	0	0	0	0	0	0	0	0.0822928	0.0908213	0
Capana00g000965	0.074365	0.150927	0.145453	0.108606	0.0712007	0.0345137	0.0402875	0.233917	0.0771887	0.0798525	0.039725	0.151593	0.472549	2.11784	3.23234	0.899289	0.562841	2.27336	0.145978	0.211377	0.306395	0.119809	0.448224	0.112741
Capana00g000966	0	0	0	0	0	0	0	0	0	0	0	0	0	0	0	0	0	0	0	0	0	0.0495593	0.0886091	0
Capana00g000967	0.242484	0.370523	0.486506	9.53711	0.535328	0.230337	0.108189	0.355486	0.322859	0.426328	0.288259	0.436387	3.91213	10.5032	4.12725	39.3396	14.1559	7.71477	9.47532	0.796222	0.709096	5.62469	0.665787	0.754617
Capana00g000968	0	0	0.0398424	0.0205594	0	0.0194242	0.020952	0	0.0225366	0.0590272	0.0181779	0	0.08616	0.092102	0.0231435	0.0254166	0	0	0	0.0700341	0	0	0	0
Capana00g000969	0	0	0	0	0	0	0	0	0	0	0	0	0	0	0	0	0	0	0	0	0	0	0	0
Capana00g000970	0	0	0	0	0	0	0	0	0	0	0	0	0	0	0	0	0	0	0	0	0	0	0	0
Capana00g000971	0	0	0	0	0	0.0376994	0	0	0	0	0.25622	0	0	0.0438326	0	0.0449195	0.0886932	0	0	0	0.461286	0	0	0
Capana00g000972	0.520329	1.28643	0.767025	3.4598	1.8063	1.19417	0.985095	1.09844	0.562399	0.76933	0.915521	1.28601	5.77611	93.7382	32.8204	27.3787	44.9413	33.6336	2.58231	3.63309	2.6017	3.03375	1.89748	2.85982
Capana00g000973	0.186682	0.477349	0.451368	0.914606	0.440686	0.394829	0.299046	0.571462	1.00724	0.75849	0.577626	0.542182	1.63623	5.0929	10.0529	3.29515	2.73414	0.958369	2.88665	8.72039	1.49802	1.71424	1.07809	1.36762
Capana00g000974	0	0	0	0	0	0	0	0	0	0.0932009	0	0	0	0	0	0	0	0.128668	0	0	0.0364506	0	0	0
Capana00g000975	0	0.0417837	0	0	0	0	0.0863423	0	0.222287	0	0	0	0.0402726	0	0	0.0468252	0.141365	0.040291	0	0.0448228	0.138512	2.13525	0.0909941	0
Capana00g000976	0	0	0.0456747	0.0469857	0	0	0.100327	0	0.0522064	0.0527647	0	0.0480931	0.0985595	0.0516416	0.0537843	0.0590668	0	0	0	0.0520829	0.0536491	0	0	0.0485627
Capana00g000977	1.95252	1.31511	2.50286	2.89148	5.67073	4.23155	9.96864	10.418	9.33908	10.6609	11.3543	9.66588	2.68661	3.53208	1.51037	3.02694	5.94327	7.21261	9.6116	10.737	10.6639	13.2006	14.0274	9.25314
Capana00g000978	22.3716	21.9483	23.8885	21.06	23.0811	28.6563	22.8606	22.613	24.0663	22.6166	21.6259	23.4098	24.3213	28.0055	21.4683	20.3786	22.0798	33.3092	23.2722	27.3342	34.2725	29.9472	28.8037	23.7873
Capana00g000979	11.5014	10.4615	11.1722	11.5551	11.5061	11.3195	30.2902	27.7742	27.0699	26.4065	28.9351	27.4779	9.66578	6.62503	6.51228	9.84803	10.1119	8.73029	21.0832	22.9833	17.3484	14.0518	19.6672	21.7031
Capana00g000980	26.4543	30.218	30.7396	21.8717	17.1028	22.3995	28.7503	31.7783	25.5173	29.7347	30.8639	25.0568	24.95	24.7222	30.2789	38.5084	26.6154	35.6826	34.7873	35.5849	24.7704	54.5703	35.4729	39.5438
Capana00g000982	0	0	0	0	0	0	0	0	0	0	0.164942	0	0	0	0	0	0	0	0	0	0	0	0	0
Capana00g000983	0	0	0	0	0	0	0	0	0	0	0	0	0	0	0	0	0	0	0	0	0	0	0	0
Capana00g000984	18.7477	17.7327	20.9778	20.6484	25.3957	16.7197	34.1931	32.087	29.8028	33.4698	42.3778	38.3372	17.8137	12.4224	16.4692	24.0924	56.4007	24.2203	23.5086	28.8052	18.5614	19.9778	55.938	37.827
Capana00g000985	30.6933	25.3123	27.3262	51.8128	40.9071	11.5633	39.3177	34.6019	47.4783	63.1974	48.9977	27.7813	39.9413	29.2993	46.3313	71.9365	36.2573	15.9387	37.3842	39.3597	54.8553	52.2117	37.2315	31.8071
Capana00g000986	0.70998	0.930252	0.861167	1.40096	0.498906	1.02855	0	0	0	0.235928	0	0	0.421845	0.299887	0.653903	0.421908	1.0234	0.894344	0.086823	0	0.0494687	0	0	0.0447786
Capana00g000987	0.0542407	0	0	0.160127	0.050888	0	2.52893	5.98572	9.43561	9.23385	3.98803	3.73844	0.0588038	0	0	0.0618093	0.186601	0	9.90405	2.83602	5.65382	4.47429	2.84908	2.39856
Capana00g000988	4.74889	8.47814	5.54273	1.23071	1.67926	1.85518	14.6444	10.7351	10.7105	8.90452	8.03134	11.5997	6.8462	1.97361	4.49727	2.963	3.80876	1.53717	6.98626	12.4409	5.19279	4.32755	9.73638	7.00289
Capana00g000989	10.3027	13.5978	9.62941	4.99625	5.49576	6.81781	17.7798	12.7893	13.5915	10.8031	10.4301	15.239	10.0058	5.266	8.81	7.87966	8.25266	6.86969	12.3156	19.2658	8.98479	6.61605	12.6267	11.4352
Capana00g000991	1.06017	0.0921266	0.045818	0.900659	0.4516	0.492689	1.76446	2.55612	2.55204	1.91642	2.70816	2.11278	0.402318	0.209469	0.696362	0.928878	1.18608	1.04923	3.99775	2.72651	1.39238	7.9255	3.40875	3.04082
Capana00g000992	0.0500434	0.0874279	0.0822476	0.0489597	0.0576178	0.0919672	0.476309	0.286215	0.31882	0.121343	0.221334	0.257939	0.0507082	0.0265692	0.0288593	0.0438151	0	0	0.352868	0.220037	0.053381	0.602661	0	0.124781
Capana00g000993	8.46561	10.4343	7.96662	11.7724	15.6953	9.69823	17.0475	18.6429	22.2375	19.8457	19.7652	12.8039	8.27794	6.95166	5.59336	9.6554	8.09832	17.0084	18.4823	11.6022	22.2955	24.1596	18.1773	19.8365
Capana00g000995	1.2902	1.30794	1.45083	0.712641	1.74938	0.757521	4.51762	3.64739	2.88664	5.24365	5.05785	4.5976	1.04419	0.815061	0.857941	0.941252	2.89842	1.46236	3.48636	4.36315	4.12472	1.87384	7.60713	6.10304
Capana00g000996	8.75873	13.3167	13.4719	11.7371	12.2761	9.21686	22.4912	20.6821	20.2009	20.5126	20.2701	23.6515	10.2926	9.31454	12.2791	14.2674	15.6829	11.3497	14.4078	18.8537	11.1943	16.5803	22.5788	15.1618
Capana00g000999	2.17357	5.75546	3.26976	9.10349	4.25416	4.60502	3.76548	2.24585	2.87676	3.71106	6.68612	4.98583	11.5761	24.5104	24.2927	27.1937	14.2534	12.1595	4.77116	5.56489	6.21281	4.05949	3.78733	3.67785
Capana00g001000	0.100816	0.568782	0.196541	0.251673	0.0956542	0.28724	0.107116	0.314373	0.385216	0.3701	1.44515	0.321499	0.441813	2.09427	1.47923	1.12283	0.808222	0.0650767	1.57921	2.68742	0.732125	0.248034	0.392813	0.307286
Capana00g001001	0.0374488	0	0	0	0	0	0	0.0409329	0	0	0	0	0	0.0439325	0	0	0	0	0.03679	0.043796	0	0.0464794	0.169167	0
Capana00g001002	0.10725	0.213042	0.204024	0.487878	0.132567	0.30029	0.152705	0.146975	0.187098	0.149712	0.0366572	0.112774	1.5631	1.94191	1.29447	1.90775	0.849944	1.07707	0.219066	0.120371	0.039678	0.406034	0.307879	0.178583
Capana00g001003	0	0	0.0397903	0	0.0795002	0.0397809	0	0	0	0	0.043179	0	0	0.0477059	0.0964979	0	0.0516898	0	0.0410146	0.0475576	0	0	0	0.0422363
Capana00g001004	0	0	0	0	0	0	0	0	0	0	0	0	0	0	0	0	0	0	0	0.073131	0	0	0	0
Capana00g001005	0.0643537	0	0.0631665	0.256447	0.123686	0	0.0711877	0.0674353	0.144179	0.337726	0.136664	0.135257	0.64615	1.38932	0.820053	1.81743	0	0.384178	0.3827	0.671088	0.562027	0.495523	0.433234	0.794126
Capana00g001006	0.305177	0.680287	0.415371	0.716578	0.634949	0.577838	0.592494	0.619889	0.390202	0.249956	0.771559	0.500232	1.78802	7.20625	5.75437	5.08801	3.11055	2.93806	1.02016	0.614397	0.885961	1.15492	0.806678	1.17115
Capana00g001007	0	0	0	0	0	0	0	0	0	0	0	0	0	0	0	0	0	0	0	0	0	0	0	0
Capana00g001008	1.25673	1.02492	1.26422	1.32708	2.25594	1.16302	2.7568	2.67371	2.14683	1.4179	1.92073	1.89303	1.82826	1.19206	1.62381	1.55496	2.59972	1.56924	1.76363	2.34921	1.16678	2.04452	2.85565	2.89818
Capana00g001009	5.60836	1.47848	1.05885	0.970622	3.72115	1.50854	4.18913	3.38472	3.34578	4.2876	4.59834	5.7409	2.1172	1.53126	2.16571	2.44287	3.29595	2.1892	3.7436	4.8585	3.88612	4.53266	5.02242	3.61354
Capana00g001010	3.90343	6.42187	2.32296	0.933586	3.33381	1.20342	9.45969	7.40968	8.22541	8.25914	8.03953	9.08722	2.8622	1.28823	2.20756	3.34936	3.34151	1.98871	5.7547	9.79027	4.75095	4.82947	10.1491	5.88891
Capana00g001012	0	0	0	0	0	0	0	0	0	0	0	0	0	0	0	0	0	0	0	0	0	0	0	0
Capana00g001014	3.60023	2.53202	2.60453	3.54026	2.99447	3.40796	2.877	3.78212	5.58783	5.55496	4.20944	4.59201	1.19705	1.14076	1.56524	2.15032	3.79913	3.45333	2.0866	1.81515	3.05381	2.3175	3.76525	3.9919
Capana00g001015	1.98907	3.40099	3.61369	3.13687	1.40384	1.7839	6.40598	1.19516	3.11819	1.99871	1.02711	1.15918	1.71686	4.69939	3.26812	3.74833	0.848889	2.88949	0.535309	1.1973	1.153	1.59095	0.351903	0.418676
Capana00g001016	0	0.401256	0.0352497	0.0706028	0.0336561	0	0	0.0343062	0.0393497	0	0	0	0	1.76916	0	0	0	0.0474277	0	0	0	0	0	0
Capana00g001017	0.812298	0.291212	0.898864	0.338092	1.36897	0.219177	2.85726	2.08006	2.24122	0.677689	1.39258	1.21442	0.240956	0.0638916	0.133298	0.99801	0.478024	0.49905	1.9392	1.55961	0.120593	2.11874	2.51634	0.987466
Capana00g001018	71.4124	77.6118	60.1516	46.2052	76.0556	93.5287	84.5538	77.4501	84.563	100.343	83.6012	110.848	74.6768	56.8262	49.6644	45.2594	89.6323	75.4681	74.3592	104.967	147.72	83.0316	146.514	106.423
Capana00g001019	0.483481	0.113608	0.272162	0.185131	0.289546	0.195429	0.301758	0.315238	0.34633	0.417004	0.174712	0.293998	0.2002	0.254718	0.236638	0.377224	0.358197	0.626781	0.22744	0.379988	0.139047	0.347589	0.206553	0.378399
Capana00g001020	0.283595	0.201748	0.123775	0.243596	0.2213	0.133722	0.122745	0.267914	0.169073	0.223854	0.185539	0.160181	0.193613	0.0867788	0.0774964	0.256213	0.427202	0.241002	0.0562799	0.306699	0.029077	0.108532	0.296927	0.549978
Capana00g001021	0	0	0.086522	0	0	0	0	0	0	0.0486531	0	0	0	0.100988	0.0482869	0	0.0547106	0	0	0.0983614	0	0	0	0.0447786
Capana00g001022	5.01148	6.76675	5.98113	4.26756	7.09984	4.63895	13.1693	16.0322	8.24675	13.5785	11.3932	5.13911	6.31669	3.2177	6.13722	15.9746	5.44369	8.79076	7.3034	12.7501	8.3327	8.85344	12.259	7.25684
Capana00g001023	0.200118	1.19348	0.545955	0.394745	0.351148	0.0776561	2.33966	2.07784	3.33023	2.92242	2.50617	3.14037	0.471234	0.178296	0.284969	1.03129	2.58214	1.20045	1.85979	1.49913	3.25471	1.77924	2.9936	1.88162
Capana00g001024	4.92919	4.04526	2.32881	2.11187	2.1279	3.91989	5.36935	4.99168	3.25574	5.19507	3.56847	5.13428	1.70269	1.04151	1.27413	0.671837	0.975287	1.04546	3.44114	3.5901	3.49627	1.39975	1.83353	1.59865
Capana00g001025	0	0	0	0.0204536	0	0	0	0	0	0	0	0	0.113256	0	0.0236821	0.0534235	0	0	0	0	0	0	0	0
Capana00g001026	0.047346	0	0.0475871	0.0484614	0.0909345	0.0463163	0	0	0	0	0	0.0519658	0	0.109395	0.106231	0	0.0601817	0.0640275	0.102464	0.108198	0	0	0	0
Capana00g001027	5.4853	4.35438	2.73171	2.14312	3.61676	3.63349	2.21826	1.70637	0.641396	0.974039	1.54157	1.88009	5.65654	5.25605	4.66242	3.9825	4.15058	7.99906	0.915729	1.86563	0.182802	1.16416	2.45128	1.24244
Capana00g001028	3.23693	3.27124	2.96532	2.94808	4.69032	2.53871	6.30439	5.65219	7.80341	5.32622	6.37312	6.71302	2.63832	1.4915	1.83901	2.46271	5.18725	2.20401	3.21315	5.45368	4.04343	3.83193	7.48162	5.79497
Capana00g001029	0.18438	0.128632	0.12004	0.708819	0.229543	0.0565901	1.63828	3.01923	4.55732	4.70547	7.23764	7.82913	0.192306	0.133985	0.54366	0.825235	0.227714	0.685072	5.82104	3.55859	2.04612	6.6893	3.95074	4.78782
Capana00g001030	0.308769	0.132553	0.309215	0.0648141	0.113868	0.253311	2.05416	2.8394	5.70157	2.82921	4.18656	6.91547	0.212339	0.14545	0.209909	0.334769	0.10426	0.121953	3.40496	3.17128	1.14258	3.67919	3.05604	4.75994
Capana00g001031	0.109619	0.0547168	0	0.158664	0	0	0.119625	0.115002	0.0590245	0.115343	0.328423	0.278874	0	0.0617147	0.0590173	0.0613187	0.0668685	0.29567	0.320574	0.180596	0.277753	0.26117	0.415167	0.271058
Capana00g001032	27.2335	27.4726	23.4538	29.9342	38.3434	22.3042	54.7787	49.6307	45.8671	44.9976	59.4516	64.2601	28.1107	20.6955	26.2299	26.8358	35.5113	24.3304	39.2088	48.221	47.2509	34.222	51.313	55.5896
Capana00g001033	0	0.0417491	0.0380477	0.039676	0.0757293	0.0749705	0.0428791	0.201192	0.171135	0.647688	0.326557	0.168157	0	0.0869726	0.0434864	0.0461943	0.138483	0.130175	0.12197	0.175477	0.441445	0.434415	0.520958	0.480175
Capana00g001034	0.371063	1.46616	0.531441	0.56162	0.972815	0.593943	1.79228	1.28271	0.987513	0.875472	0.913979	0.815649	0.661224	0.490812	0.420021	1.24322	0.606487	1.02329	0.546147	0.673345	0.783667	0.364252	1.22645	0.683998
Capana00g001035	3.74483	6.05424	5.33435	5.215	7.31687	8.38483	3.28164	3.08514	3.57623	2.66756	2.93253	2.54098	6.2539	6.41737	5.88748	6.96196	9.20949	8.39352	2.55292	3.508	2.27871	2.68098	2.22603	2.47597
Capana00g001036	0	0	0	0	0	0	0	0	0	0	0	0	0	0.0187077	0	0.019601	0	0	0	0	0	0	0	0
Capana00g001037	1.53846	1.50658	1.73263	1.03029	1.41046	1.19507	1.93136	2.70117	0.832713	2.13386	1.53829	2.54383	2.3051	1.11402	0.845315	1.67383	1.61905	1.58592	2.64723	2.43226	2.0917	1.44346	1.44149	2.09165
Capana00g001039	0	0	0	0	0	0	0	0	0	0	0	0	0	0	0	0	0	0	0	0	0	0	0	0
Capana00g001041	1.04084	2.72789	1.53438	0.581913	1.06138	0.782213	3.56513	3.19242	3.29038	3.25057	4.33013	4.41492	1.80332	0.842919	1.79665	1.20902	2.99985	1.87022	1.91167	3.4159	1.8351	1.7251	5.4324	2.23371
Capana00g001042	0.102355	0.595315	0.0744203	0.564877	0.0988865	1.5653	0.249422	0.0512584	0.253624	0.139173	0.24073	0.379962	0	0.831029	0.612354	0.566664	0.142173	0.101461	0.0547519	0.0282281	0	1.66421	0.198024	0.206957
Capana00g001044	0	0.0427491	0	0	0	0.0388281	0.0414021	0	0.0445334	0.0435125	0	0	0	0.0451449	0	0.0975252	0	0	0	0.044286	0.0393677	0.0406536	0	0
Capana00g001045	0.0353129	0	0	0	0	0	0	0.037735	0	0.0390239	0.0733143	0.0355689	0	0	0	0	0.0438825	0	0	0	0	0.0740504	0	0
Capana00g001046	0	0	0	0	0	0	0	0	0	0	0	0	0	0	0	0	0	0	0	0	0	0	0	0
Capana00g001047	0	0	0	0	0	0	0	0	0	0	0	0	0	0	0	0	0	0	0	0	0	0	0	0
Capana00g001048	0	0	0	0	0	0	0	0	0	0	0	0	0	0	0	0	0	0	0	0	0	0	0	0
Capana00g001050	4.42522	5.37111	5.08611	18.7461	1.42438	5.35321	2.85076	0.793895	0.865612	3.32123	0.373247	0.232576	4.12622	10.1958	6.54263	4.74581	1.14601	10.4989	1.56963	0.200776	1.02608	0.151914	0.340469	0.540483
Capana00g001051	0.80349	0.301542	1.17065	2.01772	1.01488	1.22986	1.06465	0.938645	1.69115	1.83218	1.02488	1.4316	0.627985	2.0077	1.40593	1.95952	1.34829	2.25858	2.57102	1.36585	1.25285	1.51979	2.85571	2.35611
Capana00g001053	2.2041	2.15847	2.94737	1.69607	3.92128	4.68334	2.10407	2.76292	4.6395	4.85367	4.90749	2.59836	2.05243	1.70437	2.81913	6.07776	3.26525	4.23001	1.82841	1.98006	1.847	3.41216	2.69168	2.34489
Capana00g001054	0.946077	0.308622	0.574798	0.441657	0.922268	0.139347	0.0531328	0.548938	0.802394	0.269833	0.328269	0.719399	0.106529	0.485936	0.786142	0.45394	0.400388	0.161303	0.430972	0.443665	0	0.0868236	0.106588	0
Capana00g001056	0	0	0	0	0	0	0	0	0	0	0	0	0	0	0	0	0	0	0	0	0	0	0	0
Capana00g001057	7.87362	8.3031	4.29714	1.64627	3.52853	5.07947	62.0056	24.8791	23.4075	12.1592	15.7457	14.7738	12.5201	8.74102	9.78676	6.93526	10.589	5.37075	51.3567	51.6245	45.049	36.9409	24.0901	20.797
Capana00g001059	6.55692	11.458	8.74117	3.53517	5.90945	7.16916	4.29726	2.97308	4.95905	6.30127	3.42704	3.33298	5.09104	3.5477	4.75401	4.79097	7.60072	4.64357	1.19348	2.97277	0.968971	2.15396	3.94498	1.56678
Capana00g001060	0	0	0	0	0	0	0	0	0	0	0	0	0	0	0	0	0	0	0	0	0	0	0	0
Capana00g001061	16.6399	15.2857	21.8542	27.3253	34.1088	23.13	36.0837	40.4466	38.4145	47.2962	55.261	49.8021	18.8432	15.6384	20.3643	22.6145	36.6209	32.8184	29.0416	33.1604	23.1054	48.5122	70.4685	64.4045
Capana00g001062	0	0	0	0	0	0	0	0	0	0	0	0	0	0	0	0	0	0	0	0	0	0	0	0
Capana00g001064	0	0	0	0	0	0	0	0	0	0	0	0	0	0	0	0	0	0	0	0	0	0	0	0
Capana00g001065	225.113	272.497	304.189	371.858	588.69	406.677	546.966	574.521	493.789	540.269	714.588	665.344	398.044	295.024	308.202	409.355	447.287	229.13	388.296	306.173	276.826	327.622	269.077	360.816
Capana00g001066	0	0	0	0	0	0	0	0	0	0	0	0	0	0	0	0	0	0	0	0	0	0	0	0
Capana00g001067	0.049221	0.0647622	0.275403	0.0167935	0.110368	0.0158663	0.282109	0.0519162	0.0347731	0.149594	0.236653	0.137012	0.0363885	0.0373989	0.152489	0.103806	0.0770558	0.0428475	0.143582	0.110362	0.0188569	0	0.257999	0.118286
Capana00g001068	0.164272	0	0.0547578	0.203233	0.0523547	0.0704499	0.544626	0.172087	0.0599303	0.366401	0.130859	0.712324	0.0408819	0.294535	0.0203731	0.0676006	0.0626927	0.060986	0.38559	0.23048	0.44424	0.403743	0.426847	0.300805
Capana00g001069	0.162357	0.24609	0.086242	0.22561	0.470083	0.14417	0.472223	0.343278	0.353611	0.213688	0.698715	0.861321	0.117372	0.183623	0.0777416	0.370655	1.01521	0.367143	0.3531	0.589581	0.37531	0.851328	0.613329	0.760267
Capana00g001071	40.397	41.8694	38.9146	30.9351	41.0255	32.0981	56.2709	60.0881	57.5129	62.7003	63.5004	80.5783	34.7566	19.2432	24.1842	32.6675	37.8332	38.7452	61.5285	61.0659	60.2108	41.7111	88.2871	82.9761
Capana00g001072	20.694	20.3952	26.305	24.9067	23.0622	24.9647	46.4012	44.7542	49.3211	47.4874	45.1626	39.0861	21.1745	18.0177	18.0213	25.8376	24.9853	20.5023	36.4724	30.4962	25.8474	38.6382	32.8843	32.8643
Capana00g001073	0	0	0	0	0	0	0	0.00642604	0	0	0.0069754	0	0	0	0	0.00765725	0	0	0.0075913	0	0	0	0	0
Capana00g001074	0	0	0	0	0	0	0	0	0	0	0	0	0	0	0	0.0128443	0	0	0	0	0	0	0	0
Capana00g001075	0	0	0	0	0	0	0	0	0	0	0	0	0	0	0	0	0	0	0	0	0.0206175	0	0	0
Capana00g001076	0.47108	0.446799	0.262046	0.527909	0.476524	0.581165	0.617332	0.44628	0.620583	0.837789	0.706719	0.859099	0.682634	0.415554	0.496601	0.753396	0.826596	0.510274	0.736365	1.22191	0.490103	0.736178	1.37914	0.678961
Capana00g001077	0.0625324	0.1347	0.0628509	0.124594	0	0	0.207424	0.0683503	0.136203	0.540222	0.322183	0.201007	0	0	0	0.224904	0.0719586	0.207087	0.250641	0.146262	0.507438	0.353401	0.282746	0.258523
Capana00g001078	0	0	0	0	0	0	0	0	0	0	0	0	0	0	0	0	0	0	0	0	0	0	0	0
Capana00g001079	1.103	2.06632	0.360904	1.4109	1.26348	0.705491	0.0577349	0.0570483	0	0.0572172	0.113857	0	0.876865	1.31029	1.37686	3.23904	2.77801	2.06519	0	0.0610385	0	0.0647783	0.292477	0.0542088
Capana00g001080	2.93165	3.52733	4.80349	2.91989	4.24858	4.73462	4.76285	5.67841	5.26357	5.22872	6.49538	6.12847	1.85261	1.70867	2.01741	2.54433	1.78157	3.14911	4.78223	3.19168	2.80813	4.75979	3.00509	6.70613
Capana00g001081	0	0.0589763	0.0737959	0.113392	0	0.143932	0	0.0201814	0.0207161	0	0.0980247	0.0202652	0.173098	0.170644	0.265685	0.109053	0.0659628	0.195478	0	0.0417918	0.0183131	0.0916641	0	0.0758942
Capana00g001083	1.70105	2.79603	2.31978	3.04724	3.37428	2.87887	2.56792	1.32742	1.80186	1.75655	1.86631	2.44027	5.74442	6.64667	4.69983	7.04969	5.01951	8.13719	8.06099	7.50604	5.84337	6.18173	1.57346	3.41981
Capana00g001084	22.7891	25.9097	28.8743	21.6457	25.2327	25.8958	35.5442	26.9206	36.9432	30.4586	18.2534	25.5333	22.8092	22.2199	21.6674	29.5376	19.046	21.3667	21.4443	22.2861	11.1793	13.4792	16.4553	16.2886
Capana00g001086	0.0275613	0.358589	0.554328	0.189296	0.133917	0.206888	0.37297	0.21583	0.593217	0.521102	0.484491	0.22945	0.0839042	0.125477	0.188942	0.4298	0.231817	0.422828	0.0576075	0.213031	0.142112	0.757513	0.997747	0.333502
Capana00g001087	9.81399	14.2189	11.8445	13.504	14.9465	11.1122	20.8593	20.2255	18.1797	17.3877	18.4777	14.5609	10.8768	13.3249	11.0564	17.5994	17.3646	13.0187	20.9171	23.4279	19.3692	19.573	18.4395	16.7353
Capana00g001088	0	0	0	0	0	0	0	0	0	0	0	0	0	0	0	0	0	0	0	0	0	0	0	0
Capana00g001089	2.12885	5.46931	2.57417	2.03389	2.76476	2.43824	3.89005	3.14308	3.62383	2.32234	3.42443	3.82246	5.71482	3.15202	4.71338	2.67141	4.73571	3.02593	2.7788	4.86797	1.51193	2.90088	3.48377	4.33719
Capana00g001090	0	0	0	0	0	0	0	0	0	0	0	0	0	0	0	0	0	0.0709443	0.125568	0.0623565	0.0624441	0	0	0
Capana00g001091	0.124432	0.124222	0	0.173579	0.0573858	0.116165	0	0.0625751	0	0	0.119177	0.0655425	0.561831	1.54073	0.352213	0.514185	0.41789	0.598755	0.120457	0	0	0	0	0.122832
Capana00g001092	0.0622388	0	0	0	0	0	0	0	0	0	0.0330431	0	0	0	0	0	0	0.162539	0	0	0	0	0	0
Capana00g001093	0	0	0	0	0	0	0	0	0	0	0	0	0	0	0	0	0.0610209	0.122426	0	0	0	0	0	0
Capana00g001094	2.83805	1.67633	2.2649	1.50769	6.24528	2.01298	6.17978	4.87767	5.51019	4.7621	5.72776	6.57404	2.98398	1.41179	2.95527	6.32853	5.84257	4.0204	2.77967	5.39479	2.18958	2.06124	5.95996	3.75846
Capana00g001096	9.27649	9.66877	10.2943	9.46375	10.1178	17.2781	19.0151	21.6869	20.2388	18.2714	18.6985	18.3123	14.3684	13.0788	9.67196	15.2004	14.9416	20.8705	18.0433	15.7041	20.9495	30.0857	19.391	19.3425
Capana00g001097	0	0	0	0	0	0	0	0	0	0	0	0	0	0	0	0	0	0	0	0.0206167	0.0405222	0	0	0
Capana00g001098	0.126023	0.20094	0.17757	0.0689253	0	0.0659533	0	0	0	0.0154805	0	0.0293481	0.101391	0.0926731	0.157489	0.048247	0.127725	0.227369	0.125969	0.0309985	0	0	0.0930032	0
Capana00g001099	7.60324	9.36355	6.20618	2.93166	5.75192	5.76162	13.3556	11.7156	9.94746	9.64006	10.7164	11.8298	5.88663	4.09448	5.04107	4.39249	5.7706	3.70814	8.04791	9.7178	4.19296	5.7541	9.34413	9.10915
Capana00g001101	0	0	0.0445627	0	0	0	0.0989763	0.0444101	0.0509389	0	0	0	0	0	0	0.0541043	0	0	0.0524631	0.0521061	0	0	0	0
Capana00g001102	0.0803447	0.0814261	0	0	0	0	0.137025	0.084192	0	0	0.109067	0.0854814	0.0458874	0.0471276	0	0	0	0.0543263	0.468258	0.185299	0.36304	0.448737	0.180891	0
Capana00g001103	0	0	0	0	0	0	0	0	0	0	0	0	0	0	0	0	0	0	0	0	0	0	0	0
Capana00g001104	0	0	0	0	0	0	0	0	0	0	0	0	0	0	0	0	0	0	0	0	0	0	0	0
Capana00g001105	0.234487	0.62093	1.0911	0.874364	4.26393	1.05187	1.00243	2.05195	1.59742	1.5373	1.46215	1.37122	2.56018	5.11576	4.99663	4.16419	1.46858	2.13201	2.95898	2.14903	2.45918	2.71956	1.89706	1.59967
Capana00g001107	0	0	0	0	0	0	0	0	0	0.0427171	0	0	0	0.150561	0	0.05083	0	0	0	0	0	0	0	0
Capana00g001108	0.806829	1.66064	0.943756	0.440322	0.657128	1.35361	2.50887	2.25314	4.41944	2.16962	1.98446	3.0382	1.65523	1.74159	1.84418	1.0671	2.11788	1.67437	6.2104	7.19459	5.42851	8.01131	3.76688	4.24556
Capana00g001109	9.42243	13.4975	10.5026	31.7882	13.4208	9.7713	7.0857	7.49828	8.45394	9.1863	12.1083	10.0153	140.254	1038.26	400.453	471.066	785.373	1094.31	15.7858	13.1629	10.5841	18.3124	17.1156	9.57143
Capana00g001111	0.346448	0.0369547	0.147032	0.644628	0.0719256	0.251744	0	0.118498	0.277792	0.242691	0.119291	0.0771663	0.27725	0.427977	0.842643	0.189548	0.271081	0.627015	0.44752	1.7629	0.59359	0.868219	0.0839636	0.384895
Capana00g001113	4.47409	7.2808	7.15187	68.5573	19.6682	7.2119	4.51962	6.03858	5.09921	5.10826	6.38117	7.22219	226.028	630.032	474.463	804.27	409.688	644.776	19.5013	29.0238	35.1525	75.575	16.9505	25.1267
Capana00g001116	0	0	0	0	0	0	0	0	0	0	0	0	0	0	0	0	0	0	0	0	0	0	0	0
Capana00g001117	0	0	0	0	0	0	0	0	0	0	0	0	0	0.142668	0.0144673	0.113277	0.114743	0.171992	0	0	0	0	0	0
Capana00g001118	1.20556	0	0	1.30943	0.112662	0.0567254	0.324439	0.118847	0.328023	0.663061	0.540058	0.565664	0.377427	0.196508	0.206783	0	0.607509	0	0.0677842	0	0	0.072804	0.263629	0.183077
Capana00g001119	0	0	0	0	0	0	0	0	0	0	0	0	0	0	0	0	0	0	0	0	0	0	0.0350217	0
Capana00g001121	0	0	0	0	0	0	0	0	0	0	0	0	0	0	0	0	0	0	0	0	0	0	0	0
Capana00g001122	0	0	0	0	0	0	0	0	0	0	0	0	0	0	0	0	0	0	0	0	0	0	0	0
Capana00g001123	0	0	0	0	0	0	0	0.0329187	0	0.0344388	0.0333563	0.0681396	0	0	0	0.0374371	0	0	0.0950527	0	0.0361051	0.202147	0.0355783	0
Capana00g001124	0	0	0	0	0	0	0	0	0	0	0	0	0	0	0	0	0	0	0	0	0	0	0	0
Capana00g001125	0	0	0	0	0	0.0510691	0	0	0	0	0	0	0	0	0	0	0	0	0	0	0	0	0	0
Capana00g001127	0.0211097	0.0219564	0.0212172	0.0212483	0.0405721	0	0	0	0.0236093	0	0	0.0226186	0.111009	0.288975	0.244201	0.261901	0.0954688	0.0984557	0.042582	0.0489152	0.0451993	0.0190791	0.0234221	0
Capana00g001128	0.816921	0.550774	0.15937	0.122674	0.232796	0.115438	2.01161	1.11066	1.18786	0.879639	0.634208	0.686276	1.34736	1.0712	1.00598	0.84896	0.738019	0.715719	7.57283	9.43926	7.00312	8.63251	3.10847	3.47273
Capana00g001129	0.514873	0.231672	0.800529	0.46704	0.294844	0.392521	67.2569	78.9189	56.5808	64.0413	65.6489	45.4199	0.310799	0.116821	0.0507216	0.189548	0.167075	0.306787	104.108	90.4052	57.4523	61.7022	87.2454	58.0308
Capana00g001130	0	0	0	0	0	0	0	0	0	0	0	0	0	0	0	0	0	0	0	0	0	0	0	0
Capana00g001132	37.3811	17.6014	13.5549	17.6348	21.8065	12.5245	14.7796	2.13134	1.99883	1.94897	2.38863	2.43673	24.1639	25.7751	30.5196	34.6787	33.0981	33.5055	3.30525	4.14072	0.939606	3.95551	2.99436	5.27027
Capana00g001133	5.37305	3.58217	2.57185	5.89538	5.76401	4.17588	12.0833	0.551763	0.587409	0.527853	0.832552	0.677813	5.16747	8.97669	10.3129	11.627	6.45454	11.2716	0.767979	1.14741	0.402464	1.56743	1.0711	2.36498
Capana00g001134	0	0	0	0	0	0	0	0	0.0575751	0	0	0	0	0	0	0	0	0	0	0.0623565	0	0	0	0
Capana00g001135	0	0	0	0.0278027	0.027575	0	0	0	0	0	0	0.0314944	0.0327767	0	0.0359004	0.106066	0	0.15121	0	0	0	0	0	0.0298524
Capana00g001136	0.417575	0.915484	0.66283	0.409893	0.198179	0.299744	0.656956	1.16493	0.919718	0.568943	1.09863	0.655986	1.34705	3.54632	4.15486	2.62843	1.60885	0.406039	2.81955	0.447426	2.8139	0.574355	1.49828	2.26628
Capana00g001137	0.0401723	0	0	0	0	0	0.0456751	0.123488	0	0	0.0426556	0	0	0	0	0	0	0	0.0464219	0.13791	0.0923416	0.0498597	0.179967	0
Capana00g001138	0.0705468	0.325029	0.339775	0.0343916	0.0655773	0.0647577	2.42506	3.6024	2.85221	1.7252	1.7104	1.94186	0.904726	1.4614	0.605341	0.580847	0.439802	0.0908198	5.54792	7.85365	6.12025	6.65001	3.2977	3.96741
Capana00g001139	24.5719	37.4882	33.0111	64.8347	38.2586	33.4728	31.2401	45.8932	53.1039	62.4725	60.5656	57.4259	104.266	184.093	245.73	196.541	97.7251	65.9409	109.215	103.002	118.31	111.79	73.8954	89.044
Capana00g001140	0	0	0	0	0	0	0.128246	0	0.130071	0	0	0	0	0	0	0	0	0.0524558	0	0.091804	0.0799162	0.145232	0	0
Capana00g001142	0.280946	0.372699	1.07281	0.250575	0.24448	0.377311	0.183092	0.410984	0.615192	0.272084	0.231065	0.605741	0.733471	0.43768	0.382979	0.724855	0.484814	1.17997	0.315716	0.0310747	0.123651	0.188609	0.0945064	0.515299
Capana00g001144	22.914	38.1234	39.5064	39.4936	40.4346	18.0728	15.7189	15.7846	15.3216	18.9586	18.2029	13.2994	26.9057	33.732	29.0241	35.8864	28.8053	18.6589	12.214	8.94032	12.647	10.6737	11.0381	12.0528
Capana00g001145	18.9607	21.5813	19.6494	13.3324	13.6972	13.0925	37.8321	35.0014	42.0838	34.8645	30.5366	33.5009	15.3338	11.9271	14.1672	16.6171	14.1586	11.836	26.6038	31.7895	26.0504	30.4328	26.7967	23.2202
Capana00g001147	0.525513	0.0424739	0.215292	0.346596	0.578273	0.125352	0	0	0	0	0	0	0	0.344229	0.456837	0.254221	0.0979057	0.25695	0	0	0	0	0	0
Capana00g001149	0.0167808	0.0722947	0.0835415	0.0343524	0	0	1.98948	0.60921	0.677389	1.34278	3.46828	0.928698	0.0186088	0.0185648	0.0209949	0.412432	0.194224	6.11468	0.895198	1.68386	0.127078	16.1009	1.88141	6.72164
Capana00g001150	25.6917	39.0766	22.9951	10.8935	14.245	27.9555	28.1935	28.9359	28.8062	24.401	21.692	18.8449	25.4712	17.7595	17.2472	16.62	14.5022	35.284	17.2466	19.704	9.57435	19.5357	12.7601	15.6088
Capana00g001151	0	0.188834	0.123339	0.279207	0.547129	0.64055	0.0347504	0.171685	0.140987	0.401813	0.062695	0.463001	0.744887	1.24896	0.784514	0.864421	2.12184	2.6312	0.847196	1.07539	0.781127	0.958471	1.44761	1.00807
Capana00g001152	9.21428	11.0889	9.53401	11.1808	13.0115	9.68805	26.8672	26.2325	31.4623	28.7592	26.1759	25.4284	12.1598	10.0201	12.1655	19.5864	21.3963	15.1361	20.7086	23.0417	25.5598	34.7799	21.3164	20.9632
Capana00g001154	33.2941	17.3771	21.2203	59.8446	51.1014	29.4531	5.48661	4.57419	5.47395	5.12343	6.0954	6.05693	131.959	165.068	177.217	120.466	175.486	93.297	11.6752	27.2049	7.85325	46.9759	20.5418	16.4378
Capana00g001155	0	0	0	0	0	0	0	0	0	0	0	0	0	0	0	0	0	0	0	0	0	0	0	0
Capana00g001156	23.6857	22.1731	18.8762	12.2547	12.9774	15.7945	8.72566	9.4398	9.22325	6.81424	7.78577	11.106	18.3702	16.6148	14.3263	13.7136	13.8995	17.3855	8.50452	10.7839	3.65015	5.35484	6.39451	8.3344
Capana00g001158	10.2488	14.8058	12.7118	8.59878	12.3634	13.11	27.6861	23.133	24.6303	27.2951	26.0016	26.1528	10.523	9.2107	9.86102	15.8314	14.3901	17.1451	13.1695	16.8119	9.37186	17.5409	21.9172	15.4092
Capana00g001159	0.919333	2.0243	0.947167	0.681558	1.07497	0.439535	0.0129048	0	0	0.0111181	0	0	0.945226	1.47463	0.842607	2.07074	3.34274	2.36023	0.0131158	0.0519908	0.0337727	0	0.166342	0.0236161
Capana00g001160	0.0636309	0.0123882	0.0868469	0	0.0120641	0.0364203	0.027774	0	0.112683	0	0	0.0404918	0.0139213	0.0138885	0.0471192	0.0146329	0.13505	0.0781607	0	0	0	0	0.0141638	0.0130604
Capana00g001161	0	0.169444	0	0	0	0	0	0.0878197	0	0	0	0	0.250187	0.0915707	0	0.436598	0.585351	1.30297	0	0	0	0	0	0.0417934
Capana00g001162	0	0	0	0	0	0	0	0	0	0	0	0	0	0	0	0	0	0	0	0	0	0	0	0
Capana00g001163	0	0	0	0	0	0	0	0	0	0	0	0	0	0	0	0	0	0	0	0.0452827	0	0.570555	0	0.241598
Capana00g001164	0	0	0	0	0	0	0	0	0	0	0	0	0	0	0	0	0	0	0	0	0	0	0.0292129	0
Capana00g001165	3.24783	6.13388	5.12094	2.27546	4.57283	3.72828	9.0536	9.67311	8.83431	7.21218	9.28889	12.332	5.14515	3.03012	4.9765	4.91204	7.51773	3.83228	5.66492	9.109	4.63614	3.05768	13.2147	6.91635
Capana00g001166	0	0.244287	0.436215	0.23814	0.113589	0	0.390314	0.62454	0.744906	1.50735	1.25551	0.746167	0.174757	0.224747	0.0897235	0.193889	0.630861	0.666061	0.398573	0.450364	0.20188	0.13835	0.483193	0.726667
Capana00g001167	3.62428	12.0033	4.69667	0.209252	0.759607	0.788	26.5273	16.9503	17.3764	21.4882	21.9138	20.5308	6.70298	1.59736	3.66315	3.47517	4.94242	2.07457	11.9065	29.0962	6.29168	11.6894	21.1546	10.3764
Capana00g001170	0.646952	0.693663	1.05531	1.65405	2.41018	0.238572	0	0	0	0	0	0	2.13875	1.39202	2.03824	6.18684	1.90138	1.03161	0	0	0	0	0	0
Capana00g001171	6.63509	7.85315	5.73965	5.22356	5.86977	7.38995	16.3783	12.5634	9.1813	9.61051	12.8202	14.4133	6.69828	2.89261	5.02428	4.42391	4.89861	1.86604	6.89643	10.8287	10.4541	5.25542	8.46564	6.9086
Capana00g001172	1.74101	1.32928	1.56682	1.1394	1.66285	1.77437	49.6972	42.1847	30.7885	26.3175	29.4973	48.582	1.53429	0.610489	1.06117	1.37936	1.96283	0.799296	40.7114	40.741	19.7694	13.0586	34.0367	38.3778
Capana00g001173	1.33467	1.13248	1.26459	0.776495	1.75852	0.670873	2.85579	1.86229	2.09181	2.52487	2.44632	1.59058	1.09788	0.817079	1.0822	1.23547	1.62834	1.07729	1.28296	2.37559	0.256151	1.20677	2.69233	1.65289
Capana00g001174	0.184599	0.373533	0.129511	0.132072	0.223939	0.0498664	0.36896	0.354853	0.664485	0.374303	0.386217	0.418353	0.235744	0.208001	0.268122	0.253128	0.474285	0.223396	0.406004	0.327486	0.362543	0.49984	0.843446	0.454768
Capana00g001175	0	0	0	0	0	0	0	0	0	0	0	0	0	0	0	0	0	0	0	0	0	0	0	0
Capana00g001176	0	0	0	0	0	0	0	0	0	0	0	0	0	0	0	0	0	0	0	0	0	0	0	0
Capana00g001177	2.23868	2.07125	5.21136	6.08984	3.03127	4.59684	1.93085	1.46171	0.564076	0.615934	1.84632	0.560572	4.7775	3.34056	3.17408	6.40857	1.31193	2.7637	1.4927	0.821583	0.7987	0.200084	0.218452	0.878241
Capana00g001178	33.968	22.159	18.8617	22.5467	24.2936	18.3054	53.4672	61.5389	51.7064	56.0781	47.4893	42.6633	22.7762	26.8091	24.0651	25.7144	32.7685	29.0423	62.8115	50.7212	49.7834	47.3481	46.4451	40.9033
Capana00g001179	5.28214	4.82026	3.82656	5.30683	5.58217	3.82369	10.7011	9.2085	9.72394	8.89737	9.24503	9.14211	4.00675	4.13634	3.76948	9.02255	5.92668	6.09375	8.72705	10.2472	6.70997	9.16453	8.98755	7.97935
Capana00g001180	4.25676	7.61014	5.06575	9.24885	6.82982	3.86945	4.9377	4.52197	5.78198	5.02055	6.43382	4.52858	21.4477	38.2273	42.6284	47.4304	18.5845	23.953	10.9545	12.8532	9.77158	9.37723	7.64911	7.42885
Capana00g001181	0.0600007	0	0	0	0	0	0	0	0	0	0	0.0643824	0	0	0.0675873	0.214035	0	0.058832	0.0576268	0	0	0	0.0661814	0
Capana00g001182	2.51096	5.99943	4.53684	8.35503	5.28274	3.94407	5.31198	4.31353	4.47846	5.52998	6.46903	6.6943	11.9899	27.4974	36.0089	27.1795	18.4018	11.0078	13.6389	12.5331	11.7847	10.6516	8.47894	9.55948
Capana00g001184	0	0	0	0	0	0	0	0	0	0	0	0	0	0	0	0	0	0	0	0	0	0	0	0
Capana00g001185	0	0	0	0	0	0	0	0	0.0366996	0	0	0	0	0	0	0	0	0	0	0	0	0	0	0
Capana00g001186	0	0	0	0	0	0	0	0	0	0	0	0	0	0	0	0	0.0625214	0	0	0	0	0	0	0
Capana00g001187	0	0	0	0	0	0	0	0	0	0	0.0483766	0	0	0	0	0	0	0.0698	0	0	0	0	0	0
Capana00g001188	38.3579	80.505	69.7011	98.5824	66.3303	63.3726	54.8617	63.5343	76.9331	60.1985	93.9343	81.96	199.409	271.326	387.046	377.532	234.785	182.993	129.022	123.947	113.795	93.9895	75.9279	102.594
Capana00g001191	0	0	0	0	0	0	0	0	0	0	0	0	0	0	0	0	0	0	0	0	0	0	0	0
Capana00g001192	0	0.0396423	0	0	0.038605	0	0	0	0	0	0	0	0	0	0	0.597975	0	0	0	0.0469811	0	0.0498597	0	0
Capana00g001193	0.0429119	0.0436349	0	0	0	0	0	0	0	0	0	0.0460457	0	0	0	0	0.047151	0.0547798	0	0	0	0	0	0.0862216
Capana00g001195	1.08883	3.13287	1.84971	2.91431	1.69846	1.58744	1.93183	1.89003	1.94901	1.67709	2.13085	1.97308	5.73077	13.6104	13.1874	16.7567	9.30429	7.63043	3.57699	2.92809	3.01334	3.06423	0.97803	3.32523
Capana00g001197	1.04424	1.66941	1.61981	2.77185	1.85273	1.81113	5.74419	4.12655	4.3243	4.22164	5.30302	3.35982	2.09695	2.09876	2.95833	7.33059	2.59128	4.26434	2.42766	3.67141	1.68112	4.62682	4.339	2.15208
Capana00g001198	8.50885	4.49314	4.58175	6.61005	7.36075	5.22339	9.34825	12.9138	9.7142	12.1047	11.56	9.11695	7.18642	5.46325	5.56568	5.27785	7.73168	5.27491	11.5146	10.8178	16.1112	17.7665	7.13166	9.28735
Capana00g001199	0	0	0	0	0	0	0	0	0	0	0	0	0	0	0	0	0	0	0	0	0	0	0	0
Capana00g001200	0	0	0	0	0	0	0	0	0	0	0	0	0	0	0	0	0	0	0	0	0	0	0	0
Capana00g001201	53.3133	38.6024	38.5407	30.1931	68.082	65.6443	76.0634	47.9713	79.1237	69.3013	71.2887	93.1063	43.0202	43.8019	33.6215	41.7544	62.3505	92.813	60.9826	64.1545	97.3063	77.0733	59.6523	59.4674
Capana00g001202	0.586196	0.976107	1.80956	2.30388	1.41957	0.924641	1.15042	2.20194	1.12884	2.13479	1.01806	1.05246	0.524359	0.501371	0.401047	1.05288	1.60854	1.92846	1.64147	1.09719	1.41024	0.848684	0.81524	1.17402
Capana00g001203	0	0	0	0	0	0	0	0	0	0	0	0	0	0.0872989	0	0	0	0	0	0.0452827	0.0453463	0	0	0
Capana00g001204	52.1099	17.5455	12.3571	26.2735	17.7468	10.5855	37.9234	33.9948	31.3025	35.3486	31.2551	25.3957	18.3694	28.023	20.2096	20.8118	11.8495	17.7993	59.8452	36.2858	47.4362	50.788	23.434	41.5048
Capana00g001205	2.31453	3.5299	2.61923	1.61061	2.00305	1.30019	4.52137	4.6376	4.44766	3.25115	4.95989	4.23097	2.3377	0.990361	1.93779	2.93769	3.48777	1.12297	2.78281	3.46946	4.03843	4.04938	5.24117	3.6185
Capana00g001206	0	0	0.0498909	0.355234	0.550771	0.199517	0.165991	0.167195	0.228833	0.172906	0.33369	0.159697	0	0	0.0637922	0.425343	0.545777	0.0689527	0.11784	0.407487	1.10005	0	0.458013	1.41743
Capana00g001207	0	0	0	0	0	0	0	0	0	0	0	0	0	0	0	0	0	0	0	0	0	0	0	0
Capana00g001209	0	0	0	0	0	0	0	0	0	0	0	0	0	0	0	0	0	0	0	0	0	0	0	0
Capana00g001210	0	0.0233607	0.0232363	0	0.0227494	0.0224339	0	0	0	0	0	0	0.0270408	0.295777	0.0841704	0.226089	0.194485	0.149593	0.0506123	0.0276853	0	0	0	0
Capana00g001211	61.0762	21.2732	26.2851	74.0263	78.7475	33.5402	6.72698	7.10976	7.35701	6.76	7.18777	6.68246	127.45	216.006	170.957	110.31	267.167	153.376	13.5293	18.1439	9.08686	26.7935	16.6582	19.571
Capana00g001212	0	0	0	0	0	0	0	0	0	0	0	0	0	0	0	0	0	0	0	0	0	0	0	0
Capana00g001213	3046.6	4026.97	4344.68	4766.26	4387.31	3153.55	118.915	147.939	101.126	114.588	108.938	119.829	3955.63	4430.94	4614.9	5182.83	4013.75	3235.85	112.477	153.988	114.342	135.644	61.9743	110.261
Capana00g001215	0.653446	0.496952	0.688084	0.649415	0.478398	0.259083	0.354275	0.158143	0.295413	0.35369	0.447102	0.283456	0.520632	0.933645	0.886131	1.36096	0.329525	0.453654	0.107294	0.494875	1.09508	0.720166	0.121833	0.335106
Capana00g001216	60.8341	74.9488	57.8458	47.3925	64.5109	51.6059	194.929	176.325	242.528	300.45	231.057	164.318	48.2214	44.0016	43.2195	56.4936	78.9905	126.526	97.2943	152.811	91.9765	247.242	255.952	120.169
Capana00g001217	42.376	87.0113	56.9727	12.2933	25.8892	26.2794	242.069	187.043	248.993	335.739	259.395	199.781	36.2826	16.8631	29.9207	28.2476	52.2941	64.2314	91.3175	187.532	91.6728	205.621	302.902	125.52
Capana00g001219	0	0.0376738	0.248536	0.288063	0.173894	0.311438	0.0801348	0.111342	0.11515	0.0806512	0.0790158	0.189574	0.159226	1.33188	0.931138	1.15853	1.03811	1.44418	0.0774396	0.041571	0.0359257	0.148397	0	0.0376203
Capana00g001220	1.28809	2.41154	1.44184	2.80853	2.27979	1.5869	1.49433	1.33374	1.79872	1.42575	2.06111	2.19688	7.7104	14.0418	15.6702	12.4279	6.843	4.04272	5.29588	4.46794	5.71305	4.64854	3.63575	5.24476
Capana00g001221	0	0	0.0334784	0	0.063974	0	0.111563	0.0689899	0.147175	0.346854	0.21101	0.176071	0.376032	1.17476	0.593426	0.615607	0.538382	0.156903	0.238315	0.115073	0.175864	0.256085	0.149076	0.241607
Capana00g001222	0	0	0	0	0	0	0	0	0	0	0	0	0	0	0	0	0	0	0	0	0	0	0	0
Capana00g001223	0	0	0	0	0	0	0.0390018	0	0	0	0	0	0	0	0	0.0420171	0	0	0	0	0	0	0	0
Capana00g001225	0.724496	0.857322	0.522381	0.807444	0.433872	0.666671	0.288972	0.256104	0.144054	0.21527	0.135656	0.204106	0.557378	0.457685	0.402164	1.22319	0.867181	1.09771	0.10712	0.198551	0.222473	0.923224	0.724973	0.478974
Capana00g001226	1.62459	2.20455	1.55383	2.05063	1.75246	1.27408	4.04006	2.76127	3.29168	4.00797	3.86432	2.06832	1.42681	0.991196	1.52377	4.57584	2.25426	0.799518	4.38313	3.27832	1.88963	12.4057	4.75696	2.53857
Capana00g001227	24.3602	28.1962	18.2219	4.89568	3.25061	17.2525	5.75384	5.20079	4.58143	3.05911	3.36374	3.61431	19.3462	13.0791	18.9721	17.7587	3.01888	30.0681	2.30391	3.34172	4.64938	1.16543	2.09896	1.90675
Capana00g001228	16.7136	18.3789	14.3367	6.89222	2.84743	20.0702	4.69961	3.37862	2.09292	2.48518	3.34633	2.38714	18.756	19.1109	19.8842	25.4503	3.39036	44.1594	2.15697	1.72961	2.00713	1.82068	1.09989	1.94717
Capana00g001230	20.3654	21.3847	23.9429	17.0906	17.7836	25.5662	26.2317	30.5573	22.7402	21.2227	27.0487	31.8436	18.1111	13.5034	13.7544	13.956	16.9726	16.9227	16.1661	18.5056	22.4443	12.5136	23.1407	20.9536
Capana00g001231	1.81746	2.12493	2.0372	2.85273	2.26346	1.71929	0.0868688	0.0395358	0.0428303	0.0838998	0.160156	0.172005	7.53087	9.9907	27.5451	11.8111	4.66701	6.20156	0.0874695	0.0463871	0.0400879	0.0501637	0.136046	0
Capana00g001233	0.672265	3.0458	1.916	1.51662	2.03559	1.76022	0	0	0.0621608	0.0574601	0	0.245689	11.5203	37.3875	64.2645	33.0675	26.4511	157.29	0	0	0.116361	0	0	0.119265
Capana00g001234	0.438973	0.830384	0.544127	0.500477	0.357851	0.882134	0	0	0	0.0601203	0	0	2.55573	6.11116	5.58097	3.82427	7.78761	3.86532	0	0.205438	0	0.125725	0	0
Capana00g001236	0.0367783	0	0.0888228	0.0184364	0	0	0	0	0.0202095	0.017644	0.0191255	0.0197696	0.018057	0.0404139	0.0676058	0	0.0431394	0.0243583	0.0176952	0.0206725	0.0207016	0	0.0199852	0.0374468
Capana00g001237	0	0.106358	0.0528956	0.218806	0.260572	0.156945	0	0.165655	1.14469	0.0609153	0.319532	0.0577417	0.181076	0.18966	0.0674226	0.0628143	0.121136	0.124416	0	0.0601282	0.222288	0.13377	0	0.111943
Capana00g001238	0	0	0	0.0207204	0	0	0	0	0	0.0698067	0.107251	0.0677815	0	0	0	0	0.0784978	0	0.101654	0	0	0	0.0460654	0.0213805
Capana00g001239	0	0	0	0	0	0	0	0	0	0	0	0	0	0	0	0	0.0393176	0.0892289	0	0	0	0	0.0379101	0
Capana00g001240	36.8261	36.3383	31.8514	22.4229	26.4869	27.6867	69.5997	57.1004	57.3724	49.396	54.216	58.3568	31.826	19.3601	23.6216	27.8236	29.8528	25.5531	51.7476	60.6966	41.9572	44.1978	52.9687	53.8502
Capana00g001241	0	0	0	0	0	0	0	0	0	0	0	0	0	0	0	0	0	0	0	0	0	0	0	0
Capana00g001242	0.0803447	0	0	0	0	0	0	0	0.0425707	0	0	0	0	0	0	0	0.0913787	0	0.127457	0.187049	0.0860157	0.381451	0.0453243	0
Capana00g001243	0	0.069818	0.0645355	0.0657066	0	0.0641506	0.105277	0.138905	0.108829	0.105732	0.0350158	0.0693107	0.107298	0.112525	0.150987	0.0810284	0.0789816	0.0430607	0.350267	0.492124	0.206823	0.316312	0.368648	0.17053
Capana00g001244	0.0237578	0.0758871	0.0716365	0.144694	0.571557	0.0918993	0	0.280193	0.155497	0.099445	0.202897	0.125585	2.14213	5.59645	2.54514	10.218	4.50384	25.9983	0.322362	0.272463	0.379785	0.587749	0.213753	0.221075
Capana00g001246	0.200224	0	0.146128	0.172602	0.190933	0.191736	0.138564	0.105509	0.162636	0.212875	0.150683	0.284608	0.32234	0.392604	0.572902	0.426161	0.153641	0.0247138	0.319859	0.171581	0.25244	0.41184	0.193543	0.203243
Capana00g001247	0.20272	0.506674	0.540278	0.636085	0.192872	0.303508	0.342757	0.622511	0.471997	0.548242	0.613316	0.487401	1.06073	3.07578	5.09505	3.46838	2.26296	8.29703	1.02091	1.22523	0.812434	0.645211	0.580304	0.768075
Capana00g001249	0.0329773	0.069818	0.0977819	0.168211	0.0316907	0	0.21781	0.0345564	0.108829	0	0.0596886	0.0715296	0.0376688	0.297145	0.225979	0.401852	0.0379483	0.0430607	0.0656577	0.229963	0.19718	0.0933871	0.074413	0.102754
Capana00g001250	4.21572	2.32613	2.85614	8.37908	4.52419	2.47709	3.6173	2.65102	3.85608	3.15608	3.62361	4.50834	10.6276	24.101	26.3842	29.7043	12.0324	12.9077	12.57	12.8755	14.0311	11.3622	8.78743	11.3932
Capana00g001253	4.22961	3.4617	3.84601	1.87111	1.88237	2.16565	8.07012	4.83255	4.43193	5.55682	3.85686	3.95586	0.696628	1.11333	1.36272	2.31316	2.95492	0.724934	5.24736	6.87009	7.3049	4.08409	11.3648	5.28528
Capana00g001254	0.143463	0.0780547	0.0624837	0.10816	0.106417	0	0.0495047	0	0.248494	0	0.0286334	0.065847	0.0175429	0.0350029	0.0197923	0.0188526	0.149443	0	0.065319	0.017651	0.236698	0	0	0.0160823
Capana00g001255	0	0	0	0	0	0	0	0	0	0	0	0	0	0	0	0	0	0	0	0	0	0	0	0
Capana00g001256	8.01403	8.21844	8.06264	6.43006	4.0342	5.98876	5.05597	5.13764	3.86041	4.19059	3.77572	4.49519	6.58007	7.05633	7.75152	6.65388	3.58603	8.0288	4.17898	3.38211	4.63854	5.55118	4.68835	5.11922
Capana00g001257	6.39214	4.10046	7.84426	9.01612	10.7622	2.11979	3.7616	3.05552	3.30915	2.35886	9.76963	2.7393	4.10909	2.47166	7.77068	20.7698	20.35	2.67506	2.85185	3.6853	2.04082	8.52222	12.3436	4.9088
Capana00g001258	0	0	0.18277	0.0614928	0.058708	0	0	0	0	0	0.032434	0	0	0.135173	0	0.142418	0	0	0	0	0	0	0	0
Capana00g001259	6.59066	3.0877	5.99203	6.49327	5.04227	4.84418	21.794	18.9937	10.3825	11.7874	15.1604	14.115	8.59663	8.83235	7.66068	12.4013	11.3639	10.4516	23.2132	30.327	12.8863	15.7387	17.9114	27.0402
Capana00g001260	0.331117	0.820071	0.682104	0.647275	0.806771	0.585899	0.917439	1.77194	4.42585	2.83391	2.84757	1.76839	0.249836	0.345045	0.172285	0.34513	0.353949	0.343672	0.622927	0.557348	0.65541	0.743055	0.636771	0.735785
Capana00g001261	0	0	0	0	0	0	0.0455424	0.0402725	0.184182	0	0	0	0	0	0	0	0	0	0.0890993	0	0	0	0.137041	0.256566
Capana00g001262	0	0	0	0	0	0	0	0	0	0	0	0	0	0	0	0	0	0	0	0	0	0	0	0
Capana00g001263	354.117	453.592	490.828	371.583	466.84	472.556	67.0706	68.4053	51.2003	53.7198	56.1102	37.1753	429.617	446.301	384.59	390.349	412.923	299.016	46.6087	37.264	27.3778	39.3895	37.2043	40.1941
Capana00g001264	0.158474	0.0119144	0	0.061175	0.0232052	0	0.0137275	0.122263	0	0	0	0	0.129956	0.140778	0.195954	0	0.0138936	0.0974033	0	0.0134713	0.0138765	0	0	0
Capana00g001265	0	0	0	0	0.0183041	0	0	0	0	0	0	0	0	0	0	0	0	0	0	0	0	0	0	0
Capana00g001266	54.273	45.0043	44.595	40.5017	41.2412	37.3827	57.7222	65.0321	69.9948	54.5374	55.3497	77.5001	35.205	28.9052	29.3848	30.2967	32.0513	47.9775	87.4807	113.54	112.635	44.8564	74.9544	71.9357
Capana00g001269	0	0	0.0181675	0.14773	0.0535032	0.0361184	0.103837	0.0389123	0	0.132914	0.127431	0.25577	0.323884	0.0622001	0.0881186	0.0667782	0.209675	0.19179	0.29652	0.211343	0.202678	0.161765	0.0824039	0.514357
Capana00g001271	37.6617	15.6092	23.2748	27.786	43.5335	29.1985	40.57	33.4591	45.2692	38.8081	37.625	42.4885	18.0976	15.8947	13.1259	17.0551	17.0611	16.7622	34.2498	21.9829	22.9931	20.2395	18.0157	33.144
Capana00g001272	4.63956	4.45328	4.0757	3.36012	4.30411	3.4395	8.40734	7.7926	6.54311	9.42099	9.07022	9.5185	6.12161	2.60638	3.8198	5.18416	5.2756	4.10581	5.44194	7.75872	4.18796	4.70522	11.381	8.00269
Capana00g001273	3.19859	1.26498	2.64688	2.87195	4.15311	2.32598	3.21157	1.96024	2.82467	3.79656	3.81259	3.76917	2.78364	2.11825	1.19662	2.3384	2.30319	1.87645	2.79749	3.86364	2.92569	1.92313	4.03406	5.84078
Capana00g001274	0	0	0	0	0	0	0	0	0	0	0	0	0	0	0	0	0	0	0	0	0	0	0	0
Capana00g001276	0	0	0	0	0	0	0	0	0	0	0	0	0	0	0	0	0	0	0	0	0	0	0	0
Capana00g001277	0.736845	0.663956	0.37127	0.724335	0.288107	0.568792	2.62869	2.38416	1.88303	2.48696	1.97752	2.92315	0.91784	0.37299	0.382899	1.09034	0.492286	0.361076	1.14776	3.2356	0.945733	2.32441	2.92292	1.29819
Capana00g001279	0	0	0	0	0	0	0	0	0	0	0	0	0	0	0	0	0	0	0	0	0	0	0	0
Capana00g001281	0	0	0	0	0	0	0	0	0	0	0	0	0	0	0	0	0	0	0	0	0	0	0	0
Capana00g001282	0.0720482	0	0	0.367504	0.484181	0	0	0	0	0	0	0.0771982	0	0	0.040414	0	0.0414544	0	0	0	0	0	0	0
Capana00g001284	0	0	0.0546081	0.0546882	0.0521394	0.0531499	0	0	0.0575751	0	0	0	0	0.304168	0.130577	0.0647477	0.138122	0.0734741	0	0	0.0624441	0	0.0612992	0
Capana00g001285	0.147691	0.322886	0.236694	0.454751	0.207665	0.137688	0.0746132	0.14434	0.261409	0.343338	0.283441	0.376864	0.656914	1.28806	1.69147	2.18148	0.793423	0.870729	0.668836	0.328693	0.543611	0.436435	0.321235	0.689087
Capana00g001289	0	0	0	0	0	0	0	0	0	0	0	0	0	0	0	0	0	0	0	0	0	0	0	0
Capana00g001292	0.682121	0.67663	0.484884	0.201638	0.657123	0.405375	1.64613	1.61137	1.80487	1.58111	1.63874	2.21042	0.631455	0.906904	1.0081	0.723105	1.95267	0.57767	0.442691	0.76662	0.790329	0.762426	1.05281	0.919993
Capana00g001294	0.673873	0.189265	0.41594	0.0616781	0.23959	0.349635	0.475878	0.845359	1.86175	3.16084	1.37956	1.30837	0.0668225	0	0.144821	0.649166	0.138684	0	0.37606	0.482889	0.0692562	1.07467	0.881479	1.24327
Capana00g001295	0	0	0	0	0	0	0	0	0	0	0	0	0	0	0	0	0	0	0	0	0	0	0	0
Capana00g001296	0	0	0	0	0	0	0	0	0	0	0	0	0	0	0	0	0	0	0	0	0	0	0	0
Capana00g001297	0	0	0	0	0	0	0	0	0	0	0	0	0	0	0	0	0	0	0	0	0	0	0	0
Capana00g001299	0	0.0775989	0	0.0362607	0	0	0.0375769	0	0	0	0	0	0	0	0	0	0	0.0470391	0.0717239	0	0	0.229199	0	0.0374158
Capana00g001300	1.95444	2.39237	2.35009	4.22635	2.35134	2.11683	3.26777	2.40277	5.73464	4.73821	4.63443	3.61092	5.75381	11.9484	17.1858	11.8226	5.98814	5.02754	9.05594	6.78883	6.76282	8.02478	4.37104	5.33686
Capana00g001302	0	0	0	0	0	0	0	0	0	0	0	0	0	0	0	0	0	0	0	0	0	0	0	0
Capana00g001303	0	0	0	0	0	0	0	0	0	0	0	0	0	0	0	0	0	0	0	0	0	0	0	0
Capana00g001304	0	0	0	0	0	0	0	0	0	0	0	0	0	0	0	0	0	0	0	0	0	0	0	0
Capana00g001305	0.49056	0.87236	0.60367	0.642786	0.695243	0.584943	1.35795	1.92571	2.50086	4.65159	3.25713	2.85032	0.088013	0.195619	0.607633	0.833565	1.24636	1.02764	2.84815	1.89554	0.940649	0.606721	1.96458	1.13686
Capana00g001306	10.8963	11.1264	14.0539	21.0243	68.5661	10.9463	0.053127	0.0771108	0.0516483	0.633468	0.0531614	0.0267471	8.44662	7.41993	11.9533	29.6918	65.8408	12.0501	0.0491572	0.0831277	0	0	0.518399	0.177426
Capana00g001307	5.42942	5.08054	10.7612	5.46952	4.84508	5.759	3.44226	9.79785	8.54089	15.546	9.23934	9.33685	3.90776	7.52421	6.33527	14.983	5.58374	5.46821	5.58119	3.67562	4.51	2.71765	7.2363	2.95536
Capana00g001308	1.42925	1.04733	2.03068	2.45882	2.96801	1.98597	1.91311	3.12362	4.0986	4.60951	4.26905	3.37011	2.58976	2.92597	1.62489	4.14225	2.38199	4.66173	2.05263	2.93732	1.4077	4.03527	3.30207	2.88164
Capana00g001309	1.38241	1.62389	0.999454	0.928123	1.56376	0.772176	2.77606	2.04794	1.95281	2.72694	3.17863	2.65989	1.15775	0.645367	1.08239	1.41797	1.6471	1.82816	1.84593	2.44263	1.25706	3.07958	3.4501	2.31889
Capana00g001310	0	0	0	0	0	0	0	0	0	0	0	0	0	0	0	0	0	0	0	0	0	0	0	0
Capana00g001311	0	0	0	0	0	0	0	0	0	0	0	0	0	0	0	0	0	0	0	0	0	0	0	0
Capana00g001313	0.113792	0.168576	0.137175	0	0.0546774	0.0803683	0.0919109	0.147113	0.18808	0	0.025311	0.559933	0.314808	0.0637518	0.0977441	0.10132	0.138085	0.0378221	0.0549521	0.0327084	0.0554803	0.053924	0.0942619	0.0574811
Capana00g001314	5.6924	4.21946	2.43062	4.82812	5.37287	3.50269	2.65926	4.94303	3.91606	2.88504	3.24224	3.73804	5.60826	3.99755	3.96362	4.38971	4.06854	5.45721	4.05525	3.58962	2.10278	2.46662	3.77631	4.59147
Capana00g001315	0	0	0	0	0	0	0	0	0	0	0	0	0	0	0	0	0	0	0	0	0	0	0	0
Capana00g001316	0	0	0	0	0	0	0	0	0	0	0	0	0	0	0	0	0	0	0	0	0	0	0	0
Capana00g001317	0	0	0	0	0	0	0	0	0	0	0	0	0	0	0	0	0	0	0	0	0	0	0	0
Capana00g001319	2.03197	0.807425	0.739158	0.349084	0.577339	0.531256	1.06968	0.556151	0.444321	0.21721	1.10017	1.39247	0.398844	0.356819	0.362439	0.505284	0.530064	0.469635	0.765808	2.12142	0.291343	0.362147	0.158305	0.391935
Capana00g001320	0.0605789	0.0626237	0.911837	0	0	0.393595	0.128637	0.254215	0	0.195191	0.317103	0.307352	0.447094	0.136422	0.133989	0.0677733	0.200727	0.600605	0.0671896	0.467212	0.0668261	0.413378	0.32583	0.177329
Capana00g001321	1.14095	1.11318	0.263849	0.33141	1.85149	0.874519	1.77555	1.24489	3.26627	3.12201	2.05808	2.02863	1.09561	0.0746456	0.622937	0.620541	0.548824	0.635109	0.706712	2.03617	0.401263	0.488724	0.591694	0.944959
Capana00g001322	0	0	0	0	0	0	0	0	0	0	0	0	0	0	0	0	0	0	0	0	0	0	0	0
Capana00g001323	0.986446	0.578142	1.05543	1.95069	2.48818	1.83071	4.40302	4.44093	3.29	4.85747	7.13891	3.14301	1.52453	1.37536	1.75633	1.78153	2.8449	1.77511	4.00343	2.38056	2.64172	2.50747	4.85465	5.84284
Capana00g001324	0.0816808	0.16426	0	0	0.0388404	0.058071	0.084319	0	0	0.0228432	0.0435004	0.0416416	0.0679035	0.0907786	0.0479548	0	0	0.108402	0.0437347	0.0457416	0.0232262	0.0250819	0.0452227	0.0420135
Capana00g001328	0.374522	0.0611307	0.0622635	0.12471	0.238124	0	0.947364	0.0677115	0	0.252071	0	0.255298	0	0.0704599	0.0775045	0	0	0	0.520669	0.140217	0	0	0	0.18893
Capana00g001329	0	0.254968	0	0	0	0	0	0	0	0	0	0	0	0	0	0	0	0	0	0	0	0	0	0
Capana00g001331	7.81549	7.82405	3.54339	5.50491	3.7915	3.75391	26.3269	43.5795	53.2137	70.4855	52.1821	28.2102	4.83109	5.07363	2.97048	4.0948	2.94152	3.37778	40.3218	20.4532	32.2952	49.7376	39.0535	30.237
Capana00g001332	0	0	0	0	0	0	0	0	0	0	0	0	0	0	0	0	0	0	0	0	0	0	0	0
Capana00g001333	5.77445	9.26528	8.1988	9.30718	6.54648	13.0299	0.564464	0.41653	0	0.144492	0.947497	1.04908	69.9386	100.091	198.334	65.8807	97.5506	53.2062	0.858269	0.834415	0.431663	0.442415	0.433401	0.711629
Capana00g001334	3.51565	12.8581	9.06895	8.02808	11.0376	13.7583	0.0611872	0.307107	0.255951	0.378144	0.693618	0.551168	223.906	271.832	548.877	240.757	265.765	695.822	0.31152	0.334741	0.184109	0.544981	0.0650845	0.120558
Capana00g001335	3.37168	7.16702	5.59474	9.77744	6.94479	5.56357	0.132822	0.291668	0.133237	0.129586	0.294072	0.172615	14.717	80.8455	66.8938	34.9818	38.2294	13.5587	0.549467	0.65171	0.206804	0.338975	0.453739	0.417394
Capana00g001336	3.19297	3.17276	1.97381	1.81103	2.6183	3.22461	7.25967	8.48274	13.3944	8.9818	9.00214	13.6417	3.08389	2.76387	2.34176	2.70579	5.0889	4.47032	6.94079	7.18489	15.6118	7.75715	11.9793	12.152
Capana00g001337	6.36354	9.24115	6.39625	5.23162	7.22656	6.5625	14.5885	14.1226	11.7491	11.9721	11.4873	10.6296	6.74476	5.22597	6.10954	8.19835	6.77145	6.35237	10.0309	11.7732	10.0784	11.38	15.1205	12.0619
Capana00g001338	10.2703	8.8864	8.9066	11.1456	12.017	9.50968	16.3817	16.0714	16.2263	15.8275	18.5936	17.5221	8.46717	7.55033	8.11772	10.8918	12.6827	9.75606	13.5998	15.2114	17.7034	13.7219	21.9341	17.8793
Capana00g001340	0.411849	0.782878	0.384611	0.469102	0.431726	0.436486	2.22525	1.67556	2.7589	1.80915	2.10969	2.71377	0.476927	0.48344	0.398303	0.640301	0.308241	0.449316	1.29752	2.04385	0.414564	1.43735	1.87743	1.99567
Capana00g001341	0.682126	0.0364779	0.411798	0.0706028	0.102266	0	0.532073	1.04299	1.55655	0.695321	0.754863	0.715668	0.0351586	0	0.211389	0.253352	0.343968	0.284566	0.272462	0.398083	0.144664	1.32783	0.234789	0.829782
Capana00g001342	0	0	0.211498	0	0	0	0.203676	0.111981	0.311338	0.112273	0.226478	0.0570534	0	0	0	0.215989	0	0	0.0607906	0.0905653	0.0302309	0.0979387	0.0296766	0.0820941
Capana00g001344	0.123602	0.308482	0.447827	0.452829	0.981463	0.264873	0.129127	0.305872	0.13562	0.259413	0.281499	0.125981	0.0335638	0.340773	0.351289	1.03786	0.678745	0.303521	0.0944442	0.104872	0.0648064	0.266974	0.135592	0.0629243
Capana00g001345	0.108863	1.12614	0.415286	0.0360883	0	0.135699	1.09721	1.08043	1.5899	1.96626	1.02771	0.404327	0.220754	0.124086	0.369106	0.21528	0.12407	0.348595	1.05398	1.17672	0.297213	1.56686	0.954445	0.362496
Capana00g001346	1.25259	1.01086	2.1854	1.30591	1.05415	0.182524	0.816587	2.38709	2.14999	2.67904	1.42664	1.49319	1.46796	1.20421	1.15521	1.23509	1.18473	1.13463	2.10897	2.23427	3.20896	2.08901	4.75327	4.35645
Capana00g001347	0	0.0182873	0.0176716	0.0899813	0.172351	0	0	0	0	0	0	0	0	0.0199979	0.0811711	0.424451	0.10398	0.017634	0	0	0	0	0	0
Capana00g001348	0	0	0	0	0	0	0	0	0	0	0	0	0	0	0	0	0	0	0	0	0	0	0	0
Capana00g001351	0.507641	0.136677	0.180277	0.605223	0.301439	0.12367	0.372086	0.329644	0.0857826	0.516413	0.415333	0.24842	2.85402	2.29806	3.51529	2.7198	5.42893	3.0257	1.1994	1.45927	0.700779	0.496468	0.876455	1.1485
Capana00g001352	0.0255852	0.231175	0.270349	0.941333	0.361349	0.288271	0.112217	0.232925	0.106025	0.168791	0.322328	0.59529	2.58611	4.6486	2.50789	4.24666	4.20994	6.398	1.06149	1.59422	0.62702	0.492502	1.57446	1.29087
Capana00g001353	11.1896	15.5761	10.057	6.03002	6.73947	8.1133	22.7632	23.1369	16.1962	15.0346	15.3387	14.0502	12.7379	9.52112	10.2042	8.25897	12.8778	12.3171	20.0958	21.6456	12.7605	15.8374	14.4155	15.029
Capana00g001355	60.0693	84.2636	71.3562	194.953	112.001	68.101	93.811	70.6731	78.2801	78.7521	98.8156	94.1525	393.797	784.044	885.756	809.501	619.216	389.493	180.779	166.658	179.599	164.008	120.674	167.564
Capana00g001356	2.69146	3.31121	21.4089	75.8937	35.2587	11.6255	23.2822	1.50451	2.64684	19.1196	13.0933	3.61171	104.642	494.874	428.423	442.978	164.691	257.825	31.8908	75.3173	58.6484	21.5369	41.3121	59.8438
Capana00g001357	0	0	0	0	0	0	0	0.0690012	0.1375	0.133196	0.0670302	0	0.261965	0.287501	0.143558	0.0752307	0	0.0633145	0.382021	0.144905	0.270691	0	0.212491	0.458011
Capana00g001358	32.8839	8.49492	7.95609	9.02642	8.08431	7.41217	1.49198	1.46848	0.622414	1.49231	2.27539	3.45226	44.2722	26.8547	21.0915	17.5395	5.54462	21.2472	1.53867	1.28598	1.73806	3.73543	1.75354	1.12001
Capana00g001359	1.82638	2.05271	1.35668	1.2542	1.32938	0.332634	1.8798	0.840982	3.87778	1.70049	1.83749	2.06604	1.65614	0.481632	2.07837	1.35229	0.844419	1.21211	1.2469	1.48055	1.09136	1.23764	1.64656	1.54892
Capana00g001360	0	0	0	0	0	0	0	0	0	0	0	0	0	0	0	0	0	0	0	0	0	0	0	0
Capana00g001361	0	0	0	0	0	0	0	0	0	0	0	0	0	0	0	0.0509627	0	0	0	0.0500122	0	0	0.0474487	0
Capana00g001362	10.1843	11.3079	10.0819	11.5513	13.994	8.49329	23.8671	22.7244	24.4123	27.7005	24.9303	24.2392	11.5422	9.67622	10.3898	14.6921	15.4589	12.3608	20.0505	19.923	19.6768	26.347	19.4501	26.8227
Capana00g001363	0	0	0	0	0	0	0	0	0.0176487	0	0	0	0	0	0	0	0	0	0	0	0	0	0	0
Capana00g001364	5.92766	5.24542	5.62709	5.50818	5.68596	4.3419	12.8173	12.6789	14.2335	11.4495	11.6489	13.0156	4.67177	4.67139	5.45025	7.49419	6.96152	8.10093	10.6714	12.8639	6.51685	16.9762	10.8056	12.9649
Capana00g001365	432.773	485.75	422.525	192.047	91.6991	539.806	25.198	19.8316	12.5426	6.65462	8.15319	19.8188	454.01	490.181	349.663	177.04	66.64	382.615	12.9139	15.5048	7.86717	6.66916	3.45893	16.8874
Capana00g001366	0.187067	0.0616298	0.449974	0.0589213	0.118845	0.118978	23.5204	18.4644	34.4957	36.8747	38.2126	33.6943	0.201097	0	0.0380412	0.0716761	0.0691627	0.060991	18.7352	12.8954	8.32974	14.1378	14.7523	18.0481
Capana00g001367	0.0705153	0	0	0.0354892	0	0	0.312014	0	0.15152	0.0797084	0.202506	0.0377778	0.0756192	0	0.0812486	0	0	0	0.071121	0	0	0.541724	0	0.438247
Capana00g001368	0	0	0	0	0	0	0	0	0	0	0	0	0	0	0	0	0	0	0	0	0	0	0	0
Capana00g001370	0.438845	0.0552289	0	0.03278	0.0433432	0.0848949	0.0850849	0.170397	0.0122941	0.0836632	0.0099481	0	0.191752	0.138521	0.128497	0.13557	0.0655986	0.232982	0.0215981	0.100945	0.0379014	0.0335133	0.0497505	0
Capana00g001371	0	0	0	0	0	0	0	0	0	0	0	0	0	0	0	0	0	0	0	0	0	0	0	0
Capana00g001372	0	0	0.302643	0.0898622	0.0421843	0.508593	0.320524	0.523375	0.638232	0.489578	0.58348	0.370191	0.100284	0.0971273	0.248896	0.160172	0.151542	0.0593632	0.352599	0.248654	0.353161	0.108965	0.197285	0.410863
Capana00g001373	0.450364	0.994323	1.29766	1.036	0.980597	1.11067	2.44025	1.85069	1.75978	2.20413	2.37819	1.33259	0.653304	0.606979	0.840752	1.37113	1.01595	0.858739	1.06762	1.18791	0.829678	0.712257	1.72748	0.886862
Capana00g001374	0.920314	1.20099	1.0391	1.47252	1.17837	0.744809	1.69228	3.5727	3.02322	1.70955	1.92897	1.49335	0.66774	0.534397	0.654657	0.46162	1.08294	0.676221	1.57991	2.60294	2.99423	2.90358	1.90753	1.354
Capana00g001375	0.59799	1.67522	1.26379	0.73441	3.13928	0.0949626	0.108627	0.496192	0.876613	0.597114	1.00385	1.30289	0.635745	0.230402	0.866917	0.179155	0.721338	0.648053	0.365728	0.886018	0.056431	1.64126	0.163434	1.06661
Capana00g001376	0	0	0	0	0	0	0.0753639	0.194516	0	0	0.0703818	0	0.0735047	0.226176	0	0.419375	0	0	0.806781	0.529061	0.396706	0.119817	0.0735455	0.341419
Capana00g001378	1.62287	1.84321	1.22054	0.931638	1.35143	1.41453	2.55809	0.955967	1.3157	1.01433	1.00499	1.05495	1.44015	0.414631	1.46908	2.4307	1.57704	1.79199	1.79728	1.96274	0.962863	1.83707	1.73892	1.21548
Capana00g001379	0.639683	0	0	0	0.0736169	0	1.28705	0.304358	0.0828303	0.814434	0.548691	0.396214	0.452939	0	0.0426669	0	0.125851	0.697634	0.808093	0.213306	0.212798	0.18384	0.246521	0.342134
Capana00g001380	0	0	0	0	0	0	0.92756	0.851827	2.14927	2.82334	1.10887	1.39396	0	0	0	0	0.17738	0.0480845	0.870327	1.89428	2.11187	5.3786	2.39479	0.725025
Capana00g001384	0	0	0	0	0	0	0	0	0	0	0	0	0	0	0	0	0	0	0	0	0	0	0	0
Capana00g001385	85.3747	56.6523	63.6623	90.2763	108.805	70.5001	158.086	116.346	133.985	149.984	115.972	111.885	27.4774	58.4861	35.9021	113.451	50.7126	135.061	90.3929	118.417	53.7364	167.925	107.112	83.8785
Capana00g001386	0	0	0	0	0	0	0	0	0	0	0	0	0	0	0	0	0	0	0	0	0	0	0	0
Capana00g001387	0.692855	0.0503235	0.0948319	0.429842	0.139485	0.0935763	0.0504683	0.815562	0	0.0546904	0	0.201386	0.0536531	0.110286	0.0542787	0	0.245998	0.0654295	0.104708	0.164551	0.0959768	0	0.65734	0.150756
Capana00g001388	23.7797	29.4583	24.4324	20.634	32.6695	28.3871	35.9036	32.1434	27.5487	28.5923	33.5286	31.838	32.3206	25.8744	32.0597	27.9199	39.8936	28.998	30.6443	33.6959	21.7844	28.668	25.9319	33.5039
Capana00g001389	0	0	0	0	0	0	0	0	0	0	0	0	0	0	0	0	0	0	0	0	0	0	0	0
Capana00g001390	11.2412	11.6815	11.7282	11.9068	14.4483	14.6151	24.0007	20.2623	26.5989	21.3794	22.3287	19.3209	14.1742	15.2897	14.6385	17.4003	18.9884	19.3214	22.4346	23.0566	22.3176	22.946	32.1608	25.3427
Capana00g001391	0	0	0	0	0	0	0	0	0	0	0	0	0	0	0	0	0.0684995	0	0	0	0	0	0	0
Capana00g001392	11.2408	5.47248	7.99752	9.18733	27.8029	6.09304	3.04243	1.38236	3.37124	2.67056	4.31377	1.94038	6.24542	9.69956	8.64168	10.0131	24.7865	15.2248	2.86012	2.92469	1.53389	1.60113	2.10445	1.36095
Capana00g001393	47.0179	29.6717	33.1605	54.1562	50.361	42.1133	77.8212	83.546	84.968	85.6088	84.7468	86.2871	31.0396	31.6021	30.7995	27.8968	48.5667	39.1376	80.5701	70.7925	137.211	78.288	81.8031	89.0502
Capana00g001394	3.06399	4.76141	3.72898	2.50672	2.67122	3.51827	6.26548	3.47216	5.19472	3.7101	5.17384	5.07794	4.39765	3.56183	4.04019	4.12422	3.46122	4.65003	4.62164	7.69386	3.5144	4.83633	5.35991	4.84406
Capana00g001398	67.4657	34.6347	47.7527	68.3672	35.8091	31.8072	51.8603	55.7435	56.6578	53.6971	39.4032	33.5491	48.2141	69.2886	76.3453	87.9744	41.8439	46.2752	72.0705	41.7595	49.6224	35.2473	20.687	35.7442
Capana00g001399	1.4441	0.600526	0.793977	0.561929	2.43921	0.968093	1.04007	0.539473	1.03452	0.544042	0.791345	0.892324	0.897918	0.643627	0.931273	0.66145	3.21926	1.03621	1.06158	1.62421	0.5568	0.386629	1.67588	1.51789
Capana00g001400	0	0	0	0	0	0	0	0	0	0	0	0	0	0	0	0	0	0	0	0	0	0	0	0
Capana00g001401	0	0	0	0	0	0	0.137861	0	0.180813	0	0	0	0	0	0	0	0.0465098	0	0	0	0	0	0	0
Capana00g001403	0	0	0	0	0	0	0	0	0	0	0	0	0	0	0	0	0	0	0	0	0	0	0	0
Capana00g001404	0	0	0	0	0	0	0.0553132	0.103742	0.95859	0.31966	0.468238	0.273169	0	0	0	0	0	0	0.0520946	0.0608599	0.304727	0.646672	0.418796	0.273318
Capana00g001405	33.6207	25.8437	28.5976	37.9452	31.6577	24.8505	2.53466	3.06083	1.65401	1.07599	2.2888	2.84025	31.8009	30.4573	26.6394	31.0269	20.6904	30.7021	1.89683	1.63486	2.15038	0.467984	0.511543	3.68025
Capana00g001409	0	0	0	0	0	0	0	0	0	0	0	0	0	0	0	0	0	0	0	0	0	0	0	0
Capana00g001410	6.67874	5.05108	3.21277	3.06149	5.13116	4.64484	5.8657	6.0326	4.28735	5.61916	4.58174	4.86014	4.3002	2.74323	2.9268	3.69177	4.97229	5.23179	4.6103	4.13522	1.94655	4.04445	4.13356	4.97038
Capana00g001411	0	0	0	0	0	0	0	0	0	0	0	0	0	0	0	0	0	0	0	0	0	0	0	0
Capana00g001413	0	0	0	0	0	0	0	0	0	0	0	0	0	0	0	0	0	0	0	0	0	0	0	0
Capana00g001414	0.133458	0.14374	0	0.134335	0.684589	0	0	0	0	0	0.188944	0	0.0508149	0	0.0556576	0	0.16964	0.06016	0	0	0	0	0	0
Capana00g001416	0.893072	1.02227	0.0489867	0.632906	1.12781	0.565632	5.45366	4.8234	3.51442	1.89047	2.20133	2.19997	1.18261	0.710052	0.979157	0.835742	0.681475	0.855846	7.05739	5.54192	4.61238	1.17757	1.4786	2.26369
Capana00g001417	4.33173	7.1306	4.31175	2.82621	4.67584	4.92173	9.35217	10.2308	11.6753	8.26928	9.48942	7.60105	4.2767	2.67565	4.01558	6.06418	4.33974	3.82433	4.43354	5.55303	8.73052	10.7529	6.28273	5.38125
Capana00g001418	0.786679	0.762437	0.897249	1.49139	0.933896	0.395782	0.0516191	0.13323	0.14716	0.144015	0.0495202	0.0972908	1.1736	4.12799	2.24532	5.90159	1.68208	3.39398	0.134993	0.206974	0.0974653	0.225949	0	0.279925
Capana00g001419	0	0	0	0	0	0	0	0	0	0	0	0	0	0	0	0	0	0	0	0	0	0	0	0
Capana00g001420	0	0	0	0	0	0	0	0	0	0	0	0	0	0	0	0	0	0	0	0	0	0	0	0
Capana00g001422	2.35373	3.06694	3.57752	6.18359	13.6691	2.43881	1.69351	0.837376	1.55655	1.14602	2.53651	1.77238	1.60595	1.95471	4.20366	8.33927	12.624	3.41766	0.982872	0.716377	1.70809	1.06163	1.17929	0.691091
Capana00g001423	120.017	64.7109	106.58	143.928	113.758	17.8983	40.1622	84.7736	146.935	159.781	171.513	47.7181	50.6401	54.9886	68.4573	145.133	120.334	39.4803	50.5449	74.2291	117.123	56.3655	104.383	55.3077
Capana00g001424	3.11464	4.21852	3.11139	1.39988	2.89235	1.75006	4.74433	4.14358	3.85056	3.39144	3.95611	5.35878	3.2292	1.94578	2.95598	2.45332	3.69018	1.91866	3.93575	4.80763	2.77853	1.9636	4.23189	5.57121
Capana00g001425	0.0103569	0.0111548	0.0101659	0	0.0102949	0	3.24282	2.49759	1.95222	3.81022	1.0514	1.41353	0	0	0	0	0	0.0550595	1.93423	3.9006	1.76256	2.72552	1.72035	1.44583
Capana00g001426	14.8567	18.2032	16.4845	15.0254	8.87516	10.6828	2.24605	3.30748	2.77704	2.41623	2.32368	1.35706	13.6873	15.0823	15.5485	18.2134	7.64166	11.2351	1.67583	1.67359	0.771736	2.20627	1.81387	1.21109
Capana00g001427	13.3264	14.7778	11.9776	10.8352	3.74743	5.87579	1.19293	1.61572	1.53989	1.5081	2.90951	1.10681	10.9493	7.49918	11.873	9.62387	5.29235	4.89642	1.90548	1.40089	0.277696	1.02392	0.66902	1.23902
Capana00g001428	7.57517	7.25606	3.73977	3.81318	3.40426	3.3851	4.18441	5.18472	5.7398	6.26875	5.73549	4.61955	5.40447	3.70949	3.77085	3.1031	2.11358	3.4614	3.36421	3.65779	2.49661	3.26554	4.51243	3.50645
Capana00g001430	0	0	0	0	0	0	0	0	0	0	0	0	0	0	0	0	0	0	0	0	0	0	0	0
Capana00g001432	7.23485	6.79967	4.15123	5.35549	5.20702	4.25852	8.28828	9.49859	9.87467	9.47726	8.85138	8.48955	6.07514	4.96849	5.80337	7.90932	6.95911	5.18804	9.92393	10.1749	7.62938	8.89975	9.67767	9.64178
Capana00g001433	0	0	0	0.0397141	0	0	0	0	0	0	0	0	0.0888208	0.134812	0.049363	0.0499256	0	0	0	0.0452827	0	0	0	0
Capana00g001434	0	0	0	0	0	0	0	0	0	0	0	0	0	0	0	0	0	0	0	0	0	0	0	0
Capana00g001436	0	0	0	0	0	0	0	0	0	0	0	0	0	0	0	0	0	0	0	0	0	0	0	0
Capana00g001437	0	0	0	0	0	0	0	0	0	0	0	0	0	0	0	0	0	0	0	0	0	0	0	0
Capana00g001438	0	0	0	0.0517937	0	0	0	0	0	0	0	0	0	0	0	0	0	0	0	0	0	0	0	0
Capana00g001439	0	0	0	0	0	0	0	0	0	0	0	0	0	0	0	0	0	0	0	0	0	0	0	0
Capana00g001440	7.70896	11.266	7.8984	6.66954	13.2179	8.93428	12.0974	14.0885	10.436	13.7505	12.9843	11.386	7.57863	6.15047	6.80518	14.2117	11.9358	10.3546	7.12551	11.8697	5.62345	11.8147	12.2059	11.2332
Capana00g001441	113.088	30.8286	64.0138	81.2216	48.9246	39.2074	0.57258	1.24917	1.48678	2.31163	0.96138	0.570971	43.8745	48.2731	59.2194	45.2685	63.5217	23.4048	0.0445692	0.251723	0.53987	1.08367	0.14976	0.547993
Capana00g001443	0.24345	0.130632	0.117699	0.0688636	0.0495599	0.0161064	0	0.0278659	0.0380779	0	0.0273158	0.0269663	0.132955	0.0971179	0.276854	0.316661	0.275507	0.530284	0.0559771	0.127717	0.0293007	0	0.0287635	0.14979
Capana00g001444	0	0.0686452	0	0	0.0612483	0	0	0	0	0	0.208556	0	0	0	0	0	0	0.0639233	0.25713	0.142226	0.126431	0	0.0707168	0.132394
Capana00g001445	0.0872972	0	0	0.013782	0.0414772	0	2.95174	0.309575	0.422623	0.877603	0.327879	0.212142	0	0	0	0	0.118951	0.0192357	1.1435	0.975334	4.79798	1.13846	1.16592	0.573263
Capana00g001446	0.0343442	0	0	0	0	0.0332123	0.592642	0.855572	0.301608	0.983017	0.352489	0.0735982	0	0	0	0.0809605	0.318462	0.0448456	0.553881	0.587267	0.453846	1.00443	0.921273	0.710111
Capana00g001447	0	0	0	0	0	0	0	0	0	0	0	0	0	0	0	0	0	0	0	0	0	0	0	0
Capana00g001448	0.392106	0.150239	0.488501	0.207805	0.508409	0.565063	0.633972	0.687692	0.616278	1.09707	0.879477	0.974082	0.47527	0.265707	0.577882	1.30109	0.937465	2.14545	0.666618	1.31623	1.31993	5.92459	1.20651	1.93408
Capana00g001449	1.25928	4.33296	2.49041	9.71902	2.37386	2.42533	0.0640199	0.191434	0	0.201849	0.0555436	0.263721	86.824	26.8098	251.821	60.11	284.044	110.877	0.256627	0.0717767	0.0608742	0.0554706	0.136195	0.18999
Capana00g001450	2.6509	10.5183	5.22812	4.89037	6.65261	8.37386	0.263163	0.185612	0.321346	0.254378	0.428491	0.547867	101.791	303.803	995.947	1242.16	1106.05	325.178	0.253894	0.135924	0.251196	0.12582	0.196603	0.182876
Capana00g001451	0	0	0	0	0	0	0	0	0	0	0	0	0	0	0	0	0	0	0	0	0	0	0	0
Capana00g001453	0.140999	0.0499238	0.0908529	0.134736	0.135102	0.179441	0.0483507	0	0	0	0	0	0.308113	0.567183	0.208005	0.399123	0.112259	3.05317	0.0455373	0.103437	0	0.105007	0.0514304	0.0953455
Capana00g001454	0.0284197	0	0.160227	0.358327	0.0795406	0.0263785	0	0	0	0	0	0	0.0887526	0.334496	0.320733	0.262524	0.278115	0.0368882	0.0550237	0	0	0	0	0
Capana00g001458	0	0	0	0	0	0	0	0	0	0	0	0	0	0	0	0	0	0	0	0	0	0	0	0
Capana00g001461	285.319	315.667	239.319	213.337	331.135	264.513	123.346	117.167	118.687	115.936	129.789	150.926	300.2	216.878	276.946	249.368	322.397	205.461	99.1265	117.118	69.5447	86.9966	114.192	111.255
Capana00g001463	0	0	0	0	0	0	0	0	0	0	0	0	0	0	0	0	0	0	0	0	0	0	0	0
Capana00g001464	0	0	0	0	0	0	0	0	0	0	0	0	0	0	0	0	0	0	0	0	0	0	0	0
Capana00g001465	0	0	0	0	0	0	0	0	0	0	0	0	0	0	0	0	0	0	0	0	0	0	0	0
Capana00g001467	4.28393	10.017	7.09384	16.1019	7.90644	5.04779	4.97367	7.82583	8.88934	7.04247	10.1113	6.60323	30.4098	47.5932	54.2297	64.6972	34.1129	21.5275	21.647	13.8894	14.8177	8.28073	11.984	19.0621
Capana00g001469	0.604752	0.540939	1.12999	3.95324	0.381604	0.72562	0.801811	0.670106	0.90435	1.26941	0.873309	0.623621	5.06817	11.3507	11.6078	18.3953	5.47553	12.3989	2.57994	1.85912	2.626	1.50997	2.346	2.32126
Capana00g001470	5.30879	9.15308	8.43243	13.7765	4.30508	5.51572	4.3566	4.91722	7.52229	5.9911	7.18432	8.59016	23.1843	38.8811	49.6345	64.0465	30.3483	72.6703	16.6138	10.7733	12.306	9.52186	8.66588	10.0717
Capana00g001471	0	0	0	0	0	0	0	0	0	0	0	0	0	0	0	0	0	0	0	0	0	0	0	0
Capana00g001472	0	0	0	0	0	0	0	0	0	0	0	0	0	0	0	0.075563	0	0	0	0	0	0	0	0
Capana00g001473	0.13018	0	0	0.124707	0	0	0.205443	0.263677	0.208366	0.198821	0.136664	0.136936	0.129029	0.368579	0.527868	0.228394	0	0	0.561491	0.440446	0.562027	0.319489	0.14549	0.267581
Capana00g001474	0	0	0	0	0	0	0	0	0	0	0	0	0	0	0	0	0	0	0	0	0	0	0	0
Capana00g001475	1.32184	1.97229	2.02611	1.35222	1.58695	1.67302	3.5382	2.42351	3.59717	3.85728	3.00856	2.60269	1.91502	0.940887	1.0946	2.02062	1.49046	1.60789	1.88195	1.87283	1.48667	1.33689	2.51536	2.20317
Capana00g001478	8.29015	10.1122	8.63753	6.56968	13.5149	9.77343	21.5715	20.0255	19.2185	17.4752	20.723	25.3436	8.05582	5.09773	6.3756	8.92194	10.697	7.7743	16.2121	18.8404	13.5168	13.883	23.6962	25.5543
Capana00g001479	0	0	0	0	0	0	0	0	0	0	0	0	0	0	0	0	0	0	0	0	0	0	0	0
Capana00g001480	8.06154	9.03029	6.18129	4.43581	7.07174	6.70109	15.0769	12.9425	13.1469	11.1405	12.6332	13.8946	7.26454	4.47309	6.20226	7.7384	7.60899	8.52708	9.70193	15.9561	8.07145	19.1682	12.0187	13.3468
Capana00g001481	0	0	0	0	0	0	0	0	0	0	0	0	0	0	0	0	0	0	0	0	0	0	0	0
Capana00g001482	0.0125539	0.0265784	0.0860247	0.0126363	0.147671	0.0121401	0.0698214	0.0671674	0.15306	0.248827	0.378386	0.238502	0.0516769	0.0580706	0.0454965	0.0934629	0.120604	0.139068	0.0626511	0.272041	0	0.0155812	0.154628	0.167401
Capana00g001483	242.534	279.268	368.298	348.814	532.535	158.599	540.233	387.42	875.662	623.576	323.728	655.069	173.157	282.556	282.389	455.151	374.26	347.847	458.084	335.532	389.145	808.263	282.606	387.375
Capana00g001484	13.0139	9.12032	12.9169	13.7598	13.1347	8.63175	16.4498	20.6135	24.1492	19.2142	18.5153	16.4333	11.5148	10.2873	10.1114	16.2617	13.4643	15.6776	22.54	20.0737	19.0658	20.5783	18.6982	20.8217
Capana00g001486	19.7623	16.5424	17.985	23.6661	21.4556	16.2875	35.3152	34.2247	38.2959	39.228	35.0858	32.2413	18.8967	17.2737	17.2096	23.299	23.9264	18.869	30.2847	33.8108	27.1323	27.4452	34.3635	33.0226
Capana00g001488	3.48183	3.10828	2.802	3.25704	4.44493	1.85785	5.60906	5.75933	4.67501	6.70678	6.197	3.70954	1.77503	3.00406	3.47482	7.29609	4.84213	3.85579	5.39289	4.56647	3.52373	5.83625	4.71814	2.89789
Capana00g001489	1.60849	0.961697	1.42899	0.557744	0.68532	0.533245	9.97804	12.1367	8.30334	9.54411	7.52883	9.99051	1.90519	0.1754	0.945724	1.77788	1.50972	0.820455	12.1976	19.7587	6.04423	8.54514	13.9268	9.65299
Capana00g001491	31.5983	18.3623	18.0681	24.333	25.4907	15.7744	52.6777	54.0355	54.4952	46.2105	51.0583	58.9625	15.3887	12.2862	16.7622	26.9784	29.0513	22.09	49.8984	53.5533	46.3944	24.128	39.3803	43.4455
Capana00g001492	0	0	0	0	0	0	0	0	0	0	0	0	0	0	0	0	0	0	0	0	0	0	0	0
Capana00g001493	0	0	0.0588792	0	0	0.0293407	0.27004	0.25476	3.14616	1.67553	0.784457	2.73621	0.137039	0	0	0	0	0	0.766045	1.85785	8.24313	1.29969	1.2486	1.26976
Capana00g001494	13.6987	15.6692	10.9016	8.66813	12.6538	9.03037	18.7037	17.3801	17.2409	14.9097	16.5017	23.914	12.8872	8.34794	9.8675	10.1132	12.3844	10.3009	21.8161	28.6205	14.6884	13.7043	30.222	27.1666
Capana00g001496	0.2989	1.01575	0.337608	0.687491	0.765704	0.42708	10.0715	4.44266	15.5717	221.849	20.0459	6.40757	0.224338	0.172801	0.110166	0.667676	23.6291	3.41409	24.5149	41.7756	89.995	98.8129	115.01	66.1777
Capana00g001497	0.135412	0.207951	0.139858	0.0948133	0.11501	0.160433	3.43291	3.26511	10.3225	162.129	19.6212	5.16211	0	0.0265104	0	0.0568843	2.18088	1.55855	8.71122	20.2389	52.1955	64.4636	78.4136	51.2557
Capana00g001498	0.0359409	0.0606233	0.0349979	0.106907	0.0230833	0.0227554	1.38927	0.800942	3.47238	51.1731	5.63313	1.415	0.0253412	0.0277221	0	0.0140806	1.13021	0.622645	3.46729	8.94235	24.2127	23.178	39.3343	28.4284
Capana00g001499	13.9412	16.3864	18.6281	19.6111	21.8209	15.7557	31.327	33.5034	29.5621	35.1095	34.068	24.0085	14.7372	11.7969	15.2414	24.0782	17.3479	16.2002	25.8655	22.7854	17.3485	28.0793	22.9455	26.4973
Capana00g001500	12.3041	16.4104	17.4302	12.8739	15.5419	14.3293	32.6971	32.071	29.543	32.8934	35.3562	24.7717	18.8054	12.4567	12.5703	21.1965	18.1646	33.619	23.366	26.2425	23.6613	92.3641	27.3612	45.2096
Capana00g001501	0	0	0	0	0	0	0	0	0	0	0	0	0	0	0	0	0	0	0	0	0	0	0	0
Capana00g001502	0	0	0	0	0	0	0	0	0	0	0	0	0	0	0	0	0	0	0	0	0	0	0	0
Capana00g001503	67.7318	65.7862	77.2482	112.852	169.589	60.4351	380.066	303.384	392.192	414.442	441.106	385.01	86.4201	53.1443	79.0449	128.809	230.213	97.6366	437.329	573.735	705.688	669.837	726.181	541.135
Capana00g001505	10.4413	11.3856	12.6093	13.1674	18.146	9.28851	13.0733	10.2716	11.8066	12.1618	11.3001	11.2165	9.57596	8.94861	11.3511	14.0519	18.0691	10.8054	10.3031	13.7916	9.53191	11.9	12.8365	10.7268
Capana00g001506	0	0.480342	0.0546081	0.0278057	0.0261058	0	0	0	0	0	0.122924	0	0.0874833	0	0.0339876	0	0.0625214	0.0817379	0	0	0.0624441	0.0491051	0	0
Capana00g001507	13.4521	16.9877	12.2671	11.3199	7.80736	4.01219	0.522124	0.977861	0.0618491	0.519446	0.741989	0.327535	9.07406	9.97792	11.1498	11.2092	4.83679	4.2053	0.915162	0.417049	0.381576	0.720252	0.430184	0.43351
Capana00g001508	0	0	0	0	0	0	0	0	0	0	0	0	0	0	0	0	0	0	0.0201367	0	0	0	0	0
Capana00g001509	0	0	0	0	0	0	0	0	0	0	0	0	0	0	0	0.0691895	0	0	0	0	0	0	0	0
Capana00g001510	0	0	0	0	0	0	0.158421	0	0	0	0.153015	0.0760711	0	0	0	0	0	0	0	0	0.0695705	0.0718429	0.0395688	0
Capana00g001511	0	0	0	0	0	0	0.298049	0	0.714296	0.084662	0	0.154333	0	0	0.086298	0	0.142804	0	0.173099	0	0	0	0.211257	0
Capana00g001512	0.415996	0.78015	0.41732	0.62666	0.582913	0.462641	1.93596	1.50143	1.16472	1.69284	1.75281	1.2696	0.64595	0.346463	0.45653	1.29989	0.738798	0.621252	1.15579	1.04589	0.54976	1.404	1.74362	0.858255
Capana00g001515	0.182986	0.437632	0.178778	1.22806	0.583637	0.11683	0.438002	0.286693	0.299434	0.384635	0.147325	0.41773	2.47346	4.33879	5.94296	6.45084	1.96943	2.0687	1.88395	1.83713	2.22761	3.81246	1.67248	2.50101
Capana00g001516	34.3721	18.4221	21.1894	53.0872	34.4427	27.7761	45.6154	43.1298	37.6841	35.5095	34.2933	43.0607	54.2759	120.066	115.885	113.444	53.6261	57.8704	82.5162	85.9103	76.2315	67.2327	53.2188	58.8403
Capana00g001517	0.115277	0.0620791	0.169726	0	0	0	0.0601231	0.186401	0.0646703	0.0564608	0.167194	0.122647	0.63843	0.981128	0.537449	0.56198	0.129563	0.208334	0.437804	0.26712	0.418984	0.573008	0.130309	0.117191
Capana00g001518	21.9744	26.318	22.707	41.8226	28.2294	27.7086	34.1951	38.6849	33.2817	38.8756	29.7503	41.6123	54.0858	106.802	121.054	110.962	46.7193	37.0339	77.3034	74.2355	65.2909	94.9818	36.797	58.2753
Capana00g001522	2.152	0.760005	0.362773	0.609201	0.27453	0.662493	1.29133	1.25677	0.360369	0.208127	0.294589	0.487523	0.549865	0.637132	0.798041	1.30551	0.163215	0.757845	0.15281	0.266154	0.27549	0.399916	0.668256	0.0956182
Capana00g001524	0.32913	0	0.157423	0.0329349	0.0308787	0.0314771	0	0.0351705	0	0	0	0	0.145945	0.180989	0.0721959	0.040716	0.196755	0.235603	0	0.0369295	0	0	0.0363034	0.03342
Capana00g001525	14.0528	16.5437	12.5053	9.41889	13.4096	12.5631	15.5032	10.7038	11.8736	9.19452	11.7004	14.3707	13.1272	10.3432	11.0669	11.9421	16.5175	11.7069	9.64916	12.9963	11.2428	5.61973	14.9251	12.9242
Capana00g001526	2.67552	3.18821	1.25446	1.34117	0.674415	0.533937	12.7899	10.9596	8.17545	7.26583	6.14545	7.88261	1.08605	1.42152	0.928825	1.04148	3.08384	2.43557	11.4456	8.68269	6.13421	14.6063	6.56773	6.16279
Capana00g001528	9.61368	13.6818	16.5184	17.2152	24.8666	24.4611	33.411	35.4703	37.6113	39.643	50.9063	43.9962	10.1097	8.21855	11.0189	10.7884	19.7419	15.9977	21.4079	19.2964	27.415	24.0203	37.9625	42.629
Capana00g001529	193.045	199.445	210.199	187.918	275.359	331.98	402.843	399.467	388.029	439.477	560.827	532.255	196.765	140.94	169.047	159.673	246.516	212.736	244.461	225.69	242.924	319.632	475.809	447.155
Capana00g001530	1.07101	0.958784	0.394446	0.282847	0.797097	1.52103	1.22796	1.30474	1.74553	1.5568	1.52899	1.09497	0.653057	0.647449	0.607445	1.16767	0.979032	0.739637	0.698217	1.36004	1.61625	0.684828	1.88544	0.652698
Capana00g001532	1.27848	0.732155	0.788465	0.951268	0.479764	0.660963	0.768062	1.50797	1.16317	1.21492	1.41682	0.480999	0.349647	0.39121	0.522502	1.11698	1.50754	0.990832	0.810235	1.08834	0.987427	0.473149	1.29383	1.50928
Capana00g001533	0	0	0	0	0	0	0	0.0352561	0	0.0176802	0.0175911	0.0695424	0	0.0189198	0.0185824	0.0204075	0.0204998	0.0210589	0	0	0	0	0	0.0163954
Capana00g001534	3.40529	2.69031	2.71546	2.44646	4.34068	2.15666	4.26327	5.86324	5.11015	5.18552	5.14412	3.94361	3.08477	2.14192	2.99558	7.33022	4.241	2.7023	4.53887	4.23621	2.47598	3.46364	4.35571	3.34088
Capana00g001535	0	0	0	0	0.0973692	0	0.0800512	0.0120294	0	0.0139009	0	0	0	0	0	0	0.0138216	0	0.0383734	0.028764	0.0487897	0	0	0.0252957
Capana00g001536	0.107844	0.161557	0.0775197	0.0536118	0.0262499	0.101935	0.403936	0.361377	0.648412	0.386054	0.295073	0.398391	0.0566391	0.180465	0.0888786	0.229334	0.215901	0.471685	0	0.272817	0.226772	0.68004	0.23589	0.163543
Capana00g001538	3.65692	4.34901	1.85403	1.62324	1.74612	2.1859	13.9325	12.1817	9.76387	5.34186	6.60159	9.78418	3.42677	1.76244	2.02601	2.03335	2.78734	1.92721	10.1968	12.4514	7.07864	5.20249	7.27981	5.15832
Capana00g001539	6.4711	5.74468	6.72514	8.59507	14.4246	9.99497	6.25894	4.4353	4.05034	4.61944	4.56323	5.72099	8.51885	4.91074	6.26668	7.49332	12.0166	9.1931	5.10325	5.64958	5.00827	3.26687	5.1678	6.78834
Capana00g001540	8.33203	10.3452	9.85972	7.19003	9.11976	6.82499	20.1075	16.7216	20.7124	15.7604	15.8147	17.7467	8.05722	5.61987	6.68828	8.7458	8.52475	6.70046	10.9869	13.8722	9.71901	9.9509	14.6447	11.9517
Capana00g001541	12.3556	12.2338	11.1861	8.69934	10.8768	11.4191	18.0594	15.2553	17.8393	16.6116	15.7473	18.5228	12.7172	9.45237	11.8965	13.5244	14.5482	11.3226	13.4863	15.9616	10.9919	12.0713	16.7052	15.2628
Capana00g001542	0.386122	0	0	0.25887	0.123686	0.0609854	2.3993	1.07265	1.65223	0.851319	2.22299	0.620583	0.0713638	0.142391	0	0.150023	0.657862	0.25509	1.33026	0.814042	0.776447	1.35326	0.363311	1.85431
Capana00g001544	4.37375	2.23997	2.37154	1.35263	1.71879	2.24748	5.80118	9.52665	3.50223	3.37468	3.08657	3.51644	1.37281	0.930379	1.18543	0.753366	1.3692	1.69002	3.49349	2.76034	1.67539	3.43613	3.32572	3.7826
Capana00g001546	0	0	0	0	0	0	0	0	0	0	0	0	0	0	0	0	0	0	0	0	0	0	0	0
Capana00g001547	10.4501	19.7826	11.6846	4.24448	7.0513	6.71468	27.6129	25.1839	21.1025	24.549	32.7677	37.2683	13.8927	5.77216	9.39201	6.40736	12.9082	7.43514	21.3346	41.2718	16.6661	14.9857	48.23	32.241
Capana00g001549	0.848489	0.894326	1.72	2.63181	4.45951	3.45959	8.07484	4.72776	5.43576	2.89834	5.50929	3.98157	1.97094	3.02997	22.8616	3.54469	5.66193	3.52333	24.2567	2.10428	22.3775	2.85683	0.920471	2.09682
Capana00g001550	0	0	0	0	0	0	0	0	0	0	0	0	0	0	0	0	0	0	0.544523	0	0.324946	0	0	0
Capana00g001551	0	0	0	0	0	0	0	0	0	0	0	0	0	0	0	0	0	0	0.615006	0	0	0	0	0
Capana00g001552	0.018886	0	0	0	0	0	0	0	0	0	0	0	0	0	0.021274	0	0	0	0.21336	0	0.0424411	0	0	0
Capana00g001553	0	0	0	0	0	0	0	0	0	0	0	0	0	0	0	0	0	0	0.279548	0	0	0	0	0
Capana00g001554	0	0	0	0	0	0	0	0	0	0	0	0	0	0	0	0	0	0	0.153192	0	0	0	0	0
Capana00g001555	0	0	0	0	0	0	0	0	0	0	0	0	0	0	0	0	0	0	0.405509	0	0.358503	0	0	0
Capana00g001556	0	0	0	0	0	0	0.727196	0	0	0	0.0634206	0.122206	0	0	0	0	0	0	0.0586436	0	0	0.105102	0	0
Capana00g001557	0	0	0	0	0	0	0	0	0	0	0	0	0	0	0	0	0	0	0.0375472	0	0	0.0403277	0	0
Capana00g001558	60.6225	95.09	80.978	112.338	171.007	101.583	189.223	173.44	114.659	130.354	212.924	150.736	114.593	90.3029	94.6324	119.154	140.478	55.2288	115.208	82.3442	72.9584	67.0687	68.1467	89.3199
Capana00g001561	0	0	0	0	0	0	0	0	0	0	0	0	0	0	0	0	0	0	0	0	0	0	0	0
Capana00g001563	0.524531	0.0252548	0.205101	0.373882	0.147427	0.123326	0.855414	0.223788	0.688141	1.05607	0.73587	0.408059	0.141901	0.145544	0.0287111	0.157482	0.126356	0.328212	0.245346	0.380246	0.193807	0.366981	0.373895	0.133126
Capana00g001564	0.0639444	0.0403765	0.0200807	0.0209401	0.161333	0.0395677	0.458219	0.419035	0.0687152	0.0662906	0.380296	0.24593	0.0453733	0.0232691	0.0255956	0.122874	0.023542	0.353021	0.478865	0.39197	0.128422	0.323188	0.597506	0.358316
Capana00g001566	0.215042	0	0.0387337	0.0197227	0.169069	0	1.25331	0.541431	0.0408382	0.514046	0.407378	0.351909	0.0433776	0.0645507	0.269647	0.0683855	0.178155	0.0696466	0.745484	0.571768	0.836289	0.167407	0.625133	0.339997
Capana00g001567	0	0	0	0	0	0	0	0	0	0	0	0	0	0	0	0.0698958	0.132294	0.221524	0	0.064599	0	0	0	0
Capana00g001568	0	0	0	0	0	0	0	0	0	0	0	0	0	0	0	0	0	0	0	0	0	0	0	0
Capana00g001569	0	0	0	0	0.0281851	0	0	0	0	0	0	0	0	0	0	0	0	0.0382974	0	0	0	0	0	0
Capana00g001570	0	0	0	0	0	0	0	0	0	0	0	0	0	0	0	0	0	0	0	0	0	0	0	0
Capana00g001571	0	0	0	0	0	0	0.024688	0	0	0.0749217	0	0	0	0	0.0279225	0	0	0	0	0	0.0445236	0	0	0
Capana00g001572	0.184629	0.390214	0.201926	0.2068	0.398446	0.706233	98.1153	60.7206	113.89	59.3052	51.6472	98.5578	0.241918	0.076046	0.054556	0.0805637	0.279737	0.134458	100.052	106.801	81.0771	55.9276	59.9501	53.5697
Capana00g001573	8.07991	10.7335	7.86357	9.42444	8.63274	10.4538	194.337	205.804	239.776	280.125	247.103	250.114	9.51293	7.57231	7.7416	8.48373	4.63145	7.12962	200.019	133.869	122.993	153.331	57.6797	98.6564
Capana00g001574	0	0	0	0	0	0	0	0	0	0	0	0	0	0	0	0	0	0	0	0	0	0	0	0
Capana00g001576	21.6335	8.66944	5.20128	9.15406	13.3246	9.3227	16.4228	15.2208	15.0659	9.1382	14.0497	15.3745	14.3603	9.83004	8.5681	7.18127	10.1906	10.8428	14.8722	15.3571	14.0038	6.09024	9.29703	11.958
Capana00g001577	5.84035	4.09323	5.65243	5.95905	6.26543	1.93726	9.61406	10.9159	11.1264	10.9103	10.0213	7.21959	6.05624	4.30894	6.10799	8.09686	6.33381	3.51904	8.66233	6.84439	4.43964	9.62213	8.63524	6.57028
Capana00g001578	0	0	0	0	0	0	0	0	0	0	0	0	0	0	0	0	0	0	0	0	0	0	0	0
Capana00g001579	2.55435	2.82624	1.94982	4.77572	5.60732	2.82301	1.64995	0.79331	2.2654	0.898297	1.78531	1.07432	3.01908	3.79975	2.25026	3.82024	4.88501	5.0984	2.1659	0.946621	1.07785	0.960497	0.916022	1.28929
Capana00g001580	0	0	0	0.0530046	0	0	0	0	0	0	0	0	0	0	0	0	0	0	0	0	0	0	0	0
Capana00g001581	0	0	0	0	0	0	0	0	0	0	0	0	0.0645144	0	0	0	0	0	0	0	0	0	0	0
Capana00g001583	1.54524	0.912912	0.502445	1.12947	1.02656	0.816893	2.80633	3.37048	1.08441	0.511937	0.72862	0.605001	1.28187	0.818303	0.652099	1.01474	0.559752	1.21292	2.9906	3.26617	0.92249	1.10884	0.491204	0.784888
Capana00g001584	0	0	0	0	0	0	0	0	0	0	0	0	0	0	0	0	0	0	0	0	0	0	0	0
Capana00g001585	9.42577	7.82811	5.19914	5.29002	5.705	7.24552	12.535	10.2194	12.736	10.5352	12.6059	11.3665	6.65878	5.53552	5.1927	5.68408	8.91694	5.07161	10.9655	8.31247	13.6785	6.96136	9.85051	9.04933
Capana00g001586	4.07835	3.80759	4.30011	4.62284	4.7199	2.75551	5.87371	4.47616	7.10767	3.45273	4.44838	5.51989	3.32519	2.61312	3.04637	3.82105	3.80045	3.21195	6.2909	6.9663	7.36396	5.1511	5.46646	6.49496
Capana00g001587	0.0999675	0.156177	0.22373	0.291205	0.359425	0.0707947	0.333643	0.354126	0.578966	0.247887	0.710916	0.350593	0.0495894	0.0836251	0.203625	0.517467	0.426903	0.178794	0.0821068	0.368303	0.227408	0.0306972	0.305635	0.0514195
Capana00g001588	0.244128	0.199709	0	0	0	0.0926385	13.0039	3.71828	9.78079	9.54322	2.73519	5.60419	0.0536531	0.0550307	0.0605327	0.122445	0	0.0485257	7.58489	5.87883	7.13712	2.42595	4.88308	3.9031
Capana00g001589	0	0	0	0	0	0	0	0	0	0	0	0	0	0	0	0	0	0	0	0	0	0	0	0
Capana00g001590	0.0172615	0.102203	0.0676135	0	0.0165881	0.133207	0	0.0687434	0	0	0	0	0.3482	0.274114	0.0625577	0	0	0.452846	0	0.0605616	0.136967	0	0	0.0179284
Capana00g001591	22.0912	22.6206	22.2239	17.8188	27.4049	19.7309	40.0969	34.3539	35.4027	34.6731	30.8992	34.4255	20.7403	13.8387	18.3087	24.4267	30.8183	15.7542	26.1953	31.1846	19.5041	18.3978	28.0325	25.0101
Capana00g001592	0	0	0	0	0	0	0	0	0	0	0	0	0	0	0	0	0	0	0	0	0	0	0	0
Capana00g001593	51.2082	48.5845	32.2571	26.7526	22.2877	39.2243	11.12	16.6185	15.8501	17.1712	18.3192	17.5203	38.3231	36.3404	27.8098	32.1021	15.5804	42.0889	10.2161	10.4747	6.59128	6.64089	9.80529	10.1658
Capana00g001594	3.8798	1.55397	0.185417	0.435664	0.240371	0.60822	0.562914	0.323276	0	0.122509	0	0.0670022	0.460871	0.354259	0.37691	0.903173	1.38472	0.125434	0.601116	0	0	0.0640487	0	0.127141
Capana00g001595	2.34066	2.27809	0	0.178542	0.0558756	0	0	0	0	0.0657244	0	0	0	0	0.145491	0.135547	1.33502	0.542289	0	0	0	0	0	0
Capana00g001596	16.8554	16.3748	13.155	12.5149	16.1535	15.5359	17.4165	11.8642	11.5382	21.2992	13.0156	14.9133	12.8583	11.2244	10.2373	9.41656	23.1511	14.441	20.5245	27.9114	30.9854	16.1088	32.8233	21.903
Capana00g001597	0	0	0	0	0.0348078	0	0	0	0	0	0	0	0	0	0	0	0	0	0	0	0	0	0	0
Capana00g001599	3.59152	3.43439	2.88605	2.89627	4.07728	2.65332	3.66762	4.40114	4.15009	4.8028	4.31907	4.33726	2.70727	1.67767	1.85137	2.26762	3.86603	3.92607	4.00975	3.28179	3.53784	6.91907	3.89362	4.9798
Capana00g001600	0	0	0	0	0	0	0	0	0	0	0	0	0	0	0	0	0	0	0	0	0	0	0	0
Capana00g001601	2.70573	1.76614	2.0236	1.68666	1.86242	2.12909	4.74971	2.45983	3.36471	3.42197	3.41782	2.77925	2.94564	1.7517	2.35601	2.0649	3.02105	1.14108	2.04909	3.939	1.64285	1.24019	3.84448	2.64708
Capana00g001602	0	0	0.0434468	0.131351	0.353964	0.287812	0.559526	0.374088	0.524284	0.445023	0.542254	0.550086	0.171357	0.0496571	0.194959	0.15733	0.286357	0.211841	0.320881	0.28042	0.176374	0.474573	0.471468	0.411909
Capana00g001603	17.2807	16.8806	29.0605	66.2346	50.7019	18.7228	50.5366	64.867	116.379	110.353	104.364	61.1837	47.072	23.8721	45.4482	52.1082	52.0253	20.8227	123.396	74.314	146.444	86.0109	68.6698	111.79
Capana00g001604	4.04011	3.41818	4.03122	4.6818	5.31623	2.78403	9.78936	7.77603	8.65164	7.23498	7.83166	7.53278	5.00209	3.17836	4.44042	7.14902	7.2104	4.22278	10.3563	10.7801	9.80172	16.5001	9.03871	9.1777
Capana00g001605	0.113307	0.180962	1.49673	0.509925	0.551913	0.328254	1.56822	1.48304	3.003	0.82092	1.8278	0.963159	0.711686	0.952999	0.524823	0.943198	1.51531	1.11894	1.80374	1.74899	0.748332	0.659462	2.16965	2.22162
Capana00g001607	0.563857	0.607853	0.324865	0.44077	0.873088	0.33003	0.83785	1.06468	1.07187	0.964221	1.06816	1.54906	0.482772	0.367423	0.942162	1.52451	0.53393	0.755872	0.472733	1.01523	0.492102	1.51899	1.02908	0.394218
Capana00g001610	0	0	0	0.11347	0	0.0221961	0	0	0	0	0	0	0.0234805	0	0	0.0279124	0	0	0	0	0	0	0	0
Capana00g001611	0	0	0	0	0	0	0	0	0	0	0	0	0	0	0	0	0	0	0	0	0	0	0	0
Capana00g001613	5.50577	6.45391	3.2332	2.32803	4.64425	2.78192	5.62239	4.24413	4.11819	5.26507	5.15741	4.00346	6.2563	3.34358	3.50934	8.27839	5.37121	5.60134	3.97358	5.96275	2.05778	6.6927	6.75816	4.67828
Capana00g001614	0.387062	0.505224	0.387894	0.14428	0.612424	0.416404	0.877765	0.541832	1.31407	0.488914	0.244493	0.360165	0.474191	0.494221	0.398713	0.228108	0.675867	0.415188	0.525381	0.39032	0.28793	0.96255	0.32321	0.201091
Capana00g001615	0	0	0	0	0	0	0	0	0	0.0520318	0.0488762	0.049321	0	0.0540004	0	0.291232	0	0	0	0	0.0456556	0	0.051934	0
Capana00g001616	29.2172	44.2201	38.296	32.413	36.4865	44.998	74.7705	84.971	79.3396	90.5035	73.1052	63.9283	37.0639	28.4225	29.4334	37.9216	40.134	36.04	66.5711	78.1674	77.578	97.092	60.1041	56.2921
Capana00g001617	0	0	0	0	0	0	0	0	0	0	0	0	0	0	0	0	0	0	0	0	0	0	0	0
Capana00g001619	9.39236	8.40158	9.76555	11.8152	7.98489	7.19242	3.59945	3.11855	2.54439	3.07059	1.77095	3.11955	10.765	7.32204	7.64409	9.7509	6.57195	8.50376	4.01798	3.72445	4.27882	2.61435	2.74261	4.0948
Capana00g001620	5.09262	5.56384	6.77432	5.28435	5.81597	9.61242	5.00685	3.55511	4.06631	3.6116	4.57828	5.26166	2.89495	3.81726	4.73095	3.89036	6.2338	5.85274	4.42189	5.27666	6.39973	4.85928	3.6167	3.63779
Capana00g001621	0	0.318941	0.797465	0.988887	0.676778	0.435402	0.857011	0.970671	1.34835	0.219475	0.376142	1.02788	1.55377	0.528391	0.536024	1.25838	0.651074	0.730759	0.702692	0.802627	0.39637	0.572427	1.6383	0.468292
Capana00g001624	44.414	41.3591	44.5421	28.1337	43.2583	32.0505	73.2047	78.3909	66.8915	53.3168	54.1736	79.5676	36.9218	29.3227	33.5937	32.129	38.3109	39.2024	66.5468	102.796	70.3318	44.4605	72.5042	58.0094
Capana00g001625	5.17679	5.81708	4.79739	5.68508	6.43191	6.80978	6.09932	7.08299	6.90491	7.55067	8.11758	7.44743	6.60023	5.39532	5.46828	5.95094	5.96779	5.23129	6.2648	6.11573	5.61698	4.16818	6.99338	5.54137
Capana00g001626	47.2817	56.3313	39.0435	25.0068	39.1693	35.053	79.5959	78.8036	69.9009	54.7528	58.1027	76.8653	38.5818	32.7632	33.1338	32.582	41.2531	46.7882	68.5517	100.776	67.4649	36.7673	76.4667	62.4994
Capana00g001627	0.270767	0.163549	0.192558	0.0770113	0.167611	0.0616975	0.107001	0.0746304	0.0079713	0.0620597	0.0883237	0.120183	0.092048	0.145199	0.0904464	0.102045	0.228114	0.205927	0.134403	0.113694	0.123209	0.133378	0.0717062	0.0438004
Capana00g001628	0	0.397226	0	0.190354	0.0257888	0	0.0296855	0.133123	0.116999	0.206851	0.097145	0.0876626	0	0.0296887	0.13083	0	0	0	0.079091	0.155752	0.198997	0.564287	0.181895	0.0557451
Capana00g001629	41.4043	50.7409	51.8189	58.0328	76.8857	71.2787	96.9819	91.1075	80.7994	103.103	131.974	105.225	50.9608	43.0352	41.493	45.9328	60.7732	75.6973	71.5699	61.2065	52.4334	115.217	92.0983	96.646
Capana00g001630	0	0	0	0	0	0	0	0	0	0	0	0	0	0	0	0	0	0	0	0	0	0	0	0
Capana00g001631	0.110701	0.168554	0.128827	0.241468	0.106182	0.0354142	0.339096	0.5216	0.429833	0.347492	0.363971	0.256411	0.350512	0.104133	0.105077	0.219867	0.177382	0.0790035	0.802673	0.733086	0.655733	0.496244	0.966539	0.794571
Capana00g001632	4.86051	8.56535	2.93247	2.92411	6.61181	10.0583	0.405865	0.554104	0.772385	0.785246	0.535985	0.682911	4.40021	2.26308	2.62516	3.34766	6.77003	6.73139	0.352046	0.366868	0.190649	2.96751	0.103868	0.763393
Capana00g001634	0	0	0	0	0.0322976	0	0	0	0	0	0.211705	0.0356628	0	0	0	0	0	0	0	0.0725075	0	0.0403277	0.147196	0.168794
Capana00g001635	0.0897271	0	0.380675	0	0.290886	0	1.32788	0.492249	0.667907	0.493479	0.575497	0.631393	0.424694	0.102628	0.0669936	0.139661	0.665771	0.221885	0.249149	0.100492	0.0630782	0.209445	1.0603	1.31043
Capana00g001636	0.587728	0.190662	0.299435	0.966113	3.11065	0.422905	2.13429	1.68244	0.82287	3.30799	3.64156	2.64276	0.887717	0.343327	0.635588	1.89614	4.65404	0.666175	1.35205	1.84355	0.247528	1.22784	4.71031	3.49411
Capana00g001637	4.44449	2.92496	1.9714	2.27275	3.48381	2.81169	2.02529	1.27864	0.598145	1.657	1.29705	1.09725	3.67238	5.99853	3.21774	4.72996	3.77693	11.4183	1.17099	1.29875	0.67559	0.428867	1.90311	1.64534
Capana00g001638	7.6467	7.93343	4.66534	2.50008	2.44808	4.41057	10.6651	12.8764	9.25927	9.27621	9.27928	9.90622	6.71679	4.44746	4.95361	4.59389	5.58377	3.8623	9.37673	13.855	23.4432	9.7685	12.3907	12.1178
Capana00g001640	0	0	0	0	0	0	0	0	0	0	0	0	0	0	0	0	0	0	0	0	0	0	0	0
Capana00g001641	0	0	0	0	0	0	0	0	0	0	0	0	0	0	0	0	0	0	0	0	0	0	0	0
Capana00g001642	0	0	0	0	0	0	0	0	0	0	0	0	0	0	0	0	0	0	0	0	0	0	0	0
Capana00g001643	0.085952	0.0441943	0	0.042769	0	0	5.19351	5.02992	8.69939	4.09052	5.33647	6.66362	0.0851921	0.0498465	0.15948	0	0.0477556	0	6.47796	4.99779	4.05906	3.4085	2.57446	3.40514
Capana00g001645	0	0	0	0.0143483	0	0	0	0	0	0	0	0	0	0	0	0	0	0	0	0	0	0	0	0
Capana00g001646	0	0	0	0	0	0	0	0	0	0	0	0	0	0	0	0	0	0	0	0	0	0	0	0
Capana00g001647	0	0	0	0	0	0	0	0	0	0.0325856	0	0	0	0	0	0	0	0	0	0	0	0	0	0
Capana00g001648	0	0	0	0	0	0	0	0	0	0	0	0	0	0	0	0	0	0	0	0	0	0	0	0
Capana00g001649	12.862	12.4529	12.4337	7.8816	8.33886	12.1757	8.86555	8.21943	10.4127	7.67101	8.93101	10.2838	10.976	7.82084	9.12352	7.10801	12.8802	10.2162	4.72641	6.45099	5.1701	6.6435	9.92006	9.40785
Capana00g001650	17.3544	19.8125	16.9383	20.4716	20.9942	19.8396	10.91	12.8426	13.5067	14.0293	14.259	11.7901	19.4136	19.9362	18.0842	21.2463	21.3602	25.6134	9.28768	9.46437	9.68716	8.96293	18.092	15.1771
Capana00g001651	16.8194	10.3008	10.6832	13.8695	14.5378	15.7712	16.1157	10.9299	8.89448	14.2172	11.8899	13.0135	16.28	20.6017	13.8651	13.0852	15.156	19.9486	18.118	16.5702	20.9499	12.0571	12.9961	13.2618
Capana00g001652	0	0	0	0	0	0	0	0	0	0	0	0	0	0	0	0	0	0	0	0	0	0	0	0
Capana00g001653	151.901	165.984	170.59	211.758	261.075	111.009	79.1303	84.8744	72.5977	57.5508	74.0967	84.4373	166.909	117.819	174.461	250.447	398.931	114.989	76.5867	87.4938	62.6509	49.142	51.23	44.46
Capana00g001654	0	0	0	0	0	0	0	0	0	0	0	0	0	0	0	0	0	0	0	0	0	0	0	0
Capana00g001655	0	0	0	0	0	0	0	0	0.142564	0.0465807	0	0	0	0	0	0	0	0	0.13481	0.148149	0	0	0	0.0884091
Capana00g001656	11.4656	13.3616	11.8137	12.3662	6.76709	10.2479	0.0801348	0.141724	0.443483	0.596856	0.117476	0.114938	8.76203	8.10212	10.2799	13.2845	5.17313	7.09516	0	0.125502	0	0.0370992	0.324376	0.0368224
Capana00g001658	0	0	0	0	0	0	0	0	0	0	0	0	0	0	0	0	0	0	0	0	0	0	0	0
Capana00g001659	4.32664	6.23076	3.36743	6.17504	5.57929	2.49665	8.66128	10.2492	10.1604	10.0923	10.3965	6.84344	6.0904	4.41922	6.03636	9.87258	8.041	3.96405	9.67936	8.86788	5.33939	8.36749	7.90419	9.87922
Capana00g001660	21.594	24.6857	14.3143	15.8292	14.758	9.96001	64.9739	55.4437	57.3004	60.7492	49.8968	41.2572	11.6559	12.3303	11.6353	14.7723	20.0857	16.488	62.9497	52.1352	35.1325	68.1991	27.8009	34.0602
Capana00g001661	78.7688	79.0039	77.6994	83.4373	86.25	79.0823	119.449	117.883	116.187	110.116	111.14	153.97	91.1312	61.6066	78.7494	74.0229	90.9013	76.1086	120.456	148.143	137.432	67.9191	127.336	148.045
Capana00g001662	0.351373	1.5249	0.955297	1.27701	1.45186	1.48122	0.375454	0.263721	0.333029	1.46695	0.575365	0.754872	1.09945	1.32997	1.65231	0.997673	1.5022	1.72913	0.362414	0.393455	0.697771	0.300982	0.35809	0.495909
Capana00g001664	0	0	0	0	0	0	0	0	0	0	0	0	0	0	0	0	0	0	0	0	0	0	0	0
Capana00g001665	0	0	0	0	0	0	0	0	0	0	0	0	0	0	0	0	0	0	0	0	0	0	0	0
Capana00g001666	0	0	0	0	0	0	0	0	0	0	0	0	0	0	0	0	0	0	0	0	0	0	0	0
Capana00g001667	0	0	0	0	0	0	0	0	0	0	0	0	0	0	0	0	0	0	0	0	0	0	0	0
Capana00g001668	0	0	0	0	0	0	0	0	0	0	0	0	0	0	0	0	0	0	0	0	0	0	0	0
Capana00g001669	0	0	0	0	0	0	0	0	0	0	0	0	0	0	0	0	0	0	0	0	0	0	0	0
Capana00g001670	0.0894365	0.132512	0.355317	0.114759	0.136381	0.20729	1.82721	1.68063	1.66322	2.49537	2.02544	1.94689	0.311108	0.214404	0.202229	0.258574	0.251375	0.275592	1.96615	1.44645	0.844192	1.25883	0.821326	1.51312
Capana00g001671	0	0	0	0	0	0	0	0	0	0	0	0	0	0	0	0	0	0	0	0	0	0	0	0
Capana00g001673	0.0391912	0.39993	0.374902	0	0.341449	0.111156	0	0.157927	0.171543	0.0808415	0.0406831	0.168213	0	0.0423879	0.0958726	0	0	0	0.0442753	0.0427501	0	0	0.0425119	0
Capana00g001674	0	0	0	0	0	0	0	0	0	0	0	0	0	0	0	0	0	0	0	0	0	0	0	0
Capana00g001675	0	0	0	0	0	0	0	0	0	0	0	0	0	0	0	0	0	0	0	0	0	0	0	0
Capana00g001676	0	0	0	0	0	0	0	0	0	0	0	0	0	0	0	0	0	0	0	0	0	0	0	0
Capana00g001677	0	0	0	0	0	0	0	0	0	0	0	0	0	0	0	0	0	0	0	0	0	0	0	0
Capana00g001679	4.63077	2.30902	2.88134	3.63517	3.99523	4.86099	9.47046	8.23076	9.9283	9.53476	11.1215	10.7788	2.45674	2.1184	1.95813	2.015	2.91993	2.01038	7.7073	8.46206	9.63673	3.99279	6.24608	7.47819
Capana00g001680	0.0383666	0	0	0	0	0	0	0	0	0	0.039101	0	0	0	0	0	0.0423756	0.0995983	0	0	0	0	0.0817172	0
Capana00g001681	0	0	0	0	0	0	0	0	0	0	0	0	0	0	0	0	0	0	0	0	0	0	0	0
Capana00g001683	0.143418	0.177436	0.130482	0.0375199	0.340186	0.00921064	0	0	0	0	0.0255627	0.0407029	0.162927	0.0747146	0.110708	0.129176	0.0653839	0.112841	0.0326404	0.0210107	0	0	0.0104468	0.00957173
Capana00g001684	0	0	0	0	0	0	0	0	0	0	0	0	0	0	0	0	0	0	0	0	0	0	0	0
Capana00g001685	0	0	0	0	0	0	0	0	0	0	0	0	0	0	0	0	0	0	0	0	0	0	0	0
Capana00g001687	0	0	0	0	0	0	0	0	0	0	0	0	0	0	0	0	0	0	0	0	0	0	0	0
Capana00g001688	0	0	0	0	0	0	0	0	0	0	0	0	0	0	0	0	0	0	0	0	0	0	0	0
Capana00g001689	0	0	0	0	0	0	0	0	0	0	0	0	0	0	0	0	0	0	0	0	0	0	0	0
Capana00g001690	0	0	0	0	0	0	0	0	0	0	0	0	0	0	0	0	0	0	0	0	0	0	0	0
Capana00g001691	1.01533	0.861117	1.28697	1.26774	2.52709	0.496012	3.47659	2.73424	2.59424	3.12182	3.23259	2.67777	0.531126	1.29289	1.23288	2.53311	2.84599	1.9272	0.603613	1.06944	2.16622	4.63354	4.40813	3.59315
Capana00g001692	0.242961	0.727585	0.619084	1.46676	2.12349	0.489209	0.492534	1.30737	1.64455	2.87877	1.70528	1.65593	0.496269	0.500122	0.992268	2.84403	2.84129	1.77045	0.973217	1.12556	1.41349	1.24704	2.14647	1.62848
Capana00g001693	0	0	0	0	0	0	0	0	0	0	0.00901175	0	0	0	0	0	0	0	0	0.00946962	0.0168359	0	0.0566597	0
Capana00g001694	0	0	0	0	0	0	0	0	0	0	0	0	0	0	0	0	0	0	0	0	0	0	0	0
Capana00g001695	50.419	61.4734	51.1706	62.463	61.9117	52.0345	86.0998	87.1912	96.708	91.4181	87.322	79.803	71.3479	83.5409	64.6233	75.4316	73.6267	76.8723	105.828	91.3489	71.4341	80.3126	68.6269	80.7261
Capana00g001697	0	0.0488133	0.0497179	0.199163	0	0.0967804	0	0	0	0	0	0	0.318596	0	0.0554939	0.0625932	0	1.27099	0	0	0	0	0	0
Capana00g001698	0.784577	0.480901	0.639049	1.13727	0.383973	0.807027	0.0236993	0.219364	0.138949	0.0685527	0.0227357	0.153992	1.26622	2.44617	2.66177	2.04608	1.34764	3.17035	0.300329	0.168399	0.332667	0.324019	0.0938587	0.192585
Capana00g001699	1.80984	1.74649	1.82827	2.88379	1.96683	1.53231	2.45348	2.69686	3.58496	1.71117	2.45176	3.86186	1.60426	0.916534	0.920903	2.04877	1.46339	1.02043	3.3984	3.35216	1.65029	0.695592	1.34842	3.37657
Capana00g001700	0	0	0	0	0	0	0	0	0	0	0	0	0	0	0	0	0	0	0	0	0	0	0	0
Capana00g001702	0	0	0	0	0	0	0	0	0	0	0	0	0	0	0	0	0	0	0	0	0	0	0	0
Capana00g001703	0	0	0	0	0	0	0	0	0	0	0	0	0	0	0	0	0	0	0	0	0	0	0	0
Capana00g001704	0	0	0	0	0	0	0	0	0	0	0	0	0	0	0	0	0	0	0	0	0	0	0	0
Capana00g001706	4.28848	3.84684	5.47648	4.38948	5.69162	5.07438	7.29524	9.7354	9.92268	9.17461	6.54208	5.79518	3.47423	2.963	2.64403	4.36991	4.31389	3.70746	5.42956	7.14233	3.50713	6.71109	6.70525	5.46058
Capana00g001707	2.3755	3.02223	2.63779	1.08229	1.35885	1.01991	6.11812	5.97483	6.89674	6.84186	4.96081	3.98284	1.81943	1.1531	1.43567	3.8986	2.60877	1.32917	3.12407	4.03385	2.52703	4.45924	4.90452	2.78358
Capana00g001708	0.0489362	0	0	0.0610811	0.070142	0	0.0267603	0.0396631	0.039207	0.144006	0.0642169	0.0641207	0.0619168	0.0267632	0.0271393	0.0144146	0.0571319	0.0121314	0.0499428	0.152723	0.301263	0.147945	0.134938	0.0628149
Capana00g001709	0	0	0	0.0148928	0	0.0420636	1.76015	0.811536	0.680921	0.616013	0.386043	0.270705	0	0	0	0.088161	0	0	1.83416	1.28983	1.07405	0.750418	1.09789	1.59717
Capana00g001710	0.170444	0	0	0	0.0432141	0.219719	10.1981	6.74868	3.98143	2.74631	2.27543	2.57917	0.0831501	0.0497722	0.0172791	0.0881831	0.089091	0	7.40173	7.54054	2.82374	2.45332	3.20401	3.79786
Capana00g001711	34.1971	46.9388	35.97	63.1541	65.3567	21.097	31.0628	46.8095	39.4848	34.7826	35.2044	30.5737	20.2216	15.5365	14.8385	17.5863	22.4444	13.8088	33.1514	26.8069	16.6914	9.28415	22.8202	21.8907
Capana00g001712	18.9215	26.5279	33.4662	33.334	44.9649	31.9033	7.83566	10.1797	12.9646	10.5917	11.1308	11.5667	19.5271	15.4521	19.5934	23.1419	33.2745	20.0207	6.78895	7.65538	4.45187	7.39197	10.5152	10.3561
Capana00g001714	0	0	0	0	0	0	0	0	0	0	0	0	0	0	0	0	0	0	0	0	0	0	0	0
Capana00g001715	0.170405	0.255625	0.374245	0.407441	0.117649	0.132325	0.103481	0.224232	0.0852651	0.25265	0.326212	0.226403	0.150965	0.0520652	0.194875	0.714728	0.489127	0.406497	0.456646	0.294716	0.231503	0.226948	0.220427	0.189272
Capana00g001716	105.916	74.8296	70.3934	46.0905	44.3874	101.642	27.1146	28.6958	33.9973	31.9066	31.7557	28.5559	82.2958	89.452	71.2687	50.4671	49.7337	125.711	38.2216	41.9805	34.4412	31.8512	32.7003	36.4272
Capana00g001718	0.231648	0.382161	0.327952	0.0517908	0.0729369	0	0.742776	0.493709	0.90753	0.423789	0.519917	0.928616	0.220743	0.147494	0.184143	0.179577	0.365592	0	0.251299	0.834044	0.17665	0.0628004	0.73901	0.392227
Capana00g001719	0	0	0	0	0	0	0	0	0	0	0	0	0	0	0	0	0	0	0	0	0	0	0	0
Capana00g001720	0	0	0	0	0	0	0	0	0	0	0	0	0	0	0	0	0	0	0	0	0	0	0	0
Capana00g001721	0	0	0.202682	0	0.0497642	0.0500779	0.0540168	0	0	0	0.164957	0.0554862	0	0	0	0	0	0	0	0.1783	0.059517	0	0	0
Capana00g001722	0	0	0	0	0.141019	0	0.107041	0.478832	0	0.638139	0.565109	0.0996967	0.0536531	0	0	0.24489	0	0	0.111819	0.280808	0	0	0.0536829	0
Capana00g001723	0	0	0	0	0	0	0	0	0	0	0	0	0	0	0	0	0	0	0	0	0	0	0	0
Capana00g001724	1.66071	2.1297	1.95477	0.742745	1.15403	1.35708	7.39057	8.20247	6.8708	6.23163	4.94954	5.66565	2.21835	1.73735	1.45918	2.10216	1.3008	2.01649	4.88624	8.35122	4.27086	3.95472	4.20851	3.18792
Capana00g001725	0.127558	0.144382	0.0823382	0.153507	0.0936739	0.134706	0.136001	0.381062	0.0311484	0.195846	0.188963	0.10194	0.0732286	0.240262	0.0991334	0.115373	0.114029	0.17664	0.0462282	0.110985	0.138118	0.0773554	0.109257	0.0144633
Capana00g001726	0.874415	1.15812	1.46152	0.571959	0.599659	0.775314	1.28401	1.02407	0.834377	1.10025	0.90535	0.667428	1.10119	0.684938	0.744947	0.498322	0.602061	0.634075	0.766382	1.33077	0.582659	0.324713	0.748559	0.702879
Capana00g001727	4.31883	4.4951	2.49681	1.6554	2.7757	3.99619	0.580562	0.390708	0.336037	0.40567	0.425786	0.291331	3.57084	3.1335	2.14408	2.29358	2.37299	3.89457	0.218671	0.456078	0.174073	0.0600025	0.30529	0.248773
Capana00g001728	0	0	0	0	0	0	0.194134	0	0	0	0	0	0	0	0	0	0	0	0	0	0	0	0	0
Capana00g001730	107.209	76.6914	79.0353	104.602	122.293	81.4988	32.0102	34.6778	28.2181	30.8917	37.0674	32.9159	91.6202	90.3725	99.9705	117.576	99.9629	108.819	46.3878	64.5765	47.8704	16.0681	31.6767	28.219
Capana00g001731	64.3737	37.2329	29.1481	37.4611	37.1655	46.9016	29.3674	20.3701	15.8446	17.4573	15.2057	30.5673	70.1635	72.5846	64.0782	51.4387	65.473	99.3772	60.7835	82.6452	59.6867	32.3979	45.7371	36.0774
Capana00g001732	0.838372	1.02664	1.52588	1.82683	0.640629	1.68492	0.621191	0.508827	0.160461	0.287592	0.474474	1.20812	4.27112	4.26353	3.18183	3.11575	3.83324	3.03783	0.687312	0.620267	1.35459	1.15387	0.773022	0.761705
Capana00g001734	0.66417	1.32733	1.13301	1.99329	3.46211	0.408654	0.383761	0.0556555	0.0318168	0.0964711	0.149042	0.0597916	0.492642	0.917088	0.56158	2.2624	1.09473	0.563198	0.116717	0.195901	0.0609124	0.174828	0.385074	0.527229
Capana00g001735	0.489974	0.593964	0.44041	0.537963	1.13791	0.281966	0.474434	0.36466	0.626113	0.197418	0.499016	0.435835	0.125903	0.350157	0.383449	0.884583	1.29033	1.00633	0.143509	0.655442	0.473992	1.02952	0.44299	0.495377
Capana00g001736	0	0	0	0	0	0	0	0	0	0	0	0	0	0	0	0	0	0	0	0	0	0	0	0
Capana00g001737	0	0	0	0	0	0	0	0	0	0	0	0	0	0	0	0	0	0	0	0	0	0	0	0
Capana00g001738	4.68334	3.92833	1.57401	1.44571	2.42993	2.38138	4.72011	4.64919	2.75455	1.9312	2.51841	1.64639	3.21158	3.08053	3.45259	4.49214	2.82891	5.13173	3.0783	3.25863	1.83632	3.27668	2.49741	3.14025
Capana00g001739	0	0	0	0	0	0	0	0	0	0	0	0	0	0	0	0	0	0	0.0446016	0	0	0	0	0
Capana00g001740	0	0	0	0	0	0	0	0	0	0	0	0	0	0	0	0	0	0	0	0	0	0	0	0
Capana00g001741	0	0	0	0	0	0	0	0	0	0	0	0	0	0	0	0	0	0	0	0	0	0	0	0
Capana00g001744	1.70119	1.09505	1.46702	2.81125	2.11108	0.586833	0.221103	0.686258	0.168219	0.0970998	0.185063	0.306559	1.41548	1.02855	1.90103	2.01697	1.76068	1.02002	0.159778	0.319527	0.294876	0.05912	0.221464	0.22425
Capana00g001745	0	0	0	0	0	0	0	0	0	0	0	0	0	0	0	0	0	0	0	0	0	0	0	0
Capana00g001746	13.4733	8.12112	13.2254	16.3941	18.6784	8.82951	20.3222	25.9393	16.7455	24.7845	23.0716	18.7692	8.93204	9.20936	10.2031	18.5194	16.1788	11.8536	15.4953	13.0289	11.8093	17.9141	18.2882	14.7074
Capana00g001749	2.11192	1.49851	1.67564	1.61137	2.3826	1.62185	2.47806	2.38044	1.94637	2.2073	2.57689	2.60173	1.37817	1.33287	1.48382	1.70437	2.51767	1.49625	1.75041	1.64593	1.22827	0.959482	2.80391	3.30972
Capana00g001750	0.404777	0.418146	1.24241	1.19432	0.71914	0.271862	1.66692	1.46265	1.88766	1.35447	1.75941	1.32407	0.560036	1.36902	0.657557	1.88491	0.34941	0.736896	1.32048	1.62204	1.83132	0.252014	2.18152	0.765345
Capana00g001751	17.3705	11.0951	12.0823	18.0635	14.5665	9.1332	21.1314	25.1331	29.7777	25.2133	21.0924	16.2892	16.1987	18.7068	15.4854	25.5661	19.6413	16.4592	34.1244	23.7852	28.5649	27.5113	26.5684	23.1164
Capana00g001752	0	0	0	0	0	0	0	0	0	0	0	0	0	0.048086	0	0	0.0276244	0	0	0	0	0	0	0
Capana00g001753	0.13533	0.264544	0.440475	0.264552	0.302057	0.261569	0	0	0.0502598	0.113439	0.0645274	0.0462998	0.147859	0.461448	0.133892	0.273804	0.320491	0.074411	0	0.0525552	0.0222861	0	0	0.116764
Capana00g001754	0.269586	0.192637	0.0262584	0.346462	0.0515775	0.230441	0	0.052501	0	0	0.0485725	0.0276487	0.0566617	0.0296887	0	0.03128	0	0.0269151	0	0.0615991	0	0	0	0
Capana00g001755	13.6302	21.1215	14.6592	13.5334	15.7464	12.4098	32.6651	30.1007	29.0162	27.3134	29.5299	31.3089	16.3545	11.4478	15.8487	17.5791	17.9245	12.5808	25.3835	32.3823	16.4979	21.2618	25.4092	21.3668
Capana00g001756	0.0110319	0.0560661	0.0210032	0.0323341	0.0105251	0	0.02209	0.0433845	0.0791666	0.011969	0.0458914	0	0.0575828	0.0237577	0.0118789	0.118247	0.162647	0.0982772	0.0767603	0.073269	0.055846	0.15312	0.167083	0.0765715
Capana00g001757	13.1731	12.4161	11.6457	8.76425	12.9045	11.405	25.9938	20.8608	19.2229	21.4399	23.4864	22.0108	10.2059	6.57128	9.14824	10.5039	14.2966	9.33907	12.4788	19.8936	9.59944	14.0569	24.027	19.2214
Capana00g001758	10.4959	17.6867	7.91121	3.06073	4.70556	6.49581	33.6406	27.2868	26.0452	25.0891	31.7536	33.8349	9.69185	3.06743	8.04883	6.40385	11.2749	7.72467	15.9297	26.4444	11.2754	20.3272	30.4047	23.2265
Capana00g001759	80.5517	88.819	73.8307	62.4043	92.6117	143.94	124.546	111.185	124.851	127.766	135.481	155.53	75.9934	57.7794	62.5882	54.6987	81.1553	64.3148	92.6155	82.0546	115.829	88.8858	86.4397	108.675
Capana00g001760	0	0	0.108436	0	0	0	0	0.0540323	0.936556	0	0.120499	0	0	0	0	0	0	0.298795	0.382981	0.12623	0.796532	0.274228	0.247693	0
Capana00g001761	0.149355	0	0.0986992	0.0475735	0.0471839	0	0.325881	0.708645	0.440716	0.222003	0.229874	0.0538905	0	0.055846	0.111656	0.0585128	0.0624106	0.128225	0.170214	0.113773	0.0973987	0	1.21193	0.100996
Capana00g001762	0.274497	0.251981	0.184523	0.26919	0.196517	0	1.03416	1.29968	0.859631	1.90578	0.960725	0.792966	0.264888	0.258027	0.522449	1.35007	2.8837	1.93837	1.14905	1.85445	0.761549	0.939724	2.38395	2.50477
Capana00g001763	0	0	0	0	0	0	0	0	0	0	0	0	0	0	0	0	0	0	0	0	0.0268343	0	0	0
Capana00g001764	21.1436	18.6801	23.7333	20.04	17.0725	18.0953	66.9767	58.1652	68.9372	54.4279	70.1741	85.6823	28.5359	17.5918	22.5017	19.5731	28.5034	25.5364	65.6164	74.1131	169.408	70.2681	102.487	120.285
Capana00g001765	2.12862	1.78408	1.49638	2.03037	8.59453	3.08469	2.50977	3.22528	3.99313	2.50639	4.4384	1.95284	1.87808	1.63169	1.49334	1.60386	8.1586	2.51448	2.72073	1.90212	0.690347	2.28127	2.99084	3.22055
Capana00g001766	12.8446	11.7711	15.0161	13.8312	15.3385	17.9541	23.0805	24.8275	27.4083	24.9185	24.4407	26.7107	16.9455	15.3296	13.8882	13.5796	13.6296	14.1961	32.2368	18.9351	19.719	29.8221	23.299	33.9767
Capana00g001767	2.8158	2.97543	2.23492	1.40012	2.47915	2.58638	6.17029	4.7656	3.89135	5.15316	3.87198	5.05525	3.35024	1.76565	2.32062	2.10722	2.61796	2.78786	5.97485	8.06311	4.65627	4.42052	4.9836	4.2719
Capana00g001768	5.02294	5.47876	6.60163	5.9274	5.50878	4.71793	14.1873	11.9428	9.98144	12.2778	11.1989	10.1326	7.55926	4.51656	6.02995	8.40529	7.42435	4.84474	7.62565	11.2249	6.21561	7.93561	11.9903	10.186
Capana00g001769	2.25965	4.93179	2.76624	0.515717	1.20195	0.678834	11.6086	8.13399	7.23869	9.49239	9.62847	9.74513	3.34656	0.646457	2.24611	1.9507	2.67317	1.13775	4.99418	11.1761	3.60329	5.49187	10.0695	5.42116
Capana00g001770	6.09071	5.90438	5.83522	4.39692	7.16912	4.94512	10.1519	10.7498	9.34915	9.80122	9.7927	9.70417	5.53659	3.93719	4.87061	6.05984	6.39128	5.74539	6.78442	7.74228	3.58732	5.24342	6.5171	6.27755
Capana00g001771	1.76992	2.26749	1.7807	0.810974	0.939025	0.878861	3.91478	3.96131	2.19869	3.16485	3.12248	3.19023	1.83114	0.802744	1.2684	1.29846	1.90096	1.07742	2.3595	3.1443	1.30521	2.50581	3.26578	3.4586
Capana00g001772	1.38545	0.820337	1.05921	0.299869	0.235789	0.188974	0.051216	0	0	0	0	0	0.382456	0.733927	0.692727	0.424057	1.34153	0.455647	0	0	0	0	0	0
Capana00g001775	6.67178	9.47912	8.43321	8.5072	10.4496	5.46541	15.2429	13.3937	13.1493	13.2078	14.5364	12.1342	6.24764	7.06704	6.92299	11.2376	10.1467	8.96165	10.0719	13.5205	6.69064	8.74107	14.9829	11.2379
Capana00g001776	4.30576	5.0753	4.69612	3.11247	3.64928	4.70012	37.3187	36.4759	37.3484	38.8718	37.152	34.0193	4.55458	3.9023	4.85983	4.76349	3.62043	5.0655	30.6455	36.5375	20.2577	36.6637	32.2501	29.8018
Capana00g001777	32.8394	25.4927	31.5131	26.2266	39.0787	29.4465	65.3476	63.4881	65.82	58.558	62.0801	68.6327	25.2867	21.4925	23.1712	25.2871	36.7189	35.8497	61.7543	61.26	53.9541	45.2167	58.4341	53.0565
Capana00g001778	0.141991	0.0373775	0.103008	0.276124	0.166749	0.101069	1.11318	0.864258	0.933009	1.94553	0.855139	1.42976	0.18134	0.268753	0.364907	0.463181	0.0399351	0.391667	0.527199	0.912106	0.159543	0.258435	0.544567	0.355154
Capana00g001779	0.123777	0.0729774	0.211365	0.361267	0.258026	0.145923	0.864887	1.1941	1.31958	0.519112	1.06213	1.45785	0.316665	0.183572	0.245107	0.497944	0.254101	0.528232	0.864604	1.24953	1.05103	0.371921	0.650372	0.82666
Capana00g001780	0.383666	0	0	0.125641	0.599687	0.0593516	2.76591	1.79451	1.99479	3.8172	2.8778	1.90565	0.13612	0.205606	0	0	1.50118	0.58099	4.54588	3.58441	5.40316	10.4592	6.35421	5.58585
Capana00g001781	0.47598	0.244047	0.463374	0.116876	0.0563701	0.729472	1.0993	0.551769	0.324579	0.517602	1.04991	0.672039	0.456917	0.194684	0.0658069	0.0699046	1.11843	0.638796	0.71798	2.06972	1.92974	2.15945	2.04217	2.55331
Capana00g001782	9.66187	8.49145	7.07464	5.82708	6.82878	7.33455	12.3199	12.7002	12.4651	10.962	12.4598	13.8548	6.94767	4.43324	5.70925	5.3542	9.14907	5.84503	10.0653	10.7781	8.72025	8.1125	13.6127	12.3756
Capana00g001783	0.050988	0	0	0	0	0	0.372301	0.199504	0.282134	0.227064	0.0922878	0.166559	0	0	0	0	0	0	1.0392	0.348451	0.351608	0.569551	0.113147	0.421679
Capana00g001784	0	0	0	0	0	0	0.398102	0.283092	0.238734	0.487906	0.445109	0.144071	0	0	0	0	0	0	0.57352	0.436922	0.347878	0.627778	0.461336	0.16888
Capana00g001785	0.153323	0.670238	1.13414	2.00341	1.24748	0.823475	1.88022	1.89836	2.05241	2.30199	1.28542	1.50047	0.67369	1.04024	1.19113	2.61036	1.15566	1.8231	1.18636	0.834433	1.27405	1.9451	0.562074	0.775996
Capana00g001786	0.757541	0.815966	1.60968	1.55124	2.36048	1.69149	2.35859	1.89884	4.36075	3.1374	1.97599	2.32319	0.953248	1.52304	1.57594	4.63657	2.28467	1.14665	1.74582	1.0071	1.88018	2.85222	3.0707	1.46432
Capana00g001787	0.193717	0	0.0617696	0.0611659	0.0627496	0	0.209495	0.276005	0.424976	0.142716	0	0.405842	0.140009	0	0	0	0.143595	0.0853699	0	0.21534	0.0725541	0.387952	0	0.256705
Capana00g001790	6.74517	5.91771	5.8353	4.65166	5.19884	3.15252	9.52312	9.57536	7.37943	7.67197	8.39345	6.39546	6.22183	3.21469	4.75258	10.1701	6.33502	8.52113	6.47719	7.91361	4.30263	9.02277	7.4509	6.79796
Capana00g001791	13.388	18.8005	10.9222	3.87634	8.46781	4.73495	38.0309	20.418	25.0791	16.888	24.1358	22.5401	9.04163	4.28446	6.98778	4.72245	7.773	8.11853	12.9018	20.5256	11.8948	20.8373	19.2172	13.5681
Capana00g001793	0	0	0	0	0	0	0	0	0	0	0	0	0	0	0	0	0	0	0.0196629	0	0	0	0	0
Capana00g001794	0.24277	0.0933596	0.262824	0.119568	1.32514	0.169009	0.390724	0.974113	0.481203	0	0.459934	0.15557	0.225396	0.202849	0.0684966	0.244077	0.531346	0.19964	0.43126	0.877219	2.06628	0.652975	1.06583	0.340055
Capana00g001795	59.8748	40.0696	48.3336	47.0795	70.1939	57.8666	69.1771	66.7903	65.7575	50.3269	59.7417	79.165	62.5804	51.6929	47.9031	49.4385	80.2934	71.081	80.1355	77.6131	57.1947	57.2404	66.677	77.8482
Capana00g001796	0.0767332	0.300525	0.145222	0.889546	0.31956	0.317455	0.817881	0.733641	0.559824	0.311322	0.493119	0.471259	0.604227	2.47301	1.93529	3.23227	0.376443	0.399307	1.75001	0.941035	1.2151	0.649187	0.782986	1.37042
Capana00g001797	9.78714	15.6574	11.379	29.4205	13.6603	13.1319	16.2207	18.1388	21.4184	23.5051	18.3399	19.4231	38.3319	58.1617	81.5492	61.7449	31.396	33.93	35.8564	27.5899	32.6238	36.6847	20.489	21.913
Capana00g001798	0	0	0	0	0	0	0.0900764	0.0288651	0	0.2947	0.0288046	0	0	0	0.121711	0	0	0	0	0	0.121405	0.217991	0	0.0268466
Capana00g001800	0	0	0	0	0	0	0	0	0	0	0	0.0281038	0	0	0	0	0	0	0	0.0313065	0	0	0	0
Capana00g001801	0	0.0453573	0	0.312448	0	0.0413257	0	0.13405	0.0975436	0.0478065	0.211003	0.0449291	0.099624	0.0482442	0.0489222	0	0.0554305	0.277597	0.042841	0	0.136625	0.0446655	0	0
Capana00g001802	0	0	0.0374902	0.0956243	0.735402	0.0187407	0.0217815	0	0.0644834	0	0.0789162	0.060791	0.150625	0.751675	2.35035	0.502923	0.845366	1.19801	0.0414595	0.0224043	0.0850548	0	0	0.0198974
Capana00g001803	0	0	0	0	0	0	0.0516191	0	0.251866	0	0	0.420979	0.149232	0.456487	0	0	0	0	0.134993	0.103751	0	0	0	0.0472322
Capana00g001804	0	0	0	0	0	0	0	0	0	0	0	0	0	0	0	0	0	0	0.0566557	0	0	0	0	0
Capana00g001806	0	0	0	0	0	0	0	0	0	0	0	0	0	0	0.0450678	0.0508333	0	0	0	0	0	0	0	0
Capana00g001809	0.983207	1.19564	1.55224	8.33755	4.00594	0.866499	1.62594	1.7664	1.23674	1.34631	1.59374	3.84745	6.06979	23.9172	23.0816	23.9576	5.13743	8.50032	7.8477	11.3762	10.7566	12.0521	5.06862	7.42595
Capana00g001810	0	0	0	0.0404361	0	0	0.178929	0.13173	0.0425707	0	0.0426556	0.0413892	0.272646	0.137076	0.145589	0.280951	0.18867	0.0805821	1.0427	0.499934	0.56927	1.04705	0.409301	0.291254
Capana00g001811	1.24895	0.999987	0.768749	3.61224	2.01728	0.728662	1.37178	1.14344	2.10255	1.51514	2.10576	1.32955	8.12471	13.2475	11.9082	23.8676	7.63196	3.37176	4.43744	5.22218	4.64153	6.3845	4.48608	3.25386
Capana00g001812	0	0	0	0	0	0	0	0	0	0	0	0	0	0	0	0	0	0	0	0	0	0	0	0
Capana00g001813	0.0474132	0	0.186355	0.0466571	0.133633	0	0.051275	0.136025	0	0	0.0505591	0	0.0514019	0	0.0579929	0	0.0589191	0.125368	0	0.160137	0	0.115061	0	0.376979
Capana00g001814	0	0	0	0	0.0394534	0	0	0	0.534401	0	0	0	0	0	0	0	0	0	0	0	0	0	0	0
Capana00g001815	0	0	0.0293489	0	0	0	0	0.0305984	0	0.066014	0	0	0	0	0	0.0369493	0	0.0394883	0.0286865	0.0335132	0	0	0.26356	0.0606565
Capana00g001819	0	0	0	0	0	0	0	0	0	0	0	0	0	0	0	0	0	0	0	0	0	0	0	0
Capana00g001820	0	0	0	0	0	0	0	0	0	0	0	0	0	0	0	0	0	0	0	0	0	0	0	0
Capana00g001821	0	0	0	0	0	0	0	0	0	0	0	0	0	0	0	0	0	0	0	0	0	0	0	0
Capana00g001822	0	0	0	0	0	0	0	0	0	0	0	0	0	0	0	0	0	0	0	0	0	0	0	0
Capana00g001823	11.8954	12.5565	10.081	9.47835	11.9117	16.2188	67.8618	48.4874	27.1851	20.8834	19.4245	26.9588	10.7768	8.92847	8.38846	9.49925	24.5985	16.8765	62.3455	57.3446	62.9157	41.8025	46.3282	48.4303
Capana00g001824	0	0	0.0906421	0	0	0	0	0	0	0	0.081615	0	0.100006	0	0	0	0.0518885	0.121957	0.272872	0	0.103649	0	0	0
Capana00g001825	0.668178	0.142699	0.270569	0.966733	0.661597	0.263009	0.355721	0.141645	0	0	0.170469	0.0854435	0.609883	0.368087	0.663084	0.686208	0.955321	0.905309	0.164867	0.031051	0.18784	0.0244523	0.0300186	0.22453
Capana00g001827	6.10836	5.81887	11.2309	10.1967	18.0159	11.733	5.37152	7.21229	3.50207	6.68341	6.88465	7.10911	9.91046	8.93075	7.90558	8.8538	20.3551	8.58167	4.98411	4.04844	3.96619	4.32565	6.09852	8.36979
Capana00g001828	0	0	0	0	0	0	0	0	0	0	0	0	0	0	0	0	0	0	0	0	0	0	0	0
Capana00g001830	88.7814	119.917	114.578	137.992	216.264	179.916	218.316	264.892	165.091	223.645	336.826	264.815	145.614	108.848	126.157	140.353	160.415	61.0372	186.625	107.135	118.235	101.098	80.1258	167.368
Capana00g001831	0	0	0	0	0	0	0	0	0	0	0	0	0	0	0	0	0	0	0	0	0	0	0	0
Capana00g001832	0	0	0	0	0	0	0	0	0	0	0	0	0	0	0	0	0	0	0	0	0	0	0	0
Capana00g001833	0.231364	0.530509	0.142355	0.071763	0.457965	0.270405	0.323611	0.0570443	0.0475212	0.301177	0.219976	0.14884	0.374603	0.0792259	0.165564	0.221377	0.498594	0.335238	0.152517	0.241876	0.168894	0.0175787	0.222757	0.176672
Capana00g001834	0	0	0	0	0	0	0	0	0	0	0	0	0	0	0	0	0	0	0	0	0	0	0	0
Capana00g001836	0.375895	0.733709	0.647505	0.19241	0.21324	0.733531	8.27947	5.48882	7.51404	7.64417	8.27782	8.25714	0.237069	0.331444	0.230752	0.172084	0.195393	0.443213	5.24424	5.25657	3.38275	3.41961	5.94895	4.95213
Capana00g001837	0	0	0	0	0	0	0	0	0	0	0	0	0	0	0	0	0	0	0	0	0	0	0	0
Capana00g001838	0	0	0	0	0	0	0	0	0	0	0	0	0	0	0	0	0	0	0	0	0	0	0	0
Capana00g001839	0	0	0	0	0	0	0	0	0	0	0	0	0	0	0	0	0	0	0	0	0	0	0	0
Capana00g001840	0	0	0	0	0	0	0	0	0	0	0	0	0	0	0	0	0	0	0	0	0	0	0	0
Capana00g001841	4.49416	11.7327	11.4215	16.6356	21.5959	17.6774	0.0448971	0.0470463	0	0.286049	0.177305	0.0461184	11.477	14.544	8.49445	7.02458	14.1749	8.13994	0.0434115	0.0503369	0	0	0.192637	0.0447046
Capana00g001842	0	0	0	0	0	0	0	0	0	0	0	0	0	0	0	0	0	0	0	0	0	0	0	0
Capana00g001843	0	0	0	0	0	0	0	0	0	0	0	0	0	0	0	0	0	0	0	0	0	0	0	0
Capana00g001846	0.559667	0	0	0	0	0.0551037	0.279311	0.0606452	0.091818	0.0640392	0	0.0614421	0.0314123	0	0.0354401	0	0.0686028	0	0.0654668	0	0.0282554	0	0	0.029421
Capana00g001847	0	0.11947	0.0888468	0.0929396	0.118343	0	0.063143	0	0	0.239489	0.131178	0.0947976	0	0.0355071	0	0.179557	0.0384723	0	0.0305268	0.206491	0.173931	0.0375655	0.239169	0.311798
Capana00g001848	12.292	7.99374	12.0152	22.1507	26.1829	13.2429	18.549	28.0334	31.3402	32.524	37.4104	24.0755	11.969	14.9472	11.7047	21.5476	24.9188	15.7672	29.4489	16.2655	22.0598	34.0043	39.5411	38.099
Capana00g001849	0	0	0.220273	0	0	0	0	0	0	0.0282739	0	0	0.0277376	0.0276721	0	0	0	0.0326611	0.0756835	0	0.32435	0	0	0
Capana00g001850	0	0	0	0	0.058708	0.267906	0.17365	0	0	0.230841	0.032434	0.0314711	0	0.240351	0.0351953	0.0364019	0.0776538	0	0.0308082	0.139255	0	0	0.0344631	0.0635567
Capana00g001851	0	0	0	0	0	0	0	0	0	0	0	0	0	0	0	0	0	0	0	0	0	0	0	0
Capana00g001852	0	0	0	0	0	0	0	0	0	0	0	0.0537734	0	0	0	0	0	0	0	0	0	0	0	0
Capana00g001853	113.477	124.043	137.772	169.019	204.378	195.308	51.4631	53.8624	48.5852	57.8098	65.7853	67.1594	157.23	144.115	157.18	135.961	198.175	162.453	54.7513	51.6775	60.6133	47.9465	71.9597	74.726
Capana00g001854	23.4995	21.982	20.3165	19.8941	25.1714	16.9234	52.0472	46.2791	40.7891	39.3077	39.8065	46.3586	17.5146	13.1379	14.4343	19.4187	21.9135	15.0696	33.7006	40.7865	23.4909	24.1514	32.6926	31.895
Capana00g001855	41.467	17.7408	23.0065	73.7776	114.078	35.0044	40.491	39.2054	56.7558	102.95	114.275	49.6875	27.9939	19.2792	25.2224	40.3546	76.8297	23.318	47.1199	27.6639	39.1755	68.692	36.4032	36.1606
Capana00g001856	0	0	0	0	0	0	0	0	0	0	0	0	0	0	0	0	0	0	0	0	0	0	0	0
Capana00g001857	0	0	0	0	0	0	0	0	0	0	0	0	0	0	0	0	0	0	0	0	0	0	0	0
Capana00g001858	14.1197	15.1243	17.56	25.7985	38.7853	24.1769	38.7548	36.0989	36.0531	36.12	48.9182	47.4357	17.2442	11.8825	19.5261	21.6335	38.2371	27.9024	41.5914	35.3815	49.8986	43.6861	70.7801	72.7585
Capana00g001859	6.83112	9.98581	4.13952	5.27008	2.08895	3.00139	565.6	544.251	683.747	569.572	353.063	681.297	6.81383	1.40237	0.823329	1.93719	0.503642	1.113	569.45	386.629	411.327	397.768	97.7581	345.711
Capana00g001861	0.706793	0.903191	0.482055	0.902424	0.879326	0.61766	22.0778	19.2404	56.2151	130.675	34.3679	25.3023	0.964869	0.979995	0.618527	0.958354	9.09731	3.42005	45.3613	66.2174	149.207	185.021	159.534	82.4634
Capana00g001862	3127.92	4778.56	5117.18	4930.06	5600.37	4429.34	4488.98	4755.49	4476.21	4473.84	5096.08	5498.76	4216.78	2898.49	4778.19	5084.81	4075.57	2748.37	5653.78	5643.85	6117.36	3172.57	4437.56	6242.13
Capana00g001863	2713.92	3258.93	3572.99	2863.88	3608.73	2792.24	713.311	1011.16	896.386	500.547	503.204	754.634	2545.64	2811.01	2908.76	3019.46	2133.55	3372.49	842.114	1323.87	986.852	249.176	468.479	515.837
Capana00g001864	39.7246	51.9044	68.4327	80.013	78.8294	78.6417	119.14	127.113	135.376	134.812	157.729	146.07	40.7091	47.6802	46.1743	56.783	63.5947	59.9079	79.1936	67.4527	87.8108	80.5628	129.707	134.907
Capana00g001865	45.0658	60.7037	53.8472	43.9579	48.0771	54.725	86.0228	86.5951	90.3082	94.2372	91.6044	91.3146	41.3518	39.1856	40.179	53.1463	46.2185	53.0456	56.8188	65.5548	46.5359	79.2688	60.4822	63.7143
Capana00g001867	0.0937659	0.048212	0.0919441	0.455143	0.402059	0.223227	0.562528	0.520236	0.39296	0.104791	0.299331	0	0.252076	0.358963	0.0534082	0.0586538	0.217696	0.622526	0.137825	0.531051	0.0919498	0.141318	0.0514304	0
Capana00g001868	0.442725	0.243887	0.0796583	0.12498	0.0472156	0.0309661	0.303033	0.329843	0.607574	0.370863	0.204274	0.138077	0.140868	0.0900576	0.0179618	0.311106	0.3207	0.234442	0.0999192	0.202155	0.253421	0.311392	0.234578	0.0828762
Capana00g001869	0.0341672	0.0594636	0.246065	0.110973	0.0769891	0.110241	0	0	0.0759207	0	0.0448003	0.0122031	0.195941	0.257166	0.308502	0.370441	0.289535	0.284943	0.0229738	0.0130713	0.0113604	0.0258007	0.0255353	0.0118486
Capana00g001870	0.556669	0.550957	0.520452	0.55154	0.743301	0.519832	1.4651	1.40319	1.06043	1.3588	1.16657	1.4602	0.612851	0.454731	0.666602	0.784964	0.754686	0.532436	0.876411	0.958163	0.310518	0.521729	1.29223	1.20438
Capana00g001871	0	0	0	0	0	0	0	0	0	0	0	0	0	0	0	0	0	0	0	0	0.0375681	0	0	0
Capana00g001872	3.3181	1.97758	4.28739	2.74739	2.96699	1.91913	17.4261	19.3388	19.6348	14.7066	12.1537	14.1071	1.68954	2.32273	1.80413	3.84331	3.36429	5.31187	15.9252	17.0461	8.77998	25.3369	10.9156	15.6668
Capana00g001873	0	0	0	0	0	0	0	0	0	0	0	0	0	0	0	0	0	0	0	0	0	0	0	0
Capana00g001874	0	0	0	0	0	0	0	0	0	0	0	0	0	0	0	0	0	0	0	0	0	0	0	0
Capana00g001875	0	0	0	0	0	0	0	0	0	0	0	0	0	0	0	0	0	0	0	0	0	0	0	0
Capana00g001876	3.49388	4.60117	2.68812	1.01679	1.89091	3.07841	3.49846	1.90649	2.06053	1.9657	1.99267	2.72566	3.57835	1.73576	2.38744	1.53576	1.97321	2.23643	1.93791	2.05463	0.574797	0.59503	1.60135	1.68484
Capana00g001877	0	0	0	0	0	0	0	0	0	0	0	0	0	0	0	0	0	0	0	0	0	0	0	0
Capana00g001878	0.779635	1.31381	1.75792	1.29699	2.4468	1.59663	2.15867	3.84923	3.07828	3.24973	3.38324	1.96285	0.748514	1.27285	1.30307	1.27768	0.837147	2.3431	2.92528	2.07909	1.91756	2.29538	1.63249	2.28995
Capana00g001879	7.58511	7.38255	4.72983	3.79518	4.56337	2.66325	12.7881	16.4681	9.89764	9.43849	8.63493	8.26146	5.00895	3.92806	4.28045	8.42997	5.9988	25.244	13.916	23.9579	6.3449	41.1606	12.8677	17.3706
Capana00g001880	20.9199	26.7906	25.1832	20.5395	24.9376	27.809	8.8173	6.40174	5.69793	7.48817	8.52952	7.07258	25.4101	23.9173	20.1148	21.32	20.267	28.3849	5.93283	3.99138	5.14902	5.15741	5.65126	8.1023
Capana00g001881	7.34212	8.69909	4.74329	2.75778	2.55364	10.7656	0.43924	0.395278	0.421302	0.561151	0.331884	0.54097	6.09769	7.54251	5.16505	3.71547	1.21837	11.1803	0.51498	0.590976	0.124306	0.340968	0.233323	0.429819
Capana00g001882	0.156893	0.142942	0.0335184	0	0.0681004	0.164636	6.21639	6.44852	6.02085	4.31633	3.83271	4.08286	0.0966801	0.0568458	0.0960747	0.0403757	0.102671	0.106638	5.30365	3.46811	4.03063	2.16051	2.07411	4.43724
Capana00g001883	78.6126	82.7542	64.7336	30.5981	33.5884	120.424	8.26443	9.73122	6.34073	4.98453	5.68504	13.046	100.358	84.9424	55.2491	25.0904	27.9829	76.3522	8.57398	8.92176	5.73241	3.96423	4.48365	13.5195
Capana00g001884	2.61103	1.47802	0.858657	1.7677	2.54636	2.5468	9.47025	9.70486	10.8989	8.39082	6.07089	10.5698	1.04754	0.637018	0.996171	2.7625	1.73389	1.84091	7.94743	10.6472	3.76747	11.2094	9.09375	7.66102
Capana00g001885	3.79534	3.67535	2.28487	3.52663	4.97158	3.91245	21.0632	17.4281	20.2556	20.0817	14.8516	24.0728	3.30388	2.7816	2.6206	3.72913	4.50333	4.07676	15.6633	16.3195	11.5692	12.0086	17.4973	19.0997
Capana00g001886	10.1839	11.9936	10.8414	10.32	14.4838	11.7406	17.3941	15.068	14.7593	17.5373	18.2004	15.8716	9.1825	11.0739	11.0346	20.6841	15.0301	23.6918	10.4796	14.884	6.85301	18.7596	17.6432	11.2468
Capana00g001887	9.31744	13.1446	12.8556	5.97992	13.5671	11.2669	23.6505	20.426	20.5464	22.2123	24.8203	24.8287	6.69854	4.48464	7.29224	9.55939	13.1411	10.4509	15.7556	30.1798	15.3609	15.0656	29.325	14.3829
Capana00g001888	6.39024	13.0062	6.64077	4.61882	7.25879	7.49239	23.018	20.3554	20.0679	20.149	22.8768	24.1895	8.59538	5.57124	8.1061	7.31276	8.97103	13.4935	25.3461	42.7363	27.4777	21.1441	39.4586	16.6584
Capana00g001889	0	0	0	0	0	0	0	0	0	0	0	0	0	0	0	0	0	0	0	0	0	0	0	0
Capana00g001890	0	0	0	0	0	0	0	0	0	0	0	0	0	0	0	0	0	0	0	0	0	0	0	0
Capana00g001892	0	0	0	0	0	0	0	0	0	0	0	0	0	0	0	0	0	0	0	0	0	0	0	0
Capana00g001893	6.3061	6.77384	6.05854	7.39108	7.43193	6.68516	10.377	10.0844	7.42204	10.4951	13.4012	10.9631	6.31173	6.72278	6.59002	9.59377	14.5233	10.5729	7.87359	8.07697	5.3985	11.2435	14.9968	13.4687
Capana00g001894	0	0	0	0	0	0	0	0	0	0	0	0	0	0	0	0	0	0	0	0	0	0	0	0
Capana00g001895	6.70294	11.9857	9.00001	5.75951	5.02829	7.57283	99.5591	117.364	192.915	188.27	137.82	103.209	3.02269	3.54272	3.5146	2.92229	11.5999	13.587	59.543	69.221	209.331	123.517	140.609	102.769
Capana00g001896	18.7295	21.3636	20.8028	21.4958	23.6625	15.2223	47.9913	42.1068	43.7763	48.3598	36.6395	29.4022	16.0848	19.9618	17.0215	29.4449	30.8621	36.7717	36.3413	39.9745	25.6567	37.9941	37.9865	27.8983
Capana00g001897	0.54451	0.34768	0.374018	0.489955	0.486449	0.657077	1.00587	1.09991	1.3977	1.27649	1.18685	1.26254	0.508007	0.403081	0.364604	0.383441	0.493381	0.756007	0.422132	0.743193	0.396055	0.623064	0.767116	0.804052
Capana00g001898	0	0	0	0	0	0	0	0	0.0240554	0.177295	0.1238	0.117874	0	0	0	0	0	0	0.0262316	0.0530951	0	0	0.0251868	0.0707313
Capana00g001899	0.123274	0	0	0	0	0.116545	0.188568	0.117889	0	0.41319	0	0.0661383	0	0.266659	0.138861	0.0718111	0.427326	0.401836	0	0.418892	0.308326	0	0.613433	0.247691
Capana00g001901	9.58016	12.1708	11.0926	3.8406	7.08144	8.68481	50.8862	40.9301	45.0851	56.7223	45.1378	46.7086	8.49434	3.69491	5.12202	5.35435	7.08961	7.99929	18.6772	34.8169	42.266	39.9889	69.8383	26.7212
Capana00g001903	1.28062	1.12645	0.417173	0.868769	1.74218	1.60645	2.30431	1.97048	1.73013	1.69349	2.62458	3.36597	1.30423	0.910917	0.71901	1.05805	2.17236	1.07381	1.60833	2.06777	1.21718	1.12869	2.69856	2.89552
Capana00g001905	0	0	0	0	0	0	0	0	0	0	0	0	0	0	0	0	0	0	0	0	0	0	0	0
Capana00g001906	30.2984	29.568	28.2416	23.5235	29.2483	21.5226	56.1429	46.7455	49.8883	38.6203	40.1899	47.2457	29.3374	19.2512	23.8406	31.5275	29.9572	25.8431	45.6469	72.2031	44.5376	37.2274	53.0854	43.169
Capana00g001907	6.58301	5.31359	3.93413	3.13585	4.48493	4.82371	4.9119	3.21795	3.31769	4.18558	4.99866	4.31054	5.77933	2.87366	4.57639	4.18478	4.64332	5.2644	2.08483	2.68718	1.25596	1.33134	2.82342	2.34294
Capana00g001908	12.0293	6.84248	8.24228	11.3471	10.3828	8.82894	13.2398	14.1068	12.0925	13.3916	13.0526	12.9795	10.6531	11.4154	9.9912	13.4734	11.0191	12.5299	14.7216	12.6993	12.3787	11.8486	14.5904	13.9961
Capana00g001909	6.72718	6.53397	4.9552	5.23634	6.99312	4.85977	8.06683	8.49323	8.50431	8.59339	8.17781	6.89544	5.3667	5.58159	4.54331	8.07039	8.21095	6.78571	7.7521	5.85772	2.76986	5.61538	7.26905	8.65749
Capana00g001910	10.1388	15.6974	10.1206	7.90161	8.0207	12.3971	19.2626	17.5561	19.1718	21.0885	20.0901	14.8069	8.29569	6.84188	8.80739	13.225	6.39683	9.51437	10.1627	13.6991	10.3339	14.7076	18.0641	12.0506
Capana00g001911	0	0	0	0	0	0	0	0	0	0	0	0	0	0	0	0	0	0	0	0	0	0	0	0
Capana00g001912	0	0	0	0	0	0	0	0	0	0	0	0	0	0	0	0	0	0	0	0	0	0	0	0
Capana00g001913	0	0	0	0	0	0	0	0.199407	0	0.0666659	0	0	0	0	0	0	0	0.060991	0.0613337	0	0	0	0.137482	0.0631607
Capana00g001915	0	0	0	0	0	0	0	0	0	0	0	0	0	0	0	0	0	0	0	0	0	0	0	0
Capana00g001917	0	0.0887917	0.0294396	0.0910793	0.0874187	0.114855	0.13082	1.00267	0.768107	0.923997	0.794522	0.618757	0.216859	0.133659	0.172116	0.218094	0.246406	0.0405604	0.551935	0.510293	0.845276	0.407674	1.04225	0.650736
Capana00g001918	27.9249	39.7111	25.9425	21.5708	20.6853	17.0847	64.2438	61.4248	53.9578	60.746	49.6834	46.4814	28.4516	23.8342	25.504	35.3323	36.1307	45.935	84.4489	93.427	62.7215	138.527	51.1475	80.5545
Capana00g001919	7.76196	8.63241	8.80167	8.63683	10.0406	5.76425	4.68378	3.88883	3.231	3.98521	4.72425	3.43693	8.321	8.46339	8.75586	14.0492	11.7578	8.74835	3.25396	4.42553	4.60186	3.3024	4.18932	3.15729
Capana00g001920	0	0	0.0653156	0	0	0.188529	0	0	0.485866	0	0.138003	0.713256	0.0720634	0.0718932	0.0729037	0.164461	0.157383	0.0848549	0.150189	0	0	0.322622	0	0.269981
Capana00g001921	19.5251	19.7967	25.2514	49.2365	58.0704	15.5573	47.6539	47.1426	45.2554	51.3749	55.778	47.2193	32.411	30.3826	59.1814	94.0871	108.391	20.4701	70.8812	57.5768	54.8826	51.5901	65.9263	69.9919
Capana00g001922	1.19474	0.873612	1.30115	1.39315	1.49857	0.456523	1.43105	1.61912	4.13965	2.79455	1.41323	1.52521	2.24058	1.40195	1.81575	1.98457	2.77374	1.04229	3.37445	1.79634	1.7387	2.18025	1.31864	2.54372
Capana00g001923	0	0	0	0	0	0	0	0	0	0	0	0	0	0	0	0	0	0	0	0	0	0	0	0
Capana00g001925	0	0	0	0	0	0	0	0	0	0	0	0	0	0	0	0	0	0	0	0	0	0	0	0
Capana00g001927	0	0	0	0	0	0	0	0	0	0	0	0	0	0	0	0	0	0	0	0	0	0	0	0
Capana00g001929	0.248566	0	0	0	0	0	0	0	0	0	0	0	0	0	0	0	0	0	0	0	0	0	0	0
Capana00g001931	3.98132	4.2021	4.60828	3.27145	5.66712	5.67991	9.52785	7.51381	7.92826	9.76302	10.8212	11.1298	3.6845	2.90614	3.25174	3.10411	4.18412	3.95555	5.65816	5.95106	5.02717	5.02921	7.01559	7.67742
Capana00g001932	12.8975	14.714	12.2709	14.071	15.0094	11.7154	29.125	29.0369	27.7871	33.2477	30.5417	30.4206	12.5794	8.65592	9.91647	12.9999	16.2672	12.1707	24.8301	22.4776	12.9501	23.0434	41.9275	35.782
Capana00g001933	0	0.123088	0.949979	0.21219	0.0372372	0.0184195	0.919664	1.23219	3.11655	2.44685	1.05172	1.50038	0.0402168	0	0	0.677734	0.51328	0.475655	0.631159	0.589712	1.98005	2.20183	3.38559	1.33852
Capana00g001934	36.1235	34.1856	35.0112	43.7732	61.7021	37.5272	51.2521	45.196	37.2932	41.3187	51.9685	63.7157	41.6361	25.4061	31.4982	38.5196	57.2589	26.1418	34.7209	45.7117	21.0322	19.0547	37.6305	42.9328
Capana00g001935	0	0	0	0	0	0	0	0	0	0	0	0	0	0	0	0	0	0	0	0	0	0	0	0
Capana00g001936	2.92724	1.09169	1.81617	2.59789	2.29018	1.18751	9.45617	8.75199	11.2661	5.24751	4.50944	7.84851	1.29721	1.38741	2.21907	3.43132	3.53725	1.4083	7.93429	6.55101	3.47727	4.71251	2.31328	1.58768
Capana00g001937	0	0	0	0	0	0	0	0	0	0	0	0	0	0	0	0	0	0	0	0	0	0	0	0
Capana00g001938	0	0	0	0	0	0	0	0	0	0	0	0	0	0	0	0	0	0	0	0	0	0	0	0
Capana00g001939	22.855	19.4656	15.1975	10.2506	12.7142	15.1264	20.357	17.2045	14.8704	16.927	14.6611	17.45	16.0956	11.7855	14.3124	13.1834	13.9858	10.0804	12.1527	16.3096	13.802	6.53395	9.91485	11.148
Capana00g001940	100.788	77.3018	83.4161	106.085	102.236	99.1106	65.4855	78.5028	62.9593	66.7146	61.2673	78.1871	86.881	105.986	86.2596	99.0278	108.739	148.448	101.285	126.27	96.8314	85.0229	76.3841	75.9558
Capana00g001941	15.814	19.9503	11.4771	5.50804	6.9858	23.3398	53.2533	41.2584	40.0432	24.601	28.1037	92.4248	19.5099	18.2651	12.8634	6.79847	11.6812	22.7618	51.7654	35.5409	39.9426	36.1916	23.5831	59.4072
Capana00g001942	95.178	108.299	89.4738	53.4146	38.8071	45.0803	31.695	41.555	63.0463	134.27	83.0028	67.6269	53.4255	58.0599	59.2349	58.1175	489.666	194.875	24.9455	40.0642	97.4802	159.575	261.635	235.264
Capana00g001943	0	0	0	0	0.0461581	0	0.0531328	0	0	0	0	0	0	0	0.0600941	0.182337	0	0	0	0.0551267	0	0	0.108797	0
Capana00g001944	1.03943	1.42093	0.402545	0.972197	3.41438	1.05671	3.32573	2.72914	3.11701	2.84844	3.76547	3.08052	0.8345	0.737095	0.610019	0.952726	3.3348	1.19542	2.07238	2.28396	1.28372	2.77325	3.41342	3.76852
Capana00g001945	0.267319	1.08612	0.493004	1.03252	0.310809	0.0277942	1.71659	1.15191	1.86199	2.53913	1.11525	1.82109	0.848974	0.403592	0.696544	0.970759	1.56346	0.22504	1.41133	1.03388	0.658791	1.67953	0.428869	1.29976
Capana00g001946	0	0	0	0	0	0	0	0	0	0	0	0	0	0	0	0	0	0	0	0	0	0	0	0
Capana00g001947	5.47486	6.06429	9.53355	19.5632	16.7753	7.20652	17.0236	17.5483	23.3652	21.1002	20.3385	14.2342	6.22858	3.72417	5.80789	12.2371	11.4867	4.22049	13.0467	12.5092	10.1623	9.2583	17.758	11.5863
Capana00g001949	0	0	0	0	0	0	0	0	0	0	0	0	0	0	0	0	0	0	0	0	0	0	0	0
Capana00g001952	0	0.0290207	0.0264478	0	0	0	0.0281063	0.112279	0.256982	0.0263943	0	0	0.0270121	0.18966	0.0639397	0.0662062	0	0.0270245	0.163058	0.150321	0.0536023	0.100327	0	0.503745
Capana00g001953	0.0401723	0	0	0.0404361	0	0	0.041904	0.209494	0.220073	0.0440399	0.0438179	0.0854814	0.0402726	0.141383	0	0	0	0.0543263	0.287423	0.272786	0.264373	0.249298	0.0908213	0.206036
Capana00g001954	0	0	0	0	0	0	0	0	0	0	0	0	0	0	0	0	0	0	0	0	0	0	0	0
Capana00g001955	0	0	0	0	0	0	0	0	0	0	0	0	0	0	0	0	0	0	0	0	0	0	0	0
Capana00g001957	0	0	0	0	0	0	0	0	0	0	0	0	0	0	0	0	0	0	0	0	0	0	0	0
Capana00g001958	0	0	0	0	0	0	0	0	0	0	0	0	0	0	0	0	0	0	0	0	0	0	0	0
Capana00g001959	0	0	0	0	0	0	0	0	0	0	0	0	0	0	0	0	0	0	0	0	0	0	0	0
Capana00g001962	0	0	0	0	0	0	0	0	0	0	0	0	0	0	0	0	0	0	0	0	0	0	0	0
Capana00g001963	17.9742	2.27402	4.3318	26.1231	6.77472	4.26812	0.178621	0.222243	0.136733	0.216182	0.161138	0.349471	20.1727	53.3476	73.7507	126.249	49.607	135.391	1.41645	0.793952	0.429639	1.76751	0.589776	0.625622
Capana00g001964	1.94345	1.32557	1.06326	0.760218	2.78451	1.31414	0.135057	0.0704776	0.0631672	0.267587	0.103081	0.0507323	1.68722	1.10159	1.304	1.28265	2.50862	1.1491	0.112448	0.120413	0.00947243	0.140292	0.128801	0.0491721
Capana00g001965	0	0	0	0	0	0	0	0	0	0	0	0	0	0	0	0	0	0	0	0	0	0	0	0
Capana00g001966	0	0	0	0	0	0	0	0	0	0	0	0	0	0	0	0	0	0	0	0	0	0	0	0
Capana00g001967	0	0	0	0	0	0	0	0	0	0	0	0	0	0	0	0	0	0	0	0	0	0	0	0
Capana00g001968	0	0	0	0	0	0	0	0	0	0	0	0	0	0	0	0	0	0	0	0	0	0	0	0
Capana00g001969	0.334544	0.237843	0.0213349	0.0434441	0.0216734	0	0.745688	1.12271	0.578441	0.416591	0.490453	0.579068	0.0218585	0.17021	0.101987	0.160724	0.179131	0.187108	0.221977	0.648394	0.508935	0.224129	0.464487	0.247895
Capana00g001970	0	0	0	0	0	0	0	0	0	0	0	0	0	0	0	0	0	0	0	0	0	0	0	0
Capana00g001971	0	0	0	0	0	0	0	0	0	0	0	0	0	0	0	0	0	0	0.287956	0	0	0	0	0
Capana00g001972	0.0454342	0	0	0	0.0419067	0	0.0454879	0	0	0.345053	0.140173	0	0.049812	0	0	0	0.0554305	0	0.194018	0.0486564	0	0.108248	0.0483852	0.135068
Capana00g001974	0.146997	0.254399	0.226514	0.254771	0.155477	0.191873	1.33454	1.01002	0.894367	0.836031	0.927677	0.612052	0.154863	0.0997178	0.168923	0.212831	0.173132	0.243473	0.185626	0.365447	0.296376	0.979013	0.97382	0.180111
Capana00g001975	0	0	0	0	0	0	0	0	0	0.0435771	0	0.0488269	0	0	0	0	0	0	0	0	0	0	0	0
Capana00g001976	0.0287292	0.0292132	0	0	0	0	0.0638677	0.0306997	0.0314123	0.0275127	0.0254182	0.0308272	0.0320823	0.0310725	0	0	0	0	0	0.032847	0	0.0636271	0.22089	0.0292199
Capana00g001977	0.611319	0	0	0	0.0540058	0	0	0.118773	0.0607649	0.122829	0.213719	0.171587	0.0602497	0	0	0	0	0.054492	0.125568	0.309495	0	0	0.182882	0.0565238
Capana00g001978	0	0	0	0	0	0	0	0	0	0	0	0	0	0.0302779	0	0	0	0	0	0	0	0	0	0
Capana00g001979	0	0	0.0622635	0	0	0	0	0	0	0	0	0	0	0	0	0	0	0	0	0	0	0	0	0
Capana00g001980	100.453	98.1469	92.5776	127.201	91.1391	117.301	1.22312	3.24324	1.82638	1.23862	2.35199	2.4332	158.673	196.11	125.797	86.2482	85.062	168.529	2.56301	1.41446	3.22129	0.628314	0.65887	3.86157
Capana00g001981	2.72596	3.34857	3.278	3.97124	4.62027	2.35678	10.7985	8.0707	6.59756	7.29272	10.5512	9.09286	3.69966	2.781	3.2306	5.96259	5.4047	5.10581	7.58914	7.07587	8.29909	6.60296	10.1335	9.41268
Capana00g001982	0	0	0	0	0	0	0	0	0	0	0	0	0	0	0	0	0	0	0	0	0	0	0	0
Capana00g001983	0.260184	0.591182	0.616145	0.518414	0.525098	0.667992	2.86366	2.27136	2.5793	2.68979	3.06192	3.57468	0.800017	0.718915	0.505323	0.485575	1.19541	1.34844	4.16393	3.28666	2.14324	2.14216	1.57157	1.86114
Capana00g001985	2.99741	4.94941	3.49641	1.85898	4.17828	3.56305	9.27931	10.2562	10.184	6.22807	7.5003	5.67275	4.4692	3.06858	3.64149	5.71689	5.1264	6.22549	7.1178	13.4064	18.6262	17.3524	8.71915	8.48137
Capana00g001986	0	0	0	0	0	0	0	0	0	0	0.115367	0	0	0	0	0	0	0	0	0	0	0	0.044573	0
Capana00g001987	0	0	0	0	0	0	0	0	1.09617	0	0.131454	0.0645657	0	0	0	0	0	0	0	0	0	0.555477	0.0679864	0
Capana00g001988	0.400159	0.649916	0.489002	0.711317	0.667543	0.491588	4.03754	4.77868	11.4973	7.63853	5.91761	5.96411	0.218875	0.211831	0.252293	0.679187	1.73567	0.803563	3.04838	4.3828	3.02209	7.79734	5.09134	3.73186
Capana00g001989	14.2827	5.49582	4.57524	6.36222	6.02669	4.40497	85.1124	69.704	56.8949	58.2437	30.1845	61.8989	5.92058	5.49173	5.57558	4.58639	11.5985	9.96218	112.159	86.4407	73.7339	141.492	42.52	83.0374
Capana00g001990	10.2296	11.7068	9.52954	6.2806	11.4129	9.1794	14.5823	11.0322	10.7933	10.7801	12.3086	14.8593	11.4085	7.99188	8.67421	8.53951	11.2359	9.44426	8.59073	11.7811	7.18336	8.93493	12.1441	11.4322
Capana00g001991	7.24449	9.92604	8.25361	5.99469	7.25978	6.57197	17.9872	12.4777	12.517	15.1093	15.2397	15.528	7.77683	6.56313	7.26347	9.71059	10.2009	11.4276	8.34738	14.9615	6.68386	9.47914	17.9314	11.2172
Capana00g001992	7.06508	12.9868	7.36284	3.35659	4.99484	7.69994	18.6719	13.8332	10.1785	13.8928	18.6284	13.8492	5.74359	4.26483	4.61954	9.21739	7.25873	5.4907	5.44224	9.52573	4.37561	8.28128	10.8106	5.63312
Capana00g001993	0.064262	0.148995	0.0697221	0	0.0336298	0.0471022	2.43656	2.83332	6.42901	4.36492	3.13085	4.77382	0.0613696	0.0488189	0	0.0252007	0.084847	0.127609	3.42079	2.6988	1.13133	3.03567	1.39813	2.10175
Capana00g001994	0	0	0	0	0	0	0	0	0	0	0	0	0	0	0	0	0	0	0	0	0	0	0	0
Capana00g001995	0	0	0	0	0	0	0.0940701	0.0882159	0	0	0	0	0	0	0	0	0	0	0	0	0	0	0	0
Capana00g001996	11.2697	14.0987	17.9255	14.9744	19.0274	12.8947	20.9693	20.7113	22.9781	23.4985	25.4804	29.1115	16.5075	13.9515	15.2923	26.6715	24.1512	48.3051	30.3542	62.259	30.2439	124.459	32.7225	55.0559
Capana00g001997	5.2321	3.8022	3.15263	1.99847	2.37079	2.51061	10.1785	5.04757	7.88826	4.19695	3.73387	2.87029	3.48322	4.04051	4.33706	7.13636	2.42537	4.38679	1.7865	3.29517	7.99671	3.08267	4.37396	2.56434
Capana00g001999	0.171214	0	0.0737512	0	0.095635	0.0478545	0	0.10413	0	0	0	0	0	0	0	0.0570196	0.0310902	0.0330769	0	0	0.0731929	0	0	0.126069
Capana00g002000	0	0	0	0	0	0	0	0	0	0	0	0	0	0	0	0	0	0	0	0	0	0	0	0
Capana00g002001	315.917	153.289	92.1126	110.242	108.587	106.001	177.182	192.037	110.274	73.8953	56.2497	52.6706	182.573	233.682	256.088	133.777	129.3	193.945	117.923	84.7568	101.15	81.5664	21.7961	53.2824
Capana00g002002	0	0	0	0	0	0	0	0	0	0	0	0	0	0	0	0	0	0	0	0	0	0	0	0
Capana00g002003	0	0	0	0.0366996	0.072798	0	0	0	0	0	0	0	0.0379713	0.0861623	0	0.0441495	0.0425707	0.0379887	0.114606	0	0	0	0	0
Capana00g002004	0	0.462706	0.0894254	0	0.0853826	0	0	0	0	0	0	0	0	0	0	0	0.113093	0	0	0	0	0	0	0
Capana00g002006	91.5284	60.0032	70.208	92.2364	84.2864	89.5105	126.883	126.353	139.628	134.324	134.462	139.366	65.504	61.9133	56.0102	54.174	57.5267	75.5879	166.94	134.575	248.54	165.916	128.572	174.175
Capana00g002007	45.247	39.4753	33.1783	25.1357	20.1849	29.537	93.2823	89.512	88.4475	88.9177	84.0028	89.1384	30.7605	29.6456	28.8955	27.0047	22.8719	30.6373	96.9215	86.0267	81.2954	72.32	106.216	110.417
Capana00g002008	4.69345	8.80126	2.13456	1.49177	1.91759	2.61386	34.8936	25.1947	11.8738	34.0202	17.9404	11.2489	2.67588	2.84379	2.0458	2.79521	37.166	33.5987	35.2309	42.595	58.4379	84.8965	91.334	66.3074
Capana00g002009	5.18846	7.69558	6.95259	4.33948	6.32422	4.90354	5.75835	3.31188	8.8657	10.7082	8.26067	7.87928	5.07974	3.27282	4.13528	4.4035	6.77567	7.06121	6.28422	7.55554	3.87152	12.9138	6.71566	7.86596
Capana00g002010	13.8575	8.74589	10.4603	6.5135	9.70158	7.85361	2.39491	2.12105	4.92593	6.46832	4.07403	3.24536	9.24864	9.00306	7.96709	5.55186	5.96097	8.8015	3.64046	2.30982	2.02598	2.08164	4.21401	2.71101
Capana00g002011	9.46395	14.5012	12.0438	9.95224	15.3784	6.1403	14.8248	15.0509	16.8705	11.2211	20.7288	14.9825	8.22954	8.53277	7.55675	11.0059	18.3326	11.5955	18.2864	46.3813	40.7093	6.35919	45.0395	17.2996
Capana00g002012	0.0707135	0.0402305	0.126728	0.146897	0.0384526	0.0190207	0.170944	0.25163	0.110166	0.155632	0.193306	0.156955	0.0942926	0.0448343	0.107819	0.0351597	0.0810585	0	0.1199	0.145276	0.142292	0.11555	0.12085	0.234901
Capana00g002014	1.32855	0.242536	0.297531	0.0675084	0.0316907	0.56444	0	0	0	0.0372765	0	0	0.658714	0.33701	0.430012	0.154615	0.23386	0.474431	0	0	0	0	0.074413	0
Capana00g002015	0.340436	0.670158	0	0	0.137595	0.091328	0.103272	0.831544	0	0	0.177648	0	0.103528	0.328566	0.170587	0.163229	0.272945	0.219885	0	0.0520829	0	0	0.208244	0
Capana00g002016	0	0	0	0	0	0	0	0	0	0	0	0	0.0630952	0.255511	0	0	0.322984	0.568003	0	0	0	0	0	0
Capana00g002017	6.41666	4.78395	3.82885	4.11343	3.9404	3.93105	0.259402	0.189163	0.0753224	0.194778	0.157441	0.176541	17.6221	21.3794	19.9439	12.7033	18.501	10.0298	0.229153	0.193841	0.0747876	0.488566	0.245397	0.468764
Capana00g002019	0.671626	0.817643	1.16293	0.825328	1.00777	0.814321	0.0313799	0.0455393	0.0636012	0.0446092	0.052852	0.045127	2.42825	4.57332	5.46618	5.07124	6.1024	9.62192	0.128151	0.285371	0.0167801	0.351336	0.114278	0.150752
Capana00g002020	0	0.0335169	0	0	0.0309329	0	0	0	0	0	0	0	0.0345092	0	0	0	0	0.0420838	0	0	0	0	0	0
Capana00g002024	0.374186	0	0.052469	0	0	0	0	0	0	0	0.058306	0	0.0535886	0.1216	0.121561	0.202923	0	0	0	0	0	0	0	0
Capana00g002025	0	0	0.0309869	0	0	0	0	0	0	0	0	0	0	0.068215	0.0355227	0.0757522	0	0	0	0	0	0	0	0
Capana00g002026	0	0	0	0	0.0376391	0	0	0	0.0440064	0	0	0	0	0	0	0	0	0	0	0	0	0	0	0
Capana00g002028	0	0	0	0	0	0	0	0	0	0	0	0	0	0	0	0	0	0	0	0	0	0	0.0340489	0
Capana00g002030	4.7443	4.18921	3.38672	5.28132	9.01563	5.91246	13.8074	7.75556	7.46589	7.64461	9.75279	6.42056	6.63718	3.6571	3.53112	8.241	5.10662	3.99698	4.94713	8.60565	4.05647	6.87594	5.9119	4.60043
Capana00g002031	0.636953	0.273817	0.452984	0.191716	0.749417	0.15693	0.232981	0.0686246	0.0798848	0.220852	0.229007	0.0980215	0.181518	0.242879	0.529018	0.615954	1.76521	0.493169	0.164988	0.204052	0.186446	0.0177303	0.12823	0.183809
Capana00g002032	0	0	0.030421	0	0	0	0.0985334	0.504606	0	0.182455	0.0273913	0	0	0	0	0	0.0384723	0	0.139902	0.13895	0	0.150262	0	0
Capana00g002033	16.5561	11.4348	12.8205	26.0857	24.7839	18.27	31.6576	28.1556	33.1078	29.8877	39.1292	23.4481	15.3681	20.2753	18.7661	27.4074	22.9073	23.5386	34.8158	23.7381	30.3549	34.6357	39.4705	34.3875
Capana00g002034	0.205311	0.115675	0.0651546	0.226212	0.150815	0.207239	0	0	0	0	0.0103433	0	0.0305378	0.0321063	0.066857	0.191078	0.308451	0.412615	0	0	0	0	0	0.00984909
Capana00g002035	0.524379	0.616874	0.467854	0.509282	0.587603	0.585882	2.28248	0.686978	1.13742	2.27863	1.55077	0.590675	0.281801	0.532422	0.343234	0.257391	0.72679	2.05836	2.31856	1.22317	1.87372	3.85986	2.51288	4.35849
Capana00g002036	0.0875041	0.276815	0.109422	0.0447828	0.152214	0.041462	0.0967964	0.0717339	0	0.024728	0.0464566	0	0.169813	0.323393	0.2781	0.570012	1.94915	0.359115	0	0	0	0.385655	0.220968	0.0455175
Capana00g002037	0.141105	0.288821	0.325934	0.186014	0.180973	0.0898999	1.27905	0.628051	0.357558	1.12765	0.492377	0.636555	0.478323	0.373535	0.333723	0.279143	0.277311	0.0936341	1.68455	1.18683	1.3009	1.91244	0.630171	1.01023
Capana00g002038	0.632609	1.5824	2.50084	1.72271	1.54696	1.30246	1.07718	1.20648	2.47956	0.824129	1.50959	0.659667	1.56319	2.76881	1.68103	2.71646	1.22513	2.40875	4.4267	6.06569	5.14366	6.2916	2.49344	2.20809
Capana00g002039	0.0430418	0.0463578	0.0855088	0.0834081	0	0	0.18906	0.0470463	0.0482928	0.185187	0.0457024	0.0944833	0.336705	0.246317	0.457805	0.269151	0.0483758	0.0562026	0.142887	0.19716	0.0921597	0.160263	0.0973085	0.0447046
Capana00g002042	0.172699	0.390814	0.23534	0.50572	0.521859	0.19605	0.407139	0.353417	0.263018	0.239786	0.435976	0.28557	1.35185	3.9258	2.69131	1.73794	1.89914	1.2294	0.444847	0.547469	0.898295	0.599868	0.417764	0.5235
Capana00g002043	0.248147	0.435482	0.365055	0.250586	0.315856	0.157144	0.215981	0.299968	0.451139	0.56005	0.349932	0.346122	0.0453733	0.325958	0.388053	0.455861	0.28031	0.137407	0.43459	0.515787	0.707542	0.138546	0.230229	0.508443
Capana00g002044	0.32385	0.445524	0.650856	1.12376	0.663437	0.302026	0.915358	0.545239	0.621038	0.364468	0.67252	0.639856	1.65063	2.96899	3.15463	4.93634	0.935078	0.653631	2.11648	2.1921	1.47196	1.20844	1.73608	1.35429
Capana00g002045	0.408764	0.166477	0.197979	0.0815549	0.0785366	0.076918	1.38724	0.837976	0.615002	0.522632	0.195541	0.382873	0.528448	0.611224	0.392918	0.37861	0.228985	0.201399	2.12018	2.57838	2.57737	2.78876	1.53819	0.579245
Capana00g002046	0	0	0	7.43447	0	0.0358943	0	2.52544	0	0	0.123942	0	0.0812366	13.1423	0.364122	59.8534	0.172314	0.125436	0.240347	0.0434714	0.211698	0.141495	0.127658	9.7564
Capana00g002047	0.375455	1.25235	0.318114	1.08989	0.707041	0.572446	0.598092	1.27802	2.03409	2.07891	2.41155	0.926498	3.17887	7.04198	8.05199	5.73291	3.11208	1.09811	3.42988	3.72698	3.77733	2.99329	0.512929	1.84188
Capana00g002048	0	0	0.0364372	0	0	0	0	0.040703	0	0	0	0	0	0	0.0429066	0	0	0	0	0	0	0	0	0
Capana00g002049	0.0410914	0.0432673	0	0.121308	0.038605	0.0785974	0.0875791	0.164598	0.087644	0.0440399	0.166647	0.0413892	0	0	0.0502605	0.0508333	0.142442	0.040291	0.213344	0.0909288	0.218202	0.539743	0.179043	0.495589
Capana00g002050	0	0	0	0	0	0	0.0566734	0	0	0	0	0	0.0544671	0	0	0	0	0	0.0547981	0	0	0	0.0615329	0.0565238
Capana00g002052	1.11949	1.57296	0.855199	1.95073	1.2531	1.22381	1.72945	1.63956	1.43729	1.84246	1.47083	1.69719	2.76595	5.43733	7.69253	6.48381	2.87285	1.71741	2.55059	1.41548	2.46502	2.33401	1.30745	2.02703
Capana00g002053	0.0561463	0.0580414	0	0.0542436	0.105282	0	0.0596124	0.0564702	0.0602708	0	0.15632	0.292114	0.0615563	0.119238	0.385274	0.200603	0.0684995	0	0.0543526	0	0	0.066885	0	0.335013
Capana00g002054	217.697	277.656	269.709	1041.75	542.224	298.463	116.691	134.896	151.357	158.072	181.414	185.847	1502.16	3393.8	2536.04	3611.48	2340.96	3021.92	446.448	513.132	432.441	350.374	327.456	375.393
Capana00g002056	0.368758	0.46831	0.706195	0.981877	0.889919	0.390507	0.710639	0.466451	1.99393	0.69617	0.999003	0.745186	2.13205	3.26389	4.36793	6.29146	2.54883	2.60975	2.40501	1.4129	1.42844	2.31822	0.802736	1.10936
Capana00g002058	0	0	0	0	0	0	0	0.0540681	0	0	0	0	0	0	0	0	0	0	0	0	0	0	0	0
Capana00g002059	0	0	0	0	0	0	0	0	0	0	0	0	0	0	0	0	0	0	0	0	0	0	0	0
Capana00g002060	0	0	0	0	0	0	0	0	0	0	0	0	0	0	0	0	0	0	0	0	0	0	0	0
Capana00g002061	0.0401723	0	0	0	0.0784831	0	0.0875791	0.0392962	0	0.0894495	0	0	0.130708	0.137263	0.0965476	0.351825	0	0.040291	0.313145	0.414605	0.501553	0.0498597	0.13447	0.0826327
Capana00g002062	0.204166	0.167897	0.262611	0.300371	0.288961	0.16051	0.106335	0.552182	0.462896	0.240059	0.359459	0.178815	0.648933	1.93873	1.09718	0.77454	0.350306	0.487826	0.961309	1.50161	0.97862	1.46621	0.55853	0.723238
Capana00g002066	0	0	0	0	0	0	0	0	0	0.0550499	0	0	0	0	0.0578589	0	0	0.0655697	0	0	0	0	0	0
Capana00g002067	0	1.01546	0	0	0	0.0997064	0	0	0	0.92757	0	0.789137	0	6.10317	10.1939	2.86696	0.802422	0.733697	2.77354	2.0616	1.56534	1.45482	2.05595	3.73606
Capana00g002068	0	0	0	0	0	0	0	0	0	0	0	0	0	0	0	0	0	0	0	0	0	0	0	0
Capana00g002069	0	0	0.110119	0.056071	0.159739	0	0.24745	0.233217	0.235616	0.235692	0.117918	0.235387	0	0.186922	0.068537	0	0.0696317	0.109885	0.109068	0.123994	0.108977	0.339952	0	0.225362
Capana00g002071	7.38633	8.21767	4.04901	4.40404	4.71825	4.91145	20.2623	13.7896	10.8649	7.99318	7.15466	7.39913	5.41838	4.89135	6.53762	7.23536	6.04587	8.56221	14.872	17.9236	7.69363	10.3172	9.64896	7.47825
Capana00g002072	19.8581	16.5014	12.1746	11.2595	12.6286	21.3251	27.8175	28.7981	33.3849	34.1062	32.1956	31.8637	15.8088	15.5006	13.2761	12.8466	13.9038	16.1447	27.0215	19.867	22.5728	31.0842	25.1347	21.1331
Capana00g002074	0	0	0	0	0	0.0966385	0.231889	0	0.0540321	0	0.162419	0.0525325	0.0511152	0	0	0.178296	0	0.253248	0.388623	0.584749	0.648737	0.109367	0.574678	0.155504
Capana00g002075	28.0561	27.576	25.5217	22.5309	27.2469	18.9634	46.7769	37.7682	39.3527	38.3863	37.7791	45.6457	25.7494	23.2868	23.4775	27.8361	30.5602	28.2496	35.6529	47.0767	23.7396	34.3809	48.1806	43.1309
Capana00g002076	8.57975	18.9378	10.1133	2.30481	3.70646	3.216	36.7301	23.4408	21.0173	28.2414	29.4946	31.9756	12.6393	4.35482	8.72454	5.81051	8.68686	4.06733	17.5517	35.5229	11.0379	15.5406	34.5578	22.8718
Capana00g002077	18.3945	27.033	21.2598	8.90081	17.6087	16.9822	0	0.0618881	0.0665322	0.401839	0.0333177	0	18.4589	17.6742	10.3875	6.50094	24.4789	12.1333	0.0352978	0.137969	0.0302968	0	0.821975	0.157284
Capana00g002078	46.6806	52.2502	36.599	27.9579	39.0244	31.5777	0.452551	0.0428755	0.272165	1.84605	0.0880748	0.343369	47.8149	51.8482	28.5677	16.9956	73.1118	28.3371	0	0.889683	0.0940516	0.194257	1.78661	0.509063
Capana00g002079	0	0	0	0	0	0	0.0263899	0.0256292	0.0283405	0.0142988	0.0390431	0	0	0	0	0	0	0	0.0270447	0.072058	0	0.027133	0	0
Capana00g002081	46.5948	25.9423	23.9674	29.4274	33.3838	22.6867	59.0125	60.0222	60.3167	55.6236	51.3747	65.8382	33.9188	25.895	27.5021	23.9339	37.3048	34.6461	75.6106	71.3348	89.1413	70.7538	47.4017	50.5481
Capana00g002082	0	0	0	0	0	0	0	0	0	0	0	0	0	0	0	0	0	0	0	0	0	0	0	0
Capana00g002083	0.245498	0	0.123374	2.21452	0.606012	0	1.3889	1.38938	2.2016	2.5401	1.32279	0.862656	0.335813	0.958791	1.47062	5.46794	1.0881	1.24498	2.86625	1.83099	0.282155	4.42415	2.0575	1.82044
Capana00g002084	0.185527	0	0	0.185332	0	0	0.40348	0.268338	1.20673	0.920316	0.455432	0.397772	0	0.543193	0	0.310648	0.23404	0	0	0.136959	0.9183	1.10941	0.275834	0.191553
Capana00g002085	0	0	0	0	0	0.0837905	0	0	0	0	0	0	0	0	0	0	0.0498537	0	0.0500629	0	0	0	0.0490654	0
Capana00g002087	0	0	0	0	0	0	0	0	0	0.0668981	0	0	0	0	0	0	0	0	0	0	0	0	0	0
Capana00g002088	72.2663	28.2138	32.7396	161.281	94.0964	33.5053	6.6488	4.88091	5.16762	5.59834	3.97986	5.31831	89.5272	200.434	130.359	219.755	138.411	286.97	22.8239	23.7357	13.3074	27.8661	18.9038	21.6178
Capana00g002089	12.8789	8.29484	6.92582	15.1527	16.3182	11.1203	2.81995	1.32723	1.63223	2.74713	2.32156	2.07346	31.6785	27.7001	34.3697	31.7934	71.592	25.735	2.78959	4.90752	2.03509	10.8815	5.31123	4.86681
Capana00g002090	0.0145495	0.105664	0.60839	0.198545	0.055616	0.0134796	0.421703	1.00354	0.718884	2.03747	2.68173	1.20789	0.0157735	0.0481594	0.0491676	0	0.493505	0.130676	0.299698	2.11791	6.24105	1.44631	4.50199	1.41898
Capana00g002091	0.160895	0.316601	0.142105	0.0728671	0.152763	0.0279495	4.40073	6.48381	12.2149	20.9302	8.75998	5.18249	0.113748	0.130629	0.0714912	0.756483	6.93928	1.7351	1.97416	8.96779	91.373	34.3824	59.6222	15.774
Capana00g002093	0	0	0	0	0	0	0	0	0	0	0	0	0	0	0	0	0	0	0	0	0	0	0	0
Capana00g002094	0	0	0	0	0	0	0	0	0	0	0	0	0	0	0	0	0	0	0	0	0	0	0	0
Capana00g002098	0	0	0	0	0	0	0	0	0	0	0	0	0	0	0	0	0.159646	0	0	0	0	0	0	0
Capana00g002099	0	0	0	0	0	0	0	0	0	0.187283	0	0	0	0	0	0	0	0	0	0.0399582	0	0	0	0
Capana00g002100	1.37241	0.760334	0.711681	1.14301	1.13813	0.49079	0.755625	0.683015	0.920353	0.801529	0.63578	0.950209	0.896906	0.869357	1.29374	0.837505	0.928647	1.09594	0.943708	0.400871	0.294653	1.85811	0.987086	0.889682
Capana00g002101	0.217244	0.141181	0.13018	0.0726814	0.14117	0.278215	0.170779	0.0377491	0.0402897	0.339495	0.099626	0.076209	0.036114	0.0547434	0.0554375	0.160637	0.0567179	0.175848	0	0.0953211	0	0	0.0940928	0.0743852
Capana00g002102	0	0	0	0	0	0	0	0	0	0	0	0	0	0	0	0	0	0	0	0	0	0	0	0
Capana00g002103	23.061	21.0222	18.6644	44.6056	28.9617	11.6033	26.78	30.8301	52.4882	61.532	45.945	19.6855	31.6574	39.0328	34.0826	63.2807	68.4019	54.9641	40.6328	32.3903	47.4657	39.3962	27.6344	21.2313
Capana00g002104	0	0	0	0	0	0	0	0	0	0	0.0657268	0	0	0	0	0	0	0	0.118397	0	0.0996123	0.246878	0	0
Capana00g002105	0	0	0	0	0	0	0	0	0	0	0	0	0	0	0	0	0	0	0	0	0	0	0	0
Capana00g002106	0	0	0	0	0	0	0	0	0	0	0	0	0	0	0	0	0	0	0	0	0	0	0	0
Capana00g002107	0	0	0	0	0	0	0	0	0	0	0	0	0	0	0	0	0	0	0	0	0	0	0	0
Capana00g002108	0	0	0	0	0	0	0	0	0	0	0	0	0	0	0	0	0	0	0	0	0	0	0	0
Capana00g002109	0.122183	0	0	0	0.26382	0	1.90976	2.98386	2.73911	1.22482	1.6694	1.85957	0	0	0	0.0356044	0.138144	0	1.97013	1.99567	1.9205	0.113735	0.205768	0.594254
Capana00g002110	20.7436	22.8642	27.6622	32.0843	41.1114	14.8886	44.5174	36.798	39.9993	39.9874	39.0739	38.4741	17.3492	18.5149	23.1636	41.96	40.7552	21.0562	38.3995	43.0872	28.3548	30.513	43.7859	32.5805
Capana00g002111	16.5077	20.3	15.3904	10.865	19.5131	15.7464	13.1202	10.3085	6.62322	6.04811	7.44427	9.29918	19.4359	14.6204	16.1815	16.3494	21.2371	15.8779	9.72818	12.2983	4.73204	5.20444	7.88951	7.479
Capana00g002112	18.3915	14.8894	16.2701	17.9859	22.024	17.1019	26.2071	24.3897	21.1601	18.9227	22.7113	32.1781	14.9291	10.4592	13.4037	14.9551	19.103	14.8704	21.9141	32.5112	17.0739	11.5258	27.3625	23.9321
Capana00g002113	27.7483	29.3974	18.4476	26.4355	28.6614	17.1428	26.8132	25.5465	43.8576	34.192	30.0122	28.2825	53.2575	39.3984	40.8909	27.0831	29.4495	37.8822	64.7932	59.4933	53.7462	41.913	26.1667	40.143
Capana00g002114	31.5319	24.1711	19.6723	21.8185	26.1837	20.8591	26.3628	26.9995	24.0425	24.1295	20.9106	22.9044	39.1837	36.6244	24.8188	29.0346	23.8668	30.1283	36.5975	29.435	30.2703	28.7301	16.3853	20.2581
Capana00g002115	32.4459	24.6046	31.1407	24.4461	33.7196	33.3126	41.2105	38.7496	41.0044	32.4688	36.0015	43.96	23.9853	22.5637	18.3794	22.2871	27.9145	29.2115	43.2099	40.7141	39.5831	33.5993	40.2147	49.6678
Capana00g002116	5.66686	4.06607	4.94002	4.33902	5.22892	4.38319	6.87438	6.9341	8.66384	8.53631	6.2172	7.39217	4.20765	3.77541	4.19656	3.72366	5.71747	7.37617	6.81773	7.64565	8.72482	9.07544	6.79616	8.10254
Capana00g002117	123.789	123.131	152.966	122.874	149.441	198.085	34.4529	29.4985	29.5278	27.3631	24.6558	24.5863	171.084	197.349	137.808	129.917	147.671	178.681	39.0775	29.0848	37.5561	31.3241	26.2228	34.8629
Capana00g002118	15.9128	15.0542	13.0777	13.4973	16.5628	9.36911	35.4254	32.5721	33.6324	30.8091	29.296	29.3116	13.9937	14.158	14.9906	21.9721	19.8291	18.0876	30.1347	32.7522	17.8668	30.6755	23.9724	24.9562
Capana00g002120	6.5796	9.10611	10.2139	8.60005	13.5729	12.8576	40.0441	34.5301	37.3253	47.8471	45.8638	36.4186	7.37673	8.38015	6.94736	9.07201	12.0259	12.5191	31.3245	28.1168	79.4588	33.4551	35.0795	42.4293
Capana00g002121	6.39385	5.41078	3.91146	4.41542	6.02759	2.97911	6.54668	7.37429	6.99866	6.1882	8.00116	6.02152	3.5544	3.6942	3.26991	6.92955	5.65317	5.78351	5.9935	7.36252	7.34369	13.2536	8.34814	6.17634
Capana00g002122	0.0444861	0	0.0435289	0	0	0	5.24778	6.54583	10.7409	11.458	7.94941	5.33909	0	0	0	0.0518534	0	0	8.98603	6.30653	7.04544	7.71071	3.84289	3.01719
Capana00g002123	0	0.069818	0	0	0	0	4.61101	4.49363	4.30939	4.26665	3.75678	2.25331	0.0365695	0	0.0412586	0	0	0	3.08115	3.10236	0.971595	1.85336	2.07198	2.41426
Capana00g002124	0.0148037	0	0	0	0	0.0277106	1.61909	1.77804	2.1178	1.80856	2.22181	1.80295	0	0	0	0	0	0	1.93993	1.9527	1.08391	1.60722	1.43062	1.27268
Capana00g002125	0.0419441	0.0598901	0.0163785	0.0159762	0.0237461	0.088623	5.92769	6.04656	4.93207	5.86189	4.26536	4.17629	0.0082649	0.0386868	0.030944	0	0.0104794	0	5.55964	4.9859	2.77735	4.28791	2.60887	2.52905
Capana00g002126	4.4942	2.39715	1.24723	3.56985	2.46361	1.41195	1.56701	0.54916	1.03587	1.65828	1.40479	0.990311	1.48852	1.58508	0.624622	2.17581	1.70375	2.23808	5.15827	2.57827	5.22708	1.23646	1.2558	1.92016
Capana00g002127	5.29387	2.23194	2.96724	1.89477	4.1502	6.65572	222.205	227.846	228.66	187.284	313.183	338.139	4.75367	1.93282	2.90347	2.51198	2.15027	0.841693	367.545	352.03	369.205	180.432	303.85	298.763
Capana00g002128	0	0	0	0	0	0	0	0	0	0	0	0	0	0	0	0	0	0	0	0	0	0	0	0
Capana00g002129	0.131354	0.362502	0.0862956	0.0434656	0.0207486	0.0211215	0.0477676	0	0	0.0244058	0.0235503	0	0.0709701	0.173447	0.0484442	0.128551	0.0248456	0.0865892	0.0212112	0	0	0.195141	0.145227	0
Capana00g002130	0.444906	0.0986374	0.140996	0.400513	0.0923163	0.66888	0	0	0	0	0	0	0.397263	0.135833	0.367046	0.348125	0	0.166339	0	0.0535925	0	0	0.0271993	0
Capana00g002131	18.5743	20.4865	16.3687	14.1132	13.8162	12.669	44.8776	39.2896	34.039	36.0362	28.8959	31.7073	18.0329	16.232	15.943	20.9978	21.3185	18.5183	40.9151	51.2954	21.3855	30.3023	33.5392	28.4236
Capana00g002132	0.0416414	0.086827	0.101027	0.181834	0.0790461	1.06236	2.64225	4.14108	4.40282	5.81598	4.72594	8.18612	0.169475	0.183565	0.214415	0.300888	0.238256	0.845329	3.03209	2.09477	1.1796	1.69149	2.84371	3.54681
Capana00g002133	210.802	271.562	281.043	261.494	402.826	458.965	305.996	315.936	308.521	345.173	463.079	393.923	314.63	256.887	241.94	254.11	326.248	467.401	208.093	203.376	156.699	354.53	325.32	374.908
Capana00g002134	0	0	0	0	0	0	0.570753	0.388217	2.15296	0.183871	0.580237	0.498153	0.0403872	0	0	0	0	0	0.440426	0.412177	0.944537	0.461261	0.0404096	0.415795
Capana00g002135	0.199162	0	1.52867	1.35004	0.893603	0.123167	0.443317	0.943781	0	0.365068	0.944852	1.52865	0.708967	0.531329	0.89559	1.48239	1.07473	0.150032	1.06988	0.656719	0.278286	0.881004	0.144207	0.471258
Capana00g002136	1.21563	1.50688	1.65437	1.95228	3.84893	1.85555	3.31757	4.62431	3.25457	5.02818	4.69139	3.51718	2.59159	3.02842	1.73518	3.49928	2.59951	2.21987	3.32181	2.78568	7.12665	1.41198	4.08682	4.49621
Capana00g002137	0	0	0	0	0	0	0	0	0	0	0	0	0	0	0	0	0	0	0	0	0	0	0	0
Capana00g002138	0	0	0	0	0	0	0	0	0	0	0.0188691	0	0	0	0	0	0	0	0	0	0	0	0	0
Capana00g002139	0	0	0	0	0	0	0	0	0	0	0	0	0	0	0	0	0	0	0	0	0	0	0	0
Capana00g002140	0	0	0	0	0	0	0	0	0	0	0	0	0	0	0	0	0	0	0	0	0.0479131	0	0	0
Capana00g002141	0	0	0	0	0	0	0	0	0	0	0	0	0	0	0	0	0	0	0	0	0	0	0	0
Capana00g002143	0.0103894	0	0	0.0317259	0	0.0198926	0.278429	0.295083	0.29581	0.391049	0.323398	0.266613	0.0460844	0	0	0.0646961	0.023911	0.178052	0.413187	0.913923	0.58705	1.5807	1.23542	1.47898
Capana00g002144	0	0	0	0	0	0	0	0	0	0	0	0	0	0	0	0	0	0	0	0	0	0	0	0
Capana00g002145	1.05198	1.07338	1.10196	0.955845	0.57782	0.238707	0.247071	0.423627	0.0512083	0.051673	0.170548	0.119628	0.585511	0.451043	0.763322	1.35733	3.1485	0.487139	0.124147	0.287366	0	0	0.127657	0.236162
Capana00g002146	0.780385	0.851907	0.905465	0.251995	0.839221	0.286645	0.0564524	0.0485683	0.0278542	0	0.0759057	0	0.162537	0.113062	0.316545	0.625778	0.867638	0.313754	0.0530766	0.0284925	0.0986329	0.0616243	0.112144	0.0516547
Capana00g002147	0.168682	0.19634	0	0.0278057	0	0	0	0	0	0.0307073	0	0	0.0301249	0	0	0.0316646	0.0657912	0	0	0	0.0893884	0	0	0
Capana00g002149	1.47473	0.379683	0.131146	0.260615	0.250676	0.631538	0.360459	0.641275	0.375106	0.871742	0.501606	1.06699	0.467665	0.177401	0.578865	0.566674	0.789844	0.646249	1.04872	1.44376	0.731876	0.927976	0.727514	0.320833
Capana00g002150	18.1016	10.9684	8.59501	14.699	8.44187	5.40336	34.0793	24.7478	25.2499	23.441	17.1595	18.4903	9.33785	12.8532	9.20978	15.0816	13.8497	15.0335	41.9604	40.0805	29.1508	37.9334	33.6524	27.2853
Capana00g002151	9.62172	10.2313	9.92923	6.99175	9.49668	12.3964	6.29298	6.16284	7.27537	6.68731	6.56663	6.32428	11.3019	9.01852	8.40727	8.29942	10.2727	12.6924	4.87494	6.3887	4.33662	4.44683	8.14388	7.23665
Capana00g002152	3.18159	3.03851	3.61234	3.90849	3.81122	2.50349	5.0704	5.50172	6.59889	5.40174	5.59334	5.68531	3.61512	2.80557	3.49829	4.53672	4.5948	2.02096	5.07879	5.43945	5.46188	3.62838	5.53166	5.41474
Capana00g002153	0	0	0	0	0	0	0	0	0	0	0	0	0	0	0	0	0	0	0	0	0	0	0	0
Capana00g002155	0	0.0417245	0.0413801	0.0824564	0	0.0195078	1.4154	1.22818	1.2637	1.19009	0.43402	0.5036	0	0.0455473	0	0.0740367	0.0473765	0.0268795	0.628374	1.01803	0.176305	0.204394	0.3229	0.190298
Capana00g002156	0	0	0	0	0	0	0.0404337	0	0	0.191887	0	0.0199685	0	0	0	0	0	0	0	0	0	0	0	0
Capana00g002157	15.3512	17.694	24.2857	23.3851	26.3339	21.4688	50.532	45.7296	48.0121	35.9024	29.5025	27.6683	13.5774	12.9358	20.6225	25.2622	19.5948	17.9346	46.2884	38.7653	18.3783	49.6799	18.1875	24.028
Capana00g002158	2.49951	4.12278	3.14745	4.00237	4.61561	3.03328	5.94574	6.50447	7.90417	7.89831	8.48706	8.10174	2.578	2.5592	2.91416	4.02839	5.91136	4.53746	6.64946	6.7141	4.40009	6.29076	10.9293	8.84298
Capana00g002159	22.5284	26.9437	27.1648	22.0948	28.0873	24.3427	54.913	52.6009	48.8635	44.0896	49.9855	46.4811	26.402	18.8067	22.694	27.2823	29.5869	28.9675	42.3831	54.1898	34.8418	40.7983	49.172	36.7275
Capana00g002160	0.175754	2.63419	0.174722	0.230866	0.243769	0.142761	4.45904	0.948219	0.409419	1.08806	0.509992	0.485348	0.271085	0.427152	0.205949	0.383615	2.25054	1.81895	3.30604	1.86139	0.775758	1.62743	2.14145	0.938511
Capana00g002161	27.5362	21.4841	28.4285	36.1444	63.6088	39.73	85.7404	79.4154	57.9492	68.9597	125.069	105.423	43.5142	34.877	32.7799	40.4999	61.3229	27.2755	43.4347	29.8863	26.4427	32.7971	30.5907	33.512
Capana00g002162	7.07567	11.5138	6.01727	9.67354	14.9506	6.51777	18.5201	16.7902	17.3653	14.2575	13.0797	11.2409	8.7472	5.89686	7.8994	22.0006	9.94675	8.11208	9.56104	13.9488	17.5474	10.0185	13.3368	9.72182
Capana00g002163	0	0	0	0	0	0	0	0	0	0.0634965	0	0	0	0	0	0	0	0	0	0	0	0	0	0
Capana00g002164	33.9173	12.8705	2.08564	3.07985	2.82018	4.29048	60.568	49.5201	45.4405	32.9632	19.4516	16.8825	15.2331	19.2076	3.63309	4.79169	76.7801	56.5714	108.692	120.035	374.597	161.64	151.801	119.202
Capana00g002165	2.8693	2.29884	1.5634	2.07369	1.43317	2.24133	3.02962	2.66953	2.68087	2.27357	2.55182	3.53686	1.99793	1.10534	1.12095	1.22198	1.08318	1.5211	3.04006	2.82365	1.93354	1.85305	2.01776	2.26249
Capana00g002166	0.0372384	0.155694	0.0182186	0.0936392	0.054908	0.124956	0.921969	0.253037	0.309079	0.458435	0.492593	0.666648	0.101876	0.147085	0.110385	0.242133	0.153465	0.0494917	0.801732	0.642352	0.332587	0.568994	0.145817	0.365733
Capana00g002167	0	0.0805371	0.0109756	0	0.0108546	0.0633605	0	0	0	0	0	0	0	0	0	0.0265464	0	0	0	0	0	0	0	0
Capana00g002168	0.455903	0.228847	0.534752	0.0464698	0	0.792721	0.0473572	0	0	0.0513191	0	0.142196	0.249923	0.254168	0.0509327	0.610471	0.54308	0.302753	0.104926	0	0	0.102849	0.102445	0
Capana00g002169	0.313893	0	0	0	0.0294899	0	0.033946	0.134169	0	0.203942	0.479652	0.0336816	0	0.177951	0.11518	0	0.10347	0.637634	0.0709224	0.177125	0	0.0380873	0.0346227	0
Capana00g002170	0	0	0	0	0	0	0	0	0	0	0	0	0	0	0	0	0	0	0	0	0	0	0	0
Capana00g002172	0	0	0	0	0	0	0	0	0	0	0	0	0	0	0	0	0	0	0	0	0	0	0	0
Capana00g002173	0.111738	0	0	0	0	0	0	0	0	0	0	0	0.0612539	0.122219	0.193045	0.34541	0	0.368349	0	0	0	0	0	0
Capana00g002174	0.0622026	0.0654963	0	0	0	0	0	0	0	0	0	0	0	0	0	0.0724699	0	0	0	0	0	0.0622858	0	0
Capana00g002177	107.859	70.1171	74.6796	77.7701	69.0578	61.3202	191.018	210.479	233.951	189.39	168.283	210.638	49.6088	49.2474	49.7338	47.2646	48.6635	41.6098	230.218	206.913	154.778	133.422	202.074	294.052
Capana00g002178	4.31876	1.70224	2.39689	0.0294799	0.0147069	2.81875	0.113634	0.126705	0.322424	0.166236	0.0785511	0.0320925	2.92314	2.06937	1.6994	0.352437	0	19.8449	0.0512921	0.0338117	0.166669	0.0133724	0.0495895	0.166106
Capana00g002179	4.63571	4.21304	4.48361	3.50828	4.60466	3.18998	7.03763	5.41107	4.71629	5.59368	5.82296	4.4879	4.39091	3.27062	3.67203	4.9447	4.85623	4.90852	5.06977	7.09515	3.09821	2.6968	6.89898	3.36623
Capana00g002180	14.5858	14.7028	16.6936	14.543	19.0629	18.2072	33.6347	28.4979	30.7992	30.4436	36.1426	38.8998	13.9059	10.1033	13.7616	14.5514	20.1822	14.8784	18.2453	26.5789	14.5477	23.9836	35.1632	28.5045
Capana00g002182	120.886	121.161	119.35	98.6166	109.755	126.254	6.18075	5.89759	3.82818	3.92767	3.76601	5.04118	129.92	121.805	114.066	96.0859	109.524	108.304	5.07131	6.33054	4.35743	4.74885	5.26544	5.7375
Capana00g002183	8.00761	4.95732	9.22098	7.91904	18.6557	6.78239	11.8787	11.8563	10.3823	9.87579	11.3443	11.2775	8.13504	7.77433	6.70886	9.09337	15.0931	9.54324	10.8921	8.75365	5.09883	7.11108	9.14469	10.9964
Capana00g002184	0.161588	0.215823	0.472221	0.466144	0.0531348	0.0506573	0.840847	0.313736	0.704864	0.0586015	0.545539	0.51688	0.181398	0	0.123183	0.127407	0.123026	0.433734	0.432398	0.368726	0.597836	0.808393	0.359554	0.935251
Capana00g002186	1.47595	1.09356	1.3613	1.80669	1.43563	2.41514	1.32582	1.2415	1.42515	1.34878	1.68796	0.774456	1.83132	1.54211	1.00523	2.40858	2.07969	1.30603	1.9015	0.541064	0.804714	1.27907	0.427387	1.0619
Capana00g002187	3.66761	2.67392	1.19337	5.16763	3.38035	1.46999	12.3009	8.02828	2.68485	1.58032	1.66805	1.0706	3.98108	3.41786	3.84624	5.9057	3.28454	1.32274	15.0461	7.799	4.35374	1.9449	0.631256	1.92169
Capana00g002188	0.357854	0.303066	0.282344	0.48576	0.489181	0.719982	2.5122	0.738461	1.68483	1.44587	1.60604	1.74245	0.957003	0.566567	0.585413	0.769759	0.420323	1.42674	1.33018	1.20328	1.18102	0.520094	1.70122	0.766744
Capana00g002189	614.999	724.179	621.267	508.474	599.921	502.593	490.448	404.09	410.246	427.206	412.845	407.111	393.514	474.909	433.959	618.37	416.675	537.993	311.569	295.834	142.63	249.072	183.051	203.794
Capana00g002190	20.0713	23.026	22.6995	30.1281	29.9867	14.7813	40.9086	50.0543	37.1545	47.1555	50.4734	31.1563	19.2526	25.6474	21.9082	38.4166	28.0538	25.4002	50.4781	31.6994	26.918	45.2172	37.9754	40.8858
Capana00g002191	0	0	0	0.0553657	0	0	0	0	0	0.027987	0	0	0	0	0	0	0.0363165	0	0	0.0334133	0	0	0	0.0290452
Capana00g002192	0	0	0	0	0	0	0	0.0271322	0.0289583	0.0292679	0.028242	0	0	0	0	0	0	0	0	0	0	0	0	0
Capana00g002193	0.271339	0.125247	0.265501	0.23608	0.152842	0	0	0.0406189	0.0867054	0.175265	0.181479	0	0	0.131241	0.0869729	0.332757	0	0.253076	0.0781915	0.133915	0.192234	0	0.0874679	0
Capana00g002194	0	0	0	0	0	0	0	0	0	0	0	0	0	0	0	0	0	0	0	0	0	0	0	0
Capana00g002196	0.0291392	0	0	0	0	0	0	0	0	0	0	0	0.0638938	0	0	0.141561	0.106651	0	0	0	0	0	0	0
Capana00g002197	0	0	0.106325	0.0729176	0.104327	0.0354333	0.16027	0.183839	0.422218	0.204715	0.210135	0.198776	0.0764779	0	0.0417343	0	0	0	0.413083	1.16488	1.40478	0.30247	0.204798	0.18577
Capana00g002198	10.0076	11.1481	11.9314	18.4233	16.4428	7.22356	19.1579	21.3415	19.3565	19.3814	20.6103	19.8499	13.9172	10.5486	15.6422	17.9078	20.0601	13.0314	23.0955	23.8793	23.3541	26.339	20.0021	19.4955
Capana00g002199	0	0	0	0	0	0	0	0	0	0	0	0	0	0	0	0	0.0477556	0	0	0	0	0	0	0
Capana00g002200	22.9887	20.7362	20.4713	14.3781	11.0362	10.724	35.7057	31.8115	12.2218	5.89628	6.29299	16.8765	22.7845	22.7091	22.0544	22.9388	11.7206	16.7283	34.3378	18.8421	5.94702	9.17065	5.00249	22.9565
Capana00g002202	11.5333	7.48784	5.08556	3.26692	7.02529	5.59092	6.30789	4.11331	10.1208	8.81126	5.25421	11.1998	8.76884	3.56848	5.38867	4.64561	5.40154	3.06573	5.91638	10.3719	4.04464	4.87017	6.66275	6.60764
Capana00g002203	0.250341	0.650074	1.90623	2.35136	4.6227	0.113412	0.506295	0.836625	0.421659	1.41421	2.17321	0.604051	0.136417	0.184719	0.741152	2.03342	4.98091	0.352493	0.291306	0.556736	0.554485	1.47969	1.68565	0.332285
Capana00g002204	0	0	0	0	0	0	0	0	0	0	0	0	0	0	0	0	0	0	0	0	0	0	0	0
Capana00g002205	16.5235	16.8474	20.0403	18.3548	22.0944	23.2091	28.1188	21.9715	24.1385	25.1084	28.0731	36.6077	21.4862	12.4221	14.8036	15.5038	16.6741	20.4149	18.4164	25.5375	14.6796	10.9843	30.5567	33.0109
Capana00g002206	0	0	0	0	0	0	0	0	0	0	0	0	0	0	0	0	0	0	0	0	0	0	0	0
Capana00g002207	1.56754	2.33097	1.08985	0.403953	0.435397	0.367921	4.75018	2.13159	1.76905	3.02066	3.97644	2.71298	1.16996	0.34788	0.902122	0.755539	1.21627	0.760226	1.81962	3.43796	0.585323	1.67371	4.07001	2.34958
Capana00g002208	3.76984	4.74021	3.20907	2.45167	3.87889	2.99099	7.33815	5.94862	5.80989	6.68053	6.93615	6.27385	2.91712	1.93985	2.44315	3.57377	3.61987	2.88397	3.94049	5.24668	2.76935	5.69856	6.20226	4.61278
Capana00g002209	4.98589	6.79328	4.99897	4.12709	5.25815	4.70382	11.9486	7.6728	6.9941	7.97292	10.0964	11.7977	5.71569	3.6804	3.93914	4.9797	5.92174	4.11537	5.68963	9.43834	3.58068	4.91139	9.7929	7.55856
Capana00g002210	0.554696	0.488996	0.158665	0.588555	0.476448	0.724194	0.908369	0.439356	0	0.584473	0.692216	0.514678	0.35176	0.481414	0.442136	0.957844	0.243185	0.787787	0.841225	0.621659	1.05787	0.458635	1.44321	1.98833
Capana00g002211	36.8363	27.1693	14.6929	31.4432	20.5734	9.47523	23.3919	31.4826	17.8875	21.9867	12.2038	11.2527	9.17669	9.63809	8.37247	10.4817	14.2853	9.53009	29.3312	23.3314	38.4752	33.8232	12.8985	16.0646
Capana00g002212	0	0	0	0	0	0	0	0	0	0	0	0	0	0	0	0	0	0	0	0	0	0	0	0
Capana00g002213	0	0	0	0	0	0	0	0	0	0	0	0	0	0	0	0	0	0	0	0	0	0	0	0
Capana00g002214	0	0	0	0	0	0	0	0	0	0	0	0	0	0	0	0	0	0	0	0	0	0	0	0
Capana00g002215	0	0	0	0	0	0	0	0	0	0	0	0	0	0	0	0	0	0	0	0	0	0	0	0
Capana00g002216	9.41313	14.263	10.4373	8.09486	13.6664	8.4785	22.4308	20.903	15.8342	16.51	19.2249	18.068	9.18823	6.24	9.41279	14.5806	15.7964	8.21168	13.4415	18.8465	7.22612	12.3742	17.9944	14.2536
Capana00g002217	0	0	0	0	0	0	0	0	0	0	0	0	0	0	0	0	0	0	0	0	0	0	0	0
Capana00g002219	0	0	0	0	0	0	0	0	0	0	0	0	0	0	0	0	0	0	0	0	0	0	0	0
Capana00g002220	0	0.0424739	0	0.0440558	0.767209	0	0	0	0	0	0.0779053	0	0	0	0	0.310932	0.152616	0.56703	0.0845692	0	0.0989374	0	0	0.0895572
Capana00g002221	0	0	0	0	0	0	0	0	0	0	0	0	0	0	0	0	0	0	0	0	0	0	0	0
Capana00g002222	0	0	0	0	0	0	0	0	0	0	0	0	0	0	0	0	0	0	0	0	0	0	0	0
Capana00g002223	0.0312446	0	0.122086	0.0307464	0	0	0	0	0	0.0299216	0.0609615	0	0	0	0	0.0742565	0.103813	0	0.0308082	0	0.0908905	0	0.0345945	0
Capana00g002224	0	0	0	0	0.0387571	0	0	0.23156	0.21346	0.170978	0.182547	0.538723	0	0	0	0.148015	0.179473	0	0.173475	0.0455993	0	0	0.396759	0.242124
Capana00g002225	0.788294	1.20918	0.589485	0.745055	1.47006	0.243302	2.92947	4.19913	1.81797	1.79469	2.46623	1.12408	0.438189	0.334116	0.37322	0.556007	1.06504	0.267378	1.6554	1.22695	0.454493	0.825086	1.36307	0.91573
Capana00g002226	12.9806	15.3036	13.3159	12.5673	18.0982	11.5097	19.3447	17.6586	17.694	16.2976	20.4447	18.6856	12.6437	10.3505	11.3656	16.145	24.6167	12.0042	14.5705	15.4544	11.9635	13.9359	19.7713	16.7264
Capana00g002227	5.25077	3.77885	6.207	5.43099	5.42338	3.8032	11.6633	11.5674	11.8612	11.6613	12.4233	9.91938	4.93591	3.87185	3.83731	7.53799	7.44501	5.6395	7.23742	10.5692	5.53584	11.6957	13.2693	10.421
Capana00g002228	3.21605	4.99282	2.70201	1.40046	1.88156	1.70517	11.7676	8.74438	8.31889	10.1968	10.6181	9.55091	3.28767	1.36601	2.5888	2.79846	4.09157	2.1043	6.37768	11.6976	3.95636	6.95192	14.0571	7.50167
Capana00g002229	0.402389	1.25439	0.439387	0.0796281	0.240733	0.195967	3.20639	2.30239	2.36829	2.85446	2.84672	2.37553	0.577854	0.104455	0.389715	0.209986	0.388165	0.102624	1.46827	2.60101	0.595096	1.24112	3.28301	1.80156
Capana00g002230	1.11876	0.262313	0.798218	2.79431	0.642078	0	6.03082	9.85257	59.308	68.0064	47.7059	26.5592	0.511741	0.0575512	1.62593	0.729726	1.1909	0.167567	8.38782	7.25547	22.8382	54.3402	47.8331	28.6338
Capana00g002231	0.121678	0.145528	0.0294192	0.161073	0.110637	0.0228962	1.07633	1.34851	4.72416	4.16543	2.69324	1.96685	0.0705074	0.0551388	0.0741595	0.0644262	0.109355	0.0421822	0.91397	1.20971	1.03338	4.60721	4.41306	2.0795
Capana00g002233	0.305001	0.886183	0.0338182	0.136043	0.333341	0.258347	0.906996	1.03802	0.263417	0.715487	0.340056	0.0693322	0.144329	0.22439	0.0798435	0.293076	0.371866	0.261255	0.182754	0.272907	0.742767	0	0.113546	0.381055
Capana00g002234	0.0597156	0.564147	0.300099	0	0	0.0863773	0.682161	0.990445	0.0667866	0.266949	0.200241	0.218575	0.192306	0.276228	0.104348	0.329677	0.270866	0.288946	0.330955	0.308152	0.157476	0	0.266704	0.370471
Capana00g002235	0	0	0	0	0	0	0	0	0	0	0	0	0	0	0	0	0	0	0	0	0	0	0	0
Capana00g002236	0	0	0	0	0	0	0	0	0	0	0	0	0	0	0	0	0	0.0816528	0.49637	0	0	0	0	0
Capana00g002238	0	0	0	0	0	0	0	0	0.283317	0	0	0	0	0	0	0	0	0	0	0	0	0	0	0
Capana00g002239	150.831	182.722	134.854	116.261	108.983	127.114	226.294	243.355	206.929	214.646	174.792	206.371	131.785	113.043	107.441	115.821	101.973	108.855	209.815	231.436	171.974	198.003	125.204	135.587
Capana00g002240	0	0	0	0	0	0	0	0	0	0	0	0	0	0	0	0	0	0	0	0	0	0	0	0
Capana00g002241	30.3451	27.7234	28.8614	27.9322	27.343	27.3687	34.6419	35.488	35.7906	35.6208	32.4572	23.9888	30.0134	25.7985	26.7752	30.976	35.2284	29.0114	33.279	28.9269	37.7895	39.0775	32.5229	33.3144
Capana00g002242	12.2891	15.9391	9.51396	19.1793	17.9909	9.23658	17.2006	23.4347	16.1504	19.4231	25.1487	15.0329	8.80364	7.92347	9.04738	10.8418	11.0573	6.36555	13.8653	10.0841	11.8603	11.7375	12.5444	10.1872
Capana00g002243	33.6001	32.8985	27.6239	35.5657	38.1107	31.4941	55.1612	55.4919	56.033	69.6599	71.4099	57.2737	31.7994	34.6714	33.4311	40.127	41.8325	50.0175	58.6482	49.358	45.8301	80.0814	56.9754	66.9898
Capana00g002244	0	0	0	0	0	0	0	0	0	0	0	0.0231695	0	0.0247645	0	0	0	0	0	0	0	0	0	0
Capana00g002245	0.379067	0.945681	0.572813	0.684804	0.360001	0.662254	0.628438	1.03208	0.584296	1.05425	0.812481	0.56221	0.48585	0.662786	0.501307	0.318491	0.12062	0.566279	0.838438	0.490961	0.437761	0.276681	0.238549	0.545194
Capana00g002246	0	0.0815896	0.116201	0.11623	0.0740164	0	0.127831	0.155214	0.170555	0.2265	0.0769108	0.0397048	0	0.265928	0.172934	0.318282	0	0.0503209	0.0757189	0.0442296	0.0384405	0	0	0.0400925
Capana00g002247	14.2041	25.397	13.0793	9.91132	14.8208	16.5623	18.7756	17.3109	18.3974	23.3258	27.0503	22.501	16.7496	16.9905	14.1605	17.0149	17.126	14.1701	9.8477	8.61107	11.5287	15.7318	11.4867	12.4197
Capana00g002248	47.6298	12.8829	9.13802	20.5318	37.1498	18.5272	127.159	109.805	93.673	59.8774	65.3092	110.523	15.4526	19.6772	12.0768	12.2286	28.5823	42.2355	116.748	51.9452	43.1489	130.43	21.8006	120.9
Capana00g002249	47.1966	57.1751	42.9515	31.2353	33.0154	31.3952	73.6943	77.2761	68.2628	61.106	62.7725	69.6583	37.4889	28.9802	32.8014	37.5315	38.0226	51.1093	75.1525	87.1444	88.4027	83.7931	80.4711	68.7723
Capana00g002250	0	0	0	0	0	0	0	0	0	0	0	0	0	0	0	0	0	0	0	0	0	0	0	0
Capana00g002251	96.0339	112.937	54.0936	58.3356	40.8824	59.5765	66.3332	75.116	33.245	16.981	25.6128	44.7636	69.4178	66.1432	59.5179	49.7753	38.146	89.0215	62.3333	104.468	42.1913	25.2037	51.8181	46.9395
Capana00g002252	0	0	0.146658	0.014761	0.0719155	0.0143458	0.0324439	0.124202	0.229386	0.158015	0.0928245	0.181911	0.092307	0	0.0183473	0.0341866	0.124401	0.0338567	0.0144067	0.150881	0.0895802	0.091005	0.21492	0.150424
Capana00g002254	33.1012	41.5473	40.4943	36.9168	42.335	43.4526	76.7442	72.239	69.6136	69.8665	82.0279	88.2863	34.3454	28.112	29.4786	34.5322	41.0537	41.2512	55.4817	61.0053	39.0055	55.6337	79.7084	77.8399
Capana00g002255	1.64122	0.0723814	0.824026	0.481612	0.336934	1.33134	45.404	74.1127	15.77	8.92793	7.90972	5.5779	0.66304	0.0387995	0.30021	0	0.237444	0.0703494	87.403	89.7664	89.8692	12.1227	9.77811	8.75359
Capana00g002256	0.632259	0.117852	0.221911	0.0570253	0.108886	0.163895	33.9064	57.1839	24.1008	13.4726	8.66516	7.72075	0.384501	0	0	0.202544	0	0	49.3496	55.0726	67.5213	18.6868	6.09927	5.84547
Capana00g002257	0.0396001	0.294875	0	0.150083	0.0611974	0.407475	0.176875	0.168841	0.142609	0.182968	0.107387	0.0547728	0.138135	0.163583	0.177608	0.0632474	0.0305294	0.0294293	0.252511	0.204725	0.0293007	0.180788	0.0141434	0.0394375
Capana00g002258	0	0	0	0	0	0	0	0	0	0	0	0	0	0	0	0	0	0	0	0	0	0	0	0
Capana00g002259	49.4581	49.4179	50.9736	62.9139	62.6132	49.9194	73.7179	78.7888	79.174	76.7315	83.7132	82.3586	62.4253	56.7588	54.9009	62.0012	60.3342	66.7779	81.316	91.5039	85.353	73.4939	93.026	99.5306
Capana00g002260	0	0	0	0	0	0	0	0	0	0	0	0	0	0	0	0	0	0	0	0	0	0	0	0
Capana00g002261	0	0	0	0	0	0	0	0	0	0	0	0	0	0	0	0	0	0	0	0	0	0	0	0
Capana00g002263	0	0	0	0	0	0	0	0	0	0	0	0	0	0	0	0	0	0	0	0	0	0	0	0
Capana00g002264	109.85	89.0016	67.3781	59.5425	93.7346	78.6197	284.943	247.094	328.441	259.08	242.117	283.732	113.517	103.315	95.7626	97.7457	87.8938	81.783	224.124	218.724	240.148	150.305	151.442	253.067
Capana00g002265	4.81986	3.7483	4.10602	1.70683	4.14114	3.45219	128.77	106.079	78.5305	71.5179	68.1683	87.0699	4.84387	2.88859	3.63917	5.1828	6.61267	4.58558	117.138	105.436	101.983	58.7216	116.71	113.603
Capana00g002266	26.1661	28.6745	31.7243	42.7512	62.278	40.631	53.6034	49.0678	48.227	44.2749	64.6357	63.7641	29.2485	22.5054	32.7726	37.5786	52.9159	31.347	40.2225	45.0775	43.2701	33.3769	57.5125	58.409
Capana00g002267	0.166635	0.224469	0.108829	0.199985	0.376317	0.36587	1.03719	0.342934	0.224646	0.691895	0.422814	0.456124	0.298517	0.245993	0.358657	0.505797	0.431972	0.407539	0.553869	1.03996	0.527348	0.581347	0.596141	0.151882
Capana00g002268	0	0	0.0287883	0	0.113709	0	0.970472	0.821405	1.51086	0.833633	0.934709	1.45217	0	0.0344073	0	0.0683731	0	0	0.746916	0.336019	0.514827	0.072804	0.392279	0.669638
Capana00g002270	0	0	0	0	0	0	0	0	0	0	0	0	0	0	0	0	0	0	0	0	0	0	0	0
Capana00g002273	2.12566	2.43828	1.27778	0.893599	1.55901	1.55734	5.02307	4.23992	4.96024	3.1118	3.49465	4.14861	2.19889	1.47189	1.55245	1.64433	2.89102	1.4333	3.86725	5.38982	2.59292	1.96875	5.31938	3.3205
Capana00g002274	4.50782	5.69399	3.84732	4.21675	5.60663	4.54507	9.90048	6.22574	7.58852	6.11359	7.26347	6.94483	5.81858	2.96057	3.19458	5.76838	6.9591	4.07454	4.76753	6.4751	3.48715	4.79669	6.76955	6.02323
Capana00g002275	6.85275	4.72857	7.11128	8.55977	7.78707	5.11971	12.1396	12.5663	11.3134	13.7699	9.82957	10.6008	4.9623	6.7584	5.29214	10.3607	10.0077	10.3271	7.65341	8.99902	7.85898	6.25714	9.88782	8.10321
Capana00g002276	0	0	0	0	0	0	0	0	0	0	0	0	0	0	0	0	0	0	0	0	0	0	0	0
Capana00g002277	0.0343582	0.0976267	0.264284	0.0331939	0.163898	0	0.299956	0	0.0370004	0.0745531	0	0.0679524	0.201868	0.109449	0.0825172	0.238073	0.153994	0.0861214	0	0	0	0	0.148826	0.137005
Capana00g002278	0	0	0	0	0	0.0178055	0	0	0	0	0.0333261	0	0.020418	0	0	0	0	0	0	0	0	0	0	0
Capana00g002279	5.98962	12.7645	41.7824	16.687	8.63628	9.9531	1.06497	1.76468	3.24832	1.34699	1.34976	1.05391	3.94656	4.61727	11.1363	6.62147	10.6524	5.95766	0.446876	0.353905	0.440238	0.480169	0.675023	0.560298
Capana00g002280	0	0	0	0	0	0	0	0	0	0	0	0	0	0	0	0	0	0	0	0	0	0	0	0
Capana00g002281	62.26	76.0205	78.5701	60.5336	62.1131	71.3805	3.40582	3.87003	1.52736	1.74762	1.92596	2.48095	46.6433	40.4588	43.1909	34.3313	46.3911	32.1836	1.55885	1.21664	0.812895	0.4668	0.881219	1.2912
Capana00g002282	1.36369	1.02979	2.27053	2.942	3.76039	2.58818	2.0598	2.93431	2.2493	3.93543	4.73172	5.36355	2.37889	1.55113	1.72497	3.0869	3.82187	2.94314	2.4772	1.99141	2.05581	1.01446	5.25438	5.63958
Capana00g002284	2.60844	3.52923	3.24538	2.4484	4.55379	4.04044	5.64983	4.67283	3.97335	3.44096	5.25866	3.8986	3.5959	1.54186	2.27499	2.79433	4.31315	2.71164	2.99769	4.56656	2.32906	3.40057	3.82921	3.12184
Capana00g002285	0	0.0926669	0	0	0.0119285	0	0	0.0242842	0.0557085	0.0140311	0.0135392	0.027248	0	0	0	0.0295851	0.0597909	0	0.0286877	0.0435499	0	0	0	0.0645684
Capana00g002289	1.80957	1.11475	1.16174	1.30454	2.08319	0.999958	3.28008	3.53501	2.86933	3.20142	3.17188	2.09298	1.25811	1.22202	1.41626	1.76595	1.37297	2.32656	3.1007	3.05119	3.99705	4.47001	4.17789	4.60395
Capana00g002290	0.0372532	0.212421	0.347739	0.332614	0.15442	0.150872	1.70162	0.900717	1.00211	1.49052	1.57638	1.632	0.214106	0.138137	0.553849	1.14549	0.0828433	0.0523796	1.64315	1.73299	0.495222	0.756167	0.968788	1.04836
Capana00g002292	0	0	0	0	0	0	0	0	0	0	0	0	0	0	0	0	0	0	0	0	0	0	0	0
Capana00g002293	4.97871	4.84417	3.70668	4.00996	5.59127	3.23439	11.7316	14.387	14.5809	14.099	14.9362	12.5896	5.1461	3.378	3.79852	7.13068	8.85792	7.42467	12.3302	19.2699	8.11105	13.2167	29.7087	14.7306
Capana00g002294	6.49506	6.97914	7.0172	5.80349	7.22332	5.72389	13.5321	13.1332	14.7456	15.7733	15.8784	12.6038	4.11452	4.83281	4.28025	11.0881	9.49178	5.22269	7.65276	7.78504	6.2169	14.2073	12.5532	8.44032
Capana00g002295	0	0	0	0	0	0	0	0	0.038017	0	0	0	0	0	0	0	0	0	0	0	0	0	0	0
Capana00g002296	30.2059	41.574	50.2513	66.4872	85.8276	36.2518	77.7182	70.5375	64.2377	92.7684	98.0625	68.3578	28.2173	31.3177	44.0362	97.356	80.7144	48.3091	40.5657	48.5214	33.4459	39.5444	64.1634	43.4621
Capana00g002297	13.6549	8.16262	16.4026	29.7018	37.6584	12.4936	17.485	19.0837	17.1745	22.5964	26.7722	15.8623	5.55351	8.60622	12.3951	24.0591	15.8148	11.4568	10.7416	11.4722	7.67605	11.404	14.5953	12.2717
Capana00g002299	0	0	0.0579321	0.117993	0.0553898	0.0557389	0.191278	0.242782	1.00773	0.517293	0.354134	0.310297	0.123621	0	0.323312	0.067184	0.205919	0	0.472958	0.455115	0.409258	0.0520941	0.0650305	0.35822
Capana00g002300	19.6597	15.5437	16.5815	14.9116	19.8498	15.2608	24.7677	21.9105	25.0001	21.2186	21.0775	25.7499	21.7563	16.0447	19.821	21.1557	23.1303	18.031	25.3439	27.1367	20.2174	19.3467	22.1598	28.5223
Capana00g002301	0	0	0	0	0	0	0	0	0	0	0	0.0197284	0	0	0	0	0	0	0	0	0	0	0	0
Capana00g002303	0.224693	0	0.0564593	0.0565421	0.0539816	0.0549516	0.124277	0.058863	1.49863	0.184744	0.122541	0	0.256658	0.12429	0	0.830547	0.0646408	0.146698	0	0.254292	0.222861	0	0.444606	0
Capana00g002304	0	0.022457	0	0.0662989	0.125147	0.124505	0.049097	0	0	0	0	0	0.0493252	0	0.0540259	0	0.126827	0.129929	0.0212112	0.245074	0	0.0195141	0.0723652	0.043899
Capana00g002305	0.484934	0	0.232363	0.0327675	0.0324991	0	0	0.425255	0.113833	0.0764549	0.073775	0.0362359	0.0678059	0.112242	0	0	0.119006	0.0457339	0.167889	0.117915	0.0726017	0	0.0756788	0.281233
Capana00g002306	0	0	0	0	0	0	0	0	0	0	0	0	0	0	0	0	0	0	0	0	0	0	0	0
Capana00g002309	0	0	0	0	0	0	0	0	0	0	0	0	0	0	0	0	0	0	0	0	0	0	0	0
Capana00g002310	0	0	0	0	0	0	0	0	0	0	0	0	0	0	0	0	0	0	0	0	0	0	0	0
Capana00g002311	0	0	0	0	0	0	0	0	0	0	0	0	0	0	0	0	0	0	0	0	0	0	0	0
Capana00g002314	0.286149	0.509179	0.233754	0.269203	0.309073	0.230298	0.301053	0.207959	0.170716	1.22189	0.20172	0.0834219	0	0	0.0457328	0.192127	0.620302	0.0518276	0.395126	0.134126	0.449928	0.206145	0.267204	0.287698
Capana00g002315	0.296477	0.145681	0.63071	1.64403	1.60118	0.0905477	1.60702	1.22124	1.55822	3.01982	1.88556	1.79772	0.446141	0.303625	0.542043	1.67584	3.95562	0.843276	3.8506	2.30846	2.16817	1.50814	2.19967	1.86221
Capana00g002316	0	0	0	0	0	0	0	0	0	0	0	0	0	0	0	0	0	0	0	0	0	0	0	0
Capana00g002318	26.6322	23.7429	21.0395	20.1701	27.4953	18.5689	30.3337	27.6527	29.079	28.3842	24.3005	28.6222	20.753	16.6616	15.8271	17.6832	22.1709	21.9194	26.5537	30.4596	23.8137	31.151	16.7659	21.848
Capana00g002319	2.346	1.43539	0.769433	0.415326	0.159982	1.25794	2.46966	2.72807	3.28624	2.38732	1.29065	2.5614	2.55149	1.22372	1.77427	1.1289	0.687628	1.93502	2.55028	1.68687	1.66649	1.79912	1.05423	2.53528
Capana00g002320	4.53761	13.6096	3.41934	3.54593	4.3989	1.91303	26.0562	29.9959	12.5833	15.5528	12.6987	12.7443	3.20702	3.06922	2.97128	5.5235	13.8329	4.19858	26.5905	37.1569	11.4297	14.5017	17.4008	14.5004
Capana00g002321	0.765453	1.4029	0.68693	0.500991	0.759053	0.394004	1.45238	1.31899	1.0206	1.35753	1.19528	1.13929	0.990925	0.542733	0.93359	1.07898	1.95125	0.841393	1.97706	2.24991	1.08296	0.711914	1.90228	1.52243
Capana00g002323	0.0279681	0	0	0.0281517	0	0	0	0	0.0296378	0.0306607	0.0890908	0	0	0	0	0.0333301	0.419509	0.102393	0	0	0	0.0252777	0.314581	0.171827
Capana00g002325	0	0	0	0	0	0	0	0	0	0	0	0	0	0	0	0	0	0	0	0	0	0	0	0
Capana00g002326	0	0	0	0	0	0	0	0	0	0	0	0	0	0	0	0	0	0	0	0	0	0	0.154728	0.047558
Capana00g002327	0	0	0	0.0346153	0.365308	0	0	0	0	0	0	0	0	0	0	0	0.228057	0.0457339	0	0	0	0	0	0
Capana00g002328	1.63863	0.741174	0.662959	1.56266	0.358607	1.77283	3.84566	6.44892	5.98282	8.78052	4.72805	4.64482	1.24645	0.881124	1.22779	0.747544	1.38871	2.56611	6.97702	5.21274	7.12635	7.6047	10.9126	14.5112
Capana00g002329	0	0	0	0	0	0	0	0	0	0	0	0	0	0	0	0	0	0	0	0	0	0	0	0
Capana00g002331	10.0049	5.07027	6.72615	8.73487	8.09623	7.95375	13.217	15.9166	18.74	18.486	16.9438	9.94285	7.13605	7.84031	6.97924	10.5053	10.1398	12.3358	13.4049	10.9475	10.8865	20.7835	15.8764	13.524
Capana00g002332	4.98028	4.52714	1.44612	1.84895	1.6301	2.83528	12.2088	10.834	4.89261	7.39533	3.75157	4.2417	1.72988	2.1031	2.12045	1.21941	4.16019	4.24341	10.362	16.308	18.1144	12.7586	15.752	9.92057
Capana00g002333	0.710131	1.05178	0.680572	0.524492	1.08109	0.562427	0.0619634	0.0756603	0.481839	0.0816077	0.352089	0.0204936	0.499513	0.419692	0.588277	1.30268	0.658058	0.975274	0.0798391	0.107554	0.186247	0.328955	0.0828682	0.193775
Capana00g002334	1.20299	2.04902	1.18858	1.29927	2.07962	1.0289	0.639805	0.316544	0.311848	0.12631	0.410653	0.23991	1.60072	0.934936	1.2021	1.57425	2.45758	1.58201	0.258446	0.196165	0.333268	0.0775795	0.706864	0.414868
Capana00g002335	4.72302	3.94122	2.82158	3.0128	3.23918	2.09287	0.656625	0.720829	0.236827	0.274978	0.236395	0.118236	3.06475	2.16676	3.68586	5.85625	4.35433	13.9849	0.20773	0.537233	0.132838	0.805879	0.157728	0.403855
Capana00g002336	2.83502	2.2737	4.4636	4.30441	4.98223	3.58613	2.5262	3.6451	2.07114	5.08084	2.3305	2.20412	2.68769	3.50809	3.07562	10.0592	4.40153	5.57193	1.82777	2.61314	1.14133	3.04697	3.45751	1.64819
Capana00g002338	4.38648	3.17378	3.95353	3.42829	4.7015	2.32571	3.77977	2.72412	6.4601	4.42821	6.07547	4.31244	3.7145	2.008	2.22458	3.16353	6.6536	2.51525	2.18892	2.64795	3.31912	2.34985	5.66232	4.59053
Capana00g002339	2.49363	2.44977	2.65332	1.73816	3.20308	2.4429	2.24659	4.59291	3.82571	6.0062	3.80725	3.14504	1.50423	1.42712	1.66832	3.14714	2.13816	5.4405	4.61437	5.29178	4.17601	15.0774	3.16452	5.23209
Capana00g002341	0	0	0	0	0	0	0	0	0	0.0870249	0	0	0	0	0	0	0	0	0	0	0	0	0	0
Capana00g002342	4.99186	1.84271	3.25895	5.86422	5.17946	3.26393	8.04782	6.38425	7.29883	5.45945	9.11613	4.46833	5.22701	4.9182	3.6157	7.07886	5.94422	5.58486	5.62387	5.68091	2.57339	9.14226	8.88476	6.19905
Capana00g002343	0.291094	0.556269	0.201268	0.208706	0.0786398	0.157937	1.79951	1.38262	1.34278	1.72275	1.22942	0.883509	0.218157	0.137071	0.977467	0.706761	0.293987	0.672625	0.290603	1.03728	0.983715	1.21879	1.59966	0.589141
Capana00g002344	0.0348787	0.036056	0	0	0	0	0.0719519	0.03508	0	0.0378413	0.0668114	0.0358699	0	0.0370359	0	0	0	0.0905439	0.0337645	0	0	0	0.0377702	0
Capana00g002346	0	0	0	0	0	0	0	0	0	0	0	0	0	0	0	0	0	0	0	0	0	0	0	0
Capana00g002347	8.96774	2.88376	2.38719	4.4995	1.75439	2.63186	18.6613	19.6121	17.9256	26.9811	17.4484	12.7776	3.56862	6.57852	5.97301	4.009	8.42894	6.01103	23.3822	15.7586	29.587	30.8434	15.7731	22.1906
Capana00g002348	0	0	0.095079	0	0	0.0620821	0	0	0	0	0	0	0	0	0	0	0	0	0	0	0	0	0	0
Capana00g002349	1.58069	2.02735	2.03132	1.52812	1.84745	1.58927	4.84806	4.60845	3.61837	3.69132	4.49185	3.85964	1.49198	1.32483	1.4952	2.58198	2.5112	1.93908	2.63397	3.01236	1.68718	3.01544	5.02921	3.06416
Capana00g002350	0	0	0	0.0839241	0	0	0	0.0911337	0.0932492	0.308159	0.081993	0.226604	0.0462294	0.097812	0	0.0496806	0.0479724	0	0	0.146262	0.13741	0.301425	0.0470346	0
Capana00g002355	0	0	0	0	0	0	0	0	0	0	0	0	0	0	0.0264269	0	0	0	0	0	0.105442	0	0	0
Capana00g002357	0	0	0	0	0	0	0	0	0	0	0	0	0	0	0	0	0	0	0	0	0.0203151	0	0	0
Capana00g002358	0	0	0	0	0	0	0	0	0	0	0	0	0	0	0	0	0	0	0	0	0	0	0	0
Capana00g002359	0	0	0	0	0	0	0	0	0	0	0	0	0	0	0	0	0	0	0	0	0.0228774	0	0	0
Capana00g002361	56.7904	50.3937	61.2844	60.8846	79.4981	65.4207	242.143	231.36	205.117	233.144	278.888	243.238	50.5341	52.2561	46.5888	62.8736	64.9045	83.642	186.419	187.046	135.377	191.248	199.456	200.003
Capana00g002362	17.0406	11.7732	18.2893	28.2969	39.3153	12.1363	36.7018	29.7957	36.1301	36.7093	35.4014	39.2148	18.2093	18.7189	24.2506	40.947	54.1574	29.1129	60.4326	81.8064	111.659	39.739	92.1484	52.9363
Capana00g002363	0.0385232	0	0.189267	0.459386	0.915797	0.254212	0.124926	0	1.92301	0	0.163227	0	0.122539	0.0845018	0.0867883	0.815671	5.89844	1.72469	0	0.345412	0.397905	2.23741	0.888906	0.230551
Capana00g002364	179.36	94.1485	55.06	75.6926	178.46	119.043	295.047	218.447	219.492	202.241	257.455	254.922	107.86	101.719	92.0133	91.5933	302.703	253.205	307.166	271.603	502.096	226.037	270.961	255.709
Capana00g002365	66.5002	26.6996	32.6193	54.3266	86.7362	25.7226	116.793	105.579	105.553	96.8142	126.996	112.706	34.3468	44.8509	31.2636	47.5423	85.6636	96.4113	151.602	135.551	193.98	108.107	133.84	143.398
Capana00g002366	0	0	0	0.0231665	0.111347	0	0.0720224	0	0	0.0504624	0	0	0	0	0	0	0	0.0300528	0.0265959	0	0	0	0	0
Capana00g002367	0.0993419	0.0239597	0.0237576	0.0977577	0.140636	0.0704393	0.693611	1.27519	0.590805	0.67932	1.07243	0.899344	0.0269248	0.107445	0.121509	0.405496	0.0890137	0.0487034	1.01474	0.664244	0.120684	0.436535	1.0672	0.375353
Capana00g002368	0.294445	0.382047	0.124538	0.258654	0.216385	0.215133	1.53732	1.5395	1.34041	1.17352	1.15926	0.729282	0.0798319	0.0671124	0.0978769	0.304402	0.339335	0.164913	1.10524	0.952243	0.137746	0.570508	1.10586	0.900755
Capana00g002369	0	0	0	0	0	0	0	0	0	0	0	0	0	0	0	0	0	0	0.0591626	0	0	0	0	0
Capana00g002370	0.0768402	0.054593	0.0148963	0	0	0.0072511	0.189331	0.117462	0.348738	0.212887	0.181979	0.126468	0.0300678	0.00852851	0	0.0532231	0	0.00752038	0.145426	0.154272	0.0309292	0.120172	0.18534	0.138252
Capana00g002371	0	0	0	0	0.0138418	0	0.279416	0.187414	0.138633	0.0782288	0.29797	0.415007	0	0	0	0.09957	0	0	0.0941385	0.173579	0.0800229	0	0.125749	0.0717028
Capana00g002372	0	0.156338	0	0	0	0	0.287899	0.13445	0.496859	0.0240147	0.425483	0.27363	0	0	0	0.053766	0	0	0.168728	0.266208	0.0732517	0	0.214137	0.0882995
Capana00g002373	0.453986	0.739216	0.66717	1.88255	1.33634	0.193992	0.0306981	0.0141463	0.0294042	0.0849913	0.132524	0.0435431	0.482892	0.321273	0.390324	2.43911	2.06951	1.02646	0.111835	0.0615443	0.175559	0.217177	1.54283	0.920459
Capana00g002374	94.9494	106.784	63.3533	42.7327	46.8981	81.5852	40.4635	33.4069	34.5582	31.0304	34.5564	42.6068	86.2596	53.1753	56.4199	48.951	81.7767	67.77	33.007	45.2714	47.1753	32.9266	31.6568	34.9412
Capana00g002376	26.8131	29.812	28.6979	44.9715	41.4327	29.13	30.0304	29.2319	30.0229	26.3326	35.5169	40.6354	42.3086	38.9372	44.4972	43.4466	45.1979	57.0215	68.3446	90.4879	86.4055	50.4031	84.6006	72.6144
Capana00g002377	0	0.0593442	0.123138	0.0228101	0	0.0859009	0.363014	0.318703	0.176991	0.379896	0.557008	0.192165	0.0384501	0	0.0268875	0	0.0144025	0	0.353675	0.313748	0.244393	0.042189	0.331333	0.337754
Capana00g002378	0	0	0	0	0	0	0.357053	0	0.0448017	0.0451361	0.280315	0.126709	0.0442799	0	0	0	0.0507556	0	0.132558	0.137949	0	0.0991187	0.536306	0.0415416
Capana00g002379	70.8613	88.0484	75.9469	60.4291	80.5908	74.0435	165.13	148.203	152.547	146.609	156.666	178.066	72.9065	68.4207	75.9971	87.9629	112.49	102.232	129.646	147.001	102.333	149.809	146.331	136.181
Capana00g002380	0.142954	0.182721	0.0797974	0.0405318	0.0191862	0.0388381	1.86396	2.74674	2.0526	5.53571	2.55543	1.27759	0.0898909	0	0.0447963	0	0.1699	0	1.48043	2.16345	3.00768	1.45628	2.90982	2.35008
Capana00g002381	2.67317	2.00484	1.82523	1.49638	2.74735	1.38075	6.13165	5.95984	5.97171	4.7972	4.5297	4.78905	1.94841	1.41434	1.22597	2.20553	3.39771	1.52687	4.64488	4.62494	3.75561	3.32726	5.23014	4.4369
Capana00g002382	2.72384	2.57227	1.68984	1.27432	1.9616	1.7628	4.74959	3.39006	3.87248	3.32917	3.12272	4.64777	3.50713	2.2598	2.42884	1.92296	2.7299	1.56474	3.11107	4.56524	2.52461	1.47251	2.51866	3.45402
Capana00g002383	4.27667	4.88329	4.96895	4.39079	6.38876	4.1965	8.98495	8.41846	7.71729	10.345	9.60568	6.80522	3.66381	3.76784	3.57458	6.46164	9.90426	5.42668	6.03791	6.79293	4.07223	7.37191	12.6827	7.6131
Capana00g002384	0	0	0	0	0	0	0	0	0	0	0	0	0	0	0	0	0	0	0	0	0	0	0	0
Capana00g002385	2.42142	3.4414	1.7558	2.14845	4.7615	1.76151	2.49599	2.59147	1.35279	1.95794	2.2162	1.95143	2.27494	1.00115	1.4826	1.62802	3.60912	1.65763	1.73745	1.32195	0.485227	0.311336	3.53843	1.10293
Capana00g002386	2.74469	0.732314	1.52842	3.42956	5.30983	1.644	1.94932	1.95172	4.72329	2.6494	1.55857	1.29248	2.19088	1.94048	1.87601	1.5909	3.05161	2.61628	2.49644	1.67042	0.69861	1.27874	2.48329	1.71855
Capana00g002388	0.222431	0.604803	0	0.215518	0.08697	0.04302	0.303479	0.189391	0.23571	0.100572	0	0	0.0445972	0.0492155	0	0.0518534	0	0.133853	0.0437035	0.26013	0	0.110428	0	0
Capana00g002389	2.20449	1.75601	1.20122	1.78426	2.89518	1.81483	3.22637	2.2865	2.71354	3.07063	4.26639	3.02514	1.14641	0.792635	1.5519	3.32485	2.19714	1.58663	2.8701	2.40196	2.77241	1.18348	3.76166	2.851
Capana00g002390	16.13	14.4247	18.725	17.4058	22.8335	15.1242	82.3045	83.5858	85.3065	78.902	72.597	100.747	20.0544	18.0908	19.1756	21.672	21.439	16.6132	85.3774	78.1944	56.5332	43.1959	34.8156	58.6145
Capana00g002391	0.169193	0.0729589	0.0697677	0.0455491	0.0225567	0.0912566	28.033	27.9333	30.0649	19.5177	19.5445	20.0146	0.102544	0	0	0	0.0798842	0.0306922	24.2211	22.759	12.368	13.9166	8.37057	14.0367
Capana00g002392	49.8854	29.5417	23.7055	22.2432	30.2718	36.1893	47.3909	63.9811	58.7296	34.3186	37.8788	50.254	32.4859	38.6153	34.0608	22.3675	29.4663	65.6269	91.6544	112.318	117.686	33.088	50.8553	77.8744
Capana00g002393	17.9252	24.7283	22.299	20.9361	26.0862	24.0637	46.3909	45.7279	40.0664	48.8897	48.0084	43.4368	17.9731	16.9266	17.6749	21.4634	28.8001	19.2762	34.7693	37.8882	23.5737	32.1806	45.5334	47.4457
Capana00g002394	69.572	112.257	110.89	70.8664	70.7745	106.535	171.581	156.955	142.409	126.135	146.445	154.164	84.8126	53.3899	65.0629	63.5072	77.504	71.7333	79.2959	123.786	70.7203	67.8586	116.411	92.971
Capana00g002395	8.82276	9.55384	8.31831	4.6154	5.64475	7.52148	9.77383	10.8199	8.72653	10.4697	8.06688	8.3081	6.802	5.22965	4.72255	3.57156	8.02083	9.02305	7.72321	10.328	11.4641	7.48847	10.2033	10.3628
Capana00g002396	28.5167	29.2796	27.7006	42.4809	62.4119	35.4933	50.461	53.8191	54.5194	51.7387	65.0217	61.2801	33.2348	28.3322	31.2742	32.2301	43.7758	42.6293	56.0976	50.8188	61.2884	39.2596	55.3212	63.3789
Capana00g002397	0.699788	1.2969	1.02819	1.85637	1.4952	0.187269	3.35524	2.09643	3.61696	3.17078	1.97454	1.5939	0.848135	0.402635	1.49438	2.87449	0.935158	1.40628	1.05777	2.08338	0.701015	3.61583	1.63845	1.33869
Capana00g002398	0.0155233	0	0	0	0	0	0	0.033935	0	0.0170178	0.0338639	0	0	0	0	0	0	0	0	0	0	0	0	0
Capana00g002400	0	0	0	0	0	0	0	0	0	0	0	0	0	0	0	0	0	0	0	0	0	0	0	0
Capana00g002401	0	0	0	0	0	0	0	0.0393757	0	0.0394923	0	0	0	0	0.0450706	0.0911684	0	0	0.0416284	0.0421298	0	0	0.0399704	0
Capana00g002402	0.0517564	0	0.101713	0	0	0	0	0	0	0	0	0	0	0	0	0.0589783	0	0	0	0.0564563	0	0	0	0.257194
Capana00g002403	0	0.0589258	0.277432	0.028994	0	0.0821792	0.128827	0.0309621	0.0317824	0.403699	0.112246	0.149735	0.0283974	0.0322188	0.0644169	0.0330178	0.164873	0	0	0	0	0	0.0314297	0.0589394
Capana00g002404	0	0	0	0	0	0	0	0	0	0	0	0	0	0	0	0	0	0	0	0	0	0	0	0
Capana00g002405	0	0	0	0	0	0	0	0	0	0	0	0	0	0	0	0	0	0	0	0	0	0	0	0
Capana00g002406	0.861202	0.420459	1.07269	0.981743	1.92556	0.442442	0.653347	1.11827	0.566214	2.43836	3.17359	1.11203	0.480009	0.488466	0.737345	1.02227	1.5554	0.979697	0.871607	0.736903	0.50132	0.844317	2.51721	1.36193
Capana00g002407	0	0	0	0.151053	0.142608	0	0	0	0	0	0	0	0.329125	0	0	0.125186	0.169441	0	0	0	0	0	0	0
Capana00g002408	0	0	0	0	0	0	0	0	0	0	0	0	0	0	0	0	0	0	0	0	0	0	0	0
Capana00g002409	0	0	0	0	0	0	0	0	0	0	0	0	0	0	0	0	0	0	0	0	0	0	0	0
Capana00g002410	0	0	0.0312779	0	0	0	0	0.0304407	0	0	0	0	0	0	0.0349116	0	0.039556	0	0	0.104166	0	0	0	0
Capana00g002411	4.3488	6.23297	5.47943	3.53937	4.40731	5.5677	6.95732	6.98168	7.79371	6.00717	6.82812	7.87495	4.83928	3.27903	3.83114	3.96537	5.05341	5.16661	4.45528	5.80694	6.00293	2.6222	7.02176	5.88613
Capana00g002413	0.127796	0.226064	0.0625558	0	0	0.121771	0.233116	0.162925	0.311523	0.171189	0.198258	0.133718	0.100216	0.0365073	0.105679	0.0741711	0.154478	0.112481	0.0619587	0.284101	0.231112	0.0386237	0.0690568	0.0971254
Capana00g002414	2.6849	3.64715	2.56343	2.56802	3.36096	1.98648	7.96558	6.914	6.35789	6.30758	6.24881	6.34735	2.77604	2.15455	2.59889	4.14033	4.23724	3.20582	4.83361	5.64973	3.8818	6.70304	5.54742	6.22779
Capana00g002415	6.3879	25.0266	10.5819	13.5799	25.4759	12.4013	9.34257	15.0331	9.32063	8.17335	13.9231	5.90473	6.2957	5.98718	6.85046	8.09419	12.1286	5.90457	3.0311	3.40259	2.57844	8.10632	3.32694	3.9871
Capana00g002416	0	0	0	0	0	0	0	0	0	0	0	0	0	0	0	0	0	0	0	0	0	0	0	0
Capana00g002418	0	0	0	0	0	0	0	0	0	0.0244856	0.0196036	0	0	0.1002	0.0249587	0.100996	0.0249268	0	0	0	0.0681101	0	0.0244395	0.0660637
Capana00g002419	0	0	0	0	0	0	0	0	0	0	0	0	0	0	0	0	0	0	0	0	0	0	0	0
Capana00g002421	0	0	0	0	0	0	0	0	0	0	0	0	0	0	0	0	0	0	0	0	0	0	0	0
Capana00g002422	0	0	0	0	0	0	0	0	0	0	0	0	0	0	0	0	0	0	0	0	0	0	0	0
Capana00g002423	0	0	0	0	0	0	0	0	0	0	0	0	0	0	0	0	0	0	0	0	0	0	0	0
Capana00g002424	0	0	0	0	0.0251772	0.0126679	0	0.0265409	0.0578812	0.161096	0.402425	0.287005	0	0	0	0	0	0.256577	0.0650321	0.0296507	0	0.0236792	0.278778	0.395175
Capana00g002425	0	0	0	0	0	0	0	0	0	0	0	0	0	0	0	0	0	0	0	0	0	0	0	0
Capana00g002426	0	0	0	0	0	0	0	0	0	0	0	0	0	0	0	0	0	0	0	0	0	0	0	0
Capana00g002427	0	0	0	0	0	0	0	0	0	0	0	0	0	0	0	0	0	0	0	0	0	0	0	0
Capana00g002428	0	0	0	0	0	0	0	0	0	0	0	0	0	0	0	0	0	0	0	0	0	0	0	0
Capana00g002429	0	0	0	0	0	0	0	0	0	0	0	0	0	0	0	0	0	0	0	0	0	0	0	0
Capana00g002430	0	0	0	0	0	0	0	0	0	0	0	0	0	0	0	0	0	0	0	0	0	0	0	0
Capana00g002431	0	0	0	0	0	0	0	0	0	0	0	0	0	0	0	0	0	0	0	0	0	0	0	0
Capana00g002432	0	0.0141368	0.103995	0.735747	0.731746	0.0380791	0	0.0128393	0	0.455448	0.23547	0.0135232	0	0.0738294	0.334221	1.53505	0.472608	0.0355004	0.0257894	0.102935	0.0260373	0	0.117357	0.190171
Capana00g002433	0.347848	0.0832548	0.0189091	0.117625	0.226654	0.0751852	0.95195	0.556877	0.836232	0.549603	0.683581	0.533586	0.0828945	0.0886113	0.229875	0.138089	0.200395	0.294755	0.5487	0.420032	0.137759	0.263835	0.67045	0.280973
Capana00g002435	0.0231402	0.0466897	0.0227379	0	0.0224871	0.0440077	1.5756	1.95258	6.51915	6.85613	4.83858	5.0446	0	0	0.180403	0.0263692	0	0	2.68406	1.03295	1.70899	2.67917	2.5166	2.19394
Capana00g002436	44.1249	47.0887	42.5621	34.6445	41.6623	38.5493	100.255	86.1732	85.3616	76.5407	82.2598	121.955	44.9695	33.7723	37.4564	38.2132	40.0197	45.5508	74.2301	100.767	57.3335	78.6372	93.4432	91.5542
Capana00g002437	3.63497	3.64172	2.77433	3.40228	4.06845	2.31387	0.0509216	0.114668	0.0502506	0.122746	0.0202659	0	2.19122	2.22453	2.33961	4.85866	3.10719	3.04519	0	0.229684	0	0	0.0248465	0
Capana00g002438	30.9893	30.9181	37.7361	38.5979	47.1792	36.7983	50.2707	48.5156	48.4565	52.3009	54.3932	67.5509	31.9811	23.7532	30.0101	37.5045	44.2644	42.0062	37.8851	44.7875	46.5089	34.2336	65.4218	60.5811
Capana00g002439	0.628496	0.652425	0	0.386082	0.647927	0.0921019	0.852981	0.669161	1.69957	0.153415	0.137338	0.0519658	0.311255	0.274552	0.227576	0	0.513762	0.844621	0.482006	0.600414	0.907153	0.293816	0.959406	1.51176
Capana00g002440	39.9052	42.296	38.9772	35.56	24.8357	28.4605	2.24023	1.41107	2.07842	2.30137	1.57699	1.38377	40.565	42.1574	41.4202	56.6725	17.8175	33.664	0.965866	0.926811	0.845941	1.15799	0.484986	1.31265
Capana00g002441	3.16603	3.97284	2.33151	9.75391	12.2433	3.15659	2.7324	4.66319	1.38422	2.64122	5.12026	1.8848	3.00405	2.78764	2.36	8.38292	8.15102	2.28826	2.7368	1.23518	0.88698	1.664	1.72186	0.767738
Capana00g002442	4.5393	3.84572	3.59423	2.88175	4.37704	3.81008	7.27995	5.56776	5.83153	6.21835	5.19621	4.17417	3.67153	2.34869	2.62293	3.29123	3.50069	5.38304	4.2516	6.70487	4.56432	11.2528	5.50049	5.35797
Capana00g002443	5.63774	5.02371	2.69896	2.15727	4.01858	3.0308	7.80889	6.92756	7.59138	6.76544	5.38729	7.12461	3.53838	2.43904	2.92901	2.99995	3.7612	4.6519	5.95346	8.84321	8.35791	14.7063	8.84603	8.13701
Capana00g002444	166.363	202.979	250.184	187.424	199.87	180.991	224.998	254.435	158.467	197.423	194.68	172.214	199.438	171.484	200.094	165.889	397.189	230.252	162.206	229.438	252.398	151.123	220.19	164.27
Capana00g002445	0	0	0	0	0	0	0	0	0	0	0	0.0632627	0	0	0	0.067184	0.0663271	0.467679	0	0	0	0	0	0
Capana00g002446	0	0	0	0	0	0	0	0	0	0	0	0	0	0	0	0	0	0	0	0	0	0	0	0
Capana00g002448	0.0312446	0	0	0	0	0	0	0	0	0.0690561	0.0609615	0.0629421	0.030622	0	0	0	0	0	0.0300084	0.141561	0.0351068	0	0.102818	0.0317259
Capana00g002450	0.511337	0.368762	1.91148	1.64165	1.24656	0.342168	3.76548	3.0067	3.84074	4.53449	3.42369	1.98647	0.473007	0.678682	0.967597	2.07132	1.53397	0.664791	2.368	2.94214	2.11395	6.15237	2.9198	3.91164
Capana00g002451	3.00958	2.04904	3.84624	4.03197	6.33247	3.89904	2.03	2.3478	4.46232	3.09808	3.26035	3.2275	2.31013	3.00596	1.72364	3.19774	6.35532	1.52967	2.9175	2.25999	2.02939	1.42666	3.14542	3.54327
Capana00g002452	71.6331	55.2828	66.2914	59.2722	53.4613	63.2867	41.7201	49.5136	50.4234	39.4108	40.0184	47.766	77.5414	58.4948	58.8126	56.1504	62.2763	64.453	54.9194	49.2968	39.3668	79.2528	33.525	64.0432
Capana00g002453	9.58715	7.3802	5.93113	9.38368	14.5081	8.70572	13.7762	14.9562	14.5834	17.493	18.2069	13.848	9.8771	5.6358	6.53102	7.6605	11.9873	9.14639	16.4858	8.62594	11.4822	13.5092	14.0242	17.9063
Capana00g002454	3.00171	3.03069	1.90346	2.87347	2.53689	2.09847	6.21534	6.14843	6.51473	6.8298	6.31493	6.22916	3.00406	1.946	1.96623	3.3602	3.24362	2.77492	6.92337	7.93439	8.81655	8.13513	7.81964	7.98366
Capana00g002455	0	0.222397	0.0134318	0	0.0261083	0.0129233	0	0	0	0	0	0.0137686	0.044904	0.0766016	0.0167197	0.0467308	0.0461348	0.0402098	0	0	0	0	0	0
Capana00g002456	23.6866	29.0862	26.2388	19.275	25.5612	35.2313	38.2945	31.3013	30.457	26.3329	38.1846	38.7511	23.3695	11.721	17.0147	14.8485	23.6054	22.8198	31.7259	31.2359	26.8483	27.6528	31.8764	42.3165
Capana00g002457	19.5645	25.9296	30.8553	29.8706	34.0684	36.3864	32.4153	28.7953	35.161	38.6703	45.4354	41.0034	32.7102	26.1614	28.3488	28.0929	40.4331	25.9878	25.694	22.8436	21.992	31.8242	28.2776	33.6242
Capana00g002458	0	0	0	0	0	0	0	0.0250343	0	0	0	0	0	0	0	0	0.0862919	0	0	0	0	0	0	0
Capana00g002459	636.467	439.056	580.176	887.017	939.718	506.148	37.3633	30.5307	31.0865	52.8946	39.1238	16.9585	241.341	547.334	470.31	1160.15	593.479	989.316	15.8569	11.9016	9.54174	37.5765	19.0052	15.1772
Capana00g002460	0	0	0	0	0	0	0	0	0	0	0	0	0	0.0833308	0	0	0	0.0491773	0	0	0	0	0	0
Capana00g002461	0.215041	0	0	0.0303271	0	0	0	0	0	0	0	0	0	0	0.0338008	0.109936	0.140694	0	0	0	0	0.163386	0	0
Capana00g002462	0	0	0	0	0	0	0	0	0	0	0	0	0	0	0	0	0	0	0	0	0	0	0	0
Capana00g002463	0	0	0	0	0	0	0	0	0	0	0	0	0	0	0	0	0	0	0	0	0.0635746	0	0	0
Capana00g002464	0.293918	3.78584	1.49794	0.264287	0.193786	0.188362	8.62853	3.82778	3.64697	3.04453	4.62441	4.65602	1.67061	0.591205	0.743972	1.46097	1.69945	1.02586	2.24764	3.82623	1.51059	3.14595	6.11973	1.71222
Capana00g002466	0	0	0	0	0	0	0	0	0	0	0	0	0	0	0	0	0	0	0	0	0	0	0	0
Capana00g002467	0	0	0	0	0	0	0	0	0	0	0	0	0	0	0	0	0	0	0	0	0	0	0	0
Capana00g002469	0	0	0	0	0	0	0	0	0	0.0422117	0	0	0.0187183	0	0.020947	0	0.0854442	0.0243808	0.0592405	0.107148	0.0214597	0	0	0
Capana00g002470	0	0	0	0	0	0	0	0	0	0	0	0	0	0	0	0	0	0	0	0	0	0	0	0
Capana00g002471	0	0	0	0	0	0	0	0	0	0	0	0	0	0	0	0	0	0	0	0	0	0	0	0
Capana00g002472	0	0	0	0	0	0	0	0	0	0	0	0	0	0	0	0	0	0	0	0	0	0	0	0
Capana00g002473	0	0	0	0	0	0	0	0.0566026	0	0	0	0.221945	0	0	0	0	0	0	0	0	0	0	0	0
Capana00g002474	0	0	0	0	0	0	0	0	0	0	0	0	0	0	0	0	0	0	0	0	0	0	0	0
Capana00g002475	0	0	0	0	0	0	0	0	0	0	0	0	0	0	0	0	0	0	0	0	0	0	0	0
Capana00g002476	0	0	0	0	0	0	0	0	0	0	0	0	0	0	0	0	0	0	0	0	0	0	0	0
Capana00g002477	0	0	0	0	0	0	0	0	0	0	0	0	0	0	0	0	0	0	0	0	0	0	0	0
Capana00g002479	411.92	490.713	514.681	578.728	777.634	794.536	740.498	848.239	789.062	931.503	1184.01	1139.68	392.444	329.889	395.478	407.217	478.308	543.202	619.057	504.688	620.112	714.477	802.041	917.578
Capana00g002480	26.4972	22.5326	22.0897	18.8918	25.3077	23.4304	46.0189	45.8545	46.0069	46.5197	45.0275	41.6794	25.504	19.1444	18.6221	21.3999	27.1419	16.4773	34.8058	36.2827	29.1131	30.6494	30.3415	28.7712
Capana00g002481	0	0	0	0	0	0	0	0	0	0	0	0	0	0	0	0	0	0	0.599448	0	0	0	0	0
Capana00g002482	0	0	0	0	0	0.0123506	0.822326	0.943851	1.32621	0.8053	0.399314	1.14752	0	0	0	0	0	0	2.39874	2.3972	1.68962	0.372591	0.186477	0.580805
Capana00g002483	14.7272	19.7239	14.0492	10.9761	13.3811	12.181	29.6227	29.3615	27.0799	24.8459	24.9259	19.5436	11.3446	11.0217	11.1319	17.6306	13.7861	18.246	20.1393	20.9603	10.4413	29.5943	22.2144	17.4672
Capana00g002485	29.2134	40.4727	33.051	23.4385	33.3852	50.8416	38.425	34.4148	34.8451	33.211	39.3244	38.8464	27.8504	19.9195	21.8011	23.175	29.173	30.744	20.8593	24.8799	14.9953	35.1257	21.9672	29.2393
Capana00g002487	7.78311	6.95752	5.34271	4.18703	6.71777	8.91213	7.55102	7.9288	8.03153	5.04373	7.02381	8.60826	8.05916	6.20998	4.25809	2.61568	4.85937	5.91842	5.43379	8.39097	6.83868	1.86905	5.11973	4.22938
Capana00g002488	28.9256	30.426	36.422	28.2508	30.4352	34.2364	36.0921	29.6512	34.2993	35.3872	29.6977	29.5192	25.3351	28.9172	27.7364	39.9411	28.9168	36.1384	26.4051	26.1432	22.2513	28.2962	30.0742	22.7864
Capana00g002489	10.075	7.8593	10.7478	15.4053	17.9408	13.8884	21.0533	19.5727	20.3778	20.7511	27.6149	23.6616	6.89193	8.28047	9.24715	12.8235	19.4848	13.43	14.016	14.5769	12.4606	19.6916	33.4935	23.3929
Capana00g002490	7.85594	8.29059	7.81643	6.3116	8.48723	5.92592	30.8403	26.3769	42.0238	40.6536	37.3148	32.0774	8.35923	3.83881	4.42096	7.45253	8.44852	4.2389	21.3488	29.8313	16.3559	23.3235	35.4676	18.2175
Capana00g002491	2.46009	2.03975	3.44777	6.44392	4.70749	1.64378	45.1124	34.0953	77.4003	135.397	70.1573	45.802	2.51187	2.55154	2.41726	5.79238	24.4331	11.1345	105.38	116.61	285.011	322.636	219.476	132.321
Capana00g002492	9.44785	9.08941	18.0839	24.7884	16.2271	6.67613	35.8743	32.7458	88.344	135.434	97.3492	46.4235	7.32146	9.41089	9.03465	21.8641	61.013	28.5594	53.5504	56.8565	158.587	277.484	249.29	98.6558
Capana00g002493	10.9171	12.6237	12.8593	15.8562	14.3838	10.283	2.12266	1.06758	2.18168	0.725633	0.550546	0.603847	9.6359	15.2979	14.7978	15.3869	13.4038	17.9193	0.189888	0.811329	0.881399	0.806772	0.809699	1.03979
Capana00g002494	10.1345	10.5581	10.4562	11.3094	11.5231	5.73081	19.8555	18.7679	23.8612	21.6952	22.1184	18.73	8.25423	6.23264	8.46501	13.8066	11.559	7.56265	17.5954	18.0654	14.0705	12.1465	22.4355	13.9495
Capana00g002497	0.730767	0.31917	1.55435	3.73347	2.32513	0.367028	0.32862	0.159674	1.78978	2.13765	2.52819	0.353236	0.203111	0.220727	0.47734	0.903445	1.82375	0.038207	0.626557	0.172064	0.163348	0.585311	1.45386	0.751835
Capana00g002498	10.3365	11.8836	11.7205	9.66973	11.147	8.28252	38.7371	32.9863	39.6075	36.9197	36.1887	34.2938	9.24023	6.71232	8.85053	13.7873	17.0588	11.354	25.2909	29.4846	13.291	21.8513	44.6615	25.5964
Capana00g002499	7.07154	7.22139	5.43631	7.08647	9.23196	7.40635	4.75222	4.63941	3.47288	5.32087	4.92184	3.62029	6.08246	4.83667	6.04706	9.1337	8.97467	7.72061	2.34707	3.07882	3.72543	4.57249	4.99047	3.65784
Capana00g002500	18.6958	18.6155	16.9893	14.7052	15.2539	21.8118	25.2493	22.7628	34.0405	31.1585	30.9426	55.1409	16.2948	13.5123	15.545	16.2786	12.8615	21.6282	21.2601	25.4696	24.2046	19.553	38.0284	50.0953
Capana00g002501	36.0873	44.4804	39.5237	42.7039	79.2829	52.7618	46.3027	32.9927	30.9738	31.9148	44.7986	45.4515	37.9768	28.9121	31.9146	35.3163	54.0538	37.7754	28.1837	35.7548	23.2941	19.6342	28.2897	27.2284
Capana00g002502	1.09687	1.62862	1.04133	1.30689	1.16983	0.643503	7.77643	5.68486	6.56604	14.6933	5.57011	4.69371	1.02841	0.780238	0.697799	1.73313	8.48698	4.747	7.26221	14.1968	12.6511	12.463	25.7911	12.4129
Capana00g002503	1.26509	1.61868	1.35691	1.51204	2.04507	1.98076	3.5894	2.86828	2.26902	2.65906	3.09016	3.16417	1.79898	1.28441	1.49525	2.31448	2.54964	1.51093	2.01208	2.79452	1.72561	1.66144	3.01971	2.32526
Capana00g002504	1.26566	1.5307	1.25715	0.474193	1.13455	1.36402	3.45866	3.84768	2.51002	3.27944	3.32413	2.81818	1.81805	0.551138	1.18094	1.37481	1.40331	0.915335	1.65732	2.72233	1.08325	0.579361	4.28729	2.58962
Capana00g002505	0	0	0	0	0	0	0.0910076	0.0591234	0.0225329	0.0197355	0	0	0	0	0	0.0254939	0	0	0	0	0.0694667	0	0.0903439	0
Capana00g002506	0	0	0	0	0	0	0	0	0	0	0	0	0	0	0	0	0	0	0	0	0	0	0	0
Capana00g002507	0	0	0	0	0	0	0	0	0	0	0	0	0	0	0	0	0	0	0	0	0	0	0	0
Capana00g002508	0	0	0.0298753	0.0149596	0	0.0572005	0	0	0	0	0	0	0.0164809	0	0	0.299789	0.0188911	0	0	0	0	0	0	0
Capana00g002509	0.0412987	0.0214776	0	0.0207849	0.0396874	0.464606	0	0	0	0	0.0225232	0	0	0	0.0707505	0.130646	0.0524949	0	0	0	0	0	0	0
Capana00g002510	0.0158032	0	0.314501	0.0887508	0	0.1609	0.083404	0	0.0169641	0.290936	0	0	0.0824871	0.0518269	0.20892	0.018076	0.0192802	0.166614	0	0.016924	0	0.0310717	0.119509	0.0157801
[truncated: 33,338 more rows]
