# Supplementary material for: Analysis of the response regulatory network of pepper genes under hydrogen peroxide stress
Source: Front Plant Sci. 2022 Dec 8;13:1018991. doi: 10.3389/fpls.2022.1018991 (PMC9772053; doi:10.3389/fpls.2022.1018991)
Supplement: Supplementary file 1 [file DataSheet_1.zip › Table S3.XLSX]

## Sheet: CL1_vs_RL1
Geneid	baseMean	log2FoldChange	lfcSE	stat	pvalue	padj
Capana08g002199	2181.2	3.79386	0.279151	13.5907	4.54538e-42	1.01207e-37
Capana04g001003	424.042	4.49175	0.445473	10.0831	6.56286e-24	7.30644e-20
Capana04g001002	184.961	4.42443	0.450045	9.8311	8.27095e-23	6.1387e-19
Capana04g001004	195.103	4.67156	0.478182	9.76942	1.52321e-22	8.47897e-19
Capana04g001006	271.641	5.27462	0.564596	9.34229	9.4271e-21	4.19808e-17
Capana00g002894	1146.45	2.1716	0.235644	9.21561	3.095e-20	1.14855e-16
Capana05g001713	547.893	2.33109	0.255459	9.1251	7.16714e-20	2.27977e-16
Capana00g001113	2940.4	-5.82499	0.692362	-8.41321	3.98933e-17	1.11033e-13
Capana06g001110	1274.69	2.61361	0.329797	7.92492	2.28285e-15	5.64777e-12
Capana10g001800	53.1422	4.06919	0.529062	7.69133	1.45613e-14	3.24222e-11
Capana04g001007	293.292	3.1135	0.406363	7.66187	1.83248e-14	3.44206e-11
Capana06g000560	317.506	2.25371	0.294207	7.6603	1.85506e-14	3.44206e-11
Capana00g000476	61.4065	-4.39341	0.57559	-7.63287	2.2958e-14	3.93218e-11
Capana04g002109	145.847	5.55838	0.730614	7.60782	2.78759e-14	4.43346e-11
Capana01g004230	467.227	3.61281	0.482008	7.49533	6.61307e-14	9.81644e-11
Capana04g001008	2066.17	2.78147	0.373586	7.44533	9.67015e-14	1.34572e-10
Capana00g000477	1186.74	-4.91534	0.670318	-7.33286	2.25299e-13	2.78695e-10
Capana02g003477	227.61	2.21583	0.309529	7.15873	8.14304e-13	9.54279e-10
Capana00g001334	611.095	-5.99526	0.851401	-7.04165	1.8998e-12	2.11505e-09
Capana02g001579	244.162	2.60685	0.373326	6.98277	2.89407e-12	3.06854e-09
Capana07g001666	90.1066	-2.97106	0.431533	-6.8849	5.78296e-12	5.85288e-09
Capana11g002234	1181.15	2.14192	0.330484	6.48115	9.10272e-11	8.10724e-08
Capana07g001575	373.026	2.9059	0.459609	6.32254	2.573e-10	2.20348e-07
Capana11g002125	14.6276	15.2181	2.43132	6.25919	3.86973e-10	3.19124e-07
Capana00g001355	3709.14	-2.86201	0.471571	-6.06909	1.28636e-09	9.87661e-07
Capana01g004373	316.682	2.42466	0.401418	6.04023	1.53891e-09	1.14218e-06
Capana03g000007	195.948	-4.37439	0.729962	-5.99263	2.06473e-09	1.48301e-06
Capana00g000637	1196.85	-5.08771	0.85875	-5.92456	3.13141e-09	2.17887e-06
Capana00g001109	3503.62	-4.09519	0.701795	-5.83531	5.36907e-09	3.41565e-06
Capana00g003114	423.876	-2.75408	0.475667	-5.78994	7.04119e-09	4.35498e-06
Capana00g001356	1084.8	-5.31909	0.922474	-5.76612	8.11188e-09	4.8816e-06
Capana04g000509	108.548	3.13571	0.54467	5.75707	8.55841e-09	5.01478e-06
Capana12g001690	1437.9	2.01192	0.350741	5.7362	9.68231e-09	5.52785e-06
Capana00g001449	207.86	-6.31421	1.10328	-5.72311	1.04594e-08	5.79584e-06
Capana05g001951	1304.52	2.29663	0.405453	5.66436	1.47578e-08	7.64179e-06
Capana07g002152	223.234	2.01027	0.361469	5.5614	2.67622e-08	1.3242e-05
Capana00g000884	63.6602	-4.14483	0.746143	-5.55502	2.77585e-08	1.34363e-05
Capana11g000176	129.129	2.68808	0.485671	5.53477	3.1163e-08	1.44557e-05
Capana02g002842	49.4976	3.69344	0.668996	5.52086	3.37344e-08	1.53292e-05
Capana00g000663	454.641	-3.86966	0.703563	-5.50009	3.79587e-08	1.69038e-05
Capana11g001473	251.38	2.02128	0.368721	5.48186	4.20876e-08	1.83749e-05
Capana08g001141	41.442	-3.2971	0.603298	-5.46513	4.62578e-08	1.94335e-05
Capana00g000697	35.9185	-3.34006	0.614261	-5.43752	5.40259e-08	2.22767e-05
Capana00g001450	1088.86	-5.39603	0.997284	-5.41072	6.27717e-08	2.49585e-05
Capana00g000138	318.917	-2.84987	0.532752	-5.34933	8.82795e-08	3.33158e-05
Capana00g000972	177.541	-3.62765	0.681393	-5.32387	1.01581e-07	3.76515e-05
Capana00g002054	9843.34	-2.91709	0.548214	-5.32108	1.0315e-07	3.76515e-05
Capana07g001680	212.001	-2.08396	0.400676	-5.20111	1.98101e-07	6.6832e-05
Capana04g000658	1254.1	2.02442	0.391058	5.17678	2.25745e-07	7.39183e-05
Capana02g002618	27.0873	5.64909	1.09718	5.14876	2.6222e-07	8.46174e-05
Capana00g001333	240.575	-3.76021	0.73723	-5.10046	3.38835e-07	0.000106261
Capana08g001044	729.737	2.0955	0.414706	5.05297	4.35e-07	0.000129143
Capana00g000481	28.5075	-4.5636	0.905185	-5.04162	4.61611e-07	0.00013524
Capana02g003178	94.8033	2.27392	0.458136	4.96342	6.92637e-07	0.000195218
Capana00g000710	17.8913	-4.13906	0.841711	-4.91743	8.76868e-07	0.000239544
Capana08g002235	506.134	2.4344	0.497655	4.89175	9.99442e-07	0.000268115
Capana01g002944	450.606	2.26404	0.467109	4.84693	1.25388e-06	0.000324639
Capana00g001188	750.87	-2.49177	0.515316	-4.83542	1.32863e-06	0.000340037
Capana00g004856	30.913	2.46295	0.509881	4.83044	1.36233e-06	0.000344701
Capana02g003092	82.6029	2.61164	0.549083	4.75637	1.97103e-06	0.000466882
Capana00g001811	77.0778	-2.87832	0.606064	-4.7492	2.04226e-06	0.000478663
Capana08g001562	288.606	2.02483	0.428107	4.72972	2.24827e-06	0.000510815
Capana00g000709	125.343	-4.25232	0.910498	-4.67032	3.00729e-06	0.000617947
Capana06g000501	16.3596	-4.58705	0.985135	-4.65626	3.22e-06	0.000651786
Capana02g002911	130.719	2.48008	0.544216	4.55716	5.18493e-06	0.00097837
Capana00g001352	20.2499	-6.72052	1.47659	-4.55137	5.32986e-06	0.000997267
Capana05g002494	27.3889	2.72007	0.598018	4.54848	5.40352e-06	0.00100262
Capana00g000341	31.9834	-2.79483	0.616035	-4.53679	5.71159e-06	0.00104241
Capana06g002889	300.33	2.01096	0.444653	4.52253	6.11035e-06	0.00110612
Capana00g001797	447.658	-2.08819	0.463652	-4.50379	6.67516e-06	0.00119686
Capana00g001220	34.616	-2.72399	0.612406	-4.44801	8.66711e-06	0.00145099
Capana00g001515	20.1485	-3.90483	0.885508	-4.40971	1.03508e-05	0.00169465
Capana00g001195	84.658	-2.58306	0.590059	-4.37763	1.19978e-05	0.00188129
Capana00g001467	214.085	-2.94654	0.675397	-4.36267	1.28485e-05	0.0019867
Capana00g001182	83.9636	-2.38635	0.550059	-4.33836	1.43552e-05	0.00217438
Capana03g000317	109.565	-3.31724	0.769578	-4.31046	1.62915e-05	0.00241831
Capana11g001329	205.492	2.53812	0.58918	4.30788	1.64827e-05	0.00243048
Capana00g001139	622.534	-2.21167	0.517357	-4.27494	1.91189e-05	0.00275038
Capana00g000999	145.699	-2.56324	0.604777	-4.23833	2.25189e-05	0.00311433
Capana09g000019	30.2732	-3.65022	0.861033	-4.23935	2.24169e-05	0.00311433
Capana12g002404	36.2878	5.9753	1.41852	4.21234	2.52737e-05	0.0034493
Capana00g001180	99.135	-2.45763	0.587559	-4.18278	2.87961e-05	0.00379392
Capana04g001789	363.504	-2.93816	0.702254	-4.1839	2.86554e-05	0.00379392
Capana02g002738	503.184	2.16492	0.523459	4.1358	3.53726e-05	0.00452648
Capana02g001320	36.4364	-2.47466	0.602579	-4.10679	4.01199e-05	0.00499056
Capana04g000224	30.8272	-2.91094	0.71045	-4.09731	4.1797e-05	0.00517029
Capana00g001470	260.481	-2.28522	0.559317	-4.08574	4.39373e-05	0.00537531
Capana08g002482	86.2893	2.05628	0.503569	4.08342	4.43772e-05	0.00539947
Capana07g000291	589.22	2.00344	0.495711	4.04155	5.30995e-05	0.00625562
Capana10g000345	959.156	2.06944	0.513021	4.03383	5.48756e-05	0.00639718
Capana12g002626	144.74	2.92991	0.731209	4.00694	6.15105e-05	0.00702355
Capana00g003384	52.1673	2.12428	0.534693	3.9729	7.10026e-05	0.0077879
Capana09g001508	3202.08	-2.12139	0.534179	-3.97131	7.1479e-05	0.00780173
Capana05g000777	188.945	2.91358	0.735278	3.96255	7.41523e-05	0.00797621
Capana00g001244	34.5834	-6.56667	1.67135	-3.92897	8.5312e-05	0.00875371
Capana10g000851	18.5055	-3.77193	0.962769	-3.9178	8.93619e-05	0.00888273
Capana00g000516	169.925	-3.9169	1.00047	-3.91505	9.03872e-05	0.00894471

## Sheet: CL2_vs_RL2
Geneid	baseMean	log2FoldChange	lfcSE	stat	pvalue	padj
Capana00g000874	1041.24	3.196	0.228575	13.9823	1.99969e-44	4.64789e-40
Capana02g001942	7.07753	20.1785	1.72379	11.7059	1.18889e-31	1.38167e-27
Capana00g002894	1146.45	2.65077	0.23609	11.2278	2.97788e-29	2.30716e-25
Capana00g000972	177.541	-6.53757	0.630133	-10.3749	3.22539e-25	1.87419e-21
Capana08g002795	1011.43	2.39162	0.233918	10.2242	1.54531e-24	7.18352e-21
Capana00g001113	2940.4	-6.76453	0.689739	-9.80738	1.04648e-22	3.75939e-19
Capana07g001777	1395.9	3.60663	0.368045	9.79943	1.1322e-22	3.75939e-19
Capana00g001109	3503.62	-6.61448	0.700717	-9.43959	3.74232e-21	1.08729e-17
Capana03g004475	384.885	3.83318	0.4158	9.21879	3.00468e-20	7.75975e-17
Capana02g003339	530.892	2.63334	0.287474	9.16029	5.17595e-20	1.20305e-16
Capana00g000138	318.917	-4.71309	0.530667	-8.88145	6.59925e-19	1.39442e-15
Capana07g002129	728.553	2.48605	0.280649	8.85822	8.13054e-19	1.57482e-15
Capana05g001713	547.893	2.23875	0.25536	8.76702	1.83464e-18	3.2802e-15
Capana04g001002	184.961	3.68488	0.431431	8.54107	1.3299e-17	2.20792e-14
Capana07g002225	718.262	2.32846	0.274222	8.49115	2.04607e-17	3.17045e-14
Capana05g000149	1179.6	2.57865	0.305004	8.45448	2.80325e-17	4.07224e-14
Capana08g001888	1563.74	2.26881	0.268955	8.43563	3.29437e-17	4.50418e-14
Capana10g000607	406.519	2.5342	0.302368	8.38117	5.24032e-17	6.76671e-14
Capana09g000194	192.636	2.91961	0.34875	8.37165	5.6816e-17	6.95039e-14
Capana06g001444	170.046	3.79116	0.453817	8.35394	6.60221e-17	7.67275e-14
Capana03g001730	1067.92	3.11678	0.374367	8.32546	8.4003e-17	9.29754e-14
Capana00g000476	61.4065	-4.30972	0.519412	-8.29732	1.0649e-16	1.07616e-13
Capana00g001356	1084.8	-7.56528	0.919615	-8.22657	1.9265e-16	1.79111e-13
Capana06g001110	1274.69	2.65888	0.328532	8.09322	5.81061e-16	5.19446e-13
Capana00g000438	231.454	-3.47768	0.431276	-8.0637	7.40171e-16	6.37177e-13
Capana08g001575	1108.54	2.39005	0.297066	8.04552	8.58808e-16	7.12903e-13
Capana03g003420	363.298	2.79278	0.351167	7.95284	1.82277e-15	1.46092e-12
Capana00g001516	317.785	-3.09387	0.389348	-7.94629	1.92185e-15	1.48898e-12
Capana01g001456	674.317	-2.94432	0.382667	-7.69421	1.42371e-14	1.0341e-11
Capana00g001355	3709.14	-3.59738	0.471246	-7.63375	2.28014e-14	1.60598e-11
Capana00g000477	1186.74	-5.05036	0.665841	-7.58493	3.32664e-14	2.20918e-11
Capana00g001211	485.161	-3.70599	0.491388	-7.54188	4.63253e-14	2.91011e-11
Capana10g001051	203.289	5.04651	0.674555	7.48125	7.36196e-14	4.503e-11
Capana00g000697	35.9185	-4.10458	0.554409	-7.40352	1.32624e-13	7.90405e-11
Capana06g001105	326.41	-2.32064	0.315917	-7.3457	2.0468e-13	1.16034e-10
Capana12g001690	1437.9	2.55789	0.351907	7.26867	3.63053e-13	1.96243e-10
Capana08g002199	2181.2	2.02525	0.278796	7.26428	3.7502e-13	1.98104e-10
Capana00g002054	9843.34	-3.94991	0.54813	-7.20615	5.75567e-13	2.97287e-10
Capana04g001004	195.103	3.35559	0.467095	7.18396	6.7722e-13	3.34907e-10
Capana12g002406	229.12	2.3816	0.335068	7.1078	1.17903e-12	5.70922e-10
Capana00g000637	1196.85	-6.08252	0.857566	-7.09277	1.31453e-12	6.23543e-10
Capana08g002559	337.375	-2.72049	0.385391	-7.05903	1.6767e-12	7.79431e-10
Capana03g003995	3183.87	-5.18562	0.737266	-7.03357	2.01312e-12	9.12408e-10
Capana01g001874	817.771	-5.87664	0.840688	-6.99027	2.74356e-12	1.1809e-09
Capana11g000143	831.735	-2.62325	0.375187	-6.99185	2.71286e-12	1.1809e-09
Capana02g001579	244.162	2.63269	0.379719	6.93325	4.11289e-12	1.73811e-09
Capana04g001007	293.292	2.79515	0.403991	6.91884	4.55348e-12	1.88994e-09
Capana04g001008	2066.17	2.57206	0.373382	6.88855	5.63627e-12	2.25869e-09
Capana06g000256	96.1387	2.54374	0.369925	6.87638	6.13922e-12	2.41854e-09
Capana00g000663	454.641	-4.8485	0.705698	-6.8705	6.39782e-12	2.47841e-09
Capana07g002439	348.486	2.12003	0.309295	6.85439	7.16192e-12	2.72892e-09
Capana11g001580	630.76	-3.01413	0.440351	-6.84484	7.65635e-12	2.87027e-09
Capana01g004230	467.227	3.17866	0.466658	6.81156	9.65486e-12	3.56203e-09
Capana04g001020	339.662	2.1071	0.309541	6.80719	9.95264e-12	3.61452e-09
Capana00g000447	216.17	-6.35842	0.941338	-6.75467	1.43163e-11	5.11931e-09
Capana00g000516	169.925	-6.46112	0.960145	-6.72931	1.70464e-11	6.00319e-09
Capana02g003614	286.701	2.01636	0.300437	6.71143	1.92726e-11	6.49207e-09
Capana00g001811	77.0778	-4.0782	0.611521	-6.66894	2.57651e-11	8.20353e-09
Capana06g001506	3223.75	2.18936	0.328856	6.65751	2.78504e-11	8.74767e-09
Capana00g001250	117.246	-3.74521	0.563293	-6.64878	2.95538e-11	9.03839e-09
Capana06g000343	145.822	2.59671	0.394166	6.58785	4.46247e-11	1.32976e-08
Capana02g003618	184.32	-2.66541	0.406359	-6.55924	5.4081e-11	1.59115e-08
Capana00g000668	511.695	-2.84476	0.43888	-6.48185	9.06029e-11	2.63235e-08
Capana00g002088	622.801	-3.18803	0.492858	-6.46845	9.90141e-11	2.84122e-08
Capana05g002045	156.258	3.2963	0.51074	6.45397	1.08956e-10	3.05116e-08
Capana01g000815	537.787	2.07137	0.3229	6.4149	1.40911e-10	3.89905e-08
Capana03g000397	126.541	3.35236	0.523632	6.40214	1.53219e-10	4.141e-08
Capana02g002650	1674.26	-2.1945	0.3431	-6.39609	1.59403e-10	4.25862e-08
Capana00g002017	122.477	-2.52926	0.395819	-6.38992	1.6597e-10	4.38367e-08
Capana03g004113	1883.04	2.64896	0.421185	6.28929	3.18927e-10	8.14596e-08
Capana00g004034	259.933	-2.10336	0.336255	-6.25527	3.96818e-10	1.00253e-07
Capana12g002196	36.1229	-4.5211	0.723791	-6.24642	4.19975e-10	1.04962e-07
Capana04g001003	424.042	2.74021	0.441574	6.20556	5.45028e-10	1.34767e-07
Capana01g002606	140.938	-3.32631	0.546754	-6.08374	1.17411e-09	2.81338e-07
Capana08g002793	802.36	2.50747	0.413456	6.06467	1.32227e-09	3.13607e-07
Capana08g002235	506.134	3.25912	0.538837	6.04844	1.46257e-09	3.4338e-07
Capana07g001902	147.679	4.19258	0.693885	6.04218	1.52049e-09	3.53408e-07
Capana11g001329	205.492	3.55303	0.590654	6.01541	1.79429e-09	4.11236e-07
Capana03g002635	424.188	2.0586	0.342554	6.00956	1.86028e-09	4.19791e-07
Capana11g002125	14.6276	14.5788	2.43141	5.99604	2.02189e-09	4.51873e-07
Capana00g000462	88.7185	-4.04064	0.68215	-5.92339	3.1538e-09	6.72511e-07
Capana01g002926	464.644	2.44836	0.414658	5.90453	3.53644e-09	7.46387e-07
Capana03g001352	197.633	-2.80259	0.474874	-5.90175	3.59658e-09	7.46387e-07
Capana12g002043	347.069	3.00393	0.509762	5.89281	3.79692e-09	7.8099e-07
Capana03g002381	151.567	2.50857	0.427227	5.87174	4.31233e-09	8.64064e-07
Capana00g000829	910.474	-2.75464	0.469814	-5.86327	4.53843e-09	9.01596e-07
Capana04g001789	363.504	-4.12624	0.705293	-5.8504	4.90398e-09	9.57843e-07
Capana02g000864	64.9041	-6.58042	1.13273	-5.80934	6.27183e-09	1.19489e-06
Capana02g003495	107.082	2.42136	0.416951	5.80729	6.34913e-09	1.19978e-06
Capana09g000181	625.769	2.23725	0.390424	5.73031	1.00245e-08	1.76515e-06
Capana09g001610	216.176	2.34561	0.410064	5.72009	1.06468e-08	1.86063e-06
Capana07g001904	134.907	2.15128	0.376303	5.71687	1.08503e-08	1.88205e-06
Capana00g001334	611.095	-4.76093	0.837246	-5.68641	1.29734e-08	2.18508e-06
Capana02g002871	292.995	-2.33693	0.4115	-5.67905	1.35443e-08	2.26482e-06
Capana12g000356	156.216	-3.42879	0.604658	-5.67063	1.42272e-08	2.36202e-06
Capana02g002423	156.447	-2.21444	0.391951	-5.64977	1.60663e-08	2.62978e-06
Capana01g003216	316.981	-3.06819	0.54493	-5.63042	1.79769e-08	2.92194e-06
Capana04g002109	145.847	3.41962	0.616643	5.54555	2.93035e-08	4.45164e-06
Capana00g001809	76.8048	-4.77368	0.861856	-5.53884	3.0449e-08	4.59562e-06
Capana00g000884	63.6602	-3.91596	0.711438	-5.50429	3.70668e-08	5.52271e-06
Capana00g002577	14.4782	-5.21494	0.953825	-5.4674	4.56697e-08	6.6761e-06
Capana00g000414	937.281	-2.2472	0.412055	-5.45363	4.93506e-08	7.09464e-06
Capana00g001518	296.322	-2.41212	0.447105	-5.39497	6.85365e-08	9.426e-06
Capana01g002104	410.017	2.014	0.373264	5.39564	6.8279e-08	9.426e-06
Capana04g000951	1286.67	-3.44696	0.642095	-5.3683	7.9483e-08	1.06787e-05
Capana00g000341	31.9834	-3.06927	0.572656	-5.3597	8.3358e-08	1.1135e-05
Capana03g004627	84.5774	2.9495	0.551421	5.3489	8.84917e-08	1.17532e-05
Capana00g001450	1088.86	-5.23822	0.979739	-5.34655	8.96473e-08	1.17722e-05
Capana01g001779	365.554	-4.0377	0.758542	-5.32297	1.02089e-07	1.30376e-05
Capana00g001154	1454.77	-3.61247	0.678826	-5.32165	1.02832e-07	1.30608e-05
Capana00g001469	33.839	-4.74597	0.892134	-5.3198	1.03881e-07	1.31223e-05
Capana00g003205	749.187	2.02563	0.383523	5.28163	1.28042e-07	1.59078e-05
Capana00g001139	622.534	-2.6998	0.515658	-5.23565	1.64404e-07	1.97992e-05
Capana04g000950	734.003	-4.63067	0.890804	-5.19831	2.01111e-07	2.38491e-05
Capana09g001251	438.49	2.25571	0.435488	5.17973	2.22203e-07	2.59531e-05
Capana00g000803	57.1431	-3.87161	0.749697	-5.16424	2.4142e-07	2.79171e-05
Capana00g001333	240.575	-3.7825	0.733025	-5.16012	2.46796e-07	2.83974e-05
Capana01g001865	703.664	-2.5223	0.488967	-5.15843	2.49032e-07	2.85135e-05
Capana00g000573	213.085	2.8263	0.552863	5.11212	3.1857e-07	3.57841e-05
Capana08g001149	526.251	-2.10017	0.410901	-5.11113	3.2023e-07	3.57841e-05
Capana10g002062	37.3257	-3.52241	0.689622	-5.10774	3.26038e-07	3.60863e-05
Capana00g001220	34.616	-2.94125	0.575951	-5.10678	3.27695e-07	3.60977e-05
Capana00g003808	183.614	2.26882	0.445916	5.088	3.61857e-07	3.95729e-05
Capana07g000048	68.6849	-3.84613	0.755983	-5.08759	3.62648e-07	3.95729e-05
Capana03g001306	132.376	2.14356	0.423234	5.06471	4.09031e-07	4.40143e-05
Capana04g001611	187.404	2.46167	0.486786	5.05699	4.25923e-07	4.54116e-05
Capana01g001458	135.016	-3.03438	0.601104	-5.04801	4.46428e-07	4.73805e-05
Capana00g001963	198.991	-4.89414	0.973091	-5.02948	4.91807e-07	5.17243e-05
Capana03g000007	195.948	-3.58044	0.711791	-5.03019	4.90001e-07	5.17243e-05
Capana01g002733	25.6041	-5.71635	1.13905	-5.01852	5.20707e-07	5.45171e-05
Capana05g002511	471.369	-2.91246	0.581667	-5.0071	5.52573e-07	5.65791e-05
Capana10g002063	77.5923	-2.02526	0.40532	-4.99671	5.83171e-07	5.94501e-05
Capana05g001759	479.683	2.1231	0.425643	4.98799	6.10123e-07	6.16569e-05
Capana00g001300	41.6318	-2.71546	0.545998	-4.97339	6.5793e-07	6.50735e-05
Capana00g001335	120.248	-3.88671	0.783367	-4.96154	6.9936e-07	6.85874e-05
Capana00g002895	216.081	2.7204	0.548701	4.95789	7.12617e-07	6.9594e-05
Capana00g001515	20.1485	-3.73208	0.754242	-4.94811	7.49362e-07	7.19728e-05
Capana00g001797	447.658	-2.28	0.461322	-4.94232	7.71971e-07	7.35365e-05
Capana01g003402	840.922	-2.08623	0.422085	-4.94269	7.70533e-07	7.35365e-05
Capana05g001781	111.275	-2.66713	0.53976	-4.94132	7.75945e-07	7.36134e-05
Capana03g001359	79.255	-2.9395	0.596154	-4.93077	8.19058e-07	7.73877e-05
Capana00g001182	83.9636	-2.58443	0.525809	-4.91514	8.87179e-07	8.28141e-05
Capana02g000923	29.8775	-5.11565	1.04639	-4.88883	1.01436e-06	9.39312e-05
Capana00g002042	9.01934	-3.69186	0.755572	-4.88618	1.02812e-06	9.44526e-05
Capana00g000967	81.8021	-5.20849	1.06653	-4.88358	1.04179e-06	9.53319e-05
Capana01g002944	450.606	2.28037	0.467324	4.87964	1.06279e-06	9.64938e-05
Capana00g001006	9.63051	-3.77483	0.777164	-4.85718	1.19069e-06	0.000106443
Capana02g002493	18.439	3.03552	0.630723	4.81277	1.48853e-06	0.000129096
Capana01g003214	22.5327	-4.21057	0.875577	-4.80891	1.51755e-06	0.000131124
Capana07g002280	530.579	2.01394	0.420124	4.79368	1.63745e-06	0.000139924
Capana07g002364	59.1512	-3.95626	0.826598	-4.7862	1.69967e-06	0.000144181
Capana00g000508	121.734	3.28306	0.686861	4.7798	1.75466e-06	0.000147767
Capana00g003858	200.295	2.39935	0.502758	4.77237	1.82072e-06	0.000151058
Capana00g001180	99.135	-2.74256	0.577368	-4.7501	2.03314e-06	0.000167576
Capana07g002504	27.2317	-2.94615	0.621246	-4.74232	2.11286e-06	0.00017171
Capana04g001132	214.527	-2.29371	0.485033	-4.72897	2.25659e-06	0.000180173
Capana06g001924	65.4815	-2.27275	0.480664	-4.72835	2.2635e-06	0.000180173
Capana12g000773	377.366	2.85996	0.605397	4.7241	2.31137e-06	0.000183355
Capana02g002503	37.2982	2.92638	0.62217	4.70351	2.55724e-06	0.000200804
Capana00g000771	13.3659	-4.80447	1.02253	-4.69859	2.61968e-06	0.000203643
Capana03g001315	40.7304	4.22055	0.899337	4.69295	2.6929e-06	0.000207944
Capana00g000710	17.8913	-3.63102	0.777912	-4.66765	3.04666e-06	0.000231417
Capana00g000669	7.55466	-7.1037	1.53099	-4.63993	3.48523e-06	0.000260473
Capana00g001352	20.2499	-4.66379	1.00617	-4.6352	3.5659e-06	0.000264799
Capana00g000590	13.7967	-4.61834	1.00027	-4.61711	3.89121e-06	0.000286213
Capana04g000509	108.548	2.35097	0.509709	4.61238	3.98087e-06	0.00028998
Capana07g000514	14.3013	-5.69238	1.23431	-4.61178	3.99233e-06	0.00028998
Capana11g001267	16.7493	-7.554	1.63949	-4.60752	4.07499e-06	0.000295062
Capana10g001800	53.1422	2.36606	0.515454	4.59024	4.42738e-06	0.000316632
Capana06g000507	7.21563	-5.77431	1.263	-4.57191	4.83308e-06	0.000340978
Capana00g001244	34.5834	-6.56924	1.43785	-4.56879	4.90541e-06	0.000344461
Capana01g002809	108.283	2.11333	0.464535	4.54936	5.38103e-06	0.000372236
Capana00g000031	45.682	-2.52816	0.557735	-4.5329	5.81798e-06	0.000398901
Capana00g003134	100.944	-2.04586	0.451754	-4.52871	5.93446e-06	0.000403318
Capana00g001351	16.0079	-4.44116	0.981076	-4.52683	5.9875e-06	0.000405736
Capana02g003046	54.409	2.28827	0.507108	4.51239	6.41003e-06	0.000428127
Capana05g001871	48.4426	-3.25873	0.728053	-4.47596	7.60695e-06	0.000495261
Capana03g000715	92.2327	2.75636	0.616708	4.46947	7.84124e-06	0.000504859
Capana00g001470	260.481	-2.47416	0.55519	-4.45642	8.33391e-06	0.000531564
Capana01g001780	238.193	-3.03974	0.684352	-4.44178	8.92181e-06	0.000559323
Capana01g001558	97.4111	-2.93201	0.660591	-4.43847	9.05996e-06	0.000563623
Capana01g000500	463.175	2.17468	0.491236	4.42695	9.55751e-06	0.000586135
Capana09g002093	11.3879	-7.58756	1.7181	-4.41625	1.0043e-05	0.000607968
Capana00g001105	15.7379	-3.43294	0.778325	-4.41067	1.03049e-05	0.000622123
Capana00g001195	84.658	-2.49335	0.565763	-4.40706	1.04785e-05	0.000629331
Capana00g003180	24.0708	-2.81685	0.639656	-4.4037	1.06421e-05	0.000634241
Capana03g004302	202.216	-2.13768	0.486949	-4.38995	1.13379e-05	0.000667157
Capana09g001508	3202.08	-2.33888	0.53396	-4.38025	1.18544e-05	0.000692292
Capana01g001876	35.9286	-5.67517	1.30257	-4.3569	1.3192e-05	0.000758965
Capana00g002019	41.5931	-2.80929	0.645462	-4.35237	1.34673e-05	0.000770986
Capana09g001328	61.7038	2.54084	0.589816	4.30786	1.64842e-05	0.000912246
Capana12g000342	62.6632	-2.19761	0.510579	-4.30414	1.67635e-05	0.000923304
Capana09g000481	46.1642	-2.19922	0.511273	-4.30146	1.69677e-05	0.000930144
Capana00g000152	68.8236	-3.50831	0.816185	-4.29842	1.72017e-05	0.000940752
Capana00g000237	30.3823	-3.81817	0.888559	-4.29704	1.73093e-05	0.000944412
Capana01g001435	31.8823	-2.24455	0.52339	-4.28848	1.79898e-05	0.000976953
Capana01g003848	49.8392	2.02594	0.473212	4.28124	1.85852e-05	0.00099839
Capana02g001434	167.451	5.56705	1.3007	4.28005	1.86852e-05	0.00099839
Capana02g001614	524.272	2.22954	0.527575	4.22601	2.37867e-05	0.0012019
Capana01g001869	32.497	-3.11003	0.737376	-4.21769	2.46814e-05	0.0012337
Capana04g001215	33.7436	-2.9927	0.710887	-4.20982	2.55577e-05	0.00126931
Capana09g002272	59.3314	-3.4772	0.826577	-4.20675	2.59073e-05	0.00128393
Capana09g002278	35.0992	-3.21409	0.764489	-4.20424	2.61965e-05	0.0012955
Capana04g002839	771.556	5.43908	1.29405	4.20313	2.63247e-05	0.00129908
Capana00g002044	15.4874	-3.11178	0.741335	-4.19753	2.69836e-05	0.00131761
Capana08g001759	2547.68	3.0864	0.737969	4.18229	2.88588e-05	0.00140035
Capana04g002805	31.4134	2.31932	0.554716	4.18109	2.90109e-05	0.00140479
Capana09g001123	30.1236	-2.93684	0.7028	-4.17877	2.9309e-05	0.00141628
Capana05g002549	1491.63	-2.04924	0.491912	-4.16586	3.10177e-05	0.00148038
Capana08g002418	8.48327	-6.45831	1.553	-4.1586	3.2021e-05	0.00152201
Capana07g001913	36.6351	5.40125	1.29902	4.15793	3.21145e-05	0.00152334
Capana03g001838	89.2572	5.70208	1.37249	4.15456	3.2591e-05	0.00154279
Capana00g000999	145.699	-2.46124	0.59373	-4.14539	3.39243e-05	0.00157897
Capana02g001151	54.0817	3.79944	0.916426	4.14593	3.38432e-05	0.00157897
Capana09g001729	14.3604	-3.09406	0.747132	-4.14125	3.45413e-05	0.00160248
Capana00g001188	750.87	-2.12469	0.513553	-4.13724	3.51506e-05	0.00161457
Capana01g002959	354.866	2.99831	0.72479	4.1368	3.52186e-05	0.00161457
Capana12g000149	40.1853	-2.28016	0.552948	-4.12364	3.72932e-05	0.00170296
Capana05g000445	19.0267	-2.92827	0.710217	-4.12307	3.73863e-05	0.00170386
Capana04g001896	220.042	2.44856	0.593938	4.12259	3.74633e-05	0.00170403
Capana04g001006	271.641	2.29675	0.55729	4.12128	3.76775e-05	0.00170625
Capana01g002906	39.2519	3.15301	0.765603	4.11834	3.8161e-05	0.00171894
Capana02g002842	49.4976	2.73575	0.664739	4.11552	3.86302e-05	0.00173672
Capana01g001875	271.655	-4.4219	1.07513	-4.11291	3.90708e-05	0.00175313
Capana03g002389	105.771	3.47465	0.84519	4.11108	3.9381e-05	0.00175688
Capana10g000547	8.35154	-6.04878	1.47126	-4.11129	3.93457e-05	0.00175688
Capana01g001234	26.7	-3.56166	0.867016	-4.10795	3.99189e-05	0.00176195
Capana02g001216	56.3425	2.55472	0.621919	4.10781	3.99426e-05	0.00176195
Capana01g002732	18.0276	-4.63667	1.13286	-4.09287	4.26065e-05	0.00183051
Capana04g001183	56.8471	-5.54224	1.35684	-4.08466	4.41417e-05	0.00187081
Capana12g000266	554.999	5.11409	1.26027	4.05794	4.95072e-05	0.00205849
Capana00g000616	50.3968	2.32337	0.574213	4.04617	5.20623e-05	0.00215317
Capana00g000709	125.343	-3.56809	0.886273	-4.02594	5.67474e-05	0.00232624
Capana00g000247	1882.62	-2.45738	0.611254	-4.02022	5.81427e-05	0.00236674
Capana03g001453	17.6893	-3.9754	0.989433	-4.01786	5.87296e-05	0.00238229
Capana09g001407	14.3154	-2.61471	0.652612	-4.00654	6.1615e-05	0.0024871
Capana04g001467	64.3649	-2.05901	0.515121	-3.99714	6.4112e-05	0.00256923
Capana00g001467	214.085	-2.67345	0.669157	-3.99525	6.46273e-05	0.00258543
Capana06g003073	88.051	-2.45546	0.615573	-3.9889	6.63809e-05	0.00263742
Capana08g001141	41.442	-2.26753	0.569692	-3.98026	6.88385e-05	0.00269925
Capana03g003812	61.5845	-2.7078	0.684128	-3.95803	7.55716e-05	0.00290332
Capana02g003469	1468.17	3.20263	0.810008	3.95383	7.6911e-05	0.0029402
Capana08g002492	776.125	4.48015	1.13504	3.94714	7.90894e-05	0.00299882
Capana06g000501	16.3596	-3.77666	0.96065	-3.93136	8.44664e-05	0.0031412
Capana04g000188	41.2784	-2.28117	0.580343	-3.93073	8.4689e-05	0.00314445
Capana03g001476	14.0933	-4.45403	1.14102	-3.90354	9.47974e-05	0.00343205
Capana02g003471	649.149	4.88838	1.25524	3.89438	9.84496e-05	0.00353127
Capana01g000331	104.979	2.33428	0.599815	3.89167	9.95559e-05	0.00355997
Capana11g001970	121.92	2.53844	0.652819	3.88842	0.000100898	0.00359137
Capana00g003811	16.9104	-3.33311	0.857555	-3.88676	0.00010159	0.00361049
Capana08g000702	53.6375	-3.39731	0.877882	-3.8699	0.000108881	0.00381707
Capana03g003752	5.78147	-6.27363	1.62177	-3.86838	0.000109563	0.00382943
Capana03g001242	877.831	2.00198	0.51976	3.85174	0.000117282	0.00403252
Capana00g001231	32.9208	-2.59189	0.673218	-3.85	0.000118118	0.00405497
Capana04g001432	35.0708	2.24043	0.582592	3.84562	0.000120246	0.0041101
Capana12g000740	49.6016	-2.24003	0.583379	-3.83974	0.000123163	0.00419748
Capana02g002911	130.719	2.07818	0.542332	3.83194	0.000127138	0.00428269
Capana12g002798	96.6258	2.50481	0.654073	3.82957	0.000128369	0.00429926
Capana00g000602	39.7798	3.80669	0.996368	3.82057	0.000133144	0.00441463
Capana00g000973	15.0357	-3.8337	1.00839	-3.80181	0.000143644	0.00471596
Capana01g004130	5.7534	-5.57443	1.46823	-3.79671	0.000146628	0.00475987
Capana00g001758	114.006	2.18799	0.57659	3.79471	0.000147819	0.00479184
Capana03g004041	64.6475	-2.63911	0.695883	-3.79246	0.000149159	0.00482857
Capana03g003724	52.4758	3.1622	0.834192	3.79074	0.000150202	0.00485555
Capana00g002732	30.5808	2.70295	0.71325	3.78962	0.000150877	0.0048706
Capana00g001859	2253.4	2.51677	0.665496	3.78179	0.000155704	0.00499176
Capana06g000927	29.7809	-2.16329	0.5725	-3.77868	0.000157662	0.00504756
Capana03g000033	23.7867	2.68169	0.713505	3.75847	0.000170955	0.00539146
Capana04g000295	77.8351	2.22345	0.592975	3.74965	0.000177082	0.00555819
Capana08g002434	365.523	4.67779	1.2476	3.74943	0.000177239	0.00555819
Capana01g002376	42.7898	-2.90975	0.77731	-3.74336	0.000181572	0.00564209
Capana11g000028	26.7797	-2.57529	0.688612	-3.73983	0.000184145	0.00569159
Capana01g002325	7.87655	-2.89991	0.776803	-3.73314	0.000189109	0.00578636
Capana08g001761	1264.41	3.18997	0.854674	3.73238	0.000189681	0.00579336
Capana06g001430	4.55696	-5.58838	1.49836	-3.72967	0.000191728	0.00582527
Capana11g000200	80.7942	-2.41572	0.647678	-3.72981	0.000191624	0.00582527
Capana04g002818	62.6349	-2.23678	0.600661	-3.72387	0.000196196	0.00592231
Capana01g002238	150.891	-2.22222	0.59792	-3.71658	0.000201939	0.00603298
Capana00g002056	11.0028	-3.19411	0.860409	-3.71232	0.000205371	0.00608857
Capana07g001779	7.76938	-5.78647	1.55887	-3.71196	0.000205661	0.00608941
Capana03g003786	30.5253	4.05715	1.09389	3.7089	0.00020816	0.00614773
Capana02g003699	14.1351	5.0311	1.35751	3.70614	0.000210443	0.00618858
Capana00g000695	22.8884	-3.00942	0.814287	-3.69578	0.000219215	0.006393
Capana12g000554	30.5769	2.12129	0.574109	3.69493	0.000219944	0.00640366
Capana10g001011	11.3182	-6.27055	1.70187	-3.6845	0.000229154	0.00658372
Capana01g000742	15.8069	3.23875	0.880029	3.68028	0.000232976	0.00667703
Capana00g003763	19.09	-5.15102	1.40143	-3.67554	0.00023735	0.00676994
Capana11g001266	48.2805	-4.53288	1.23538	-3.66922	0.000243287	0.00687299
Capana00g000530	10.9304	-2.70763	0.740344	-3.65726	0.000254926	0.00707915
Capana00g000568	14.6739	-2.79203	0.763762	-3.65562	0.000256558	0.00708051
Capana01g003627	32.4756	2.6641	0.728997	3.65448	0.000257702	0.00708051
Capana12g002213	5.72253	-6.3724	1.74335	-3.65526	0.000256917	0.00708051
Capana00g002062	6.05461	-3.93338	1.07706	-3.65195	0.00026026	0.00714194
Capana00g004995	29.7582	-2.20682	0.604441	-3.65101	0.00026121	0.00715114
Capana01g004430	332.522	-2.25163	0.617364	-3.64717	0.000265142	0.00724104
Capana03g000714	84.0215	2.35844	0.646698	3.64689	0.000265429	0.00724104
Capana01g000343	9.00621	5.26364	1.44467	3.64349	0.000268965	0.00729549
Capana00g003628	84.0811	2.18417	0.601755	3.62967	0.000283788	0.00759284
Capana07g000502	10.8892	-4.5287	1.24753	-3.63013	0.000283283	0.00759284
Capana00g000860	8.42492	-5.25583	1.44889	-3.62749	0.000286186	0.00763699
Capana02g000212	76.7877	2.09872	0.581762	3.60752	0.000309133	0.00810055
Capana00g001247	17.1336	-2.97631	0.826069	-3.60298	0.000314593	0.00818821
Capana11g000772	27.2164	-3.04536	0.846206	-3.59884	0.000319639	0.00828246
Capana06g001835	43.8145	-3.73678	1.03959	-3.59447	0.000325054	0.00839085
Capana02g001423	397.248	5.10221	1.42023	3.59252	0.000327499	0.00842451
Capana12g001435	16.6637	5.44446	1.51555	3.59239	0.000327658	0.00842451
Capana03g002388	107.183	3.29912	0.921305	3.58092	0.000342387	0.00868789
Capana03g000703	5.92925	5.86437	1.64038	3.57501	0.000350213	0.00882487
Capana11g001139	5.83343	5.41268	1.51568	3.57113	0.000355442	0.00889975
Capana11g000062	43.1312	-3.01953	0.847573	-3.56256	0.000367253	0.00909058
Capana01g001410	29.7125	-2.26903	0.637781	-3.55769	0.000374129	0.00921173
Capana12g002069	4.54043	-5.55611	1.56216	-3.55669	0.00037556	0.00923719
Capana09g002351	16.3575	4.73294	1.33173	3.55399	0.000379429	0.00930281
Capana01g002004	4.32197	-4.17744	1.17602	-3.55219	0.000382043	0.00934091
Capana00g001217	1210.1	2.00295	0.565153	3.54408	0.000393985	0.00956783
Capana00g002052	24.3152	-2.19102	0.619928	-3.53432	0.000408833	0.00982081

## Sheet: CL3_vs_RL3
Geneid	baseMean	log2FoldChange	lfcSE	stat	pvalue	padj
Capana12g001477	4.65707	-46.4857	2.11749	-21.9532	8.06834e-107	1.95415e-102
Capana12g001697	3.5782	30.3373	2.73517	11.0915	1.37904e-28	1.67001e-24
Capana00g002067	10.6419	-36.0798	3.44984	-10.4584	1.3409e-25	1.08256e-21
Capana00g001113	2940.4	-6.14508	0.689658	-8.91033	5.08792e-19	3.08074e-15
Capana00g000972	177.541	-5.54301	0.649716	-8.53143	1.44549e-17	7.00193e-14
Capana00g000476	61.4065	-4.52854	0.535092	-8.4631	2.60351e-17	1.05095e-13
Capana02g003618	184.32	-3.72441	0.441217	-8.44122	3.14039e-17	1.08657e-13
Capana00g000138	318.917	-4.39709	0.526489	-8.35171	6.72824e-17	2.03697e-13
Capana02g002588	1425.67	2.83591	0.351698	8.06347	7.41576e-16	1.99566e-12
Capana00g001355	3709.14	-3.77884	0.471342	-8.0172	1.08184e-15	2.62022e-12
Capana00g001450	1088.86	-7.68674	0.985365	-7.8009	6.14651e-15	1.35335e-11
Capana03g002532	1306.43	3.83115	0.500022	7.66196	1.83119e-14	3.69595e-11
Capana00g000438	231.454	-3.30376	0.432767	-7.63403	2.27533e-14	4.23912e-11
Capana00g001109	3503.62	-5.34491	0.70124	-7.62209	2.49607e-14	4.3182e-11
Capana12g000028	5636.04	2.49824	0.336964	7.41396	1.22582e-13	1.97928e-10
Capana07g001777	1395.9	2.72504	0.370039	7.36419	1.78227e-13	2.6979e-10
Capana03g004475	384.885	2.55966	0.349228	7.32947	2.3106e-13	3.10905e-10
Capana06g000398	294.706	-2.78052	0.379082	-7.33487	2.2193e-13	3.10905e-10
Capana00g001334	611.095	-6.04186	0.839347	-7.19829	6.09724e-13	7.03216e-10
Capana00g000477	1186.74	-4.77649	0.666262	-7.16909	7.55002e-13	8.31188e-10
Capana02g001115	297.666	-2.58774	0.361691	-7.15456	8.39438e-13	8.83964e-10
Capana02g003339	530.892	2.02644	0.288226	7.03072	2.05466e-12	2.0735e-09
Capana03g003995	3183.87	-5.14096	0.737333	-6.97237	3.11647e-12	3.01924e-09
Capana00g000697	35.9185	-4.02763	0.580037	-6.94375	3.81822e-12	3.55682e-09
Capana00g000637	1196.85	-5.87031	0.858462	-6.83818	8.0208e-12	7.19495e-09
Capana04g001108	409.909	-2.15779	0.31903	-6.76359	1.3461e-11	1.12423e-08
Capana00g001516	317.785	-2.55245	0.387871	-6.58068	4.68295e-11	3.7807e-08
Capana00g001811	77.0778	-4.08592	0.621876	-6.57031	5.02118e-11	3.923e-08
Capana01g001874	817.771	-5.51302	0.841652	-6.55024	5.74455e-11	4.34791e-08
Capana00g001333	240.575	-4.73236	0.733407	-6.45257	1.09968e-10	8.07095e-08
Capana00g001797	447.658	-2.96058	0.462141	-6.40624	1.49151e-10	1.03212e-07
Capana03g001352	197.633	-3.13518	0.490824	-6.38758	1.6853e-10	1.13383e-07
Capana00g001449	207.86	-6.77614	1.07923	-6.27871	3.41404e-10	2.176e-07
Capana00g002017	122.477	-2.49312	0.397841	-6.26661	3.68999e-10	2.29158e-07
Capana11g001580	630.76	-2.75159	0.440203	-6.25073	4.08544e-10	2.47373e-07
Capana00g000709	125.343	-5.52256	0.886976	-6.22628	4.77652e-10	2.82164e-07
Capana00g002054	9843.34	-3.35536	0.548136	-6.12139	9.276e-10	5.34916e-07
Capana02g002211	190.892	-2.1821	0.359239	-6.07424	1.24573e-09	6.85717e-07
Capana00g000668	511.695	-2.6547	0.438843	-6.04931	1.45467e-09	7.82935e-07
Capana00g001250	117.246	-3.37271	0.55879	-6.03575	1.58228e-09	8.33106e-07
Capana03g000007	195.948	-4.28992	0.712954	-6.0171	1.77565e-09	9.15027e-07
Capana06g000067	140.244	-2.20313	0.366734	-6.00744	1.88474e-09	9.5101e-07
Capana00g001220	34.616	-3.58674	0.597993	-5.99796	1.99806e-09	9.87612e-07
Capana00g001182	83.9636	-3.15389	0.529699	-5.95411	2.61487e-09	1.26664e-06
Capana00g001515	20.1485	-5.16876	0.870345	-5.93875	2.872e-09	1.36392e-06
Capana00g001139	622.534	-3.04562	0.51581	-5.90455	3.53617e-09	1.61596e-06
Capana04g001789	363.504	-4.17384	0.706622	-5.90675	3.4893e-09	1.61596e-06
Capana05g001819	282.24	-2.09965	0.356742	-5.88564	3.96524e-09	1.77848e-06
Capana00g001231	32.9208	-3.87689	0.669128	-5.79394	6.87543e-09	3.02769e-06
Capana00g001211	485.161	-2.80802	0.490426	-5.72568	1.03019e-08	4.37742e-06
Capana00g001518	296.322	-2.53981	0.447614	-5.6741	1.39419e-08	5.72326e-06
Capana00g000433	197.796	2.65578	0.470464	5.64502	1.65159e-08	6.45185e-06
Capana00g003205	749.187	2.07899	0.371279	5.59954	2.14921e-08	8.13342e-06
Capana01g001779	365.554	-4.22441	0.759049	-5.5654	2.61548e-08	9.45476e-06
Capana00g001180	99.135	-3.2279	0.582614	-5.54038	3.01809e-08	1.07497e-05
Capana00g001300	41.6318	-3.00319	0.542605	-5.53477	3.11631e-08	1.09387e-05
Capana00g000710	17.8913	-4.59141	0.839059	-5.4721	4.44728e-08	1.53876e-05
Capana00g000663	454.641	-3.82714	0.701209	-5.45791	4.81764e-08	1.64343e-05
Capana04g000951	1286.67	-3.46549	0.64219	-5.39636	6.80072e-08	2.28769e-05
Capana00g000829	910.474	-2.50977	0.47017	-5.33799	9.39802e-08	3.03493e-05
Capana10g002248	733.041	2.37777	0.44853	5.30124	1.15017e-07	3.66542e-05
Capana00g000756	352.599	-3.3187	0.626839	-5.29434	1.19447e-07	3.71067e-05
Capana03g001359	79.255	-3.30591	0.624434	-5.29426	1.19501e-07	3.71067e-05
Capana04g000950	734.003	-4.71036	0.891472	-5.2838	1.26531e-07	3.8792e-05
Capana00g000414	937.281	-2.17203	0.412244	-5.26878	1.3733e-07	4.15766e-05
Capana00g000884	63.6602	-3.81439	0.726116	-5.25314	1.49525e-07	4.41646e-05
Capana04g001132	214.527	-2.57743	0.491124	-5.24801	1.5375e-07	4.48655e-05
Capana04g001261	330.014	2.77327	0.529865	5.23392	1.6595e-07	4.78489e-05
Capana00g001195	84.658	-2.97604	0.573339	-5.19072	2.09481e-07	5.96899e-05
Capana05g001871	48.4426	-3.81215	0.736258	-5.17774	2.24586e-07	6.25228e-05
Capana06g001270	428.226	2.12426	0.414233	5.12816	2.92583e-07	7.9622e-05
Capana00g002052	24.3152	-3.3014	0.644605	-5.12159	3.02975e-07	8.0638e-05
Capana02g000864	64.9041	-5.70635	1.11656	-5.11065	3.21058e-07	8.45219e-05
Capana00g000999	145.699	-3.04441	0.59831	-5.08834	3.61206e-07	9.0381e-05
Capana00g001188	750.87	-2.6133	0.513626	-5.08794	3.61972e-07	9.0381e-05
Capana07g000048	68.6849	-3.82796	0.756087	-5.06285	4.13025e-07	0.000102076
Capana03g002170	139.373	-2.654	0.525805	-5.0475	4.47619e-07	0.000109508
Capana04g001002	184.961	2.34277	0.466804	5.01874	5.20126e-07	0.000125974
Capana03g001831	566.463	-2.47363	0.495918	-4.98797	6.10164e-07	0.000145075
Capana07g000514	14.3013	-7.71981	1.54776	-4.98772	6.1097e-07	0.000145075
Capana01g002926	464.644	2.05098	0.412979	4.9663	6.82413e-07	0.000160467
Capana08g000734	28.628	-4.16743	0.84373	-4.93929	7.84074e-07	0.000182599
Capana00g000516	169.925	-4.77528	0.969757	-4.92421	8.47039e-07	0.000191732
Capana00g001356	1084.8	-4.47541	0.909424	-4.92115	8.6039e-07	0.00019295
Capana00g000341	31.9834	-2.73862	0.559968	-4.89068	1.0049e-06	0.00022126
Capana01g001458	135.016	-2.96425	0.607071	-4.88287	1.04553e-06	0.000228132
Capana00g000771	13.3659	-4.98742	1.02276	-4.87641	1.08032e-06	0.00023362
Capana08g000129	316.655	2.07035	0.427587	4.84195	1.28573e-06	0.000273161
Capana03g002531	338.376	3.16256	0.654153	4.83459	1.3342e-06	0.000280994
Capana00g001470	260.481	-2.67677	0.555103	-4.82212	1.42042e-06	0.00029404
Capana00g002047	18.0204	-4.83473	1.00254	-4.8225	1.41769e-06	0.00029404
Capana00g003839	353.592	-2.07801	0.431635	-4.81427	1.47737e-06	0.000303237
Capana08g001106	140.035	-3.58659	0.746662	-4.80351	1.55912e-06	0.000314682
Capana05g000072	40.8537	-3.69999	0.771658	-4.79486	1.62788e-06	0.000325846
Capana00g001351	16.0079	-4.40238	0.918942	-4.79071	1.66193e-06	0.000327251
Capana00g001809	76.8048	-4.08363	0.852789	-4.78856	1.6798e-06	0.000328102
Capana00g000247	1882.62	-2.89662	0.611462	-4.73721	2.16683e-06	0.000416513
Capana01g002944	450.606	2.20882	0.468912	4.71054	2.47067e-06	0.000460304
Capana00g000447	216.17	-4.3238	0.921005	-4.69465	2.67066e-06	0.000486341
Capana01g000500	463.175	2.25332	0.480489	4.68964	2.73687e-06	0.000494679
Capana00g001335	120.248	-3.67787	0.785434	-4.6826	2.83265e-06	0.000504461
Capana11g000741	90.2812	2.34215	0.500523	4.6794	2.87717e-06	0.00050865
Capana00g001154	1454.77	-3.16908	0.678559	-4.67032	3.00735e-06	0.000524015
Capana00g000508	121.734	2.35556	0.5068	4.6479	3.35338e-06	0.000563862
Capana00g001006	9.63051	-3.9527	0.850678	-4.64653	3.37572e-06	0.000563862
Capana08g000678	49.8532	2.64847	0.569643	4.64936	3.32974e-06	0.000563862
Capana00g000973	15.0357	-4.64991	1.00437	-4.62968	3.66233e-06	0.000607546
Capana00g001467	214.085	-3.07851	0.670581	-4.59081	4.41527e-06	0.000717703
Capana01g003218	85.6538	-2.19377	0.482478	-4.54688	5.44471e-06	0.0008619
Capana00g000695	22.8884	-3.75727	0.833813	-4.50613	6.60192e-06	0.00102499
Capana00g000063	12.8616	-3.44918	0.767077	-4.49653	6.90712e-06	0.0010588
Capana01g001876	35.9286	-5.79285	1.29889	-4.45984	8.20194e-06	0.00121872
Capana01g001780	238.193	-3.0272	0.684054	-4.42538	9.62705e-06	0.00140462
Capana00g000452	44.8063	3.8162	0.863034	4.42184	9.7864e-06	0.00141932
Capana00g002577	14.4782	-3.89947	0.88297	-4.4163	1.00403e-05	0.00144747
Capana00g000237	30.3823	-3.91602	0.888303	-4.40843	1.04124e-05	0.00148078
Capana03g000708	30.7339	-2.48543	0.563902	-4.40755	1.04547e-05	0.00148078
Capana05g000978	76.4824	-2.60211	0.590226	-4.40866	1.04011e-05	0.00148078
Capana01g004034	42.0978	-2.34312	0.532679	-4.39874	1.08883e-05	0.00151561
Capana11g001356	14.2551	-4.87328	1.10764	-4.39969	1.08404e-05	0.00151561
Capana00g001933	13.7442	6.10186	1.39097	4.38678	1.1504e-05	0.00158576
Capana00g002042	9.01934	-3.66307	0.835167	-4.38603	1.15437e-05	0.00158576
Capana08g001759	2547.68	3.35964	0.768952	4.36911	1.24755e-05	0.00167864
Capana02g003074	764.729	2.37774	0.548463	4.33528	1.45573e-05	0.00192666
Capana00g001963	198.991	-4.10872	0.962296	-4.26971	1.95728e-05	0.00246903
Capana01g002653	221.765	2.222	0.520597	4.26817	1.97081e-05	0.00247321
Capana06g001924	65.4815	-2.02499	0.474869	-4.26432	2.00515e-05	0.00250334
Capana01g002732	18.0276	-5.09885	1.19943	-4.25106	2.12762e-05	0.00262352
Capana01g000285	1494.57	2.01631	0.474723	4.24733	2.16329e-05	0.0026329
Capana01g003214	22.5327	-3.63819	0.857485	-4.24286	2.2069e-05	0.00265927
Capana03g001834	149.831	5.475	1.29023	4.24344	2.2012e-05	0.00265927
Capana00g002088	622.801	-2.0683	0.492509	-4.19952	2.67484e-05	0.00311464
Capana01g003216	316.981	-2.28359	0.544691	-4.19244	2.75965e-05	0.00318279
Capana03g004249	7.72435	-6.13739	1.46812	-4.18043	2.90954e-05	0.00332402
Capana11g001329	205.492	2.43666	0.58604	4.15784	3.21278e-05	0.00363614
Capana01g001869	32.497	-3.11544	0.750651	-4.15031	3.32018e-05	0.00370575
Capana12g002517	16.2376	-6.22655	1.50617	-4.13403	3.5646e-05	0.00394222
Capana05g002512	63.4968	-2.66	0.647054	-4.11095	3.94037e-05	0.00426053
Capana00g000720	6078.83	2.63704	0.642274	4.10578	4.02955e-05	0.00430165
Capana00g001247	17.1336	-3.34475	0.814669	-4.10566	4.03169e-05	0.00430165
Capana09g001508	3202.08	-2.19273	0.533932	-4.10675	4.01261e-05	0.00430165
Capana10g001270	1358.84	2.47614	0.605717	4.08795	4.35209e-05	0.00459115
Capana00g001469	33.839	-3.45007	0.844549	-4.0851	4.40572e-05	0.00461933
Capana06g001408	483.672	5.24642	1.31041	4.00365	6.23717e-05	0.00619145
Capana06g001648	719.22	2.88982	0.721797	4.00364	6.23746e-05	0.00619145
Capana00g004268	57.7854	5.18486	1.29643	3.99934	6.35206e-05	0.00622862
Capana03g001346	27.7511	4.94977	1.23761	3.99947	6.34853e-05	0.00622862
Capana00g000462	88.7185	-2.64748	0.663419	-3.99067	6.58873e-05	0.00641954
Capana00g000775	13.9152	-2.84192	0.712503	-3.98865	6.64502e-05	0.00641954
Capana04g002839	771.556	5.19108	1.30108	3.98984	6.6119e-05	0.00641954
Capana12g002196	36.1229	-2.63543	0.66116	-3.98607	6.71774e-05	0.00645649
Capana12g000826	299.932	-2.00705	0.506831	-3.95999	7.49531e-05	0.00709127
Capana10g002360	23.7889	-3.62174	0.915781	-3.95481	7.6595e-05	0.0072184
Capana00g002956	17.0295	-2.17988	0.551694	-3.95124	7.77485e-05	0.00727054
Capana11g000042	359.777	4.89558	1.23876	3.952	7.75016e-05	0.00727054
Capana01g001875	271.655	-4.2438	1.07507	-3.94747	7.89828e-05	0.00735755
Capana00g000383	25.2888	-2.67118	0.677515	-3.94262	8.05963e-05	0.00747909
Capana00g000669	7.55466	-5.56898	1.41551	-3.93426	8.34549e-05	0.00765635
Capana08g001761	1264.41	2.67505	0.681357	3.92606	8.63478e-05	0.00783275
Capana03g003442	1108.71	4.34329	1.10889	3.91679	8.97363e-05	0.00804968
Capana00g001233	88.7872	-5.17519	1.32179	-3.91529	9.02967e-05	0.00807006
Capana00g000803	57.1431	-2.94795	0.753528	-3.91219	9.14618e-05	0.00810002
Capana11g000773	62.0321	-2.57376	0.660189	-3.89852	9.67815e-05	0.00843182
Capana10g001051	203.289	2.39828	0.616124	3.89253	9.92045e-05	0.00861195
Capana06g000507	7.21563	-5.90002	1.52121	-3.87851	0.000105097	0.00899452
Capana01g002733	25.6041	-4.1581	1.07434	-3.87036	0.000108673	0.00917091
Capana00g000590	13.7967	-3.74053	0.966717	-3.86931	0.000109143	0.00917866

## Sheet: CL4_vs_RL4
Geneid	baseMean	log2FoldChange	lfcSE	stat	pvalue	padj
Capana00g001450	1088.86	-7.82534	0.986244	-7.93448	2.11376e-15	1.94465e-11
Capana02g002588	1425.67	2.81288	0.35293	7.97006	1.58599e-15	1.94465e-11
Capana07g001777	1395.9	2.93369	0.371386	7.8993	2.80479e-15	1.94465e-11
Capana06g000216	240.939	2.13163	0.282056	7.55747	4.10978e-14	2.13709e-10
Capana00g001711	301.744	2.04261	0.292475	6.98386	2.87176e-12	1.19465e-08
Capana03g000007	195.948	-4.90604	0.716805	-6.84432	7.68418e-12	2.66385e-08
Capana11g001454	246.737	2.13134	0.317616	6.71044	1.9404e-11	5.76577e-08
Capana03g004475	384.885	2.76351	0.419306	6.59068	4.37818e-11	1.13833e-07
Capana01g002944	450.606	3.07064	0.472884	6.49343	8.39045e-11	1.93913e-07
Capana00g000477	1186.74	-4.27913	0.667358	-6.41204	1.43585e-10	2.86582e-07
Capana02g003618	184.32	-2.74765	0.429066	-6.4038	1.51558e-10	2.86582e-07
Capana02g003377	91.2639	-2.84135	0.44483	-6.38749	1.68632e-10	2.92296e-07
Capana02g001861	775.627	-2.64555	0.431916	-6.12515	9.05959e-10	1.346e-06
Capana06g000398	294.706	-2.28146	0.383288	-5.95232	2.64366e-09	3.43675e-06
Capana02g001579	244.162	2.21602	0.375317	5.90439	3.53952e-09	4.09011e-06
Capana09g000038	25390	2.04465	0.345757	5.91355	3.34809e-09	4.09011e-06
Capana00g000138	318.917	-3.01546	0.519463	-5.80495	6.43867e-09	6.69622e-06
Capana03g004113	1883.04	2.43758	0.422251	5.77283	7.7953e-09	7.52989e-06
Capana10g000559	282.573	2.23957	0.388616	5.76292	8.2669e-09	7.52989e-06
Capana00g001334	611.095	-4.73537	0.84068	-5.63278	1.77328e-08	1.38334e-05
Capana12g000417	99.6526	2.65132	0.473574	5.59853	2.16182e-08	1.55054e-05
Capana04g001059	215.019	2.0386	0.373905	5.45219	4.97533e-08	3.33829e-05
Capana03g002532	1306.43	2.66741	0.49737	5.36303	8.18393e-08	5.00664e-05
Capana10g002303	256.031	2.49891	0.466701	5.35442	8.58324e-08	5.1009e-05
Capana03g000094	3892.85	2.42526	0.458767	5.28648	1.24693e-07	6.8253e-05
Capana00g001109	3503.62	-3.68175	0.699526	-5.2632	1.41566e-07	7.36142e-05
Capana02g001040	151.7	-2.86726	0.564579	-5.07859	3.80247e-07	0.000171938
Capana03g004449	11824.7	2.03576	0.401326	5.07258	3.92465e-07	0.000173687
Capana03g002371	30.6157	-6.81552	1.36384	-4.9973	5.8139e-07	0.000237116
Capana00g001113	2940.4	-3.38461	0.686197	-4.93242	8.12187e-07	0.000307154
Capana10g001986	29.1273	-3.9382	0.815491	-4.82923	1.37059e-06	0.000475138
Capana02g002177	786.266	2.16454	0.449104	4.81968	1.43787e-06	0.000490292
Capana03g001306	132.376	2.05705	0.428138	4.80464	1.55033e-06	0.000511856
Capana07g002471	96.444	-2.29097	0.479662	-4.77622	1.78624e-06	0.000580529
Capana00g000637	1196.85	-4.04537	0.854198	-4.73587	2.18115e-06	0.000697968
Capana03g003442	1108.71	4.43806	0.938097	4.73091	2.23512e-06	0.000704402
Capana00g003839	353.592	-2.00406	0.42642	-4.69975	2.60484e-06	0.000785228
Capana00g000972	177.541	-2.80016	0.610713	-4.58506	4.53847e-06	0.00124211
Capana05g002181	12.4832	-4.92211	1.0765	-4.57233	4.82332e-06	0.00129054
Capana00g001244	34.5834	-6.00584	1.31731	-4.55917	5.13571e-06	0.0013188
Capana00g004907	78.616	-3.09458	0.682609	-4.53346	5.80259e-06	0.00143683
Capana03g000656	935.724	2.11116	0.466867	4.52199	6.12623e-06	0.00149912
Capana03g004389	62.7705	2.27489	0.507399	4.48342	7.34546e-06	0.00171669
Capana06g001648	719.22	2.50125	0.558761	4.47642	7.59052e-06	0.00175425
Capana00g000452	44.8063	-3.80423	0.851701	-4.46663	7.94619e-06	0.00181627
Capana02g001951	193.147	2.1549	0.484163	4.45078	8.55597e-06	0.00191359
Capana00g000476	61.4065	-2.21485	0.498627	-4.44189	8.91709e-06	0.00197314
Capana00g001811	77.0778	-2.58571	0.582511	-4.4389	9.0419e-06	0.0019797
Capana01g002961	353.602	2.21828	0.501268	4.42534	9.62904e-06	0.00202307
Capana07g001902	147.679	2.81916	0.64144	4.39504	1.1075e-05	0.00223651
Capana01g000500	463.175	2.17311	0.495535	4.38537	1.15787e-05	0.00231573
Capana00g000516	169.925	-4.27972	0.978751	-4.37263	1.22759e-05	0.00240886
Capana12g002498	26.1873	2.72783	0.625173	4.36331	1.28108e-05	0.00249032
Capana00g000709	125.343	-3.84296	0.89629	-4.28763	1.8059e-05	0.00321049
Capana10g002278	322.557	2.22037	0.523516	4.24126	2.22272e-05	0.00375874
Capana01g002199	15.9269	-3.91044	0.927073	-4.21805	2.46425e-05	0.00406796
Capana00g001195	84.658	-2.38216	0.566152	-4.20763	2.58064e-05	0.00419354
Capana12g002688	38.1336	2.47139	0.588012	4.20297	2.63439e-05	0.00422633
Capana03g000792	133.071	2.12426	0.506603	4.19315	2.75109e-05	0.00436815
Capana09g000201	121.881	2.79361	0.672523	4.15393	3.26813e-05	0.00475842
Capana02g002776	111.804	4.02703	0.970221	4.15063	3.31555e-05	0.00478913
Capana05g000859	45.4549	2.97219	0.71804	4.13932	3.48341e-05	0.00496917
Capana01g002459	24.9029	2.93563	0.710069	4.13429	3.5606e-05	0.00500409
Capana01g000503	17.7824	3.70943	0.903729	4.10458	4.05052e-05	0.00543554
Capana07g000063	34.8635	2.12026	0.518397	4.09002	4.31328e-05	0.00575104
Capana04g002612	448.962	2.06451	0.505974	4.08026	4.49856e-05	0.00588491
Capana00g000697	35.9185	-2.12164	0.523337	-4.05405	5.0338e-05	0.00626964
Capana05g000978	76.4824	-2.35321	0.583679	-4.03168	5.53796e-05	0.00673623
Capana00g000341	31.9834	-2.23667	0.556014	-4.02269	5.75377e-05	0.00691782
Capana11g001329	205.492	2.32044	0.585011	3.9665	7.29367e-05	0.00824501
Capana07g001600	775.707	-2.21707	0.559299	-3.96402	7.36978e-05	0.00828603
Capana12g000826	299.932	-2.04286	0.517597	-3.94682	7.91963e-05	0.00860296
Capana00g000710	17.8913	-2.98638	0.757747	-3.94113	8.10975e-05	0.0086504
Capana08g000678	49.8532	2.13421	0.543218	3.92883	8.53618e-05	0.0089673
Capana08g001759	2547.68	3.07006	0.782814	3.92182	8.78813e-05	0.00918558
Capana02g002009	51.8287	2.13762	0.545863	3.91604	9.00156e-05	0.00931505

## Sheet: CL5_vs_RL5
Geneid	baseMean	log2FoldChange	lfcSE	stat	pvalue	padj
Capana01g001014	3297.7	-2.76848	0.192395	-14.3895	6.01908e-47	1.39901e-42
Capana08g002330	3507.75	-4.39987	0.32868	-13.3865	7.25344e-41	8.42959e-37
Capana00g000688	1043.7	-6.46854	0.498078	-12.987	1.45023e-38	1.12359e-34
Capana02g001365	4741.5	-4.40457	0.343	-12.8413	9.62437e-38	5.59248e-34
Capana08g000842	1429.82	-6.13039	0.480426	-12.7603	2.7305e-37	1.2693e-33
Capana07g001288	2404.47	-4.23459	0.334773	-12.6491	1.13095e-36	4.38113e-33
Capana05g001759	479.683	-5.04744	0.406097	-12.4292	1.81519e-35	6.0272e-32
Capana00g004275	808.389	-5.68337	0.477003	-11.9147	9.91691e-33	2.88123e-29
Capana08g001236	4359.52	-3.05519	0.257533	-11.8633	1.83637e-32	4.74253e-29
Capana01g003965	729.591	-5.80412	0.495916	-11.7038	1.21818e-31	2.83142e-28
Capana07g000439	322.834	-3.33458	0.288637	-11.5529	7.14104e-31	1.5089e-27
Capana06g000814	600.32	-4.21456	0.371977	-11.3302	9.30158e-30	1.80164e-26
Capana02g003073	822.96	-4.12182	0.371163	-11.1052	1.18406e-28	2.117e-25
Capana02g001090	1711.04	-4.13687	0.375258	-11.024	2.92609e-28	4.85794e-25
Capana07g000255	240.36	-5.13531	0.467023	-10.9958	4.00143e-28	6.20035e-25
Capana07g000253	166.526	-3.46618	0.317566	-10.9148	9.7891e-28	1.42205e-24
Capana05g001471	1094.09	-4.06334	0.37319	-10.8881	1.3131e-27	1.79532e-24
Capana00g001942	1602.61	-3.55102	0.329078	-10.7908	3.80452e-27	4.9127e-24
Capana04g000658	1254.1	-4.33112	0.402047	-10.7727	4.63343e-27	5.38474e-24
Capana05g000569	1155.53	-5.14165	0.477276	-10.7729	4.62148e-27	5.38474e-24
Capana01g000288	1242.86	-4.79302	0.447293	-10.7156	8.59888e-27	9.51732e-24
Capana02g003074	764.729	-4.44115	0.416151	-10.672	1.37695e-26	1.45475e-23
Capana12g002042	256.941	-3.60468	0.345132	-10.4443	1.55551e-25	1.57194e-22
Capana02g003614	286.701	-2.83651	0.27277	-10.3989	2.50728e-25	2.33106e-22
Capana09g000540	3011.27	-2.79615	0.268848	-10.4005	2.46621e-25	2.33106e-22
Capana08g001582	1082.31	-2.91696	0.282004	-10.3437	4.47081e-25	3.99673e-22
Capana03g001614	540.593	-5.54925	0.53714	-10.3311	5.09638e-25	4.38722e-22
Capana05g000788	1310.94	-2.23464	0.218193	-10.2416	1.29099e-24	1.07166e-21
Capana00g004469	1165.91	-4.7135	0.461237	-10.2193	1.62583e-24	1.30308e-21
Capana07g002471	96.444	-4.86977	0.478858	-10.1696	2.71132e-24	2.10064e-21
Capana02g002990	2735.65	-3.16517	0.312301	-10.135	3.86387e-24	2.89703e-21
Capana10g000707	834.433	-2.82582	0.27955	-10.1085	5.06734e-24	3.68063e-21
Capana07g000461	2727.1	-2.77369	0.274703	-10.0971	5.69182e-24	4.00894e-21
Capana01g002323	9443.48	-2.89673	0.288253	-10.0493	9.25656e-24	6.32795e-21
Capana01g004441	815.709	-5.31845	0.531639	-10.0039	1.46545e-23	9.73185e-21
Capana03g000669	2865.67	-2.59533	0.262345	-9.8928	4.47339e-23	2.81014e-20
Capana06g001517	238.064	-4.53696	0.468097	-9.69233	3.25012e-22	1.98796e-19
Capana08g000853	561.432	-3.63055	0.378538	-9.59098	8.72545e-22	5.06902e-19
Capana10g001792	1293.72	-2.48393	0.259055	-9.58845	8.94161e-22	5.06902e-19
Capana09g001566	2212.33	-2.97642	0.310665	-9.58077	9.63227e-22	5.33054e-19
Capana12g002285	746.486	-4.53975	0.479187	-9.47386	2.69688e-21	1.45776e-18
Capana09g000232	546.314	-2.73145	0.289168	-9.44592	3.52311e-21	1.86108e-18
Capana03g004524	465.401	-4.41106	0.468844	-9.40837	5.03889e-21	2.60264e-18
Capana00g002067	10.6419	-32.5025	3.47413	-9.35559	8.31357e-21	4.2007e-18
Capana00g002008	402.917	-4.17046	0.446396	-9.34251	9.40752e-21	4.65232e-18
Capana07g001980	665.684	-4.07343	0.437036	-9.32059	1.157e-20	5.60251e-18
Capana09g001606	177.653	-4.67686	0.50263	-9.30477	1.34283e-20	6.36965e-18
Capana12g000452	507.066	-3.11767	0.33622	-9.2727	1.81488e-20	8.43663e-18
Capana02g001122	5475.49	-2.66959	0.289961	-9.20672	3.36233e-20	1.5029e-17
Capana10g000499	1440.25	-3.15601	0.342745	-9.20804	3.32139e-20	1.5029e-17
Capana12g002306	1498.13	-2.53747	0.276783	-9.16775	4.82983e-20	2.11811e-17
Capana00g002164	622.179	-4.67617	0.51213	-9.13083	6.79745e-20	2.9258e-17
Capana00g001149	32.6256	-19.0195	2.09392	-9.0832	1.05433e-19	4.45562e-17
Capana02g003591	583.94	-2.42616	0.267576	-9.06717	1.22145e-19	5.06967e-17
Capana02g001851	369.241	-7.52698	0.839344	-8.9677	3.02784e-19	1.21338e-16
Capana05g001891	405.06	-3.97703	0.444732	-8.94252	3.80382e-19	1.4958e-16
Capana10g000271	316.097	-3.9039	0.436635	-8.94087	3.86129e-19	1.4958e-16
Capana03g003488	673.172	-2.37228	0.265536	-8.93393	4.11155e-19	1.56663e-16
Capana06g000269	652.566	-2.48053	0.278391	-8.91021	5.09351e-19	1.90949e-16
Capana03g001834	149.831	-5.95037	0.668269	-8.90416	5.37923e-19	1.98459e-16
Capana00g003042	281.102	-3.93519	0.44539	-8.83537	9.97638e-19	3.62314e-16
Capana03g004482	1816.02	-2.04645	0.232299	-8.80956	1.25641e-18	4.49274e-16
Capana03g003736	394.732	-3.38544	0.384645	-8.80148	1.35025e-18	4.75515e-16
Capana04g000194	443.498	-2.04699	0.232787	-8.79339	1.45118e-18	5.0343e-16
Capana02g003128	623.237	-5.7886	0.661301	-8.75335	2.07114e-18	7.07935e-16
Capana09g001251	438.49	-3.85705	0.447475	-8.6196	6.71858e-18	2.26319e-15
Capana10g001999	728.725	-2.42832	0.282382	-8.59942	8.01198e-18	2.66032e-15
Capana00g000573	213.085	-4.19466	0.488207	-8.59198	8.5482e-18	2.79839e-15
Capana03g000593	676.858	-2.156	0.251882	-8.55957	1.13293e-17	3.65731e-15
Capana02g000475	135.681	-4.28448	0.504394	-8.49431	1.99116e-17	6.33978e-15
Capana01g004429	146.599	-4.45551	0.52517	-8.48393	2.1772e-17	6.75081e-15
Capana03g001329	336.389	-3.39728	0.40044	-8.48387	2.17834e-17	6.75081e-15
Capana12g002446	667.958	-5.3689	0.633066	-8.48079	2.23661e-17	6.84021e-15
Capana00g003860	88.0312	-3.3454	0.395332	-8.46228	2.62208e-17	7.91493e-15
Capana12g002445	639.694	-4.38628	0.518469	-8.46006	2.67248e-17	7.96365e-15
Capana02g003002	142.578	-2.81268	0.337196	-8.34138	7.34311e-17	2.11887e-14
Capana04g001261	330.014	-4.81789	0.577635	-8.34072	7.3841e-17	2.11887e-14
Capana04g000629	419.258	-2.63561	0.317767	-8.29417	1.09349e-16	3.09952e-14
Capana03g003391	188.418	-3.39929	0.413776	-8.2153	2.11632e-16	5.92646e-14
Capana09g001623	69.5717	-4.22357	0.515791	-8.18855	2.64399e-16	7.31599e-14
Capana04g000463	367.394	-3.20652	0.391793	-8.18423	2.74046e-16	7.49372e-14
Capana08g001466	616.628	-2.07469	0.253938	-8.17008	3.08191e-16	8.32941e-14
Capana05g000517	73.5502	-3.48658	0.426907	-8.16709	3.15929e-16	8.44038e-14
Capana00g000229	216.71	-3.33548	0.408849	-8.15822	3.40011e-16	8.98055e-14
Capana01g003963	554.749	-5.70105	0.699673	-8.14816	3.69491e-16	9.64952e-14
Capana00g001109	3503.62	-5.68573	0.700586	-8.11568	4.8308e-16	1.24758e-13
Capana11g001697	1923.66	-3.35506	0.414052	-8.10298	5.3628e-16	1.36975e-13
Capana11g000230	140.138	-4.3556	0.537863	-8.09798	5.58796e-16	1.41175e-13
Capana03g003392	812.161	-3.93431	0.487059	-8.07768	6.60112e-16	1.64978e-13
Capana02g002117	232.84	-3.38832	0.420171	-8.06414	7.3751e-16	1.82361e-13
Capana05g002551	377.785	-2.87469	0.356585	-8.06171	7.52341e-16	1.8407e-13
Capana01g003618	391.401	-3.98859	0.495398	-8.05128	8.19299e-16	1.98364e-13
Capana01g000283	11185.3	-2.10571	0.263823	-7.98151	1.44557e-15	3.46386e-13
Capana08g000700	214.208	-4.61299	0.580162	-7.9512	1.84715e-15	4.38096e-13
Capana04g000034	352.273	-2.87367	0.362036	-7.93753	2.06244e-15	4.84216e-13
Capana06g001506	3223.75	-2.60814	0.328717	-7.9343	2.11687e-15	4.92025e-13
Capana01g003125	219.584	-4.9121	0.620239	-7.91969	2.38107e-15	5.47953e-13
Capana01g000691	562.202	-2.55055	0.323202	-7.8915	2.98571e-15	6.73756e-13
Capana00g001496	170.423	-4.83175	0.613511	-7.87556	3.39209e-15	7.58101e-13
Capana11g000402	1196.99	-3.1024	0.39474	-7.85934	3.86158e-15	8.54807e-13
Capana03g000448	936.099	-2.57606	0.327959	-7.85482	4.00349e-15	8.77859e-13
Capana06g002562	855.826	-2.21267	0.281797	-7.85201	4.0943e-15	8.89382e-13
Capana11g002234	1181.15	-2.61625	0.333891	-7.83564	4.66458e-15	1.00388e-12
Capana01g004425	460.699	-3.1552	0.403298	-7.82348	5.13816e-15	1.09565e-12
Capana07g000027	1748.54	-2.98803	0.382233	-7.81731	5.39624e-15	1.14023e-12
Capana12g002043	347.069	-3.77329	0.483251	-7.80815	5.80337e-15	1.21521e-12
Capana07g001866	151.252	-4.5242	0.580897	-7.7883	6.79164e-15	1.39697e-12
Capana03g003830	612.484	-3.51816	0.451926	-7.7848	6.9824e-15	1.42361e-12
Capana04g001148	6727.5	-3.01704	0.389378	-7.74836	9.30833e-15	1.88133e-12
Capana01g004005	444.345	-3.15193	0.40988	-7.68989	1.47259e-14	2.92543e-12
Capana03g000062	202.274	-3.95942	0.515672	-7.67816	1.61384e-14	3.17885e-12
Capana00g003808	183.614	-3.24985	0.423999	-7.66476	1.79162e-14	3.47022e-12
Capana10g000100	534.59	-2.64333	0.345437	-7.65214	1.9766e-14	3.79686e-12
Capana03g001154	410.891	-3.72339	0.487326	-7.64045	2.16465e-14	4.12401e-12
Capana08g000841	168.205	-9.76713	1.27969	-7.63242	2.30394e-14	4.3537e-12
Capana02g002814	792.777	-2.47257	0.324301	-7.62432	2.45331e-14	4.59856e-12
Capana12g000777	189.273	-2.28482	0.299937	-7.61765	2.58342e-14	4.80371e-12
Capana08g002054	120.525	-3.40095	0.448044	-7.59067	3.18266e-14	5.82478e-12
Capana02g001089	862.494	-4.75192	0.627469	-7.57314	3.64302e-14	6.61521e-12
Capana04g001453	1673.44	-4.38366	0.579035	-7.57064	3.71391e-14	6.69167e-12
Capana03g003769	334.28	-4.23696	0.559995	-7.56606	3.84701e-14	6.87817e-12
Capana03g001852	265.093	-4.11492	0.546929	-7.52368	5.32566e-14	9.44919e-12
Capana05g000020	2935.62	-3.65587	0.489222	-7.47283	7.84897e-14	1.38207e-11
Capana02g001094	354.99	-4.02223	0.538476	-7.46965	8.0407e-14	1.40519e-11
Capana00g001450	1088.86	-7.33597	0.982404	-7.46736	8.18185e-14	1.41918e-11
Capana09g001859	161.659	-4.06795	0.545495	-7.45735	8.82798e-14	1.51812e-11
Capana10g001341	436.855	-2.9204	0.391657	-7.45653	8.88286e-14	1.51812e-11
Capana10g000468	2573.87	-2.78121	0.375506	-7.40657	1.29604e-13	2.19882e-11
Capana08g002522	1696.05	-2.08142	0.281862	-7.38452	1.53e-13	2.57694e-11
Capana08g001589	148.317	-3.07329	0.416528	-7.37835	1.60268e-13	2.67994e-11
Capana12g002149	1754	-2.60346	0.353691	-7.36083	1.82767e-13	3.03433e-11
Capana03g001064	334.303	-2.64196	0.360746	-7.3236	2.41409e-13	3.95146e-11
Capana01g000175	140.601	-3.89772	0.533213	-7.30987	2.67392e-13	4.34615e-11
Capana09g001762	89.1081	-4.01085	0.549442	-7.29986	2.88077e-13	4.61777e-11
Capana02g001140	157.4	-4.52566	0.620263	-7.29636	2.95655e-13	4.70679e-11
Capana03g000473	488.41	-5.4703	0.749964	-7.29408	3.00703e-13	4.75459e-11
Capana10g002082	403.665	-3.11602	0.427598	-7.28727	3.1629e-13	4.96724e-11
Capana10g002248	733.041	-3.17149	0.435311	-7.28557	3.20315e-13	4.9967e-11
Capana06g001739	1345.37	-2.07762	0.285323	-7.28162	3.29834e-13	5.11089e-11
Capana12g002365	337.384	-5.10155	0.700779	-7.27983	3.3424e-13	5.14486e-11
Capana00g003628	84.0811	-4.49678	0.618512	-7.27032	3.58646e-13	5.48421e-11
Capana03g002092	278.368	-2.29548	0.316099	-7.26188	3.81742e-13	5.79924e-11
Capana01g004472	617.565	-3.76809	0.519214	-7.2573	3.94898e-13	5.96013e-11
Capana10g002137	483.647	-2.18286	0.300897	-7.25452	4.03075e-13	6.0443e-11
Capana09g000184	314.531	-2.64876	0.366742	-7.22241	5.1075e-13	7.56137e-11
Capana06g001110	1274.69	-2.3726	0.32898	-7.21199	5.51418e-13	8.11177e-11
Capana07g001899	172.41	-2.92952	0.406689	-7.20333	5.87581e-13	8.58941e-11
Capana00g000972	177.541	-4.45474	0.619673	-7.18886	6.5336e-13	9.49127e-11
Capana05g001734	420.165	-2.0949	0.2917	-7.18171	6.88437e-13	9.93872e-11
Capana08g002342	259.122	-2.13149	0.296864	-7.18001	6.97052e-13	1.0001e-10
Capana06g001437	337.153	-3.44979	0.482108	-7.15564	8.32822e-13	1.18032e-10
Capana03g003724	52.4758	-4.84347	0.678388	-7.13967	9.35585e-13	1.30999e-10
Capana02g002230	1325.12	-2.08857	0.292819	-7.13262	9.8475e-13	1.37057e-10
Capana04g000601	1259.22	-3.20287	0.451948	-7.08682	1.37227e-12	1.88731e-10
Capana03g000831	390.436	-2.42105	0.341964	-7.07984	1.44321e-12	1.96167e-10
Capana04g001537	443.328	-2.25694	0.318909	-7.07708	1.47229e-12	1.98956e-10
Capana10g000467	4844.94	-2.71461	0.384732	-7.05583	1.71575e-12	2.30516e-10
Capana01g004210	254.035	-5.1587	0.733431	-7.03366	2.01182e-12	2.67204e-10
Capana03g002331	186.84	-2.06582	0.294403	-7.01699	2.26699e-12	2.99385e-10
Capana10g002240	98.5659	-3.65427	0.521393	-7.00866	2.40604e-12	3.15953e-10
Capana12g000029	1947.84	-3.49835	0.500743	-6.98633	2.82178e-12	3.68465e-10
Capana04g001159	115.109	-5.44345	0.780875	-6.97095	3.14803e-12	4.08769e-10
Capana09g001764	2119.37	-2.92694	0.421377	-6.94613	3.75431e-12	4.84786e-10
Capana06g000346	676.049	-2.0783	0.300915	-6.90661	4.96387e-12	6.37432e-10
Capana03g000696	45.3319	-4.72615	0.684624	-6.90328	5.0816e-12	6.48965e-10
Capana10g000345	959.156	-3.42959	0.496883	-6.90222	5.11972e-12	6.50261e-10
Capana08g000980	190.04	-8.41021	1.21889	-6.8999	5.20375e-12	6.53788e-10
Capana11g002190	1029.97	-2.24567	0.326	-6.88856	5.63606e-12	7.04295e-10
Capana08g002245	648.176	-2.54965	0.37074	-6.8772	6.10404e-12	7.58696e-10
Capana08g002542	560.634	2.04932	0.298256	6.87102	6.37426e-12	7.88069e-10
Capana08g002278	496.399	-3.07908	0.448567	-6.86426	6.68391e-12	8.2198e-10
Capana03g001732	405.744	-2.29743	0.33482	-6.86169	6.80503e-12	8.28111e-10
Capana02g003359	576.849	-3.98158	0.581586	-6.84607	7.59041e-12	9.16183e-10
Capana04g002426	54.7418	-3.84333	0.561419	-6.84575	7.6076e-12	9.16183e-10
Capana10g000101	169.984	-2.68062	0.391694	-6.84367	7.71875e-12	9.24778e-10
Capana08g002014	1526.47	-2.808	0.411042	-6.83142	8.40805e-12	1.0022e-09
Capana06g000284	491.262	-3.61163	0.529495	-6.82089	9.04754e-12	1.07292e-09
Capana01g002809	108.283	-3.74607	0.549465	-6.81767	9.25309e-12	1.08621e-09
Capana11g000602	772.62	-3.15191	0.462313	-6.8177	9.25114e-12	1.08621e-09
Capana08g000876	169.624	-4.33156	0.635962	-6.81103	9.69005e-12	1.13179e-09
Capana08g002793	802.36	-2.78327	0.409509	-6.7966	1.07117e-11	1.24486e-09
Capana08g002427	234.229	-9.56287	1.4103	-6.78072	1.19581e-11	1.37595e-09
Capana10g001329	364.706	-4.90543	0.725491	-6.76153	1.36538e-11	1.56333e-09
Capana12g002432	454.422	-4.71243	0.697096	-6.76009	1.37911e-11	1.5713e-09
Capana02g001021	62.2839	-4.06226	0.604872	-6.7159	1.86907e-11	2.10888e-09
Capana03g002038	419.536	-2.95498	0.441037	-6.70008	2.08309e-11	2.32776e-09
Capana08g002235	506.134	-3.27912	0.490159	-6.68991	2.23304e-11	2.47155e-09
Capana03g002680	76.0145	-8.60143	1.2863	-6.68698	2.27825e-11	2.50964e-09
Capana08g002323	251.693	-3.18899	0.477185	-6.68292	2.3422e-11	2.55761e-09
Capana12g000737	1092.79	-2.47909	0.370964	-6.68282	2.3438e-11	2.55761e-09
Capana05g001156	214.647	-4.22237	0.634268	-6.65708	2.79327e-11	3.01312e-09
Capana11g000188	234.897	-6.37973	0.95839	-6.65672	2.80013e-11	3.01312e-09
Capana00g002502	210.596	-2.73778	0.411562	-6.65217	2.88808e-11	3.09344e-09
Capana01g002104	410.017	-2.41707	0.363545	-6.6486	2.95891e-11	3.15477e-09
Capana10g001806	467.188	-2.0253	0.30477	-6.64533	3.0254e-11	3.21093e-09
Capana09g000469	891.764	-2.39439	0.361074	-6.6313	3.32743e-11	3.49952e-09
Capana04g001495	105.44	-3.41982	0.516509	-6.62103	3.56694e-11	3.72508e-09
Capana08g002431	310.593	-6.03184	0.911052	-6.62074	3.57395e-11	3.72508e-09
Capana08g002333	516.332	-2.4499	0.370845	-6.60626	3.94156e-11	4.07171e-09
Capana10g002081	772.655	-3.08167	0.46688	-6.60055	4.09624e-11	4.19423e-09
Capana00g000477	1186.74	-4.38841	0.666235	-6.58687	4.49184e-11	4.57912e-09
Capana09g001861	564.192	-5.04477	0.766403	-6.5824	4.62899e-11	4.69832e-09
Capana06g001967	150.748	-3.22575	0.490204	-6.58043	4.69083e-11	4.74039e-09
Capana03g003725	18.5323	-4.71888	0.717397	-6.57778	4.77521e-11	4.80477e-09
Capana04g002257	298.224	-2.1972	0.334609	-6.56647	5.15204e-11	5.16159e-09
Capana00g002760	57.309	-4.282	0.653107	-6.55636	5.5138e-11	5.50031e-09
Capana00g004277	144.266	-2.78264	0.426071	-6.53094	6.5357e-11	6.49185e-09
Capana11g001970	121.92	-3.09544	0.474208	-6.5276	6.6831e-11	6.61002e-09
Capana00g000741	70.9257	-4.28186	0.65611	-6.52613	6.74896e-11	6.64083e-09
Capana00g002091	230.532	-5.37846	0.825714	-6.51371	7.33194e-11	7.13039e-09
Capana03g003770	121.998	-3.24252	0.499303	-6.4941	8.35327e-11	8.05623e-09
Capana02g000080	67.0112	-2.9565	0.455347	-6.49284	8.42328e-11	8.09018e-09
Capana08g001340	86.057	-3.51076	0.541012	-6.48924	8.62687e-11	8.25162e-09
Capana03g000103	955.171	-2.5866	0.398774	-6.48637	8.79266e-11	8.37573e-09
Capana02g002450	128.894	-2.15237	0.333609	-6.45179	1.10538e-10	1.03183e-08
Capana06g002498	2428.59	-2.53534	0.392925	-6.45247	1.10045e-10	1.03183e-08
Capana09g000252	87.825	-2.9902	0.464795	-6.43337	1.24804e-10	1.16033e-08
Capana04g000751	229.214	-4.17636	0.649687	-6.42826	1.29073e-10	1.19524e-08
Capana02g002122	105.939	-3.04933	0.474984	-6.41986	1.364e-10	1.2531e-08
Capana08g002489	337.925	-2.22175	0.346445	-6.413	1.42683e-10	1.30054e-08
Capana03g000318	353.196	-2.13982	0.333749	-6.41144	1.44147e-10	1.30875e-08
Capana12g000797	562.873	-2.15352	0.336432	-6.40106	1.54303e-10	1.38473e-08
Capana08g000683	60.551	-6.1495	0.96142	-6.39627	1.59217e-10	1.42334e-08
Capana12g002007	127.158	-2.68468	0.419905	-6.39354	1.62093e-10	1.4435e-08
Capana01g001351	167.264	-2.2342	0.349798	-6.3871	1.6906e-10	1.49409e-08
Capana09g001610	216.176	-2.71879	0.426401	-6.37613	1.81615e-10	1.59897e-08
Capana04g000020	472.759	-2.66806	0.418656	-6.3729	1.85481e-10	1.62685e-08
Capana12g002686	152.287	-2.56713	0.403707	-6.35888	2.03228e-10	1.76915e-08
Capana05g000777	188.945	-3.83662	0.603581	-6.35644	2.06485e-10	1.7908e-08
Capana07g001653	9535.08	-2.4094	0.37936	-6.35123	2.13605e-10	1.84566e-08
Capana03g000932	61.8442	-4.01864	0.633948	-6.33907	2.31158e-10	1.98993e-08
Capana08g002140	181.272	-2.92512	0.4618	-6.33417	2.38627e-10	2.04665e-08
Capana03g004262	54.6433	-6.64427	1.04999	-6.32795	2.48439e-10	2.12297e-08
Capana12g000014	58.3224	-3.60599	0.569948	-6.32688	2.5017e-10	2.12993e-08
Capana00g003098	47.0928	-4.23925	0.670547	-6.32208	2.58068e-10	2.18119e-08
Capana01g001108	43.6327	-3.95431	0.625538	-6.32145	2.5912e-10	2.18214e-08
Capana02g001298	102.624	-3.12388	0.496073	-6.29721	3.03051e-10	2.53375e-08
Capana00g005078	58.2753	-4.96666	0.790456	-6.28328	3.31494e-10	2.76162e-08
Capana02g001141	108.742	-7.21392	1.15434	-6.24941	4.12007e-10	3.40793e-08
Capana12g001698	3.19451	-25.8321	4.13626	-6.24529	4.2301e-10	3.48653e-08
Capana02g002052	370.355	-2.16134	0.346748	-6.23319	4.57044e-10	3.74052e-08
Capana00g000138	318.917	-3.25063	0.522477	-6.22157	4.92205e-10	4.01415e-08
Capana07g002280	530.579	-2.64538	0.426242	-6.20629	5.42505e-10	4.39354e-08
Capana00g001449	207.86	-6.68491	1.07915	-6.19458	5.84413e-10	4.7165e-08
Capana08g001604	71.7841	-3.42126	0.552962	-6.18714	6.12656e-10	4.92732e-08
Capana12g000838	964.725	-4.09722	0.66393	-6.17117	6.77866e-10	5.43298e-08
Capana06g002913	127.094	-2.99765	0.486395	-6.163	7.13816e-10	5.70145e-08
Capana08g002028	51.5818	-2.56063	0.416052	-6.15458	7.5276e-10	5.97147e-08
Capana08g002509	76.5096	-2.5299	0.411995	-6.14061	8.22045e-10	6.49891e-08
Capana02g001768	39.2668	-3.66887	0.598126	-6.13394	8.57262e-10	6.75436e-08
Capana07g002104	1123.62	-2.19307	0.357709	-6.13087	8.73989e-10	6.86288e-08
Capana08g000827	1226.15	-2.23222	0.364889	-6.11753	9.50389e-10	7.43767e-08
Capana09g001638	31.0651	-5.34273	0.873681	-6.1152	9.64378e-10	7.52182e-08
Capana08g002306	5282.42	-2.08331	0.341035	-6.10878	1.00397e-09	7.80441e-08
Capana00g003012	98.0808	-3.82575	0.627445	-6.09735	1.07838e-09	8.30882e-08
Capana01g000716	2002.01	-3.32936	0.546049	-6.09718	1.07958e-09	8.30882e-08
Capana02g003629	60.7004	-2.98182	0.489385	-6.093	1.10814e-09	8.50047e-08
Capana00g000476	61.4065	-3.08816	0.506902	-6.09223	1.11348e-09	8.51339e-08
Capana00g001113	2940.4	-4.18086	0.687188	-6.08401	1.17211e-09	8.93222e-08
Capana03g003586	102.488	-2.34686	0.385885	-6.08176	1.18868e-09	9.02888e-08
Capana03g000007	195.948	-4.34304	0.714429	-6.07904	1.20901e-09	9.15345e-08
Capana10g001173	69.4439	-4.79861	0.789669	-6.07674	1.22652e-09	9.25585e-08
Capana06g000459	104.879	-2.71145	0.446443	-6.07346	1.25182e-09	9.41618e-08
Capana05g000349	131.978	-4.60525	0.759005	-6.06748	1.29935e-09	9.74219e-08
Capana03g001831	566.463	-2.83615	0.469749	-6.03759	1.56435e-09	1.16167e-07
Capana02g001850	37.13	-7.94505	1.31611	-6.03677	1.57233e-09	1.16387e-07
Capana06g001182	1015.84	-2.38366	0.396341	-6.01415	1.80832e-09	1.31758e-07
Capana12g001989	291.234	-2.37229	0.394545	-6.01272	1.82435e-09	1.32511e-07
Capana02g000018	16.8254	-9.37598	1.55991	-6.01057	1.84868e-09	1.3386e-07
Capana07g002091	15.9185	-9.65528	1.60757	-6.00613	1.90001e-09	1.37149e-07
Capana07g002145	339.294	2.10394	0.351159	5.99142	2.08013e-09	1.49223e-07
Capana06g001270	428.226	-2.34631	0.392187	-5.98264	2.19554e-09	1.56058e-07
Capana03g003899	126.641	-2.30406	0.38519	-5.98162	2.20924e-09	1.56553e-07
Capana03g004013	4078.69	-2.55871	0.428186	-5.9757	2.29106e-09	1.61857e-07
Capana01g000661	545.798	-2.9766	0.498654	-5.96926	2.38335e-09	1.6736e-07
Capana02g003661	128.486	-6.99268	1.17284	-5.96218	2.48889e-09	1.74245e-07
Capana10g000177	136.739	-2.10587	0.35418	-5.94577	2.7516e-09	1.91483e-07
Capana02g002123	116.277	-2.60524	0.438467	-5.94171	2.82062e-09	1.95701e-07
Capana02g002145	77.859	-2.42605	0.408841	-5.93396	2.95716e-09	2.04563e-07
Capana03g001005	116.944	-2.49604	0.420877	-5.93057	3.01892e-09	2.08216e-07
Capana05g000255	26.2166	-5.01988	0.8482	-5.91827	3.25341e-09	2.23725e-07
Capana06g001065	35.0018	-3.99698	0.675519	-5.9169	3.28066e-09	2.24933e-07
Capana09g000936	506.769	-2.44007	0.412461	-5.91588	3.3011e-09	2.25669e-07
Capana07g002359	352.906	-2.13586	0.361384	-5.91022	3.41658e-09	2.32878e-07
Capana02g003087	95.4101	-7.98391	1.3527	-5.9022	3.58692e-09	2.43774e-07
Capana02g000059	1204.28	-2.02682	0.344493	-5.8835	4.01687e-09	2.72198e-07
Capana03g002026	174.49	-2.27847	0.388099	-5.87084	4.33584e-09	2.9211e-07
Capana00g003966	203.759	-2.53076	0.432204	-5.85548	4.75637e-09	3.18506e-07
Capana10g000324	56.8801	-3.96141	0.676581	-5.85505	4.76876e-09	3.18506e-07
Capana08g001044	729.737	-2.39182	0.41175	-5.80892	6.28785e-09	4.15195e-07
Capana08g002492	776.125	-4.68176	0.80878	-5.78867	7.09471e-09	4.65826e-07
Capana09g002242	674.154	2.1204	0.366816	5.78056	7.4451e-09	4.86086e-07
Capana08g002192	1099.85	-2.41259	0.417887	-5.7733	7.77317e-09	5.0394e-07
Capana03g002330	56.3764	-3.67054	0.635968	-5.77158	7.85332e-09	5.05636e-07
Capana01g003129	167.968	-3.83975	0.668347	-5.74515	9.18395e-09	5.86436e-07
Capana01g002944	450.606	2.74226	0.478709	5.72845	1.01352e-08	6.41888e-07
Capana03g001484	669.406	-2.09684	0.36612	-5.7272	1.021e-08	6.4487e-07
Capana09g000144	1025.1	-2.59198	0.453264	-5.71848	1.07478e-08	6.76996e-07
Capana08g000014	112.244	-2.34248	0.410894	-5.70094	1.19146e-08	7.46447e-07
Capana08g002322	123.767	-2.63636	0.464792	-5.67212	1.41043e-08	8.74203e-07
Capana02g002250	125.521	-2.13916	0.377307	-5.66954	1.43178e-08	8.81991e-07
Capana08g002430	154.234	-7.32312	1.29155	-5.67001	1.42791e-08	8.81991e-07
Capana06g000988	172.411	-3.85048	0.683019	-5.63744	1.72595e-08	1.04198e-06
Capana12g002757	2072.65	-2.77643	0.4928	-5.63399	1.76091e-08	1.06033e-06
Capana04g002367	79.1615	-2.61268	0.465791	-5.60913	2.03352e-08	1.21504e-06
Capana04g000968	218.188	-3.55816	0.634644	-5.60654	2.06405e-08	1.23012e-06
Capana11g002253	123.498	-4.62558	0.82519	-5.60547	2.0769e-08	1.23461e-06
Capana10g002246	153.572	-2.33684	0.416988	-5.6041	2.09345e-08	1.24127e-06
Capana06g003071	593.31	-5.05316	0.904475	-5.58685	2.31229e-08	1.36023e-06
Capana00g001861	445.207	-3.27843	0.587539	-5.57993	2.40611e-08	1.40516e-06
Capana08g001562	288.606	-2.19917	0.394755	-5.57099	2.53303e-08	1.47557e-06
Capana12g000958	109.906	-3.38192	0.607711	-5.56501	2.62136e-08	1.52321e-06
Capana01g003299	109.301	2.03407	0.366688	5.54715	2.90371e-08	1.67471e-06
Capana12g002450	31.2832	-8.02871	1.44782	-5.54538	2.93312e-08	1.68749e-06
Capana01g002564	210.947	-2.03885	0.367826	-5.54298	2.97374e-08	1.70243e-06
Capana03g001653	391.491	-2.20602	0.39796	-5.54332	2.96789e-08	1.70243e-06
Capana02g002657	155.019	-2.55766	0.462	-5.53607	3.09326e-08	1.75358e-06
Capana00g002971	1278.6	-2.05922	0.373165	-5.51825	3.4239e-08	1.93159e-06
Capana08g002404	165.986	-2.61521	0.474017	-5.51712	3.44591e-08	1.93931e-06
Capana03g001494	200.548	-2.16255	0.392541	-5.50911	3.60647e-08	2.02477e-06
Capana11g000718	36.7918	-5.85092	1.06296	-5.50439	3.7045e-08	2.07479e-06
Capana03g000796	18.6895	-7.29712	1.32812	-5.49433	3.92188e-08	2.19125e-06
Capana06g000176	313.753	-2.95652	0.539329	-5.48185	4.20911e-08	2.3349e-06
Capana01g002551	74.0314	-4.65254	0.849435	-5.47722	4.32064e-08	2.39106e-06
Capana00g003471	137.945	-2.44237	0.446102	-5.47491	4.37739e-08	2.41671e-06
Capana07g000260	44.4213	-3.71015	0.678219	-5.47043	4.48936e-08	2.47266e-06
Capana09g001938	988.954	-2.35563	0.430646	-5.46998	4.50078e-08	2.47309e-06
Capana07g000998	24.4735	-3.27791	0.602505	-5.44046	5.31426e-08	2.87924e-06
Capana02g002425	382.006	-2.22563	0.4093	-5.43765	5.39869e-08	2.91818e-06
Capana12g002433	436.953	-3.73486	0.688812	-5.42218	5.88777e-08	3.16781e-06
Capana01g001719	269.51	-2.71303	0.500496	-5.42068	5.93712e-08	3.18699e-06
Capana03g001954	313.739	-2.10475	0.388335	-5.41993	5.96231e-08	3.19313e-06
Capana05g002225	135.431	-3.41251	0.630444	-5.41287	6.20216e-08	3.31395e-06
Capana06g000921	242.89	-2.04247	0.378028	-5.40296	6.55512e-08	3.48651e-06
Capana03g003473	128.048	-2.3876	0.443486	-5.38372	7.29619e-08	3.86299e-06
Capana03g001836	71.4216	-6.11504	1.13597	-5.38308	7.32213e-08	3.86792e-06
Capana03g000381	190.086	-3.16995	0.59021	-5.37088	7.83525e-08	4.12024e-06
Capana02g000476	236.649	-2.0867	0.389863	-5.35239	8.67995e-08	4.5235e-06
Capana04g000049	43.1132	-3.44227	0.643981	-5.3453	9.02695e-08	4.6937e-06
Capana12g000878	59.1384	-2.3624	0.442047	-5.34423	9.08029e-08	4.70052e-06
Capana12g002404	36.2878	-4.58179	0.8599	-5.32828	9.91452e-08	5.08705e-06
Capana03g001471	848.002	-4.27976	0.805214	-5.31505	1.06626e-07	5.43489e-06
Capana08g000146	81.9571	-3.36146	0.632863	-5.3115	1.08725e-07	5.52973e-06
Capana12g002664	91.7008	-2.60834	0.491986	-5.30165	1.14762e-07	5.82402e-06
Capana00g001334	611.095	-4.43652	0.837773	-5.29561	1.18618e-07	6.00663e-06
Capana08g002543	235.313	-2.33855	0.441727	-5.29412	1.19592e-07	6.0428e-06
Capana01g001931	522.42	-2.12651	0.401778	-5.29274	1.20497e-07	6.06215e-06
Capana08g001266	3336.76	-2.11141	0.399193	-5.28921	1.22849e-07	6.16712e-06
Capana03g002072	26.8035	-4.73541	0.895956	-5.28532	1.25487e-07	6.28599e-06
Capana02g001833	389.772	-4.324	0.818469	-5.28304	1.27058e-07	6.35101e-06
Capana10g000291	48.1459	-2.9627	0.560865	-5.28237	1.27524e-07	6.36059e-06
Capana02g002584	53.5065	-2.46731	0.467653	-5.27594	1.3208e-07	6.55968e-06
Capana00g004198	252.923	-3.10011	0.588049	-5.27185	1.35054e-07	6.69307e-06
Capana02g000496	266.476	-3.52197	0.668745	-5.26654	1.39021e-07	6.83326e-06
Capana12g002441	118.84	-2.7551	0.52505	-5.2473	1.54343e-07	7.56832e-06
Capana01g002376	42.7898	-3.57173	0.680873	-5.24581	1.55599e-07	7.59789e-06
Capana08g002055	30.2207	-3.47998	0.664158	-5.23968	1.60853e-07	7.80524e-06
Capana04g001253	169.546	-2.51835	0.480828	-5.23752	1.62746e-07	7.88062e-06
Capana02g001413	426.883	-3.86423	0.738573	-5.23203	1.67659e-07	8.08483e-06
Capana02g001216	56.3425	-2.98847	0.574235	-5.20426	1.94767e-07	9.33394e-06
Capana08g001513	116.637	-4.7995	0.923653	-5.19621	2.0339e-07	9.70718e-06
Capana08g001410	199.24	-3.07953	0.593615	-5.18776	2.12834e-07	1.01371e-05
Capana03g001826	102.342	-2.19136	0.422702	-5.18418	2.16969e-07	1.03129e-05
Capana00g002017	122.477	-2.05767	0.397384	-5.17803	2.24247e-07	1.06371e-05
Capana01g002618	53.6761	-6.89509	1.33354	-5.17052	2.33449e-07	1.09839e-05
Capana06g002105	37.3861	-3.36914	0.651889	-5.16827	2.36266e-07	1.1094e-05
Capana09g001860	64.0112	-3.48967	0.675484	-5.16618	2.38929e-07	1.11739e-05
Capana10g001367	114.557	-2.51803	0.48815	-5.15832	2.49178e-07	1.15833e-05
Capana05g000033	9.37679	-8.10559	1.57553	-5.14469	2.67969e-07	1.24072e-05
Capana00g002845	234.222	-3.80197	0.741759	-5.12562	2.96564e-07	1.36767e-05
Capana00g001497	446.928	-4.05618	0.792038	-5.12119	3.0361e-07	1.39739e-05
Capana11g000739	106.586	-4.76501	0.931249	-5.1168	3.10761e-07	1.42748e-05
Capana07g002260	73.1863	-2.27765	0.446433	-5.10189	3.36271e-07	1.52954e-05
Capana01g001748	351.931	-2.86918	0.563342	-5.09314	3.52172e-07	1.59562e-05
Capana06g002581	261.847	-2.1988	0.432116	-5.08845	3.60995e-07	1.62924e-05
Capana07g002259	74.9927	-3.81954	0.750606	-5.08861	3.60693e-07	1.62924e-05
Capana00g003081	280.891	-4.46595	0.880061	-5.07459	3.88337e-07	1.74925e-05
Capana01g000522	265.792	-2.62659	0.518115	-5.06952	3.98821e-07	1.78954e-05
Capana12g002421	164.965	-2.11114	0.416966	-5.0631	4.12487e-07	1.8402e-05
Capana01g002555	29.6993	-4.56449	0.901785	-5.06161	4.15727e-07	1.8511e-05
Capana04g000912	151.928	-2.17167	0.429712	-5.05378	4.33153e-07	1.91767e-05
Capana12g002688	38.1336	2.46949	0.489186	5.04817	4.46071e-07	1.97111e-05
Capana02g001859	318.903	-3.20439	0.635144	-5.04515	4.53177e-07	1.99871e-05
Capana03g003626	129.064	-2.24149	0.444361	-5.0443	4.55196e-07	2.00381e-05
Capana12g002118	39.4529	-5.20384	1.03293	-5.03795	4.70543e-07	2.06745e-05
Capana00g000709	125.343	-4.48566	0.890574	-5.03682	4.73324e-07	2.07575e-05
Capana01g001433	92.5476	-3.7618	0.74709	-5.03526	4.77194e-07	2.08878e-05
Capana05g001955	72.1971	-2.99447	0.595829	-5.02572	5.01559e-07	2.1913e-05
Capana08g001166	55.491	-4.03236	0.8038	-5.01662	5.25885e-07	2.2847e-05
Capana02g003394	272.719	-2.34317	0.467175	-5.01561	5.28652e-07	2.29243e-05
Capana05g000031	54.0854	-3.02834	0.604531	-5.00939	5.46021e-07	2.36335e-05
Capana00g002491	709.979	-2.27451	0.454625	-5.00304	5.64333e-07	2.43807e-05
Capana00g001333	240.575	-3.67771	0.73524	-5.00206	5.67217e-07	2.44598e-05
Capana03g004562	420.367	-2.03956	0.408626	-4.99126	5.99868e-07	2.57538e-05
Capana06g000592	64.8108	-3.39076	0.679631	-4.98911	6.06574e-07	2.59165e-05
Capana01g003124	236.617	-2.88178	0.579043	-4.97679	6.46459e-07	2.757e-05
Capana01g001434	98.5728	-3.22952	0.649039	-4.97585	6.49617e-07	2.76539e-05
Capana08g000691	97.5563	-2.21148	0.445962	-4.9589	7.08951e-07	2.99603e-05
Capana11g001403	83.2738	-2.2788	0.459878	-4.95523	7.22433e-07	3.04746e-05
Capana09g001839	64.685	-3.4614	0.698727	-4.95387	7.27526e-07	3.06338e-05
Capana04g000608	61.2339	-2.06902	0.417857	-4.95151	7.36414e-07	3.0952e-05
Capana00g004816	286.871	-2.30141	0.465021	-4.94904	7.45795e-07	3.12898e-05
Capana05g001092	62.9234	-3.42688	0.693082	-4.9444	7.63794e-07	3.19296e-05
Capana12g002356	100.044	-2.14966	0.435305	-4.93828	7.8814e-07	3.27705e-05
Capana12g002195	65.9667	-2.97838	0.604785	-4.92469	8.44921e-07	3.50062e-05
Capana07g002106	322.716	-2.26282	0.459826	-4.92103	8.60909e-07	3.56052e-05
Capana07g001399	78.775	-4.50738	0.916532	-4.91786	8.74945e-07	3.61214e-05
Capana01g003126	14.499	-7.43826	1.51437	-4.91179	9.02466e-07	3.71915e-05
Capana05g001954	139.288	-2.97914	0.606879	-4.90894	9.15682e-07	3.76694e-05
Capana03g004531	87.0053	-3.07111	0.625733	-4.90802	9.2e-07	3.77558e-05
Capana04g002794	104.631	-2.98307	0.608091	-4.90564	9.31256e-07	3.80407e-05
Capana03g003225	193.085	-2.1562	0.439965	-4.90085	9.54239e-07	3.8843e-05
Capana07g001979	70.174	-5.21247	1.0654	-4.89251	9.95576e-07	4.04549e-05
Capana07g002485	57.5815	-2.82367	0.578063	-4.88471	1.03582e-06	4.19666e-05
Capana00g001498	178.434	-5.48543	1.12319	-4.88379	1.04065e-06	4.19926e-05
Capana02g001280	18	-4.18405	0.856684	-4.88401	1.0395e-06	4.19926e-05
Capana10g002413	158.054	-2.06042	0.422191	-4.8803	1.05922e-06	4.26682e-05
Capana04g001157	15.2491	-4.66272	0.956633	-4.87409	1.09311e-06	4.39571e-05
Capana04g002860	73.1085	2.34505	0.482833	4.85687	1.19256e-06	4.76267e-05
Capana01g000647	7249.19	2.19878	0.452753	4.85647	1.19494e-06	4.76399e-05
Capana01g004338	420.559	-2.38696	0.492431	-4.8473	1.25155e-06	4.9726e-05
Capana00g001355	3709.14	-2.28175	0.471083	-4.84363	1.27486e-06	5.04796e-05
Capana08g002334	17.7625	-4.17475	0.862135	-4.84234	1.28321e-06	5.07239e-05
Capana08g002649	147.227	2.3591	0.487231	4.84185	1.28636e-06	5.0762e-05
Capana00g000701	143.308	-2.38639	0.493737	-4.83332	1.34272e-06	5.25466e-05
Capana09g000515	37.9261	-3.70154	0.766179	-4.83117	1.35732e-06	5.30221e-05
Capana00g004925	35.3607	-3.80735	0.789403	-4.82308	1.41358e-06	5.4851e-05
Capana03g000440	152.909	-2.21496	0.459678	-4.81851	1.44634e-06	5.59355e-05
Capana03g000317	109.565	-2.461	0.511187	-4.81428	1.47731e-06	5.6976e-05
Capana08g000231	31.7648	-6.56154	1.36296	-4.81417	1.47814e-06	5.6976e-05
Capana02g001669	11.7488	-6.31459	1.31215	-4.81241	1.4912e-06	5.73842e-05
Capana10g000278	85.1726	-2.52649	0.525302	-4.80959	1.51241e-06	5.81039e-05
Capana00g004856	30.913	-2.20868	0.459289	-4.80891	1.51754e-06	5.82049e-05
Capana00g003134	100.944	-2.22642	0.464031	-4.79801	1.60253e-06	6.12623e-05
Capana12g000376	183.149	-2.00429	0.417904	-4.79605	1.61821e-06	6.17605e-05
Capana01g002633	43.4739	-3.26113	0.680444	-4.79265	1.64589e-06	6.2509e-05
Capana12g000877	36.258	-2.35572	0.492501	-4.78317	1.72548e-06	6.53182e-05
Capana03g003223	268.487	-2.0783	0.435375	-4.77357	1.80986e-06	6.82899e-05
Capana05g002266	4563.95	-2.18387	0.457907	-4.76925	1.84913e-06	6.96586e-05
Capana00g000438	231.454	-2.01506	0.422716	-4.76694	1.87045e-06	7.02341e-05
Capana12g000127	37.9653	-3.34162	0.701165	-4.76581	1.88092e-06	7.05134e-05
Capana03g000714	84.0215	-3.18586	0.668673	-4.76446	1.89363e-06	7.06869e-05
Capana11g001965	270.006	-2.03743	0.427598	-4.76483	1.89016e-06	7.06869e-05
Capana08g000767	97.6708	-3.03325	0.638446	-4.75099	2.02421e-06	7.49183e-05
Capana07g001867	71.2534	-3.15985	0.665673	-4.74686	2.06603e-06	7.63446e-05
Capana00g001351	16.0079	-4.00311	0.843779	-4.74426	2.09268e-06	7.72067e-05
Capana07g001015	47.3336	-3.06981	0.647147	-4.7436	2.09953e-06	7.73366e-05
Capana03g001827	110.022	-2.12485	0.447976	-4.74323	2.10337e-06	7.73553e-05
Capana00g000052	11.6611	-7.03647	1.48468	-4.7394	2.14357e-06	7.85851e-05
Capana04g001726	10.8983	-5.55826	1.17468	-4.73172	2.22631e-06	8.14899e-05
Capana00g001470	260.481	-2.64715	0.560557	-4.72236	2.33125e-06	8.50633e-05
Capana12g000826	299.932	-2.46506	0.522266	-4.71994	2.35919e-06	8.59479e-05
Capana01g003680	196.841	-5.12415	1.08577	-4.71936	2.36583e-06	8.60549e-05
Capana12g000600	20.1705	-5.09728	1.08056	-4.71723	2.39074e-06	8.68249e-05
Capana00g002765	137.371	-2.87	0.608914	-4.71331	2.43726e-06	8.83762e-05
Capana01g000731	170.007	-2.33613	0.497867	-4.69227	2.70189e-06	9.72137e-05
Capana07g001575	373.026	-2.14865	0.458025	-4.69112	2.71715e-06	9.76117e-05
Capana01g002771	79.0977	-2.67438	0.570861	-4.68481	2.80221e-06	0.000100203
Capana00g002629	26.8611	-3.37241	0.722016	-4.67083	2.99989e-06	0.000106656
Capana09g001763	15.0237	-6.46703	1.38466	-4.6705	3.00473e-06	0.000106656
Capana02g002865	75.4911	-3.09924	0.669745	-4.62749	3.70132e-06	0.000128787
Capana02g002654	367.999	-2.94863	0.641789	-4.59439	4.34017e-06	0.000149008
Capana05g001743	105.121	-2.7515	0.59885	-4.59465	4.33486e-06	0.000149008
Capana10g000713	30.1785	-4.76122	1.03838	-4.58522	4.53517e-06	0.000155244
Capana11g001057	144.131	-2.13305	0.466876	-4.56877	4.90598e-06	0.000167199
Capana03g004233	204.98	-2.20671	0.483232	-4.56657	4.95765e-06	0.000168713
Capana00g003154	57.0735	-3.40366	0.747362	-4.55423	5.25771e-06	0.000178662
Capana00g004199	94.8699	-2.77556	0.611124	-4.54174	5.57927e-06	0.000189312
Capana08g000429	105.193	-2.77101	0.61056	-4.53847	5.66644e-06	0.000191711
Capana04g001611	187.404	-2.20392	0.486167	-4.53327	5.8078e-06	0.000196208
Capana10g001356	82.0285	-2.52759	0.557658	-4.53251	5.8286e-06	0.000196624
Capana00g003114	423.876	-2.14352	0.476512	-4.49835	6.8483e-06	0.000228372
Capana00g001762	21.894	-3.76101	0.836355	-4.49691	6.89485e-06	0.000229595
Capana11g002264	35.7186	-2.84635	0.634301	-4.48738	7.21029e-06	0.000239412
Capana02g003468	322.292	-3.12315	0.696503	-4.48404	7.32425e-06	0.00024285
Capana03g000955	61.9457	-3.17461	0.708325	-4.48185	7.3997e-06	0.000244779
Capana02g001615	233.179	-2.20817	0.492981	-4.47923	7.49134e-06	0.000247144
Capana11g002326	54.8462	-3.32486	0.742465	-4.47814	7.52955e-06	0.000247889
Capana00g004922	25.0444	-5.29054	1.18311	-4.47172	7.75928e-06	0.000254371
Capana10g002043	54.9505	-2.21227	0.495952	-4.46065	8.17121e-06	0.000266372
Capana03g004499	27.0858	-7.43086	1.66703	-4.45753	8.29089e-06	0.000269895
Capana07g002219	62.2841	-2.59038	0.58202	-4.45067	8.56024e-06	0.000277111
Capana01g000247	306.964	-2.1251	0.478533	-4.44087	8.95955e-06	0.000287634
Capana04g000509	108.548	-2.1098	0.475075	-4.44099	8.95475e-06	0.000287634
Capana07g001431	422.07	-4.13836	0.932778	-4.43659	9.1394e-06	0.000293003
Capana03g004110	564.257	-2.85007	0.643309	-4.43034	9.40862e-06	0.000301027
Capana00g000710	17.8913	-3.5287	0.797019	-4.42737	9.53897e-06	0.000304553
Capana12g001765	38.2192	-2.33987	0.528698	-4.42572	9.61194e-06	0.000306461
Capana02g003630	34.7269	-6.23577	1.41028	-4.42165	9.79522e-06	0.000311877
Capana12g000375	398.284	-2.00265	0.454395	-4.40729	1.0467e-05	0.00033055
Capana12g002157	31.0572	-4.36865	0.994043	-4.39483	1.10859e-05	0.000349145
Capana12g002106	50.1939	-3.16742	0.720778	-4.39444	1.11058e-05	0.0003493
Capana00g000967	81.8021	-4.57907	1.04439	-4.38446	1.16274e-05	0.000364716
Capana11g000857	63.5237	-5.25822	1.19988	-4.38228	1.17442e-05	0.000367883
Capana01g004437	208.137	-2.71647	0.621437	-4.37126	1.2353e-05	0.000384364
Capana01g002606	140.938	-2.41146	0.55234	-4.36589	1.26604e-05	0.000393172
Capana12g001826	33.006	-3.2673	0.748396	-4.36573	1.26699e-05	0.000393172
Capana00g000056	41.2988	-3.14376	0.722202	-4.35303	1.34271e-05	0.000413906
Capana12g002364	72.5767	-5.40401	1.24162	-4.35239	1.34659e-05	0.000414555
Capana03g004532	28.8835	-4.54284	1.04392	-4.3517	1.35083e-05	0.00041531
Capana07g000244	12.7906	-3.42378	0.787212	-4.34924	1.36608e-05	0.000419443
Capana11g000300	46.4429	-5.65193	1.30032	-4.34656	1.38288e-05	0.000423482
Capana02g003208	989.209	-2.6817	0.618063	-4.33888	1.43209e-05	0.000437976
Capana00g004478	879.301	-2.52284	0.582351	-4.33216	1.47655e-05	0.000450386
Capana01g001745	54.6773	-5.44765	1.25918	-4.32634	1.51611e-05	0.000461242
Capana04g002518	58.3405	-7.35389	1.70599	-4.31064	1.62784e-05	0.000492013
Capana08g002524	201.3	-2.02497	0.471039	-4.29894	1.71614e-05	0.000514686
Capana09g002410	148.008	-2.37115	0.551791	-4.29718	1.72985e-05	0.000518129
Capana09g001561	51.8062	-2.74244	0.638696	-4.29381	1.75635e-05	0.000525391
Capana00g004188	76.5045	-2.86454	0.667392	-4.29214	1.76961e-05	0.00052732
Capana12g000389	64.1559	-2.18217	0.508381	-4.29239	1.76757e-05	0.00052732
Capana03g001469	2730.79	-3.12879	0.730917	-4.28064	1.86356e-05	0.000553189
Capana04g000448	45.0582	-2.64355	0.618126	-4.27673	1.89662e-05	0.000560142
Capana00g002619	15.6704	-3.75039	0.877678	-4.27308	1.92792e-05	0.000566506
Capana09g000424	53.52	-3.83888	0.898359	-4.27321	1.92675e-05	0.000566506
Capana11g000362	12.5073	-6.33889	1.48339	-4.27325	1.92641e-05	0.000566506
Capana06g000527	83.6736	-3.19363	0.747591	-4.27189	1.9382e-05	0.000568807
Capana00g000771	13.3659	-3.56051	0.834546	-4.26641	1.98645e-05	0.000580768
Capana02g001423	397.248	-3.40288	0.798751	-4.26025	2.042e-05	0.00059402
Capana08g002113	62.0704	-5.12457	1.20756	-4.24375	2.19819e-05	0.000635807
Capana00g000237	30.3823	-3.79219	0.895199	-4.23614	2.27399e-05	0.000653329
Capana03g002348	108.942	-2.17248	0.512988	-4.23496	2.28592e-05	0.000655137
Capana08g001989	35.2324	-3.17138	0.75252	-4.21434	2.5051e-05	0.000708347
Capana02g001780	6.17077	-7.69943	1.82771	-4.21262	2.52428e-05	0.000712903
Capana11g001379	28.3233	4.07125	0.968697	4.20281	2.63621e-05	0.000738234
Capana01g000544	197.5	3.62067	0.861997	4.20033	2.6653e-05	0.000743989
Capana00g000697	35.9185	-2.33452	0.556397	-4.19579	2.71928e-05	0.000756936
Capana08g001341	61.2881	-4.82926	1.15215	-4.19154	2.77073e-05	0.000770337
Capana02g003471	649.149	-2.54359	0.609313	-4.17452	2.98609e-05	0.000823318
Capana01g003854	153.109	-2.50395	0.600233	-4.17164	3.02419e-05	0.000830865
Capana10g000588	101.756	-2.2583	0.541911	-4.16729	3.08241e-05	0.00084586
Capana12g002047	42.7201	-2.73409	0.657434	-4.15873	3.20021e-05	0.000876118
Capana02g002085	19.3264	-5.56535	1.34025	-4.15247	3.28908e-05	0.000898333
Capana09g002294	69.3629	-3.33612	0.805902	-4.13961	3.47895e-05	0.000947081
Capana01g000755	376.263	-2.54882	0.615927	-4.13819	3.50056e-05	0.00095162
Capana03g004445	958.687	-2.41342	0.585275	-4.12357	3.73041e-05	0.00101292
Capana05g000897	32.1763	-3.4589	0.839973	-4.11787	3.82389e-05	0.00103588
Capana02g002238	70.0998	-6.14488	1.49341	-4.11467	3.87736e-05	0.00104753
Capana07g001630	157.462	-2.14665	0.521731	-4.11449	3.88042e-05	0.00104753
Capana05g002014	37.5102	-2.94809	0.716785	-4.11293	3.90671e-05	0.00105219
Capana05g001981	54.4235	-2.64756	0.644656	-4.10693	4.00954e-05	0.00107614
Capana09g000993	186.515	-2.87114	0.699718	-4.10328	4.07329e-05	0.00109073
Capana00g000643	17.5901	-8.63069	2.10897	-4.09238	4.26965e-05	0.00113546
Capana04g001789	363.504	-2.86142	0.702869	-4.07106	4.68003e-05	0.00123191
Capana00g003875	10.4953	-6.12675	1.50708	-4.0653	4.79705e-05	0.00126129
Capana07g000089	59.1361	-2.25095	0.553777	-4.06472	4.80901e-05	0.001263
Capana02g002803	20.0178	-4.346	1.07176	-4.05501	5.01319e-05	0.00131218
Capana00g002897	44.2723	-2.36605	0.583971	-4.05165	5.08577e-05	0.0013267
Capana12g002922	99.7954	-2.34279	0.579489	-4.04285	5.28056e-05	0.00136982
Capana12g002673	303.635	-2.71129	0.671908	-4.0352	5.45547e-05	0.00141047
Capana00g000637	1196.85	-3.43843	0.853623	-4.02805	5.62415e-05	0.00144604
Capana10g001220	57.9872	-3.24451	0.807253	-4.0192	5.83962e-05	0.00149483
Capana12g000084	41.9774	-2.75352	0.685254	-4.01825	5.86326e-05	0.00149923
Capana00g000516	169.925	-3.90111	0.971429	-4.01584	5.92345e-05	0.00151295
Capana09g001858	27.3535	-4.4208	1.10118	-4.01459	5.95493e-05	0.00151766
Capana07g001585	15.6263	-3.92685	0.978708	-4.01228	6.01354e-05	0.00152757
Capana01g000880	33.2393	-2.49829	0.623174	-4.00898	6.09813e-05	0.00154232
Capana02g003440	55.9616	-2.99873	0.749079	-4.00322	6.2486e-05	0.00157866
Capana00g003106	59.5471	-6.43591	1.60998	-3.9975	6.40138e-05	0.00161375
Capana09g002176	6.92702	-3.88942	0.973175	-3.99663	6.42494e-05	0.00161722
Capana12g000048	81.9729	2.24597	0.562325	3.99407	6.49474e-05	0.00163021
Capana12g000773	377.366	-2.09085	0.523801	-3.99168	6.56064e-05	0.0016432
Capana06g001473	73.9362	-4.2575	1.0686	-3.9842	6.77073e-05	0.0016915
Capana01g003128	14.6408	-3.94779	0.993592	-3.97325	7.08972e-05	0.00175305
Capana03g000416	24.145	-6.04843	1.52688	-3.9613	7.4543e-05	0.00183733
Capana03g001317	23.2835	-3.54829	0.896739	-3.95688	7.59341e-05	0.00186568
Capana10g000317	39.0806	-2.37992	0.602538	-3.94982	7.82101e-05	0.00191646
Capana10g000042	53.6616	-2.40508	0.610238	-3.94123	8.10665e-05	0.00197095
Capana11g000674	165.756	-5.0836	1.2898	-3.9414	8.10079e-05	0.00197095
Capana08g002414	55.5976	-2.08704	0.530367	-3.93508	8.3169e-05	0.00201785
Capana01g003629	7.59229	-5.11747	1.30193	-3.93069	8.47029e-05	0.00205292
Capana12g000298	62.5388	2.15755	0.549526	3.9262	8.62967e-05	0.00208937
Capana07g000734	150.602	-2.04803	0.521705	-3.92565	8.64957e-05	0.00209201
Capana08g002324	84.0527	-2.41674	0.616032	-3.92307	8.74288e-05	0.00211018
Capana12g000756	27.6618	-2.89827	0.739675	-3.91829	8.91783e-05	0.00215018
Capana10g002153	51.9065	-4.19912	1.07245	-3.91543	9.02422e-05	0.00216908
Capana00g001195	84.658	-2.25236	0.575419	-3.91429	9.06694e-05	0.0021771
Capana04g000746	5.03231	-6.18358	1.58123	-3.91063	9.20573e-05	0.00220814
Capana00g001469	33.839	-3.61832	0.926368	-3.90592	9.38686e-05	0.00224233
Capana08g000629	75.461	-2.51474	0.644913	-3.89934	9.64537e-05	0.00230172
Capana07g000528	25.0377	-4.11254	1.05487	-3.89865	9.67324e-05	0.002306
Capana08g002493	34.3008	-3.2714	0.839903	-3.89497	9.8209e-05	0.00233641
Capana01g001779	365.554	-2.93435	0.753996	-3.89173	9.95317e-05	0.00236546
Capana00g000910	82.939	-3.1964	0.821874	-3.88916	0.000100593	0.00238824
Capana02g002482	2658.39	-2.37693	0.611817	-3.88503	0.000102316	0.00241938
Capana03g001320	52.229	-3.07551	0.793626	-3.87527	0.000106506	0.00251322
Capana00g004634	12.8855	-4.43422	1.14468	-3.87377	0.000107166	0.00252368
Capana03g004535	12.3191	-5.85471	1.51195	-3.87229	0.000107818	0.00253389
Capana00g001526	64.6119	-2.05564	0.531259	-3.86937	0.000109116	0.00255921
Capana00g004491	10.968	-5.46217	1.41415	-3.86251	0.000112226	0.00261894
Capana08g001487	47.4595	-3.1733	0.822304	-3.85904	0.000113834	0.00264584
Capana05g001703	37.983	2.00541	0.519713	3.85869	0.000113998	0.002647
Capana01g002782	52.871	-2.00337	0.519691	-3.85492	0.000115767	0.00267739
Capana04g001305	23.6107	-3.09755	0.805481	-3.84559	0.000120265	0.00277588
Capana02g001199	146.27	-2.17982	0.567388	-3.84185	0.000122109	0.00281564
Capana00g000653	111.244	-2.09004	0.544735	-3.8368	0.000124646	0.00286846
Capana00g001234	8.55534	-4.29248	1.12545	-3.81402	0.000136724	0.00311251
Capana08g000623	17.6311	3.84068	1.00724	3.81309	0.000137242	0.00312126
Capana07g001604	14.7614	-5.69953	1.49907	-3.80205	0.000143501	0.00325405
Capana06g000816	8.81439	-5.6944	1.50025	-3.79563	0.000147271	0.00332332
Capana01g002613	23.9274	-2.89957	0.764217	-3.79417	0.000148135	0.00333635
Capana03g003309	49.778	-5.93394	1.56662	-3.78774	0.000152024	0.00340413
Capana10g001200	24.8	-4.99414	1.3191	-3.78602	0.000153081	0.0034212
Capana05g000353	75.8314	-2.69391	0.712138	-3.78285	0.00015504	0.00346167
Capana04g002340	55.116	-2.05243	0.544293	-3.77081	0.000162717	0.00360537
Capana00g002019	41.5931	-2.40351	0.637557	-3.76988	0.000163328	0.00361202
Capana08g001520	532.086	-2.9976	0.795522	-3.76809	0.000164501	0.00363451
Capana00g002347	102.407	-2.16707	0.575279	-3.76699	0.000165228	0.00364667
Capana05g001611	76.6627	-2.22372	0.591054	-3.76229	0.000168361	0.0037057
Capana05g001871	48.4426	-2.72848	0.726598	-3.75515	0.00017324	0.00379511
Capana10g000895	32.9373	-3.0048	0.80145	-3.7492	0.000177398	0.00387525
Capana02g001626	56.8958	-2.08815	0.557906	-3.74284	0.000181952	0.00395876
Capana10g000289	35.4248	-4.81025	1.28533	-3.74244	0.000182243	0.00395876
Capana07g002482	2352.65	2.6117	0.698715	3.73787	0.000185587	0.00402013
Capana08g001156	40.9959	-2.3038	0.620296	-3.71403	0.000203981	0.00436569
Capana12g002366	22.2759	-6.74105	1.82622	-3.69127	0.000223141	0.00473649
Capana00g000949	8.29481	-3.96285	1.07429	-3.68881	0.000225307	0.00477375
Capana01g000992	7.74839	-6.37143	1.73115	-3.68045	0.000232818	0.00491629
Capana10g002195	32.0642	-4.62217	1.26167	-3.66353	0.000248761	0.00519959
Capana07g001506	700.913	4.74143	1.29661	3.65679	0.000255392	0.00530956
Capana00g003127	17.5096	-2.27098	0.621291	-3.65526	0.000256922	0.00533659
Capana07g001520	70.7723	-2.15503	0.589678	-3.65459	0.000257596	0.00534342
Capana02g002987	32.6282	2.05151	0.561932	3.65082	0.000261407	0.00540078
Capana02g001420	336.54	-2.56111	0.701783	-3.64943	0.000262825	0.00542045
Capana04g000461	157.212	-2.25362	0.617587	-3.64907	0.000263192	0.0054232
Capana02g001292	78.1618	-2.45483	0.673013	-3.64751	0.00026479	0.0054513
Capana01g000070	33.3219	-3.98443	1.09283	-3.64597	0.000266381	0.00547919
Capana11g000407	71.2455	-2.86361	0.78593	-3.6436	0.000268854	0.00551543
Capana04g000951	1286.67	-2.33661	0.641494	-3.64245	0.000270053	0.00552441
Capana10g001604	28.8523	2.83804	0.78136	3.63218	0.000281041	0.00570501
Capana00g000884	63.6602	-2.57629	0.709435	-3.63147	0.000281813	0.00571569
Capana04g000537	102.254	-2.07755	0.572602	-3.62827	0.000285324	0.00577094
Capana03g001352	197.633	-2.03977	0.562465	-3.62648	0.000287315	0.00579692
Capana06g000600	63.7049	-4.91158	1.35537	-3.6238	0.000290311	0.00584723
Capana08g002183	37.5274	-4.9735	1.37255	-3.62355	0.000290589	0.00584776
Capana08g002510	22.6149	-3.54348	0.978467	-3.62146	0.00029294	0.00588489
Capana06g001678	271.675	2.34295	0.650619	3.6011	0.000316872	0.0063057
Capana09g000076	11.7699	-5.45671	1.51541	-3.60081	0.000317221	0.00630725
Capana00g000247	1882.62	-2.20081	0.61136	-3.59985	0.000318396	0.00632519
Capana02g001151	54.0817	-2.31917	0.644298	-3.59952	0.000318801	0.00632783
Capana07g000514	14.3013	-4.44696	1.23825	-3.59131	0.000329021	0.00650293
Capana06g002861	16.3166	-2.86436	0.798585	-3.58679	0.000334769	0.00658852
Capana01g000327	16.4428	-5.07512	1.41607	-3.58394	0.000338444	0.00664901
Capana02g000543	14.1624	-6.01154	1.67869	-3.58109	0.000342168	0.00670575
Capana10g000036	36.1	2.40409	0.671654	3.57936	0.000344436	0.00673882
Capana00g001247	17.1336	-3.32407	0.929869	-3.57478	0.000350527	0.00685223
Capana02g001800	61.2742	-2.53054	0.710543	-3.56142	0.000368857	0.00716835
Capana04g000745	10.78	-3.8415	1.07939	-3.55895	0.000372337	0.00721788
Capana03g002301	423.49	-3.07788	0.866809	-3.55082	0.000384035	0.00741373
Capana03g002371	30.6157	-4.65703	1.31319	-3.54634	0.000390617	0.00752597
Capana03g003995	3183.87	-2.61073	0.736227	-3.54609	0.000390992	0.00752597
Capana08g002425	35.9066	-3.43337	0.968511	-3.545	0.000392616	0.00754804
Capana01g002199	15.9269	-2.88726	0.816212	-3.53739	0.000404095	0.00773035
Capana12g001125	30.0645	-3.48307	0.985512	-3.53428	0.000408892	0.00780285
Capana04g000823	18.113	-3.67443	1.03972	-3.53405	0.000409248	0.00780324
Capana03g000259	104.564	2.53327	0.717894	3.52875	0.00041752	0.00792844
Capana09g000242	40.7522	-2.16227	0.613228	-3.52605	0.000421809	0.00797731
Capana00g003222	12.8067	-2.54629	0.722194	-3.52577	0.000422252	0.00797919
Capana05g002412	291.184	-2.82684	0.802178	-3.52396	0.000425152	0.00802095
Capana09g000592	18.6861	-2.95888	0.839873	-3.52301	0.000426677	0.00804319
Capana00g000410	14.2615	-5.54753	1.57521	-3.52178	0.000428662	0.00805448
Capana00g001352	20.2499	-3.38507	0.961147	-3.52191	0.000428452	0.00805448
Capana02g002517	146.19	-2.00144	0.569164	-3.51645	0.000437356	0.00819135
Capana00g004542	27.5888	-2.78814	0.794441	-3.50956	0.000448845	0.00835269
Capana01g004431	109.418	-2.65012	0.755876	-3.50602	0.000454855	0.00845775
Capana04g002666	18.6702	-2.2824	0.652232	-3.49937	0.000466352	0.00866461
Capana05g000800	62.3324	-2.80735	0.802305	-3.49911	0.000466817	0.00866631
Capana02g002586	64.6933	-2.19706	0.630859	-3.48265	0.000496476	0.00912941
Capana01g003704	16.9343	-3.54112	1.01691	-3.48225	0.000497227	0.009136
Capana01g000575	570.277	-2.0277	0.584354	-3.46999	0.000520483	0.00949946
Capana03g001837	92.1307	-3.17386	0.914977	-3.46879	0.000522808	0.00953068
Capana01g000278	40.2661	-3.37084	0.971863	-3.46844	0.000523499	0.0095358
Capana08g001081	72.7171	-4.58114	1.32244	-3.46416	0.000531893	0.00966094
Capana11g000251	26.2098	2.29361	0.66382	3.45517	0.000549948	0.00990119
Capana12g001028	54.7117	-2.22327	0.643737	-3.45369	0.000552964	0.00994779

## Sheet: CL6_vs_RL6
Geneid	baseMean	log2FoldChange	lfcSE	stat	pvalue	padj
Capana00g000688	1043.7	-5.97559	0.50323	-11.8745	1.60633e-32	3.81214e-28
Capana12g001697	3.5782	-32.1272	2.74909	-11.6865	1.49422e-31	1.77304e-27
Capana00g001149	32.6256	-23.7901	2.04495	-11.6336	2.78072e-31	2.19973e-27
Capana06g001506	3223.75	-3.74862	0.333334	-11.2458	2.42778e-29	1.4404e-25
Capana01g002323	9443.48	-3.1945	0.291202	-10.9701	5.3236e-28	2.5268e-24
Capana02g001090	1711.04	-4.03459	0.387189	-10.4202	2.0049e-25	7.93006e-22
Capana07g000255	240.36	-4.54156	0.444034	-10.228	1.48627e-24	5.03886e-21
Capana01g000283	11185.3	-2.71077	0.266706	-10.1639	2.87392e-24	7.63719e-21
Capana07g000461	2727.1	-2.78833	0.274357	-10.1631	2.89629e-24	7.63719e-21
Capana05g000569	1155.53	-4.88561	0.486885	-10.0344	1.07598e-23	2.55351e-20
Capana05g001759	479.683	-4.04854	0.406271	-9.96514	2.16574e-23	4.67249e-20
Capana08g001466	616.628	-2.54526	0.25628	-9.93154	3.03537e-23	6.00295e-20
Capana07g002471	96.444	-4.65189	0.487914	-9.53425	1.50973e-21	2.75608e-18
Capana11g001697	1923.66	-3.9478	0.415352	-9.50471	2.00611e-21	3.40065e-18
Capana02g001365	4741.5	-3.22018	0.341599	-9.4268	4.228e-21	6.68925e-18
Capana00g001109	3503.62	-6.58173	0.701333	-9.3846	6.31532e-21	9.36719e-18
Capana00g001113	2940.4	-6.24341	0.689557	-9.05424	1.3752e-19	1.91977e-16
Capana02g000475	135.681	-5.30055	0.587762	-9.01819	1.91224e-19	2.52119e-16
Capana07g001899	172.41	-4.06586	0.452444	-8.98644	2.55358e-19	3.18956e-16
Capana01g004472	617.565	-5.12946	0.572147	-8.96527	3.09527e-19	3.67285e-16
Capana02g002475	318.497	-5.65055	0.637181	-8.86805	7.44396e-19	8.38742e-16
Capana08g000842	1429.82	-4.29333	0.4844	-8.8632	7.77529e-19	8.38742e-16
Capana05g001891	405.06	-4.65376	0.526013	-8.84724	8.97135e-19	9.25687e-16
Capana09g000232	546.314	-2.59291	0.295966	-8.76084	1.93797e-18	1.91633e-15
Capana00g004469	1165.91	-4.0356	0.461932	-8.73634	2.40777e-18	2.28565e-15
Capana03g000062	202.274	-4.96755	0.569297	-8.72577	2.64384e-18	2.41321e-15
Capana07g000375	1030.68	-2.06803	0.239368	-8.63954	5.644e-18	4.81672e-15
Capana08g001236	4359.52	-2.22636	0.257718	-8.63875	5.68297e-18	4.81672e-15
Capana06g000814	600.32	-3.38071	0.397571	-8.5034	1.84121e-17	1.50675e-14
Capana12g002285	746.486	-4.47891	0.530725	-8.43923	3.19445e-17	2.4455e-14
Capana02g003073	822.96	-3.1974	0.379204	-8.43188	3.40163e-17	2.52274e-14
Capana04g001148	6727.5	-3.27341	0.391349	-8.36441	6.04163e-17	4.34485e-14
Capana02g002990	2735.65	-2.6204	0.314796	-8.32414	8.49418e-17	5.92894e-14
Capana02g002478	1140.59	-2.92881	0.355686	-8.23425	1.80688e-16	1.22517e-13
Capana09g001251	438.49	-3.95649	0.480772	-8.22944	1.8809e-16	1.23993e-13
Capana01g001931	522.42	-3.29311	0.407244	-8.08634	6.14862e-16	3.87163e-13
Capana02g003128	623.237	-5.48195	0.678012	-8.08534	6.1993e-16	3.87163e-13
Capana10g000499	1440.25	-2.74742	0.340675	-8.06463	7.34583e-16	4.47003e-13
Capana01g004425	460.699	-3.30384	0.410895	-8.0406	8.94015e-16	5.17482e-13
Capana10g001792	1293.72	-2.08855	0.259718	-8.04162	8.86551e-16	5.17482e-13
Capana03g001154	410.891	-4.28413	0.537643	-7.96837	1.60786e-15	8.87391e-13
Capana03g004566	363.778	-3.35385	0.422207	-7.94361	1.96385e-15	1.05923e-12
Capana03g000831	390.436	-2.90938	0.366671	-7.93459	2.11192e-15	1.11378e-12
Capana07g002106	322.716	-3.64532	0.459873	-7.92681	2.24845e-15	1.16e-12
Capana07g001980	665.684	-3.51098	0.443289	-7.9203	2.36929e-15	1.19634e-12
Capana06g001739	1345.37	-2.24049	0.28436	-7.87905	3.29874e-15	1.61754e-12
Capana09g002310	371.902	-2.96147	0.37594	-7.87751	3.33977e-15	1.61754e-12
Capana00g003042	281.102	-3.45234	0.438801	-7.86767	3.61318e-15	1.71496e-12
Capana05g001471	1094.09	-2.81869	0.359784	-7.83439	4.71121e-15	2.19228e-12
Capana00g002008	402.917	-3.45403	0.441021	-7.8319	4.80549e-15	2.19315e-12
Capana09g000936	506.769	-3.24726	0.417174	-7.78393	7.03049e-15	3.14807e-12
Capana12g002043	347.069	-3.99297	0.513322	-7.77868	7.32836e-15	3.22068e-12
Capana04g000551	790.138	-2.14272	0.276154	-7.75914	8.55049e-15	3.62357e-12
Capana05g000208	2723.58	2.65749	0.342864	7.75087	9.12653e-15	3.79984e-12
Capana02g002230	1325.12	-2.33243	0.301473	-7.73678	1.01968e-14	4.17224e-12
Capana11g000602	772.62	-3.67658	0.477996	-7.69165	1.45246e-14	5.84234e-12
Capana08g000700	214.208	-4.59186	0.59795	-7.67933	1.59929e-14	6.32572e-12
Capana02g003074	764.729	-3.1709	0.413341	-7.6714	1.70129e-14	6.5121e-12
Capana04g000463	367.394	-3.58856	0.467696	-7.67286	1.68207e-14	6.5121e-12
Capana03g003769	334.28	-5.3159	0.699071	-7.60423	2.866e-14	1.07962e-11
Capana08g001044	729.737	-3.18319	0.418916	-7.59863	2.99278e-14	1.10976e-11
Capana03g000473	488.41	-5.67801	0.748051	-7.5904	3.18929e-14	1.11728e-11
Capana03g002038	419.536	-3.51542	0.463148	-7.59028	3.19203e-14	1.11728e-11
Capana08g002014	1526.47	-3.08397	0.406154	-7.59311	3.12322e-14	1.11728e-11
Capana09g001606	177.653	-4.78064	0.629868	-7.58991	3.20138e-14	1.11728e-11
Capana02g000080	67.0112	-3.59155	0.475173	-7.55841	4.08038e-14	1.38337e-11
Capana12g000014	58.3224	-5.47743	0.725167	-7.55334	4.24251e-14	1.41807e-11
Capana09g001437	240.905	-2.21783	0.295562	-7.50378	6.20046e-14	2.04374e-11
Capana07g001288	2404.47	-2.52335	0.339049	-7.44242	9.88543e-14	3.21371e-11
Capana12g000777	189.273	-2.16525	0.294091	-7.36254	1.80445e-13	5.78692e-11
Capana10g000345	959.156	-3.71276	0.504625	-7.35746	1.87449e-13	5.93139e-11
Capana04g002367	79.1615	-3.80927	0.518082	-7.35265	1.94322e-13	5.99927e-11
Capana07g001181	167.316	2.57647	0.350425	7.35242	1.9465e-13	5.99927e-11
Capana10g000707	834.433	-2.04856	0.27933	-7.33382	2.23679e-13	6.80557e-11
Capana12g000026	8388.22	-2.25078	0.307557	-7.31823	2.51262e-13	7.54802e-11
Capana00g003966	203.759	-3.13828	0.429029	-7.31485	2.57669e-13	7.64374e-11
Capana00g003124	123.332	-2.9069	0.398636	-7.29213	3.05094e-13	8.89e-11
Capana07g000253	166.526	-2.30275	0.315826	-7.29122	3.07172e-13	8.89e-11
Capana01g003618	391.401	-4.03688	0.554792	-7.27638	3.42884e-13	9.80402e-11
Capana00g003839	353.592	-3.19627	0.440805	-7.25097	4.13788e-13	1.1629e-10
Capana03g000788	1469.8	-2.17767	0.300365	-7.25008	4.16511e-13	1.1629e-10
Capana00g000972	177.541	-4.57367	0.631365	-7.2441	4.35326e-13	1.17163e-10
Capana07g000439	322.834	-2.16677	0.299113	-7.244	4.35637e-13	1.17163e-10
Capana09g001859	161.659	-4.19568	0.579286	-7.24284	4.39386e-13	1.17163e-10
Capana10g002240	98.5659	-3.98051	0.549257	-7.24708	4.25863e-13	1.17163e-10
Capana05g001701	216.059	-3.44866	0.476289	-7.24069	4.46395e-13	1.17709e-10
Capana06g002581	261.847	-3.16107	0.437205	-7.23018	4.8236e-13	1.25795e-10
Capana08g001589	148.317	-3.49883	0.484026	-7.22859	4.8802e-13	1.25888e-10
Capana00g004275	808.389	-3.26552	0.455393	-7.17078	7.45714e-13	1.86287e-10
Capana03g001484	669.406	-2.75059	0.383742	-7.1678	7.62114e-13	1.87054e-10
Capana03g000318	353.196	-2.41927	0.338467	-7.14775	8.82127e-13	2.11461e-10
Capana08g000827	1226.15	-2.64541	0.371563	-7.11969	1.08166e-12	2.54158e-10
Capana00g000138	318.917	-3.74206	0.52624	-7.11092	1.15269e-12	2.68192e-10
Capana09g000194	192.636	2.56898	0.36136	7.1092	1.16714e-12	2.68918e-10
Capana01g002376	42.7898	-5.07389	0.716353	-7.08294	1.41123e-12	3.22032e-10
Capana01g001779	365.554	-5.34808	0.757016	-7.06468	1.60981e-12	3.60415e-10
Capana04g002257	298.224	-2.36663	0.335939	-7.04483	1.85689e-12	4.08258e-10
Capana08g000014	112.244	-3.00285	0.426253	-7.04475	1.85791e-12	4.08258e-10
Capana07g001777	1395.9	2.6051	0.370831	7.02503	2.14019e-12	4.65973e-10
Capana00g000573	213.085	-3.81603	0.544057	-7.01403	2.3155e-12	4.86295e-10
Capana03g004524	465.401	-3.30573	0.471296	-7.01412	2.31393e-12	4.86295e-10
Capana01g000288	1242.86	-3.32475	0.477046	-6.96945	3.18182e-12	6.56618e-10
Capana00g003114	423.876	-3.31838	0.47629	-6.96714	3.23456e-12	6.61747e-10
Capana09g000318	993.699	-2.0348	0.292343	-6.9603	3.3955e-12	6.88736e-10
Capana02g003377	91.2639	-3.10626	0.446499	-6.95694	3.47745e-12	6.99381e-10
Capana00g000637	1196.85	-5.98089	0.861088	-6.94574	3.76478e-12	7.50805e-10
Capana00g002164	622.179	-3.49838	0.505309	-6.92325	4.41389e-12	8.70554e-10
Capana08g002431	310.593	-7.79501	1.12605	-6.92246	4.43861e-12	8.70554e-10
Capana03g004521	1716.69	-2.09924	0.303974	-6.906	4.98508e-12	9.6972e-10
Capana01g004429	146.599	-4.83298	0.702553	-6.87917	6.02035e-12	1.16159e-09
Capana00g003663	192.691	-3.09178	0.452424	-6.83382	8.26856e-12	1.55738e-09
Capana08g002323	251.693	-3.66639	0.537696	-6.81869	9.18718e-12	1.71677e-09
Capana08g002192	1099.85	-2.91923	0.428234	-6.81691	9.30198e-12	1.71996e-09
Capana10g001329	364.706	-4.64678	0.681728	-6.81618	9.34919e-12	1.71996e-09
Capana08g000629	75.461	-5.00061	0.733833	-6.81437	9.46757e-12	1.72057e-09
Capana11g000046	2062.06	-2.45952	0.360956	-6.81392	9.4975e-12	1.72057e-09
Capana00g002647	193.741	-2.47781	0.364077	-6.80572	1.00545e-11	1.80768e-09
Capana00g004561	420.279	-7.54403	1.11041	-6.79391	1.09134e-11	1.94734e-09
Capana03g001831	566.463	-3.76582	0.554883	-6.78668	1.14743e-11	2.0171e-09
Capana09g001032	708.515	2.1442	0.316045	6.78448	1.16504e-11	2.03299e-09
Capana01g000284	1538.65	-2.0316	0.299808	-6.77633	1.23266e-11	2.10653e-09
Capana02g000496	266.476	-4.66232	0.687991	-6.77671	1.22942e-11	2.10653e-09
Capana09g002311	62.9524	-7.5303	1.11137	-6.77571	1.23793e-11	2.10653e-09
Capana10g002081	772.655	-3.40499	0.50257	-6.77516	1.24269e-11	2.10653e-09
Capana06g001437	337.153	-3.32346	0.491446	-6.76261	1.35532e-11	2.28116e-09
Capana02g002117	232.84	-3.02069	0.448262	-6.73866	1.59849e-11	2.67151e-09
Capana05g000020	2935.62	-3.33042	0.49596	-6.71509	1.87948e-11	3.09749e-09
Capana08g002306	5282.42	-2.29635	0.341924	-6.71596	1.86826e-11	3.09749e-09
Capana09g000252	87.825	-3.21588	0.480065	-6.69884	2.10082e-11	3.4384e-09
Capana08g002330	3507.75	-2.17942	0.325539	-6.69481	2.15957e-11	3.51034e-09
Capana10g002248	733.041	-2.93944	0.439768	-6.68407	2.32394e-11	3.75181e-09
Capana10g000110	170.226	2.49839	0.373989	6.68038	2.38324e-11	3.79591e-09
Capana02g002389	258.109	-3.22402	0.483969	-6.66164	2.70793e-11	4.2843e-09
Capana02g003618	184.32	-2.68233	0.404922	-6.6243	3.48887e-11	5.4833e-09
Capana02g001492	825.651	-3.03831	0.458869	-6.6213	3.56053e-11	5.55911e-09
Capana03g003830	612.484	-3.2844	0.496287	-6.61794	3.6423e-11	5.63119e-09
Capana08g000841	168.205	-5.14683	0.777764	-6.61746	3.65415e-11	5.63119e-09
Capana03g004562	420.367	-2.92365	0.442448	-6.6079	3.8982e-11	5.96852e-09
Capana10g000467	4844.94	-2.57834	0.39048	-6.603	4.02907e-11	6.12935e-09
Capana04g001261	330.014	-3.37305	0.514923	-6.55059	5.73097e-11	8.60807e-09
Capana08g002472	2143.96	-6.65192	1.0193	-6.52598	6.7559e-11	1.00207e-08
Capana03g001852	265.093	-5.14775	0.789488	-6.52037	7.01352e-11	1.03382e-08
Capana12g002365	337.384	-4.82407	0.740125	-6.51791	7.12938e-11	1.04441e-08
Capana00g003489	4902.78	2.97327	0.457156	6.50384	7.82937e-11	1.13992e-08
Capana08g000683	60.551	-6.95485	1.07186	-6.48857	8.66555e-11	1.25397e-08
Capana08g002322	123.767	-3.08672	0.476101	-6.48332	8.97263e-11	1.29054e-08
Capana02g001089	862.494	-4.21638	0.65057	-6.48105	9.10856e-11	1.30219e-08
Capana01g000716	2002.01	-3.57828	0.552332	-6.47849	9.26468e-11	1.31658e-08
Capana02g002450	128.894	-2.18896	0.338969	-6.45769	1.06314e-10	1.49292e-08
Capana00g000438	231.454	-2.74106	0.424923	-6.45072	1.11321e-10	1.55404e-08
Capana03g003736	394.732	-2.53654	0.393698	-6.44287	1.17236e-10	1.62671e-08
Capana11g000230	140.138	-3.48351	0.540749	-6.44202	1.17897e-10	1.62671e-08
Capana01g002944	450.606	3.04054	0.473141	6.4263	1.30745e-10	1.78151e-08
Capana03g002331	186.84	-2.00036	0.311312	-6.42558	1.31369e-10	1.78151e-08
Capana00g001334	611.095	-5.37087	0.836335	-6.42192	1.34568e-10	1.81452e-08
Capana02g001094	354.99	-3.86903	0.603082	-6.41543	1.40423e-10	1.88119e-08
Capana07g001878	569.647	-2.09703	0.32691	-6.4147	1.41097e-10	1.88119e-08
Capana12g002446	667.958	-4.66468	0.728473	-6.40336	1.51996e-10	2.01518e-08
Capana02g002250	125.521	-3.17173	0.49571	-6.39836	1.57051e-10	2.07063e-08
Capana01g001458	135.016	-3.85066	0.601981	-6.39665	1.58819e-10	2.08237e-08
Capana03g000416	24.145	-9.64275	1.5079	-6.39483	1.60725e-10	2.09578e-08
Capana04g000600	338.931	2.14558	0.335883	6.38789	1.68194e-10	2.18119e-08
Capana02g003265	98.1228	-2.42626	0.379957	-6.38561	1.70716e-10	2.20186e-08
Capana01g003965	729.591	-2.71451	0.425674	-6.37698	1.80619e-10	2.30757e-08
Capana03g004014	1918.96	-2.55868	0.401813	-6.36784	1.91712e-10	2.433e-08
Capana03g001614	540.593	-3.22094	0.506747	-6.35612	2.06912e-10	2.61193e-08
Capana01g000575	570.277	-3.67286	0.578301	-6.35111	2.13767e-10	2.68419e-08
Capana11g000342	898.05	-3.68863	0.581427	-6.3441	2.23733e-10	2.77992e-08
Capana07g001045	644.371	-2.78532	0.439576	-6.33637	2.35241e-10	2.89262e-08
Capana10g001341	436.855	-2.52911	0.399624	-6.32873	2.47179e-10	3.00824e-08
Capana04g000629	419.258	-2.02003	0.319258	-6.32726	2.49556e-10	3.02167e-08
Capana08g000767	97.6708	-4.19898	0.665659	-6.30801	2.8265e-10	3.405e-08
Capana00g003012	98.0808	-3.97025	0.631804	-6.28399	3.29989e-10	3.93532e-08
Capana09g001742	157.332	-5.54042	0.882398	-6.27882	3.41151e-10	4.0481e-08
Capana00g001470	260.481	-3.49441	0.557424	-6.26885	3.63717e-10	4.27313e-08
Capana08g002054	120.525	-2.77801	0.443124	-6.26914	3.63044e-10	4.27313e-08
Capana08g000876	169.624	-4.22262	0.673897	-6.26598	3.70488e-10	4.33124e-08
Capana08g000935	3984.53	2.07789	0.331922	6.26018	3.84544e-10	4.47353e-08
Capana07g002177	124.176	2.74455	0.439113	6.25022	4.09879e-10	4.745e-08
Capana00g000697	35.9185	-3.62428	0.580159	-6.24705	4.18282e-10	4.81877e-08
Capana08g000980	190.04	-7.10801	1.14279	-6.21989	4.97501e-10	5.70371e-08
Capana02g002865	75.4911	-4.64061	0.747073	-6.21173	5.24052e-10	5.97502e-08
Capana09g001762	89.1081	-4.16772	0.672514	-6.19723	5.74658e-10	6.4634e-08
Capana03g000547	688.678	-2.41902	0.39058	-6.19342	5.88733e-10	6.59047e-08
Capana00g000663	454.641	-4.34374	0.701867	-6.18884	6.06096e-10	6.75299e-08
Capana07g000027	1748.54	-2.37248	0.383902	-6.1799	6.41432e-10	7.08022e-08
Capana01g004441	815.709	-3.28528	0.531906	-6.17643	6.55678e-10	7.20396e-08
Capana06g001110	1274.69	-2.05216	0.332586	-6.17031	6.81558e-10	7.4196e-08
Capana06g000284	491.262	-3.15327	0.511558	-6.16405	7.09056e-10	7.66444e-08
Capana11g000442	129.897	-2.94832	0.478513	-6.16143	7.20926e-10	7.70677e-08
Capana10g000278	85.1726	-3.41466	0.555753	-6.14421	8.03631e-10	8.47634e-08
Capana00g002502	210.596	-2.62634	0.42751	-6.14334	8.08064e-10	8.48538e-08
Capana02g003661	128.486	-8.04483	1.31162	-6.13353	8.595e-10	8.98575e-08
Capana12g001698	3.19451	-25.3571	4.13626	-6.13046	8.76276e-10	9.12096e-08
Capana02g001615	233.179	-3.10055	0.505847	-6.12941	8.82064e-10	9.14111e-08
Capana12g002433	436.953	-4.77737	0.782604	-6.10446	1.03151e-09	1.04614e-07
Capana12g000797	562.873	-2.12552	0.349107	-6.08844	1.14016e-09	1.14653e-07
Capana09g001623	69.5717	-3.11884	0.512636	-6.08392	1.17281e-09	1.16946e-07
Capana12g002356	100.044	-3.07388	0.505526	-6.08057	1.19755e-09	1.18913e-07
Capana00g003664	100.854	-2.41565	0.397547	-6.07639	1.22921e-09	1.21044e-07
Capana02g001851	369.241	-4.69926	0.775269	-6.06146	1.34889e-09	1.31736e-07
Capana01g004122	115.775	2.10088	0.347076	6.05308	1.42101e-09	1.38211e-07
Capana00g004478	879.301	-3.56551	0.590053	-6.0427	1.51556e-09	1.46805e-07
Capana05g000777	188.945	-6.95506	1.15157	-6.03964	1.5446e-09	1.4901e-07
Capana01g001351	167.264	-2.14066	0.355922	-6.01441	1.80543e-09	1.72074e-07
Capana04g001453	1673.44	-3.54263	0.589341	-6.01117	1.84184e-09	1.74842e-07
Capana08g001234	744.762	-2.8341	0.471559	-6.01007	1.85447e-09	1.7534e-07
Capana00g000229	216.71	-2.58841	0.431579	-5.99753	2.00344e-09	1.88673e-07
Capana10g002082	403.665	-2.76473	0.461215	-5.99447	2.04155e-09	1.91502e-07
Capana08g002492	776.125	-5.4662	0.913123	-5.98627	2.1471e-09	2.0061e-07
Capana06g001182	1015.84	-2.46379	0.411932	-5.98106	2.21686e-09	2.05509e-07
Capana04g000034	352.273	-2.15693	0.361201	-5.97156	2.34994e-09	2.16999e-07
Capana11g001970	121.92	-5.00459	0.838317	-5.9698	2.37542e-09	2.18501e-07
Capana00g003520	58.4972	-4.14419	0.694688	-5.96554	2.43826e-09	2.22556e-07
Capana11g000058	344.252	-2.77303	0.465677	-5.95484	2.60325e-09	2.36706e-07
Capana08g002333	516.332	-2.23568	0.375973	-5.94639	2.74115e-09	2.47349e-07
Capana08g001410	199.24	-3.60246	0.606149	-5.94318	2.7954e-09	2.50341e-07
Capana00g000441	788.919	2.00701	0.338349	5.93178	2.9967e-09	2.65365e-07
Capana01g002771	79.0977	-4.05419	0.683956	-5.92756	3.07465e-09	2.70563e-07
Capana08g002427	234.229	-8.36695	1.41158	-5.92737	3.0782e-09	2.70563e-07
Capana03g002158	1748.52	-2.60429	0.439494	-5.92565	3.11056e-09	2.72398e-07
Capana10g000100	534.59	-2.05528	0.347186	-5.91982	3.22295e-09	2.81202e-07
Capana05g001955	72.1971	-3.93338	0.666993	-5.89718	3.69756e-09	3.19573e-07
Capana08g002793	802.36	-2.58545	0.43844	-5.89694	3.70313e-09	3.19573e-07
Capana00g000829	910.474	-2.76828	0.4704	-5.88495	3.98169e-09	3.42368e-07
Capana00g002103	385.337	-2.02141	0.343588	-5.88324	4.02323e-09	3.44691e-07
Capana01g001780	238.193	-4.03111	0.685822	-5.87779	4.1579e-09	3.54947e-07
Capana03g004262	54.6433	-6.72832	1.14605	-5.87088	4.33478e-09	3.67403e-07
Capana00g002088	622.801	-2.88739	0.492022	-5.86841	4.39986e-09	3.71593e-07
Capana00g003808	183.614	-2.45586	0.41884	-5.86348	4.53262e-09	3.81447e-07
Capana08g002430	154.234	-6.31093	1.07751	-5.85697	4.714e-09	3.93918e-07
Capana01g000280	73.4334	-3.25777	0.557554	-5.84298	5.1275e-09	4.26968e-07
Capana02g003359	576.849	-3.45843	0.593186	-5.83026	5.53416e-09	4.57619e-07
Capana10g002350	185.543	-2.66967	0.457876	-5.83055	5.52457e-09	4.57619e-07
Capana06g001952	213.519	-2.15721	0.370374	-5.82442	5.73124e-09	4.70636e-07
Capana08g000691	97.5563	-2.58005	0.443154	-5.82201	5.81447e-09	4.75824e-07
Capana09g001638	31.0651	-7.83135	1.3471	-5.81348	6.11855e-09	4.97279e-07
Capana09g001764	2119.37	-2.45042	0.422056	-5.80592	6.40129e-09	5.16719e-07
Capana07g002280	530.579	-2.58073	0.444922	-5.80042	6.61505e-09	5.32164e-07
Capana01g001108	43.6327	-3.42853	0.591442	-5.79691	6.75488e-09	5.41577e-07
Capana03g001830	27.966	-9.0884	1.56902	-5.79239	6.93898e-09	5.54464e-07
Capana06g001967	150.748	-3.02378	0.52355	-5.77554	7.67077e-09	6.10882e-07
Capana06g001517	238.064	-2.65899	0.463256	-5.73978	9.47984e-09	7.49918e-07
Capana01g001874	817.771	-4.81028	0.838261	-5.7384	9.5577e-09	7.51915e-07
Capana00g001244	34.5834	-7.90926	1.37897	-5.73563	9.71533e-09	7.60938e-07
Capana04g000658	1254.1	-2.27493	0.396998	-5.73033	1.00238e-08	7.82517e-07
Capana01g003963	554.749	-3.78609	0.660851	-5.72911	1.00957e-08	7.85541e-07
Capana05g001674	16.4109	-8.15395	1.42677	-5.71499	1.09713e-08	8.45358e-07
Capana10g000271	316.097	-2.44689	0.428743	-5.70712	1.14901e-08	8.82466e-07
Capana03g001926	204.701	-2.74815	0.484303	-5.67444	1.39139e-08	1.04166e-06
Capana08g002648	103.581	2.95581	0.521564	5.66721	1.45138e-08	1.08315e-06
Capana00g003817	111.348	-2.46358	0.43542	-5.65793	1.53206e-08	1.13977e-06
Capana08g001759	2547.68	4.59121	0.812628	5.64983	1.60608e-08	1.19111e-06
Capana01g000175	140.601	-2.49707	0.44258	-5.64207	1.68022e-08	1.24221e-06
Capana12g002664	91.7008	-2.8386	0.503856	-5.63375	1.76331e-08	1.29157e-06
Capana00g002054	9843.34	-3.08708	0.548105	-5.63228	1.77842e-08	1.29863e-06
Capana00g000741	70.9257	-7.45427	1.32404	-5.62993	1.80286e-08	1.30843e-06
Capana02g002654	367.999	-4.98496	0.885613	-5.62882	1.81446e-08	1.30883e-06
Capana00g001762	21.894	-7.85943	1.39724	-5.62497	1.85542e-08	1.3303e-06
Capana07g000070	726.012	-2.18107	0.387889	-5.62292	1.87756e-08	1.34212e-06
Capana09g002337	459.858	-4.07566	0.726341	-5.61122	2.00905e-08	1.42712e-06
Capana10g000468	2573.87	-2.15256	0.383648	-5.61075	2.01452e-08	1.42712e-06
Capana05g000415	4379.26	-5.66134	1.00969	-5.60699	2.05871e-08	1.45409e-06
Capana11g000250	47.9055	3.57339	0.639135	5.59097	2.25801e-08	1.59012e-06
Capana03g002072	26.8035	-7.59283	1.35848	-5.58921	2.28105e-08	1.59687e-06
Capana02g001405	288.351	-3.99221	0.714443	-5.58787	2.29872e-08	1.5998e-06
Capana12g002047	42.7201	-4.28284	0.7664	-5.58826	2.29351e-08	1.5998e-06
Capana07g001979	70.174	-6.12442	1.09912	-5.57208	2.5171e-08	1.74157e-06
Capana02g002900	407.694	-2.11179	0.37935	-5.56686	2.59365e-08	1.78932e-06
Capana03g000440	152.909	-2.19484	0.39478	-5.55966	2.70303e-08	1.85937e-06
Capana12g000958	109.906	-3.70692	0.667084	-5.55691	2.74597e-08	1.88108e-06
Capana00g004856	30.913	-2.95369	0.532	-5.55205	2.82336e-08	1.92181e-06
Capana11g001057	144.131	-2.72217	0.490472	-5.55011	2.8549e-08	1.93578e-06
Capana11g000407	71.2455	-5.76996	1.0405	-5.54536	2.93352e-08	1.98342e-06
Capana11g000722	143.347	2.76688	0.499233	5.54226	2.98588e-08	2.00739e-06
Capana00g000113	53.5598	-2.73929	0.49456	-5.53884	3.04479e-08	2.03547e-06
Capana00g000668	511.695	-2.42387	0.437613	-5.53884	3.04474e-08	2.03547e-06
Capana00g000476	61.4065	-2.85864	0.516715	-5.53235	3.15974e-08	2.10638e-06
Capana06g000176	313.753	-3.0027	0.544605	-5.51353	3.51701e-08	2.33145e-06
Capana00g003858	200.295	-3.34493	0.606838	-5.51206	3.54653e-08	2.34446e-06
Capana03g004303	956.853	2.08007	0.377455	5.51077	3.57267e-08	2.35518e-06
Capana01g000661	545.798	-2.96686	0.538908	-5.50533	3.68482e-08	2.42238e-06
Capana04g001789	363.504	-3.90034	0.708808	-5.50267	3.74077e-08	2.4486e-06
Capana06g001041	878.291	6.97951	1.26843	5.50246	3.74533e-08	2.4486e-06
Capana08g000853	561.432	-2.13322	0.38821	-5.49501	3.90684e-08	2.54019e-06
Capana12g002529	27.6807	-6.07149	1.10535	-5.4928	3.95605e-08	2.56516e-06
Capana02g000476	236.649	-2.09975	0.382759	-5.48581	4.11573e-08	2.63985e-06
Capana08g001341	61.2881	-3.51743	0.641363	-5.48431	4.15085e-08	2.6552e-06
Capana12g000013	58.0622	-3.75017	0.686337	-5.46404	4.65426e-08	2.94546e-06
Capana07g001399	78.775	-4.07093	0.745596	-5.45997	4.76224e-08	3.00578e-06
Capana05g002266	4563.95	-2.51598	0.461391	-5.45302	4.95206e-08	3.10905e-06
Capana02g001298	102.624	-2.73498	0.502557	-5.44213	5.26466e-08	3.27929e-06
Capana10g000324	56.8801	-4.33287	0.797364	-5.43399	5.51085e-08	3.40622e-06
Capana00g000447	216.17	-4.99408	0.921957	-5.41683	6.06652e-08	3.7395e-06
Capana02g002482	2658.39	-3.30438	0.610156	-5.41564	6.10704e-08	3.75473e-06
Capana03g000932	61.8442	-4.63271	0.856129	-5.41123	6.25942e-08	3.82857e-06
Capana02g000680	53.1351	-3.21596	0.595634	-5.39923	6.69281e-08	4.07266e-06
Capana09g001866	62.7145	-2.59934	0.482373	-5.38866	7.09862e-08	4.30855e-06
Capana00g003860	88.0312	-2.07249	0.384736	-5.38679	7.17275e-08	4.34244e-06
Capana01g003125	219.584	-3.27657	0.609075	-5.37959	7.46577e-08	4.50834e-06
Capana00g003098	47.0928	-3.62642	0.674372	-5.37748	7.55372e-08	4.54987e-06
Capana08g001340	86.057	-2.99126	0.556353	-5.37655	7.59284e-08	4.56186e-06
Capana09g000437	333.526	-2.05732	0.383643	-5.36261	8.20299e-08	4.90361e-06
Capana12g000031	2055.94	-2.03905	0.380528	-5.35847	8.39278e-08	4.99191e-06
Capana02g001413	426.883	-4.90536	0.916234	-5.35383	8.61127e-08	5.09633e-06
Capana05g001092	62.9234	-4.66742	0.872052	-5.35223	8.68776e-08	5.1288e-06
Capana08g002474	823.074	-5.51095	1.03036	-5.34858	8.86473e-08	5.20737e-06
Capana02g001200	263.918	-2.78734	0.521304	-5.34687	8.94907e-08	5.24393e-06
Capana07g000311	67.3762	-2.48305	0.464481	-5.34585	8.99916e-08	5.24737e-06
Capana01g002104	410.017	-2.14981	0.402368	-5.3429	9.14732e-08	5.32069e-06
Capana03g001834	149.831	-3.53524	0.662191	-5.3387	9.36157e-08	5.432e-06
Capana01g001869	32.497	-4.12018	0.775503	-5.31291	1.07891e-07	6.18468e-06
Capana07g001866	151.252	-4.16687	0.785634	-5.30383	1.134e-07	6.44051e-06
Capana00g001247	17.1336	-4.55571	0.859884	-5.29805	1.17047e-07	6.61371e-06
Capana03g000007	195.948	-3.75561	0.709624	-5.29239	1.20726e-07	6.74132e-06
Capana06g000664	112.71	-3.75723	0.709884	-5.29274	1.20496e-07	6.74132e-06
Capana12g002686	152.287	-2.18852	0.413465	-5.29313	1.20241e-07	6.74132e-06
Capana08g001822	192.591	-2.03546	0.384657	-5.29161	1.21246e-07	6.75448e-06
Capana05g001954	139.288	-3.2411	0.613354	-5.28422	1.2624e-07	7.01623e-06
Capana08g000593	223.697	2.13336	0.404655	5.27205	1.34911e-07	7.47268e-06
Capana10g001821	272.974	-2.63888	0.501142	-5.26574	1.39624e-07	7.68805e-06
Capana06g000459	104.879	-2.29846	0.437539	-5.25314	1.49527e-07	8.15762e-06
Capana02g002657	155.019	-2.46131	0.469023	-5.24773	1.53984e-07	8.36236e-06
Capana03g003899	126.641	-2.03074	0.387011	-5.24724	1.54395e-07	8.36339e-06
Capana10g002413	158.054	-2.21357	0.42401	-5.22055	1.78388e-07	9.53494e-06
Capana02g002746	821.388	2.08934	0.401144	5.20845	1.90425e-07	1.01326e-05
Capana04g000049	43.1132	-3.78164	0.726134	-5.20791	1.90984e-07	1.01397e-05
Capana07g002485	57.5815	-3.10986	0.59836	-5.19731	2.02194e-07	1.0687e-05
Capana00g002491	709.979	-2.49683	0.481032	-5.19058	2.09644e-07	1.09931e-05
Capana02g002122	105.939	-3.10054	0.597555	-5.18871	2.11751e-07	1.10689e-05
Capana10g000713	30.1785	-4.12291	0.795655	-5.18178	2.19773e-07	1.1463e-05
Capana12g000417	99.6526	2.3119	0.446265	5.18056	2.21225e-07	1.15134e-05
Capana03g001352	197.633	-2.4706	0.477314	-5.17605	2.26632e-07	1.17433e-05
Capana05g000086	243.367	-2.57293	0.497394	-5.17281	2.30602e-07	1.18726e-05
Capana00g002019	41.5931	-3.313	0.641051	-5.16807	2.36522e-07	1.20973e-05
Capana05g001156	214.647	-3.39417	0.658048	-5.15794	2.49688e-07	1.27432e-05
Capana12g002510	377.486	-3.7173	0.721279	-5.15376	2.5531e-07	1.30022e-05
Capana02g001800	61.2742	-4.58172	0.890605	-5.1445	2.68233e-07	1.35729e-05
Capana00g003127	17.5096	-5.76524	1.12405	-5.12897	2.91328e-07	1.4679e-05
Capana03g003724	52.4758	-3.56806	0.69624	-5.12475	2.97925e-07	1.49796e-05
Capana01g004210	254.035	-2.68688	0.525359	-5.11436	3.14804e-07	1.56953e-05
Capana03g003995	3183.87	-3.76924	0.736954	-5.11462	3.14377e-07	1.56953e-05
Capana00g002127	1629.78	3.23203	0.632573	5.10934	3.23289e-07	1.60845e-05
Capana00g001450	1088.86	-4.99621	0.980777	-5.09414	3.50332e-07	1.7285e-05
Capana01g004230	467.227	-2.65301	0.521318	-5.08903	3.59899e-07	1.77202e-05
Capana00g003668	14.4781	-7.0428	1.38531	-5.08393	3.69712e-07	1.80907e-05
Capana01g000278	40.2661	-7.11761	1.40217	-5.07615	3.85157e-07	1.87306e-05
Capana09g000181	625.769	-2.03632	0.40208	-5.06447	4.09537e-07	1.97945e-05
Capana10g000403	80.1426	-2.0741	0.410072	-5.05789	4.23928e-07	2.0407e-05
Capana08g002028	51.5818	-2.39997	0.474761	-5.05511	4.30153e-07	2.06648e-05
Capana10g001519	792.858	-2.00863	0.397748	-5.05002	4.41764e-07	2.1137e-05
Capana02g002320	1238.26	-3.0802	0.610048	-5.0491	4.43889e-07	2.11959e-05
Capana08g000429	105.193	-3.08096	0.610665	-5.04526	4.52912e-07	2.15833e-05
Capana07g002091	15.9185	-8.11204	1.6106	-5.03665	4.73746e-07	2.2441e-05
Capana00g005078	58.2753	-6.60598	1.31351	-5.02927	4.92362e-07	2.32764e-05
Capana11g001561	193.665	-2.20573	0.439493	-5.0188	5.19958e-07	2.43866e-05
Capana02g001434	167.451	-3.54141	0.707542	-5.00523	5.57951e-07	2.60143e-05
Capana00g001171	122.262	2.10954	0.422045	4.99839	5.78115e-07	2.6849e-05
Capana00g002650	57.68	-2.45604	0.491345	-4.99861	5.77457e-07	2.6849e-05
Capana03g002163	299.523	-4.09765	0.825446	-4.96416	6.89986e-07	3.14899e-05
Capana11g002198	279.943	-2.80595	0.565224	-4.96432	6.89416e-07	3.14899e-05
Capana11g002131	103.055	-2.38394	0.480673	-4.95959	7.06436e-07	3.21171e-05
Capana03g002301	423.49	-4.19979	0.848578	-4.94921	7.45137e-07	3.3683e-05
Capana03g004445	958.687	-2.92359	0.590694	-4.94941	7.44386e-07	3.3683e-05
Capana07g000998	24.4735	-4.46036	0.901173	-4.94951	7.44022e-07	3.3683e-05
Capana12g002157	31.0572	-5.72574	1.15786	-4.94513	7.6095e-07	3.42673e-05
Capana03g004013	4078.69	-2.12252	0.429308	-4.94405	7.65162e-07	3.43917e-05
Capana01g001421	256.678	-2.50245	0.506782	-4.93793	7.89575e-07	3.51561e-05
Capana03g000656	935.724	2.29304	0.46433	4.93839	7.87705e-07	3.51561e-05
Capana02g001141	108.742	-4.95367	1.00343	-4.93671	7.94504e-07	3.53093e-05
Capana02g001401	141.267	-8.71582	1.76568	-4.93625	7.96379e-07	3.53265e-05
Capana08g001562	288.606	-2.06047	0.417535	-4.93484	8.02151e-07	3.55161e-05
Capana08g001588	468.438	-2.50195	0.507254	-4.93234	8.12503e-07	3.59075e-05
Capana04g000968	218.188	-3.12886	0.634812	-4.9288	8.27368e-07	3.63613e-05
Capana00g001963	198.991	-4.74079	0.962305	-4.92649	8.37179e-07	3.66006e-05
Capana05g002512	63.4968	-3.1631	0.642042	-4.92663	8.36612e-07	3.66006e-05
Capana12g002421	164.965	-2.02853	0.413231	-4.90896	9.15623e-07	3.97977e-05
Capana09g000445	48.5634	2.29539	0.468447	4.9	9.58356e-07	4.14275e-05
Capana09g000515	37.9261	-5.16317	1.05398	-4.89876	9.6443e-07	4.16143e-05
Capana01g000502	200.23	-3.08881	0.630699	-4.89744	9.70953e-07	4.18197e-05
Capana04g001159	115.109	-3.86671	0.789852	-4.89548	9.80647e-07	4.21208e-05
Capana10g001258	43.0163	-6.9008	1.41039	-4.89284	9.93896e-07	4.25761e-05
Capana06g000529	49.2163	-2.65381	0.542947	-4.88778	1.01977e-06	4.35273e-05
Capana12g002432	454.422	-4.05406	0.829972	-4.88457	1.03655e-06	4.40849e-05
Capana05g000255	26.2166	-6.49862	1.33235	-4.87755	1.0741e-06	4.55187e-05
Capana04g000931	57.9476	-4.5785	0.940203	-4.86969	1.11772e-06	4.72828e-05
Capana01g003126	14.499	-7.37329	1.51467	-4.86792	1.12781e-06	4.75402e-05
Capana09g001123	30.1236	-3.14011	0.645169	-4.86711	1.13241e-06	4.76494e-05
Capana03g003347	217.165	-2.69502	0.553769	-4.86669	1.13483e-06	4.76668e-05
Capana04g000788	1278.74	-2.29984	0.473422	-4.85791	1.18631e-06	4.97411e-05
Capana03g003586	102.488	-2.16181	0.445845	-4.84879	1.24215e-06	5.17171e-05
Capana02g003546	16359.3	-2.88973	0.596138	-4.84742	1.25078e-06	5.19852e-05
Capana00g001449	207.86	-5.23136	1.07932	-4.84688	1.25417e-06	5.2035e-05
Capana07g001739	30.0536	-4.41819	0.913379	-4.83719	1.31686e-06	5.43509e-05
Capana02g003003	34.2934	-4.27605	0.884895	-4.83227	1.34984e-06	5.54229e-05
Capana07g002334	2024.21	2.20076	0.455401	4.83258	1.34778e-06	5.54229e-05
Capana01g001644	2156.89	3.2358	0.670488	4.82603	1.39283e-06	5.67948e-05
Capana00g001355	3709.14	-2.27388	0.471444	-4.82322	1.4126e-06	5.75024e-05
Capana07g002219	62.2841	-2.72726	0.56613	-4.81737	1.45462e-06	5.90104e-05
Capana10g000291	48.1459	-2.8962	0.601785	-4.81269	1.48912e-06	6.03066e-05
Capana05g001948	311.919	-2.41334	0.50156	-4.81167	1.49674e-06	6.05122e-05
Capana06g001065	35.0018	-2.69443	0.560992	-4.80298	1.56325e-06	6.25617e-05
Capana09g001860	64.0112	-3.69993	0.772796	-4.78772	1.68686e-06	6.70639e-05
Capana02g001991	110.276	2.33102	0.487609	4.78052	1.74841e-06	6.91555e-05
Capana05g000978	76.4824	-2.81945	0.589883	-4.77967	1.75582e-06	6.93329e-05
Capana03g003725	18.5323	-3.0444	0.637191	-4.77784	1.77187e-06	6.98506e-05
Capana03g003790	972.21	6.0241	1.26142	4.77566	1.79117e-06	7.04942e-05
Capana10g001683	62.7982	-2.97398	0.622966	-4.77391	1.80687e-06	7.09942e-05
Capana10g000484	84.5856	-4.69778	0.985094	-4.76887	1.85265e-06	7.23141e-05
Capana02g000492	214.87	-2.46962	0.51872	-4.76098	1.9265e-06	7.49505e-05
Capana03g000714	84.0215	-3.64128	0.765817	-4.75476	1.98679e-06	7.69178e-05
Capana07g001600	775.707	-2.65613	0.559341	-4.74868	2.04749e-06	7.90099e-05
Capana11g002204	242.786	-2.08102	0.438921	-4.74123	2.12429e-06	8.17078e-05
Capana07g001015	47.3336	-3.70054	0.781292	-4.73644	2.17508e-06	8.35261e-05
Capana05g002210	1362.45	-2.92621	0.6179	-4.73573	2.18271e-06	8.36836e-05
Capana04g001495	105.44	-2.49605	0.52734	-4.73328	2.20925e-06	8.42925e-05
Capana04g000751	229.214	-2.6055	0.55149	-4.72447	2.30717e-06	8.78871e-05
Capana00g004123	32.2473	-6.27238	1.3307	-4.71358	2.434e-06	9.21271e-05
Capana04g000376	150.567	-2.17513	0.462235	-4.70568	2.53018e-06	9.50099e-05
Capana00g003691	1249.36	-2.15881	0.459088	-4.70239	2.5714e-06	9.6405e-05
Capana03g003223	268.487	-2.10108	0.447039	-4.69999	2.60177e-06	9.72364e-05
Capana03g000381	190.086	-2.90222	0.617635	-4.69892	2.61537e-06	9.75911e-05
Capana07g000750	1411.67	-2.09964	0.447626	-4.69061	2.72395e-06	0.000101016
Capana00g001233	88.7872	-6.19081	1.3225	-4.68115	2.85277e-06	0.000105127
Capana05g001613	353.759	-3.78956	0.811388	-4.67047	3.00514e-06	0.000110059
Capana00g001356	1084.8	-4.25084	0.910924	-4.66652	3.06346e-06	0.000111526
Capana01g000833	340.23	5.82735	1.24887	4.66611	3.06962e-06	0.000111526
Capana03g001359	79.255	-2.86534	0.614108	-4.66585	3.07337e-06	0.000111526
Capana10g001270	1358.84	3.34885	0.719422	4.65492	3.24108e-06	0.000116896
Capana06g001444	170.046	2.5699	0.552324	4.65288	3.27333e-06	0.000117879
Capana04g000746	5.03231	-7.30087	1.57139	-4.64612	3.38235e-06	0.000120888
Capana01g000046	60.6279	-5.32841	1.14828	-4.64034	3.47842e-06	0.000123763
Capana10g002195	32.0642	-5.8275	1.25603	-4.6396	3.49079e-06	0.000124017
Capana01g000837	109.815	5.86498	1.26476	4.63724	3.5309e-06	0.000124881
Capana02g002803	20.0178	-6.31234	1.36357	-4.62927	3.6696e-06	0.000128827
Capana02g003557	89.3951	-2.57901	0.557108	-4.62928	3.66941e-06	0.000128827
Capana07g001400	12.6004	-6.41384	1.3854	-4.62961	3.66358e-06	0.000128827
Capana00g002632	18.0985	-3.88917	0.840234	-4.62867	3.68022e-06	0.000129009
Capana00g000771	13.3659	-3.79099	0.822777	-4.60755	4.07438e-06	0.000140923
Capana01g001748	351.931	-3.37861	0.73331	-4.60735	4.07842e-06	0.000140923
Capana03g000343	7.85402	-7.60431	1.65049	-4.60729	4.07946e-06	0.000140923
Capana03g003352	30.6778	-2.21532	0.480951	-4.60613	4.1024e-06	0.000141509
Capana04g000950	734.003	-4.1007	0.891258	-4.60102	4.20424e-06	0.000143975
Capana02g002477	1293.21	-2.51456	0.547115	-4.59604	4.30596e-06	0.000146823
Capana01g002732	18.0276	-6.00745	1.30867	-4.59048	4.42222e-06	0.000149926
Capana09g001260	46.3625	-3.52272	0.768049	-4.58658	4.50574e-06	0.000152322
Capana00g002629	26.8611	-3.64042	0.79384	-4.58584	4.52175e-06	0.000152511
Capana00g005103	28.8094	-3.93911	0.859266	-4.58428	4.55561e-06	0.000153353
Capana08g002519	71.8066	-2.01425	0.439757	-4.58037	4.6416e-06	0.000155472
Capana07g000257	31.7414	-2.85114	0.62255	-4.57977	4.65487e-06	0.000155591
Capana11g001813	92.978	-3.62282	0.791604	-4.57656	4.72689e-06	0.000157776
Capana00g002577	14.4782	-4.51692	0.987772	-4.57283	4.81173e-06	0.000160382
Capana07g000260	44.4213	-3.02975	0.662794	-4.57118	4.84983e-06	0.000161199
Capana00g002091	230.532	-5.68593	1.2451	-4.56664	4.95616e-06	0.000163815
Capana01g001944	24.0333	-6.2326	1.36901	-4.55265	5.29739e-06	0.000171745
Capana08g000139	72.1979	-2.63251	0.578564	-4.55007	5.36278e-06	0.000173156
Capana04g002419	8.14503	-6.65924	1.46676	-4.54008	5.6232e-06	0.000180581
Capana06g001370	38.2416	2.43093	0.535632	4.53843	5.66742e-06	0.000181756
Capana02g001669	11.7488	-6.56911	1.44969	-4.5314	5.85946e-06	0.000187112
Capana06g000617	482.026	-3.46463	0.764671	-4.53088	5.87387e-06	0.000187112
Capana04g000823	18.113	-5.04451	1.11386	-4.52884	5.93076e-06	0.000188419
Capana11g001266	48.2805	-5.4274	1.2005	-4.52095	6.15626e-06	0.0001948
Capana06g001094	91.0418	-2.96625	0.657691	-4.51009	6.48007e-06	0.000203151
Capana09g000666	19.7136	-4.37524	0.970245	-4.50942	6.5005e-06	0.000203522
Capana00g000477	1186.74	-2.98921	0.665457	-4.49196	7.05705e-06	0.000219499
Capana05g001071	185.11	2.31731	0.516543	4.4862	7.25056e-06	0.000224342
Capana06g002913	127.094	-2.19606	0.489861	-4.48304	7.35872e-06	0.000227096
Capana11g001267	16.7493	-6.79649	1.52259	-4.46378	8.05258e-06	0.000245005
Capana05g002225	135.431	-2.70809	0.607691	-4.45636	8.33615e-06	0.000252984
Capana06g000618	503.717	-3.29312	0.739092	-4.45564	8.36451e-06	0.000253521
Capana01g002782	52.871	-2.45146	0.552303	-4.43861	9.05408e-06	0.000271645
Capana07g000244	12.7906	-5.92852	1.33776	-4.43168	9.35016e-06	0.000279469
Capana00g001469	33.839	-3.83698	0.86603	-4.43054	9.39966e-06	0.000280595
Capana10g000785	316.552	-2.16922	0.489765	-4.4291	9.46285e-06	0.000281772
Capana01g002561	1465.17	-2.77013	0.626979	-4.41821	9.9521e-06	0.00029376
Capana08g002649	147.227	2.11192	0.47835	4.41502	1.01001e-05	0.000297758
Capana00g000967	81.8021	-4.81832	1.09246	-4.41053	1.03116e-05	0.000303239
Capana00g001351	16.0079	-4.32734	0.983862	-4.39833	1.09089e-05	0.000318517
Capana00g004925	35.3607	-3.28385	0.748571	-4.38682	1.15018e-05	0.000333204
Capana06g000988	172.411	-4.00713	0.913559	-4.38628	1.15307e-05	0.000333308
Capana04g002794	104.631	-3.46266	0.790418	-4.38079	1.1825e-05	0.000340158
Capana07g001779	7.76938	-6.74784	1.54028	-4.38092	1.18178e-05	0.000340158
Capana09g000648	133.144	-2.44103	0.558265	-4.37254	1.2281e-05	0.000350477
Capana07g001387	187.591	-2.04975	0.469826	-4.36279	1.28416e-05	0.000363237
Capana01g003124	236.617	-2.60479	0.597163	-4.36194	1.28917e-05	0.00036422
Capana00g000462	88.7185	-2.87382	0.659484	-4.35768	1.31447e-05	0.000370487
Capana06g002105	37.3861	-3.10861	0.714299	-4.35198	1.34916e-05	0.000377574
Capana01g000542	90.4798	3.4457	0.79211	4.35003	1.36121e-05	0.000380049
Capana02g002517	146.19	-2.60103	0.599156	-4.34116	1.41731e-05	0.000390658
Capana04g002426	54.7418	-2.3893	0.550912	-4.337	1.44443e-05	0.000395833
Capana10g001478	13.0703	-7.08638	1.63971	-4.32172	1.54819e-05	0.000421834
Capana00g001352	20.2499	-4.22403	0.977913	-4.31943	1.5643e-05	0.000425247
Capana12g000113	197.688	-2.64373	0.612181	-4.31855	1.57056e-05	0.000426459
Capana07g000514	14.3013	-5.32077	1.23237	-4.31752	1.5779e-05	0.000427961
Capana03g002371	30.6157	-5.74866	1.33196	-4.31594	1.58928e-05	0.000429088
Capana05g000349	131.978	-3.41142	0.790408	-4.31603	1.58862e-05	0.000429088
Capana07g001014	126.176	-5.03294	1.16629	-4.31534	1.59355e-05	0.000429752
Capana08g001758	1929.28	4.66394	1.08199	4.31054	1.62859e-05	0.00043771
Capana12g002907	13.3673	-4.11619	0.957267	-4.29994	1.70842e-05	0.000457093
Capana00g000202	43.2571	-2.90116	0.67492	-4.29852	1.7194e-05	0.000458481
Capana01g003214	22.5327	-3.70971	0.863007	-4.29859	1.71888e-05	0.000458481
Capana02g002811	69.4132	-2.74146	0.637837	-4.29806	1.72297e-05	0.000458916
Capana01g001372	98.5757	-2.10328	0.490608	-4.28709	1.81033e-05	0.00048003
Capana03g000696	45.3319	-2.49165	0.582229	-4.2795	1.87316e-05	0.00049503
Capana01g001170	793.898	3.74754	0.875765	4.27917	1.87595e-05	0.000495216
Capana03g000867	30.6435	-3.44256	0.805383	-4.27444	1.91617e-05	0.000502359
Capana04g000568	7159.52	-3.46858	0.811506	-4.27425	1.91782e-05	0.000502359
Capana00g001879	460.497	-3.029	0.708876	-4.27296	1.92899e-05	0.000504727
Capana02g001040	151.7	-2.31077	0.540938	-4.27178	1.93918e-05	0.000506835
Capana00g000196	40.592	-3.55265	0.832373	-4.2681	1.97142e-05	0.000513001
Capana01g003629	7.59229	-6.09442	1.42958	-4.2631	2.01614e-05	0.000522293
Capana02g003070	40.4537	-3.37909	0.793405	-4.25897	2.0537e-05	0.000528217
Capana12g000266	554.999	3.95109	0.927862	4.25828	2.06008e-05	0.000529111
Capana09g000759	7.9825	-6.75449	1.58655	-4.25734	2.06872e-05	0.000530756
Capana11g000857	63.5237	-3.45309	0.812817	-4.2483	2.15403e-05	0.000549082
Capana08g001761	1264.41	2.91627	0.68785	4.23968	2.2384e-05	0.000568754
Capana09g001861	564.192	-3.10172	0.732523	-4.2343	2.29265e-05	0.000580054
Capana12g002688	38.1336	2.19711	0.519164	4.23202	2.31605e-05	0.000585353
Capana09g001763	15.0237	-4.68593	1.10921	-4.22458	2.39392e-05	0.000600326
Capana06g002051	156.58	-2.91017	0.689044	-4.22349	2.4055e-05	0.000602186
Capana07g001506	700.913	5.3314	1.26383	4.21845	2.45983e-05	0.000614491
Capana00g004907	78.616	-3.02506	0.717917	-4.21366	2.51266e-05	0.00062637
Capana02g002105	14.2246	-6.26391	1.48822	-4.20899	2.56519e-05	0.000637458
Capana00g004851	67.3628	-2.29614	0.548368	-4.18723	2.82377e-05	0.000690152
Capana00g002619	15.6704	-3.73603	0.892592	-4.1856	2.8442e-05	0.000693715
Capana12g002445	639.694	-2.09695	0.501628	-4.1803	2.91125e-05	0.000706439
Capana03g002082	47.8452	-4.87787	1.16779	-4.177	2.95381e-05	0.000713847
Capana01g002809	108.283	-2.40597	0.57619	-4.17565	2.97135e-05	0.000716627
Capana11g002264	35.7186	-3.09973	0.742642	-4.17393	2.99396e-05	0.000721346
Capana03g001320	52.229	-3.48041	0.833971	-4.1733	3.00223e-05	0.000722606
Capana02g001253	605.38	2.71608	0.651838	4.16681	3.08898e-05	0.00074198
Capana08g001513	116.637	-5.8457	1.40372	-4.16443	3.12133e-05	0.000748993
Capana01g002606	140.938	-2.31642	0.557021	-4.15859	3.20214e-05	0.000766061
Capana07g001142	11.9187	-5.70563	1.37728	-4.14267	3.43292e-05	0.000813075
Capana02g001710	45.8473	-2.72799	0.659177	-4.13847	3.49623e-05	0.000824778
Capana03g000552	272.213	-3.07736	0.744677	-4.13248	3.5887e-05	0.000843239
Capana00g000958	47.781	-2.6627	0.644778	-4.12963	3.63343e-05	0.000852904
Capana00g002315	33.2156	-2.99412	0.725458	-4.12722	3.67174e-05	0.000859346
Capana06g002997	248.91	-2.41995	0.58804	-4.11528	3.86704e-05	0.000900613
Capana12g000141	365.178	-2.55553	0.621477	-4.11203	3.9219e-05	0.000912496
Capana08g000759	39.6223	-2.7543	0.669863	-4.11174	3.9268e-05	0.000912741
Capana01g001719	269.51	-2.21204	0.538259	-4.10961	3.9632e-05	0.000919401
Capana02g002787	16.3665	-5.72406	1.39278	-4.10982	3.95963e-05	0.000919401
Capana02g001859	318.903	-2.91124	0.709621	-4.10253	4.08659e-05	0.000943413
Capana02g001768	39.2668	-3.16638	0.771992	-4.10157	4.10362e-05	0.000946425
Capana10g001982	222.926	2.08835	0.509409	4.09954	4.13965e-05	0.000953807
Capana12g002196	36.1229	-2.71658	0.662899	-4.09804	4.16666e-05	0.000958169
Capana07g000089	59.1361	-2.24815	0.548898	-4.09576	4.20795e-05	0.000964615
Capana01g001040	38.6272	-5.74488	1.40497	-4.08897	4.33286e-05	0.000987775
Capana08g002055	30.2207	-2.5575	0.628281	-4.07064	4.68841e-05	0.00106169
Capana12g000877	36.258	-2.20584	0.542253	-4.06791	4.7436e-05	0.00107317
Capana01g003128	14.6408	-5.97892	1.47132	-4.06365	4.83118e-05	0.00109194
Capana00g001180	99.135	-2.38846	0.58879	-4.05656	4.98003e-05	0.00112025
Capana01g000073	57.0658	-2.32976	0.574489	-4.05536	5.00574e-05	0.00112496
Capana00g000237	30.3823	-3.67941	0.908233	-4.05118	5.09603e-05	0.00114201
Capana05g000353	75.8314	-3.75956	0.928661	-4.04836	5.15772e-05	0.00115366
Capana08g002334	17.7625	-3.86476	0.955269	-4.04573	5.21608e-05	0.00116452
Capana09g000993	186.515	-3.75182	0.928873	-4.03911	5.36542e-05	0.00119449
Capana00g001515	20.1485	-3.94872	0.979345	-4.032	5.53053e-05	0.0012255
Capana03g002680	76.0145	-4.66693	1.15802	-4.0301	5.57527e-05	0.00123311
Capana06g000570	19.8226	-4.11142	1.02115	-4.02625	5.66744e-05	0.00124774
Capana12g002366	22.2759	-7.33805	1.82256	-4.02623	5.66774e-05	0.00124774
Capana00g000710	17.8913	-3.0976	0.76967	-4.02459	5.70753e-05	0.00125534
Capana10g001323	193.62	-2.1033	0.523132	-4.0206	5.80502e-05	0.00127324
Capana09g001303	22.4841	-4.06744	1.0119	-4.01961	5.82954e-05	0.00127626
Capana03g002020	671.287	-2.10243	0.523345	-4.0173	5.88695e-05	0.00128527
Capana05g001781	111.275	-2.08349	0.518886	-4.01532	5.93662e-05	0.00129137
Capana05g001875	124.633	-3.8159	0.950318	-4.01539	5.93478e-05	0.00129137
Capana02g002392	73.5592	2.34258	0.583643	4.01372	5.97699e-05	0.00129896
Capana00g002765	137.371	-2.41519	0.601817	-4.01316	5.99121e-05	0.00130086
Capana10g001648	64.4969	-4.60082	1.14722	-4.0104	6.06171e-05	0.00131376
Capana11g000028	26.7797	-2.60084	0.650107	-4.00063	6.31728e-05	0.00135802
Capana10g001367	114.557	-2.30369	0.576239	-3.99781	6.393e-05	0.0013693
Capana09g000058	9.37695	-5.97744	1.49632	-3.99476	6.47608e-05	0.0013846
Capana00g003106	59.5471	-6.42823	1.60995	-3.99282	6.52916e-05	0.0013923
Capana01g004338	420.559	-2.04534	0.512366	-3.99196	6.55297e-05	0.00139475
Capana02g001897	43.3489	-3.69459	0.925501	-3.99199	6.55223e-05	0.00139475
Capana07g001585	15.6263	-4.22054	1.0577	-3.99031	6.59872e-05	0.00140323
Capana11g002253	123.498	-3.50444	0.878943	-3.98711	6.68844e-05	0.00141975
Capana08g002673	499.156	-2.32827	0.584886	-3.98073	6.87045e-05	0.00144804
Capana04g002427	21.7733	-2.46597	0.620237	-3.97585	7.01291e-05	0.00147675
Capana00g001498	178.434	-4.50001	1.134	-3.96825	7.24016e-05	0.00151388
Capana03g000796	18.6895	-5.31068	1.33819	-3.96856	7.23097e-05	0.00151388
Capana08g002453	294.876	-2.51196	0.633381	-3.96594	7.31058e-05	0.00152456
Capana00g001497	446.928	-3.00528	0.757913	-3.9652	7.33347e-05	0.00152799
Capana05g002450	273.321	5.05795	1.27666	3.96186	7.4369e-05	0.00154277
Capana07g001298	221.239	5.19736	1.31201	3.96138	7.45171e-05	0.00154449
Capana00g002532	37.9176	-2.49778	0.630801	-3.95969	7.50471e-05	0.00155141
Capana01g002633	43.4739	-3.86202	0.975403	-3.95941	7.51336e-05	0.00155185
Capana01g000880	33.2393	-5.22684	1.32291	-3.951	7.78242e-05	0.00159543
Capana01g000834	218.184	5.0608	1.28189	3.94792	7.88321e-05	0.00161002
Capana08g001166	55.491	-3.07756	0.779583	-3.9477	7.89057e-05	0.00161014
Capana00g003222	12.8067	-3.10088	0.785759	-3.94635	7.93519e-05	0.00161785
Capana02g002842	49.4976	-2.94773	0.747715	-3.94231	8.06992e-05	0.00163688
Capana05g000800	62.3324	-3.31612	0.842076	-3.93803	8.21548e-05	0.00165791
Capana06g002438	340.965	5.05981	1.28505	3.93746	8.23498e-05	0.00166043
Capana00g003081	280.891	-3.63888	0.92638	-3.92806	8.56338e-05	0.00172143
Capana03g001876	85.7445	-2.0047	0.510393	-3.92777	8.57379e-05	0.00172143
Capana11g001631	18.1679	-5.83219	1.48544	-3.92624	8.62851e-05	0.00172949
Capana02g000285	19.9457	-3.97299	1.01323	-3.9211	8.8146e-05	0.00175936
Capana06g000786	41.6434	-2.71257	0.692686	-3.91601	9.00253e-05	0.00179235
Capana10g000485	256.72	-3.04389	0.777562	-3.91466	9.05304e-05	0.00179904
Capana02g003366	64.6347	5.13001	1.31219	3.9095	9.24889e-05	0.00182884
Capana04g002518	58.3405	-6.67336	1.70824	-3.90656	9.3619e-05	0.00184452
Capana00g000410	14.2615	-5.88503	1.50869	-3.90076	9.58897e-05	0.0018776
Capana02g001455	19.0305	-6.31082	1.61993	-3.89574	9.78999e-05	0.00190752
Capana07g001311	10.0986	-5.69542	1.46349	-3.89167	9.95581e-05	0.00193175
Capana06g003071	593.31	-5.48506	1.4098	-3.89067	9.99658e-05	0.00193506
Capana01g003064	159.433	-2.35196	0.606176	-3.88	0.000104459	0.00200892
Capana09g001517	27.8071	-2.40933	0.621927	-3.87397	0.000107076	0.0020526
Capana01g000501	205.956	-2.01923	0.521764	-3.87	0.000108837	0.002083
Capana02g002238	70.0998	-5.29869	1.37129	-3.86402	0.000111536	0.0021229
Capana01g003191	37.5899	3.49329	0.904775	3.86095	0.000112947	0.00214182
Capana06g001332	34.8794	2.73634	0.708891	3.86002	0.000113376	0.00214737
Capana00g001496	170.423	-2.75299	0.713947	-3.85601	0.000115251	0.00217074
Capana04g000342	7.43198	-9.11714	2.36571	-3.85388	0.000116261	0.0021863
Capana00g001250	117.246	-2.16901	0.563131	-3.8517	0.000117299	0.00220058
Capana00g000577	265.6	-2.12826	0.552581	-3.85149	0.000117401	0.00220076
Capana06g002046	4.63274	-5.8405	1.51867	-3.84579	0.000120162	0.00224366
Capana08g000177	75.7411	-4.47929	1.16508	-3.84462	0.000120738	0.00225218
Capana12g000449	275.267	-3.056	0.79529	-3.84263	0.000121724	0.00226747
Capana11g000300	46.4429	-5.02601	1.30892	-3.83982	0.000123125	0.00228819
Capana04g001615	31.6897	-2.34132	0.610517	-3.83498	0.000125575	0.00232641
Capana11g000773	62.0321	-2.51625	0.656385	-3.83349	0.000126337	0.00233871
Capana02g001626	56.8958	-2.15454	0.562399	-3.83097	0.000127637	0.00235726
Capana08g000019	1150.79	-2.2261	0.581234	-3.82996	0.000128162	0.0023637
Capana07g002364	59.1512	-3.09516	0.808298	-3.82923	0.000128544	0.00236664
Capana12g002441	118.84	-2.80538	0.732609	-3.8293	0.000128507	0.00236664
Capana01g002733	25.6041	-4.10722	1.07437	-3.82291	0.000131888	0.00241884
Capana08g002046	31.716	-3.15822	0.826183	-3.82267	0.000132017	0.00241932
Capana00g000709	125.343	-3.3787	0.884406	-3.82031	0.000133286	0.0024346
Capana04g001687	335.619	-2.63204	0.688987	-3.82016	0.000133364	0.0024346
Capana07g001604	14.7614	-5.72488	1.49928	-3.81842	0.000134309	0.00244622
Capana00g004459	27.5762	-3.43871	0.900695	-3.81784	0.000134626	0.00244823
Capana03g002348	108.942	-2.1994	0.576081	-3.81787	0.00013461	0.00244823
Capana08g002266	1471.47	-2.07649	0.544529	-3.81337	0.000137084	0.00248722
Capana02g003097	55.0026	-6.4984	1.70449	-3.81251	0.000137561	0.00249396
Capana03g001463	14.5623	-3.944	1.03673	-3.80427	0.000142221	0.00256474
Capana01g000491	142.466	-2.36341	0.621407	-3.80332	0.000142768	0.00257181
Capana08g000088	72.7096	-2.47834	0.651814	-3.80222	0.000143406	0.00257827
Capana01g003648	25.7109	2.44432	0.642994	3.80147	0.00014384	0.00257996
Capana05g001871	48.4426	-2.79533	0.735361	-3.80131	0.000143935	0.00257996
Capana04g002795	3.60282	-6.73868	1.77504	-3.79636	0.000146835	0.00262599
Capana09g000631	72.8155	2.02445	0.533872	3.79202	0.000149426	0.0026603
Capana05g002455	331.556	2.40216	0.633615	3.7912	0.000149922	0.00266713
Capana02g002325	591.057	-2.6766	0.707046	-3.78562	0.000153328	0.0027155
Capana02g000945	440.796	-2.85495	0.754868	-3.78205	0.000155545	0.00274249
Capana02g003469	1468.17	2.67321	0.706923	3.78147	0.000155902	0.00274471
Capana00g000056	41.2988	-2.3906	0.633929	-3.77108	0.000162543	0.00284474
Capana11g000436	50.396	-4.27607	1.13503	-3.76736	0.00016498	0.00288102
Capana03g001469	2730.79	-2.75715	0.73231	-3.76501	0.000166546	0.00290408
Capana03g003276	59.3644	-2.39648	0.636612	-3.76444	0.000166925	0.00290856
Capana06g000893	10.54	-3.89577	1.03501	-3.76399	0.00016722	0.00290944
Capana02g001420	336.54	-3.56422	0.94717	-3.76302	0.000167874	0.00291868
Capana03g003881	903.651	2.02214	0.538251	3.75688	0.000172044	0.00297808
Capana00g002676	6.20406	-4.49999	1.19918	-3.75257	0.00017503	0.00302096
Capana05g000206	23.2308	-3.33533	0.889369	-3.75023	0.000176676	0.00304493
Capana06g001251	145.046	-2.08636	0.556485	-3.74918	0.000177417	0.00305549
Capana11g001255	13.2429	-4.62401	1.2346	-3.74535	0.000180143	0.00309121
Capana11g002082	164.438	4.82511	1.29042	3.73918	0.000184618	0.00315219
Capana01g004130	5.7534	-5.45459	1.46521	-3.72272	0.000197085	0.00332661
Capana03g001052	703.916	2.00598	0.539519	3.7181	0.000200729	0.00337851
Capana01g000755	376.263	-2.29427	0.617153	-3.71751	0.000201199	0.00338403
Capana02g002855	61.6828	2.9235	0.786991	3.71478	0.000203381	0.00340863
Capana00g004147	12.7375	-5.10999	1.37625	-3.71297	0.000204842	0.00342829
Capana05g000033	9.37679	-5.90165	1.59253	-3.70583	0.000210698	0.00351367
Capana00g002897	44.2723	-2.21575	0.598015	-3.70517	0.000211245	0.00351562
Capana03g004070	57.3116	-3.71042	1.00137	-3.70534	0.000211106	0.00351562
Capana04g001235	11.1759	-5.59137	1.5097	-3.70363	0.000212532	0.00353451
Capana04g002818	62.6349	-2.20845	0.597425	-3.69661	0.000218497	0.00361518
Capana05g000859	45.4549	2.69168	0.730016	3.68715	0.000226782	0.00372455
Capana01g000331	104.979	-4.989	1.35651	-3.67782	0.000235235	0.00383348
Capana03g002056	549.745	4.73542	1.28774	3.67732	0.000235698	0.00383355
Capana09g000133	266.712	-2.34466	0.637583	-3.67743	0.0002356	0.00383355
Capana00g001159	22.7405	-2.18964	0.595854	-3.6748	0.000238037	0.00385604
Capana01g002199	15.9269	-2.95819	0.80493	-3.67509	0.000237768	0.00385604
Capana02g001177	353.384	-2.90815	0.791368	-3.67484	0.000237999	0.00385604
Capana07g001645	9.4169	-5.18192	1.41004	-3.67503	0.000237822	0.00385604
Capana00g003790	54.5294	-2.2921	0.623967	-3.67344	0.00023931	0.0038661
Capana00g001024	37.9927	2.12097	0.577932	3.66992	0.000242625	0.00390371
Capana02g003046	54.409	2.17503	0.59288	3.66858	0.000243901	0.00391627
Capana03g002992	22.6168	2.40222	0.654844	3.66838	0.000244088	0.00391663
Capana02g002138	38.6506	-2.26394	0.617237	-3.66786	0.000244588	0.00391936
Capana11g001356	14.2551	-3.539	0.964983	-3.66742	0.000245009	0.0039208
Capana02g000543	14.1624	-5.70515	1.55761	-3.66276	0.000249513	0.00398215
Capana04g002282	122.182	-2.78078	0.759581	-3.66094	0.000251288	0.00400777
Capana02g001292	78.1618	-2.42432	0.66257	-3.65897	0.000253235	0.0040307
Capana12g000793	24.2545	-5.00099	1.36746	-3.65715	0.000255032	0.00404843
Capana03g000986	179.316	-2.08029	0.56903	-3.65585	0.000256332	0.00406538
Capana00g000233	11.1052	-4.96503	1.35904	-3.65334	0.000258848	0.00408463
Capana03g003442	1108.71	2.46479	0.674815	3.65254	0.000259662	0.00408733
Capana03g001933	24.2504	-3.30619	0.906409	-3.64757	0.000264729	0.0041469
Capana09g002355	6.49536	-5.70488	1.56523	-3.64475	0.000267654	0.00417754
Capana00g004112	40.0431	-2.89832	0.795819	-3.64194	0.000270591	0.00421368
Capana09g001500	52.4363	-2.28347	0.627069	-3.6415	0.000271054	0.00421813
Capana01g000167	69.699	-3.77512	1.03753	-3.63856	0.000274162	0.00425812
Capana03g004202	76366.6	-2.11928	0.582622	-3.6375	0.000275299	0.00426724
Capana03g001986	414.993	-2.37122	0.652585	-3.63358	0.000279518	0.00432433
Capana10g000289	35.4248	-5.16691	1.42313	-3.63067	0.00028269	0.00436487
Capana07g000169	19.3602	-2.88219	0.794757	-3.6265	0.000287284	0.00442141
Capana09g000679	11.6381	-2.93052	0.809358	-3.62079	0.0002937	0.00451139
Capana00g000516	169.925	-3.49296	0.965826	-3.61655	0.000298555	0.00456059
Capana03g003752	5.78147	-5.8655	1.62213	-3.61593	0.000299269	0.00456736
Capana02g003539	24.5848	-4.31981	1.19475	-3.61565	0.000299592	0.00456935
Capana01g002618	53.6761	-3.79224	1.05087	-3.60869	0.00030775	0.00467884
Capana05g000824	118.565	4.82087	1.3373	3.60494	0.000312226	0.00473192
Capana10g000734	154.004	-2.21692	0.615564	-3.60144	0.000316462	0.00478972
Capana02g001792	786.631	4.78092	1.32776	3.60075	0.000317301	0.00479936
Capana01g000074	60.7822	-4.10519	1.14118	-3.59732	0.000321513	0.00485379
Capana02g001060	14.9187	-3.55054	0.986971	-3.59741	0.000321398	0.00485379
Capana07g001760	29.511	-2.49036	0.693322	-3.59193	0.00032824	0.00493024
Capana03g004069	40.0246	-3.04127	0.846832	-3.59135	0.000328975	0.00493816
Capana01g003129	167.968	-2.37655	0.662969	-3.58471	0.000337456	0.00503997
Capana00g001809	76.8048	-3.12878	0.874713	-3.57693	0.000347658	0.00514699
Capana10g000384	123.809	-2.09105	0.584952	-3.57474	0.000350582	0.00517735
Capana00g001861	445.207	-2.20511	0.617172	-3.57293	0.00035301	0.00520673
Capana12g000361	84.9366	-2.49588	0.698978	-3.57075	0.000355961	0.00524049
Capana06g002428	171.781	4.64053	1.30071	3.5677	0.000360134	0.00529207
Capana05g002412	291.184	4.01758	1.12655	3.56626	0.000362106	0.00531447
Capana10g002373	11.3554	-4.92621	1.38189	-3.56485	0.000364064	0.00533661
Capana02g000072	38.0748	-2.47109	0.693752	-3.56192	0.000368154	0.00538937
Capana07g001466	281.001	4.6399	1.30278	3.56153	0.0003687	0.00539124
Capana01g002551	74.0314	-3.17689	0.892239	-3.56058	0.000370035	0.00540107
Capana05g001874	75.2817	-3.76231	1.05666	-3.56057	0.000370055	0.00540107
Capana10g002389	129.556	-3.43315	0.964808	-3.55837	0.000373157	0.0054336
Capana10g002474	67.2112	-2.65233	0.745854	-3.5561	0.000376394	0.00547005
Capana01g000281	255.189	-2.85767	0.803652	-3.55586	0.000376747	0.00547034
Capana08g000231	31.7648	-4.98411	1.40181	-3.55549	0.00037728	0.00547034
Capana03g000819	32.8109	4.22873	1.19109	3.55031	0.000384774	0.0055578
Capana01g001876	35.9286	-4.4369	1.25149	-3.5453	0.000392171	0.00564403
Capana12g001826	33.006	-2.77593	0.784455	-3.53867	0.000402143	0.00577005
Capana07g000501	8.91875	-4.06594	1.15014	-3.53517	0.000407515	0.00581548
Capana03g000910	31.3887	-3.22586	0.91296	-3.53341	0.000410239	0.00584733
Capana01g001449	19.8466	-8.23257	2.33027	-3.53288	0.000411065	0.00585207
Capana04g002839	771.556	4.58074	1.29879	3.52693	0.000420406	0.00595646
Capana04g000951	1286.67	-2.26063	0.641825	-3.5222	0.000427986	0.00604581
Capana02g000657	23.5449	-2.40542	0.683697	-3.51826	0.000434387	0.00611802
Capana02g000018	16.8254	-5.10712	1.4522	-3.51682	0.000436746	0.00614396
Capana01g000992	7.74839	-6.06721	1.72577	-3.51565	0.000438676	0.00615287
Capana08g002650	26.1293	2.39833	0.682184	3.51566	0.000438666	0.00615287
Capana12g000218	36.9716	-2.17729	0.620542	-3.50869	0.000450315	0.00628639
Capana07g001431	422.07	-3.29301	0.939009	-3.5069	0.000453357	0.006314
Capana08g001655	20.9775	-3.59636	1.02598	-3.50529	0.000456102	0.0063333
Capana06g000403	157.124	-2.52011	0.719255	-3.50378	0.00045871	0.00635045
Capana01g003647	60.9514	-2.59511	0.740731	-3.50344	0.000459287	0.00635187
Capana01g000427	197.868	4.53819	1.29776	3.49694	0.000470631	0.00648231
Capana12g002827	344.308	3.34634	0.957124	3.49625	0.000471847	0.00649528
Capana03g000033	23.7867	-3.18099	0.9122	-3.48716	0.00048818	0.00668699
Capana00g001195	84.658	-2.01269	0.577961	-3.4824	0.000496949	0.00678572
Capana01g004050	20.2786	-4.41101	1.26707	-3.48128	0.000499028	0.0068102
Capana06g001146	211.473	-2.37743	0.683357	-3.47905	0.000503187	0.00685119
Capana08g001973	9.47437	-3.5192	1.01191	-3.4778	0.000505555	0.00687554
Capana00g004426	67.239	-3.02279	0.869221	-3.47759	0.00050595	0.00687686
Capana12g000526	1686.11	2.01118	0.579026	3.47338	0.00051394	0.00695372
Capana10g000895	32.9373	-2.35996	0.680028	-3.47039	0.000519707	0.00701974
Capana00g000198	13.491	2.44249	0.70394	3.46974	0.000520956	0.00703261
Capana04g001395	82.2199	-2.06978	0.596984	-3.46706	0.000526188	0.00708712
Capana10g001386	34.7881	-2.2563	0.65133	-3.46414	0.000531935	0.00714021
Capana06g002441	31.7172	-2.16213	0.62432	-3.46318	0.00053383	0.00716011
Capana11g000253	456.195	2.0977	0.60627	3.46001	0.000540156	0.00722604
Capana01g001434	98.5728	-2.49813	0.724742	-3.44692	0.000567017	0.00751757
Capana03g000527	28.9451	-2.24541	0.651865	-3.4446	0.000571912	0.00755902
Capana11g000188	234.897	-2.17786	0.632325	-3.44421	0.000572724	0.00756365
Capana03g003428	17.711	2.24798	0.653083	3.4421	0.000577215	0.00761872
Capana01g002785	32.8321	3.02437	0.878755	3.44165	0.000578172	0.00762711
Capana09g000463	40.0415	4.64472	1.35006	3.44037	0.000580923	0.00765915
Capana02g002049	117.229	-2.29437	0.666998	-3.43985	0.000582045	0.00766543
Capana01g003576	404.636	-2.43761	0.708947	-3.43836	0.000585254	0.00769487
Capana00g000669	7.55466	-4.41506	1.28431	-3.43771	0.000586664	0.0077055
Capana02g002883	45.635	-3.53647	1.02967	-3.43458	0.00059347	0.00778134
Capana07g002259	74.9927	-2.63929	0.768646	-3.43369	0.000595431	0.00780275
Capana08g002181	25.5061	-4.88422	1.42421	-3.42943	0.000604842	0.00790492
Capana10g000311	48.0939	-2.04982	0.597719	-3.42941	0.000604894	0.00790492
Capana02g000627	14.7661	-2.47843	0.723092	-3.42754	0.000609074	0.00794642
Capana01g004108	516.429	4.23359	1.23607	3.42505	0.000614682	0.00800639
Capana08g002113	62.0704	-4.4262	1.29269	-3.42401	0.000617036	0.00803237
Capana10g001847	38.4584	-2.33597	0.682258	-3.42387	0.000617354	0.00803237
Capana00g001710	39.0277	4.64604	1.35756	3.42235	0.000620817	0.00807301
Capana04g000218	45.8196	2.47778	0.724577	3.41962	0.000627081	0.00813663
Capana01g001433	92.5476	-2.52851	0.739966	-3.41707	0.000632997	0.00819192
Capana03g000378	28.1479	2.24582	0.657541	3.41548	0.000636686	0.00822528
Capana06g000538	662.628	3.05673	0.895057	3.41512	0.000637538	0.0082318
Capana01g002613	23.9274	-2.53395	0.742273	-3.41377	0.000640703	0.00826064
Capana06g000455	60.1977	-2.67482	0.783723	-3.41296	0.000642612	0.00827032
Capana09g001080	8.96897	-5.09849	1.4943	-3.41196	0.000644972	0.00828721
Capana00g000063	12.8616	-2.68415	0.787983	-3.40635	0.000658367	0.00843193
Capana06g000084	134.846	4.0971	1.2031	3.40546	0.000660515	0.00845488
Capana09g002308	33.273	-4.02206	1.18202	-3.40269	0.000667257	0.00851363
Capana01g001414	57.5875	-2.04046	0.601646	-3.39147	0.000695199	0.00882271
Capana02g000864	64.9041	-3.61359	1.06567	-3.39093	0.000696571	0.00883149
Capana09g001771	12.0253	-4.60235	1.35858	-3.38761	0.000705053	0.00891439
Capana08g000685	67.9423	-2.51567	0.743715	-3.38257	0.000718106	0.00903664
Capana09g001299	7.68453	-5.72393	1.6921	-3.38274	0.000717652	0.00903664
Capana00g003094	196.647	-2.42654	0.717884	-3.38013	0.000724516	0.00910228
Capana07g000232	39.9582	-2.43658	0.721035	-3.37928	0.000726765	0.0091257
Capana06g000566	30.2198	-2.40276	0.71131	-3.37794	0.00073031	0.00915434
Capana12g000234	2579.57	3.86714	1.145	3.3774	0.000731738	0.00915434
Capana04g000437	14.8072	-3.55059	1.05157	-3.37648	0.000734207	0.00916099
Capana12g002118	39.4529	-3.06103	0.907119	-3.37445	0.00073963	0.00921896
Capana08g001269	489.086	2.36746	0.701755	3.37363	0.000741828	0.00924151
Capana03g003309	49.778	-4.90269	1.45351	-3.37299	0.000743575	0.00925841
Capana08g002446	374.999	2.6745	0.793013	3.37259	0.000744659	0.00926705
Capana03g002278	114.597	2.03472	0.604344	3.36682	0.000760414	0.00943343
Capana00g002726	141.183	2.19253	0.651327	3.36625	0.000761978	0.00944693
Capana01g003209	8.01468	-2.88004	0.855639	-3.36596	0.000762786	0.00944693
Capana02g001634	22.9847	-3.23096	0.95988	-3.366	0.000762663	0.00944693
Capana01g004356	79.6093	-2.09756	0.62365	-3.36336	0.000770007	0.00949289
Capana02g002834	132.879	2.32465	0.692687	3.35599	0.000790823	0.00970414
Capana00g002845	234.222	-2.4811	0.740694	-3.3497	0.000808986	0.00990142
Capana02g001140	157.4	-3.40516	1.01668	-3.3493	0.000810161	0.00990559
Capana06g002475	5.40686	-5.27025	1.57411	-3.34808	0.000813747	0.00993661
Capana10g001173	69.4439	-2.46219	0.735737	-3.34656	0.000818213	0.00997833

## Sheet: CR1_vs_RR1
Geneid	baseMean	log2FoldChange	lfcSE	stat	pvalue	padj
Capana04g000020	472.759	-4.13362	0.369874	-11.1757	5.35981e-29	1.01011e-24
Capana04g001088	154.075	-2.9732	0.276134	-10.7672	4.9155e-27	4.63188e-23
Capana00g004675	451.714	-2.95603	0.302107	-9.78471	1.30964e-22	8.22716e-19
Capana02g003558	230.91	-2.26539	0.26551	-8.53222	1.43567e-17	6.76415e-14
Capana03g001801	1858.98	-2.29367	0.279655	-8.20178	2.36859e-16	7.43975e-13
Capana06g001665	226.953	-3.12296	0.420099	-7.43387	1.05465e-13	2.83943e-10
Capana10g001451	1164.98	-2.9783	0.407822	-7.30293	2.81568e-13	6.63304e-10
Capana12g001028	54.7117	-4.1501	0.572126	-7.25382	4.0517e-13	8.48426e-10
Capana02g002224	103.759	-4.49013	0.62793	-7.15068	8.63508e-13	1.47942e-09
Capana03g003223	268.487	-2.99049	0.420436	-7.11283	1.13685e-12	1.78542e-09
Capana02g000950	552.314	-3.05513	0.432193	-7.06891	1.56153e-12	2.129e-09
Capana03g001831	566.463	-3.17794	0.449679	-7.06714	1.58156e-12	2.129e-09
Capana08g002245	648.176	-2.46743	0.350726	-7.03521	1.98959e-12	2.49972e-09
Capana12g002081	465.778	-2.87879	0.413795	-6.95705	3.47473e-12	4.0928e-09
Capana04g000658	1254.1	-2.57945	0.378752	-6.81037	9.73458e-12	9.1729e-09
Capana10g002052	2906.96	-2.03595	0.303294	-6.71278	1.90954e-11	1.63578e-08
Capana01g000662	197.242	-2.48371	0.372759	-6.66304	2.68225e-11	2.10624e-08
Capana00g003114	423.876	-3.13742	0.472792	-6.63594	3.22451e-11	2.43076e-08
Capana00g000648	44.118	-2.8711	0.441233	-6.507	7.66689e-11	5.55732e-08
Capana02g002221	59.8375	-2.58403	0.402085	-6.42656	1.30522e-10	9.11042e-08
Capana07g002359	352.906	-2.22191	0.352288	-6.30708	2.84349e-10	1.67464e-07
Capana06g002604	239.865	-2.20094	0.35081	-6.27388	3.52161e-10	2.01116e-07
Capana11g001875	2130.12	-2.33077	0.376027	-6.1984	5.70392e-10	3.16165e-07
Capana05g000629	158.554	-2.24787	0.364601	-6.16528	7.03566e-10	3.7884e-07
Capana04g000672	394.886	-2.17037	0.353233	-6.14431	8.03139e-10	4.20443e-07
Capana11g000739	106.586	-3.49333	0.573576	-6.09045	1.12596e-09	5.7351e-07
Capana05g001948	311.919	-2.73722	0.452271	-6.05216	1.42919e-09	6.9063e-07
Capana06g003071	593.31	-4.4449	0.748248	-5.94041	2.84314e-09	1.30687e-06
Capana01g001433	92.5476	-2.99132	0.505518	-5.91734	3.27189e-09	1.434e-06
Capana10g000338	33.4487	3.79229	0.643545	5.89281	3.79688e-09	1.62627e-06
Capana10g000465	179.081	-2.47812	0.422363	-5.86727	4.43038e-09	1.81511e-06
Capana07g001899	172.41	-2.34673	0.405285	-5.79032	7.02505e-09	2.75821e-06
Capana03g004110	564.257	-3.4249	0.593551	-5.77018	7.91865e-09	2.9847e-06
Capana03g004524	465.401	-2.66817	0.462832	-5.76488	8.17178e-09	3.01971e-06
Capana06g002178	203.915	-2.48688	0.432079	-5.75562	8.63237e-09	3.12857e-06
Capana07g001866	151.252	-2.89047	0.505252	-5.72085	1.05991e-08	3.49591e-06
Capana09g002042	192.148	-5.60734	0.97948	-5.72482	1.03546e-08	3.49591e-06
Capana00g000967	81.8021	-6.81711	1.20073	-5.67747	1.367e-08	4.15523e-06
Capana03g001826	102.342	-2.2886	0.410123	-5.58029	2.40123e-08	6.85659e-06
Capana10g002083	425.122	-2.10192	0.382724	-5.49201	3.97378e-08	1.01202e-05
Capana10g001367	114.557	-2.60935	0.475835	-5.48373	4.16451e-08	1.03269e-05
Capana07g001484	31.5962	-2.85184	0.522088	-5.46238	4.69791e-08	1.12072e-05
Capana05g000569	1155.53	-2.46324	0.461227	-5.34063	9.26229e-08	2.00655e-05
Capana03g000062	202.274	-2.64359	0.495626	-5.33383	9.61606e-08	2.05937e-05
Capana03g001827	110.022	-2.24619	0.428899	-5.2371	1.63119e-07	3.16922e-05
Capana09g001251	438.49	-2.13636	0.408382	-5.23129	1.68332e-07	3.23712e-05
Capana03g004107	128.549	-2.38038	0.463148	-5.13958	2.75359e-07	4.67514e-05
Capana06g000819	319.474	-2.64395	0.514032	-5.14355	2.69601e-07	4.67514e-05
Capana12g001989	291.234	-2.23746	0.437753	-5.11123	3.20068e-07	5.2e-05
Capana06g001001	661.219	-2.07923	0.413745	-5.02538	5.02434e-07	7.76137e-05
Capana04g001004	195.103	2.25513	0.451666	4.99292	5.94739e-07	8.99969e-05
Capana02g002654	367.999	-2.97654	0.597823	-4.97896	6.39254e-07	9.33905e-05
Capana03g001544	53.7825	-2.72816	0.559774	-4.87368	1.09539e-06	0.000151944
Capana04g002548	51.3215	-3.67093	0.755576	-4.85845	1.18307e-06	0.000161981
Capana02g002517	146.19	-2.6304	0.543333	-4.84124	1.29032e-06	0.000173695
Capana00g003134	100.944	-2.12314	0.439401	-4.8319	1.35236e-06	0.000179498
Capana02g002765	261.846	-2.29047	0.474072	-4.83148	1.35522e-06	0.000179498
Capana06g002188	48.8331	-2.4213	0.502864	-4.81502	1.47183e-06	0.000187419
Capana01g000181	51.5659	-2.17841	0.453407	-4.80453	1.55113e-06	0.000194883
Capana07g000474	207.256	-2.0596	0.429008	-4.80084	1.57998e-06	0.000197194
Capana06g000919	269.592	-2.27514	0.477707	-4.76263	1.91084e-06	0.000223183
Capana04g001435	237.679	-2.08868	0.440135	-4.74554	2.07946e-06	0.000238961
Capana01g002238	150.891	-3.15316	0.667186	-4.72605	2.28929e-06	0.00025529
Capana01g004472	617.565	-2.39271	0.508859	-4.7021	2.57501e-06	0.000283794
Capana02g000475	135.681	-2.28398	0.487998	-4.6803	2.86449e-06	0.000308481
Capana01g000384	124.917	-2.28324	0.501527	-4.55257	5.29942e-06	0.000514808
Capana03g000768	283.368	-2.31921	0.510322	-4.54461	5.50362e-06	0.00052919
Capana12g000773	377.366	-2.25719	0.497564	-4.53648	5.72006e-06	0.000547209
Capana00g000884	63.6602	-3.42235	0.756899	-4.52154	6.13926e-06	0.000575624
Capana08g001000	128.162	-2.22608	0.495789	-4.48997	7.12335e-06	0.000648535
Capana09g002041	87.8547	-3.03092	0.67835	-4.46808	7.89259e-06	0.000711693
Capana00g001133	28.2528	3.69687	0.828798	4.46052	8.17597e-06	0.0007234
Capana07g001867	71.2534	-2.68042	0.600803	-4.4614	8.14241e-06	0.0007234
Capana12g000389	64.1559	-2.0877	0.468901	-4.45232	8.49477e-06	0.000748095
Capana05g000777	188.945	-2.4255	0.548804	-4.41961	9.88792e-06	0.00083564
Capana08g000842	1429.82	-2.00984	0.460802	-4.36162	1.29101e-05	0.0010415
Capana06g001251	145.046	-2.43399	0.562451	-4.32746	1.50836e-05	0.00116502
Capana10g001624	2263.04	-2.3561	0.545754	-4.31715	1.58058e-05	0.00119629
Capana05g000897	32.1763	-2.50545	0.583264	-4.29557	1.74244e-05	0.00127775
Capana02g002402	222.39	-2.26794	0.528737	-4.28935	1.79196e-05	0.00128898
Capana01g001874	817.771	-4.78348	1.11555	-4.28799	1.80295e-05	0.00129139
Capana08g001614	65.9597	-2.1996	0.516126	-4.26175	2.02829e-05	0.00138497
Capana02g000676	62.905	-5.32217	1.25665	-4.2352	2.28348e-05	0.00149946
Capana04g001006	271.641	2.33804	0.55311	4.22709	2.36733e-05	0.00154376
Capana02g001141	108.742	-2.29695	0.544902	-4.21535	2.49396e-05	0.00162073
Capana03g003995	3183.87	-3.15372	0.754529	-4.17971	2.91877e-05	0.00181542
Capana02g003359	576.849	-2.3801	0.571565	-4.16418	3.12471e-05	0.00189962
Capana12g002364	72.5767	-5.26414	1.2743	-4.13101	3.61173e-05	0.00209493
Capana09g001762	89.1081	-2.01478	0.488856	-4.12142	3.76537e-05	0.00216348
Capana00g001139	622.534	-2.11037	0.516714	-4.08422	4.42258e-05	0.00240196
Capana00g002054	9843.34	-2.22413	0.54864	-4.05389	5.03721e-05	0.00264433
Capana03g003313	85.6433	-8.20308	2.02988	-4.04117	5.31845e-05	0.0027612
Capana01g001780	238.193	-5.5414	1.37607	-4.02697	5.64994e-05	0.00291723
Capana00g002088	622.801	-2.03191	0.506866	-4.00878	6.10344e-05	0.00306734
Capana02g002222	55.9557	-2.78047	0.695533	-3.99762	6.39829e-05	0.0031646
Capana10g001258	43.0163	-5.71176	1.43322	-3.98526	6.74075e-05	0.00325062
Capana00g000447	216.17	-6.01458	1.51008	-3.98295	6.80653e-05	0.00326402
Capana03g002680	76.0145	-2.0339	0.51201	-3.97239	7.1154e-05	0.00335559
Capana01g003216	316.981	-2.34012	0.591111	-3.95884	7.53136e-05	0.00349596
Capana00g001470	260.481	-2.21513	0.562868	-3.93543	8.30472e-05	0.00370002
Capana05g001743	105.121	-2.20887	0.56718	-3.89447	9.84148e-05	0.00420573
Capana01g001458	135.016	-2.40957	0.619895	-3.88705	0.000101469	0.004283
Capana00g000472	83.1782	-2.45271	0.631768	-3.8823	0.000103474	0.00434313
Capana02g003661	128.486	-2.29737	0.594252	-3.86598	0.000110644	0.00460309
Capana02g002865	75.4911	-2.69634	0.70491	-3.82508	0.000130728	0.00514344
Capana00g000741	70.9257	-2.51724	0.666172	-3.77866	0.000157672	0.00595488
Capana00g001250	117.246	-2.0638	0.557969	-3.69877	0.00021665	0.00767479
Capana00g001997	29.6736	2.26834	0.620994	3.65276	0.000259438	0.00873101
Capana04g000574	52.8088	2.07017	0.570368	3.62953	0.000283937	0.00938784

## Sheet: CR2_vs_RR2
Geneid	baseMean	log2FoldChange	lfcSE	stat	pvalue	padj
Capana04g000020	472.759	-3.83646	0.371468	-10.3278	5.27469e-25	1.09714e-20
Capana10g001451	1164.98	-4.08086	0.409245	-9.97169	2.02751e-23	2.10861e-19
Capana09g000709	549.439	-2.02632	0.226685	-8.93893	3.92973e-19	2.72461e-15
Capana06g002505	521.887	-2.35558	0.268948	-8.7585	1.97858e-18	1.02886e-14
Capana00g004675	451.714	-2.57016	0.300535	-8.55194	1.21032e-17	5.03495e-14
Capana02g002230	1325.12	-2.42903	0.287143	-8.4593	2.6898e-17	9.32463e-14
Capana08g000842	1429.82	-3.83198	0.461097	-8.31058	9.52333e-17	2.47607e-13
Capana08g001582	1082.31	-2.27983	0.277132	-8.22648	1.92792e-16	4.45564e-13
Capana05g000569	1155.53	-3.74965	0.461809	-8.11949	4.68155e-16	9.73762e-13
Capana06g001532	908.562	-2.00964	0.249052	-8.06914	7.07934e-16	1.33864e-12
Capana03g001801	1858.98	-2.24123	0.278791	-8.03911	9.04926e-16	1.56854e-12
Capana04g000584	1027.9	-2.34082	0.292703	-7.99725	1.27231e-15	2.0357e-12
Capana02g001090	1711.04	-2.87033	0.370276	-7.75188	9.05384e-15	1.31425e-11
Capana04g001537	443.328	-2.44138	0.315511	-7.73787	1.01096e-14	1.31425e-11
Capana11g001875	2130.12	-2.91066	0.37609	-7.73925	1.00005e-14	1.31425e-11
Capana07g002359	352.906	-2.72347	0.352896	-7.71746	1.18666e-14	1.45192e-11
Capana00g001498	178.434	-3.57552	0.479549	-7.456	8.91874e-14	8.43227e-11
Capana06g000919	269.592	-3.58352	0.482375	-7.4289	1.09501e-13	9.90271e-11
Capana06g001444	170.046	2.82848	0.381541	7.4133	1.23196e-13	1.0677e-10
Capana06g003071	593.31	-5.53365	0.748896	-7.38908	1.47854e-13	1.23014e-10
Capana09g001251	438.49	-3.02303	0.410838	-7.35819	1.86417e-13	1.49134e-10
Capana04g000021	237.586	-2.49346	0.342769	-7.27448	3.47751e-13	2.67897e-10
Capana12g001028	54.7117	-4.30972	0.595258	-7.24009	4.48393e-13	3.21606e-10
Capana06g001665	226.953	-2.96299	0.419068	-7.07042	1.54463e-12	9.73583e-10
Capana02g000950	552.314	-3.02504	0.431724	-7.00689	2.43677e-12	1.44814e-09
Capana03g000062	202.274	-3.48167	0.501978	-6.9359	4.03632e-12	2.26907e-09
Capana10g000061	439.477	2.0028	0.289483	6.91854	4.56313e-12	2.49772e-09
Capana03g002092	278.368	-2.17319	0.316569	-6.86484	6.65668e-12	3.55023e-09
Capana01g001433	92.5476	-3.58622	0.522748	-6.86032	6.8707e-12	3.57277e-09
Capana11g002397	113.503	-2.18322	0.320307	-6.81601	9.36013e-12	4.63549e-09
Capana02g000475	135.681	-3.31182	0.489261	-6.76904	1.29642e-11	6.27105e-09
Capana08g002853	773.089	2.06283	0.306577	6.7286	1.71307e-11	7.91821e-09
Capana02g001094	354.99	-3.44167	0.513024	-6.70859	1.96516e-11	8.71857e-09
Capana04g001261	330.014	-2.88464	0.430015	-6.70822	1.97006e-11	8.71857e-09
Capana07g001899	172.41	-2.71892	0.406244	-6.69283	2.18898e-11	9.48558e-09
Capana03g001831	566.463	-2.99647	0.451903	-6.63079	3.3389e-11	1.41733e-08
Capana03g004110	564.257	-3.8667	0.59224	-6.52895	6.62327e-11	2.70126e-08
Capana00g001496	170.423	-3.30956	0.517726	-6.39248	1.63218e-10	5.95602e-08
Capana12g002433	436.953	-4.24074	0.665571	-6.37158	1.87093e-10	6.70954e-08
Capana02g002224	103.759	-4.01889	0.635134	-6.32763	2.48952e-10	8.48885e-08
Capana11g000739	106.586	-3.66822	0.583593	-6.28558	3.26622e-10	1.07837e-07
Capana09g002042	192.148	-6.21986	0.993661	-6.25954	3.86108e-10	1.23554e-07
Capana03g003223	268.487	-2.64605	0.423214	-6.25227	4.04523e-10	1.27486e-07
Capana06g002913	127.094	-3.00882	0.48296	-6.22996	4.66559e-10	1.43851e-07
Capana09g002041	87.8547	-4.31274	0.692397	-6.22871	4.70282e-10	1.43851e-07
Capana03g004014	1918.96	-2.47856	0.398385	-6.22152	4.9236e-10	1.48422e-07
Capana04g001002	184.961	2.59374	0.41876	6.19385	5.87132e-10	1.72005e-07
Capana00g001356	1084.8	-5.74856	0.935298	-6.14624	7.93427e-10	2.2058e-07
Capana01g001456	674.317	-2.36328	0.385225	-6.13481	8.52634e-10	2.3293e-07
Capana08g000129	316.655	-2.33465	0.384119	-6.07794	1.21734e-09	3.16508e-07
Capana05g000629	158.554	-2.16586	0.358312	-6.04462	1.49759e-09	3.75298e-07
Capana03g001544	53.7825	-3.52033	0.582987	-6.03844	1.55612e-09	3.85326e-07
Capana01g000181	51.5659	-2.76849	0.45869	-6.03565	1.58327e-09	3.87436e-07
Capana03g000577	128.922	-2.26874	0.377404	-6.01142	1.83903e-09	4.44789e-07
Capana06g001001	661.219	-2.48176	0.41381	-5.99736	2.00555e-09	4.74039e-07
Capana03g004107	128.549	-2.763	0.46289	-5.96902	2.38681e-09	5.51619e-07
Capana11g001290	125.127	2.3717	0.39752	5.96625	2.42775e-09	5.54915e-07
Capana00g003858	200.295	-2.8371	0.482086	-5.88506	3.97914e-09	8.36021e-07
Capana04g001059	215.019	2.04898	0.34852	5.87908	4.12562e-09	8.58128e-07
Capana12g002432	454.422	-3.63672	0.622918	-5.8382	5.27664e-09	1.08667e-06
Capana04g000672	394.886	-2.05352	0.352746	-5.82153	5.8311e-09	1.18909e-06
Capana07g001866	151.252	-2.96314	0.509601	-5.81464	6.07654e-09	1.22711e-06
Capana01g003963	554.749	-2.52438	0.436187	-5.78738	7.14915e-09	1.41621e-06
Capana10g002240	98.5659	-2.92133	0.505679	-5.77705	7.60226e-09	1.49176e-06
Capana12g002446	667.958	-3.36076	0.582432	-5.77022	7.91688e-09	1.53898e-06
Capana03g002680	76.0145	-2.97181	0.518506	-5.73149	9.95526e-09	1.91731e-06
Capana03g004524	465.401	-2.60369	0.455525	-5.7158	1.0919e-08	2.06468e-06
Capana09g001606	177.653	-2.63501	0.461927	-5.70439	1.16763e-08	2.18798e-06
Capana06g002889	300.33	2.52917	0.444834	5.68563	1.30328e-08	2.39895e-06
Capana02g001799	1666.75	2.34301	0.41605	5.63155	1.78597e-08	3.25862e-06
Capana01g001602	102.396	-2.4833	0.44143	-5.62557	1.84893e-08	3.34399e-06
Capana00g000648	44.118	-2.77564	0.494705	-5.61071	2.01501e-08	3.58224e-06
Capana11g001970	121.92	-2.31961	0.41607	-5.57504	2.47471e-08	4.2895e-06
Capana08g002490	161.395	-2.33308	0.418821	-5.57058	2.5389e-08	4.32862e-06
Capana02g001907	136.763	-2.30265	0.416388	-5.53007	3.20109e-08	5.32661e-06
Capana08g002333	516.332	-2.04965	0.371246	-5.52099	3.37086e-08	5.47764e-06
Capana01g000247	306.964	-2.57207	0.472241	-5.44653	5.13632e-08	8.21812e-06
Capana10g002081	772.655	-2.49005	0.457378	-5.44419	5.20416e-08	8.26309e-06
Capana07g002280	530.579	-2.23666	0.411826	-5.43108	5.6015e-08	8.82661e-06
Capana02g000676	62.905	-6.77557	1.25111	-5.41564	6.10709e-08	9.40945e-06
Capana04g001004	195.103	2.45939	0.454022	5.4169	6.06404e-08	9.40945e-06
Capana02g003661	128.486	-3.3296	0.615085	-5.41324	6.18954e-08	9.46635e-06
Capana01g002238	150.891	-3.63737	0.674035	-5.39641	6.79881e-08	1.02475e-05
Capana00g000438	231.454	-2.30986	0.428239	-5.39386	6.89585e-08	1.0319e-05
Capana00g000688	1043.7	-2.69516	0.500485	-5.3851	7.2404e-08	1.07572e-05
Capana00g003114	423.876	-2.54589	0.474241	-5.36835	7.94608e-08	1.14777e-05
Capana03g001876	85.7445	-2.11401	0.394848	-5.35399	8.60349e-08	1.21736e-05
Capana12g002364	72.5767	-7.35485	1.37364	-5.35427	8.59037e-08	1.21736e-05
Capana12g002441	118.84	-2.47941	0.464017	-5.34336	9.12395e-08	1.28228e-05
Capana01g004472	617.565	-2.72347	0.509936	-5.34079	9.254e-08	1.28569e-05
Capana06g000819	319.474	-2.72884	0.512	-5.32976	9.83413e-08	1.34572e-05
Capana01g003355	187.892	2.52767	0.474421	5.3279	9.9353e-08	1.35068e-05
Capana03g000766	125.901	-2.05433	0.391637	-5.24549	1.55865e-07	2.00095e-05
Capana08g001602	21.3777	-3.31498	0.632974	-5.23715	1.63078e-07	2.05577e-05
Capana04g001007	293.292	2.07344	0.396515	5.22915	1.70287e-07	2.13372e-05
Capana11g000602	772.62	-2.40236	0.46443	-5.1727	2.30739e-07	2.80665e-05
Capana05g000777	188.945	-2.84297	0.550306	-5.16617	2.38935e-07	2.88945e-05
Capana01g003666	140.515	-2.50177	0.484709	-5.16138	2.45134e-07	2.94727e-05
Capana12g002445	639.694	-2.39223	0.465005	-5.14453	2.68196e-07	3.18771e-05
Capana01g000677	76.2002	-2.95053	0.575455	-5.12731	2.93918e-07	3.45395e-05
Capana00g004275	808.389	-2.32038	0.453892	-5.11219	3.18446e-07	3.70038e-05
Capana12g000389	64.1559	-2.40181	0.474056	-5.06651	4.05174e-07	4.55547e-05
Capana00g001731	272.949	-2.11801	0.419989	-5.04301	4.58257e-07	5.09719e-05
Capana06g000527	83.6736	-2.47617	0.495761	-4.99468	5.89328e-07	6.35131e-05
Capana01g001458	135.016	-3.08632	0.618372	-4.99105	6.00535e-07	6.43872e-05
Capana02g001846	40.436	-2.48311	0.498005	-4.98612	6.16025e-07	6.57094e-05
Capana04g001159	115.109	-4.36586	0.876546	-4.98075	6.33377e-07	6.72155e-05
Capana05g001948	311.919	-2.23397	0.449623	-4.96854	6.74585e-07	7.08655e-05
Capana08g001141	41.442	-3.22904	0.650452	-4.9643	6.895e-07	7.1708e-05
Capana01g000661	545.798	-2.40751	0.486661	-4.94699	7.53685e-07	7.72249e-05
Capana12g002285	746.486	-2.01609	0.409645	-4.92156	8.58591e-07	8.75426e-05
Capana11g001329	205.492	2.78168	0.565928	4.91526	8.86655e-07	8.86655e-05
Capana00g003808	183.614	-2.00935	0.409674	-4.90476	9.35432e-07	9.26523e-05
Capana05g001891	405.06	-2.08545	0.426045	-4.89491	9.83517e-07	9.69533e-05
Capana00g004561	420.279	-5.15358	1.05797	-4.87122	1.10913e-06	0.000107803
Capana02g002654	367.999	-2.88368	0.599423	-4.81076	1.50358e-06	0.00014346
Capana08g000841	168.205	-2.4785	0.517599	-4.78845	1.68074e-06	0.000156769
Capana01g002555	29.6993	-3.4141	0.713199	-4.78703	1.69269e-06	0.000157179
Capana02g001089	862.494	-2.88241	0.603388	-4.77705	1.77887e-06	0.000163719
Capana03g001614	540.593	-2.22722	0.466417	-4.77517	1.79557e-06	0.000164528
Capana01g000226	17.4553	-3.80779	0.807069	-4.71805	2.38118e-06	0.00021076
Capana03g001352	197.633	-2.19053	0.465788	-4.70286	2.56543e-06	0.000225152
Capana02g002290	34.9469	-2.68974	0.573199	-4.69251	2.69878e-06	0.00023586
Capana01g004034	42.0978	2.28781	0.489238	4.67626	2.9215e-06	0.000252146
Capana00g002088	622.801	-2.37086	0.511063	-4.63909	3.49951e-06	0.000298319
Capana02g001614	524.272	-2.02862	0.444272	-4.56615	4.96754e-06	0.000398937
Capana12g002835	142.246	-2.02847	0.44782	-4.52965	5.90803e-06	0.000461981
Capana08g000980	190.04	-4.81188	1.06532	-4.51683	6.27717e-06	0.00048179
Capana10g001800	53.1422	2.23224	0.494921	4.5103	6.47346e-06	0.000493216
Capana03g002389	105.771	3.79085	0.844532	4.4887	7.16593e-06	0.000534234
Capana00g000414	937.281	-2.09756	0.468352	-4.4786	7.51352e-06	0.000556161
Capana01g002606	140.938	-2.43387	0.544754	-4.46784	7.90126e-06	0.000582788
Capana02g002139	44.536	-2.48733	0.558193	-4.45603	8.34901e-06	0.000609513
Capana03g001359	79.255	-2.58021	0.580761	-4.4428	8.87941e-06	0.000632506
Capana03g003995	3183.87	-3.34022	0.753037	-4.43566	9.17887e-06	0.000647188
Capana02g002145	77.859	-2.16556	0.492765	-4.39472	1.10917e-05	0.000763928
Capana03g000932	61.8442	-2.52851	0.576222	-4.38809	1.14351e-05	0.000774757
Capana02g001851	369.241	-3.10742	0.710053	-4.37632	1.20698e-05	0.000804652
Capana05g001959	17.8146	-4.59657	1.06083	-4.33298	1.47102e-05	0.000938035
Capana08g000734	28.628	-6.14107	1.42232	-4.31764	1.57705e-05	0.000985067
Capana03g002388	107.183	3.96892	0.922355	4.30303	1.68478e-05	0.0010492
Capana00g000472	83.1782	-2.6735	0.624848	-4.27864	1.88041e-05	0.00114845
Capana04g000968	218.188	-2.49986	0.590473	-4.23366	2.29916e-05	0.00134382
Capana00g001250	117.246	-2.38123	0.563035	-4.22928	2.34437e-05	0.00136209
Capana02g000906	144.917	2.95917	0.70256	4.21199	2.5313e-05	0.00144646
Capana03g001619	110.302	2.5457	0.606288	4.19883	2.68297e-05	0.00151235
Capana07g000998	24.4735	-2.50396	0.59646	-4.19803	2.69249e-05	0.00151362
Capana11g000342	898.05	-2.1916	0.522642	-4.19331	2.74912e-05	0.00153714
Capana02g001320	36.4364	-2.05026	0.490136	-4.18305	2.87629e-05	0.00159538
Capana05g002225	135.431	-2.19922	0.525966	-4.18129	2.89855e-05	0.00160345
Capana00g001497	446.928	-2.69099	0.644345	-4.17631	2.96273e-05	0.00163461
Capana04g001132	214.527	-2.06682	0.498234	-4.14828	3.34977e-05	0.0018192
Capana01g001780	238.193	-3.64616	0.883299	-4.12789	3.66107e-05	0.00193493
Capana12g002365	337.384	-2.74734	0.666265	-4.1235	3.73156e-05	0.00195016
Capana06g000566	30.2198	-2.47276	0.600686	-4.11657	3.84561e-05	0.00199473
Capana00g000973	15.0357	-4.05593	0.987536	-4.10712	4.00627e-05	0.00206775
Capana11g002253	123.498	-3.29808	0.804694	-4.09855	4.15748e-05	0.00214048
Capana03g003313	85.6433	-7.55921	1.84923	-4.08777	4.35545e-05	0.00220422
Capana00g001083	21.0416	-2.57614	0.635496	-4.05375	5.04036e-05	0.00248435
Capana01g002944	450.606	2.03293	0.501667	4.05234	5.07072e-05	0.0024934
Capana01g000755	376.263	-2.52903	0.624485	-4.04978	5.12649e-05	0.00250896
Capana02g002618	27.0873	4.43336	1.11475	3.977	6.979e-05	0.00322585
Capana08g002492	776.125	-3.03751	0.764849	-3.97138	7.14561e-05	0.00329553
Capana06g000844	24.4686	-6.03708	1.52125	-3.96849	7.2329e-05	0.0033199
Capana01g000880	33.2393	-2.34559	0.591796	-3.96351	7.38569e-05	0.00336891
Capana11g002326	54.8462	-3.6937	0.935283	-3.94928	7.8385e-05	0.00353668
Capana00g001154	1454.77	-2.68058	0.682892	-3.92533	8.661e-05	0.00384113
Capana02g003128	623.237	-2.53336	0.650065	-3.89709	9.73566e-05	0.00422849
Capana02g003087	95.4101	-2.60159	0.66987	-3.88372	0.000102871	0.0044275
Capana10g001051	203.289	2.07467	0.541337	3.83249	0.000126851	0.00524552
Capana06g000918	67.2697	-2.71007	0.707233	-3.83193	0.000127141	0.0052471
Capana00g002415	94.1225	2.05554	0.540209	3.80509	0.000141754	0.00570308
Capana02g003468	322.292	-3.09163	0.813976	-3.79819	0.000145759	0.00583035
Capana00g002634	36.531	-2.87995	0.758821	-3.79529	0.000147469	0.00587615
Capana01g001785	148.878	-2.24116	0.590872	-3.79297	0.000148857	0.00592011
Capana00g000462	88.7185	-2.60636	0.688049	-3.78804	0.000151838	0.00600426
Capana03g002072	26.8035	-2.6368	0.696059	-3.78818	0.000151755	0.00600426
Capana00g002038	17.5293	-2.43204	0.643026	-3.78218	0.000155459	0.00612414
Capana08g002081	41.6136	3.30867	0.879407	3.76239	0.000168301	0.00652439
Capana00g001811	77.0778	-2.26338	0.612401	-3.69591	0.000219098	0.00805165
Capana00g002054	9843.34	-2.02316	0.548517	-3.68842	0.000225652	0.00821988
Capana12g002450	31.2832	-3.3048	0.897419	-3.68256	0.000230903	0.00839646
Capana02g002238	70.0998	-3.91802	1.06476	-3.67974	0.000233476	0.00847522
Capana01g001874	817.771	-3.57651	0.97298	-3.67583	0.000237076	0.00852916
Capana11g000722	143.347	3.26955	0.894122	3.65671	0.00025547	0.00903702
Capana07g001626	13.506	-3.91933	1.07555	-3.64403	0.000268401	0.00936283
Capana00g001128	15.346	-3.17506	0.874981	-3.62873	0.000284824	0.00981341
Capana08g002183	37.5274	-2.2713	0.626167	-3.62731	0.000286391	0.00984616
Capana03g003639	20.483	-2.69888	0.744918	-3.62306	0.000291138	0.00995998

## Sheet: CR3_vs_RR3
Geneid	baseMean	log2FoldChange	lfcSE	stat	pvalue	padj
Capana01g001014	3297.7	-3.43806	0.191065	-17.9942	2.16275e-72	5.13264e-68
Capana08g000768	794.221	-3.3229	0.231927	-14.3273	1.477e-46	1.75261e-42
Capana08g001582	1082.31	-3.98635	0.279486	-14.2631	3.71365e-46	2.93774e-42
Capana02g002292	552.437	-2.96562	0.208473	-14.2255	6.36639e-46	3.77718e-42
Capana01g002369	1266.04	-3.39287	0.257604	-13.1709	1.29047e-39	6.12507e-36
Capana04g002873	950.064	-3.90079	0.316774	-12.3141	7.6047e-35	3.00791e-31
Capana08g001495	1009.01	-3.6625	0.301338	-12.1541	5.45381e-34	1.61787e-30
Capana02g002800	1179.71	-2.88486	0.246264	-11.7145	1.07414e-31	2.83239e-28
Capana04g000020	472.759	-4.33956	0.371746	-11.6735	1.7419e-31	4.13387e-28
Capana08g002245	648.176	-4.09177	0.352956	-11.5928	4.48022e-31	9.66587e-28
Capana04g000194	443.498	-2.61622	0.226125	-11.5698	5.86354e-31	1.15961e-27
Capana07g000439	322.834	-3.00939	0.275829	-10.9103	1.02863e-27	1.8778e-24
Capana04g000021	237.586	-4.07666	0.37446	-10.8868	1.33296e-27	2.25956e-24
Capana04g001537	443.328	-3.45857	0.318431	-10.8613	1.76238e-27	2.78832e-24
Capana10g000499	1440.25	-3.62237	0.335578	-10.7944	3.65773e-27	5.42533e-24
Capana02g001365	4741.5	-3.65104	0.338978	-10.7707	4.7327e-27	6.60685e-24
Capana01g001678	407.254	-2.078	0.194243	-10.6979	1.04063e-26	1.37201e-23
Capana05g001734	420.165	-3.06414	0.290345	-10.5534	4.8969e-26	6.11648e-23
Capana02g003534	550.098	-4.15521	0.395281	-10.512	7.60274e-26	8.84603e-23
Capana03g001831	566.463	-4.77537	0.454395	-10.5093	7.82769e-26	8.84603e-23
Capana05g002551	377.785	-3.42489	0.327367	-10.4619	1.29198e-25	1.3937e-22
Capana04g000658	1254.1	-3.90858	0.379664	-10.2948	7.43444e-25	7.67105e-22
Capana12g002781	2725.37	-2.46442	0.239843	-10.2751	9.12234e-25	9.02048e-22
Capana03g001801	1858.98	-2.80888	0.279362	-10.0546	8.76481e-24	8.32026e-21
Capana00g002067	10.6419	-34.75	3.45921	-10.0457	9.60025e-24	8.76281e-21
Capana02g003572	770.785	-2.12682	0.212585	-10.0046	1.45473e-23	1.27866e-20
Capana06g002562	855.826	-2.78169	0.278323	-9.99448	1.61131e-23	1.3657e-20
Capana03g000553	111.156	-3.56746	0.359252	-9.93025	3.07478e-23	2.51623e-20
Capana04g002374	2963.14	-2.56267	0.25896	-9.89598	4.33333e-23	3.42795e-20
Capana10g000864	1646.27	-2.38979	0.243348	-9.82044	9.19384e-23	7.03833e-20
Capana08g000842	1429.82	-4.48776	0.459405	-9.76864	1.535e-22	1.1384e-19
Capana05g000777	188.945	-5.31492	0.544845	-9.75492	1.75738e-22	1.26382e-19
Capana11g000347	552.452	-3.1182	0.321314	-9.70451	2.88461e-22	2.01346e-19
Capana09g001566	2212.33	-2.98034	0.308492	-9.66098	4.41625e-22	2.99447e-19
Capana02g001090	1711.04	-3.55997	0.369129	-9.64425	5.19908e-22	3.42735e-19
Capana10g002240	98.5659	-5.05657	0.525963	-9.61392	6.98372e-22	4.4794e-19
Capana03g004524	465.401	-4.3788	0.456191	-9.59863	8.10168e-22	4.92997e-19
Capana06g000919	269.592	-4.78848	0.498773	-9.60052	7.9539e-22	4.92997e-19
Capana08g001043	3777.4	-2.40082	0.251117	-9.56056	1.17119e-21	6.94866e-19
Capana04g002872	300.073	-3.63602	0.382192	-9.5136	1.84173e-21	1.06604e-18
Capana08g000129	316.655	-3.64834	0.38402	-9.5004	2.09095e-21	1.18148e-18
Capana04g000584	1027.9	-2.75942	0.292693	-9.42769	4.19207e-21	2.26105e-18
Capana12g000171	2603.01	-2.32694	0.249292	-9.33419	1.01767e-20	5.36696e-18
Capana00g004469	1165.91	-4.22619	0.453741	-9.31412	1.22972e-20	6.20931e-18
Capana02g002230	1325.12	-2.67851	0.287575	-9.31412	1.22963e-20	6.20931e-18
Capana06g002505	521.887	-2.51361	0.270029	-9.30866	1.29458e-20	6.4006e-18
Capana01g004446	6.20711	-18.5564	1.99605	-9.29656	1.45065e-20	7.02588e-18
Capana00g000688	1043.7	-4.58493	0.497672	-9.21275	3.17886e-20	1.47923e-17
Capana11g001875	2130.12	-3.48175	0.378402	-9.2012	3.53963e-20	1.61543e-17
Capana04g000034	352.273	-3.22236	0.352061	-9.15285	5.54505e-20	2.48292e-17
Capana01g004005	444.345	-3.69025	0.408571	-9.03209	1.68431e-19	7.40221e-17
Capana06g003071	593.31	-6.78412	0.751605	-9.02618	1.77775e-19	7.61817e-17
Capana02g002649	1431.15	-3.08799	0.342705	-9.01062	2.04886e-19	8.53044e-17
Capana04g000998	10213.8	-2.18765	0.244576	-8.94464	3.73158e-19	1.52686e-16
Capana09g002200	974.278	-2.18729	0.246148	-8.88605	6.33197e-19	2.54696e-16
Capana10g000080	696.546	-2.04448	0.230736	-8.86069	7.9522e-19	3.14536e-16
Capana02g000060	438.082	-3.40286	0.384859	-8.84182	9.41694e-19	3.66365e-16
Capana02g001898	294.313	-2.79647	0.3174	-8.81056	1.24527e-18	4.69091e-16
Capana06g000348	6808.66	-2.13107	0.243755	-8.74267	2.27668e-18	8.44223e-16
Capana01g001433	92.5476	-4.39234	0.508339	-8.64058	5.59265e-18	1.98096e-15
Capana00g004275	808.389	-3.91827	0.453936	-8.63178	6.04027e-18	2.10805e-15
Capana12g001865	666.12	-2.5197	0.291974	-8.62988	6.14182e-18	2.11243e-15
Capana06g002369	2624.15	-2.47405	0.286919	-8.62283	6.5319e-18	2.2145e-15
Capana01g000661	545.798	-4.16477	0.484077	-8.60351	7.73135e-18	2.58423e-15
Capana02g003591	583.94	-2.18456	0.254326	-8.58961	8.72679e-18	2.87645e-15
Capana00g004675	451.714	-2.56205	0.298586	-8.5806	9.43825e-18	3.06833e-15
Capana05g002019	327.786	2.33677	0.272693	8.56924	1.04173e-17	3.31174e-15
Capana07g002280	530.579	-3.55515	0.4149	-8.5687	1.0466e-17	3.31174e-15
Capana08g002333	516.332	-3.19312	0.374061	-8.53636	1.38513e-17	4.32525e-15
Capana05g000569	1155.53	-3.93692	0.46165	-8.52792	1.48997e-17	4.59221e-15
Capana07g001288	2404.47	-2.80592	0.32911	-8.52576	1.51809e-17	4.61889e-15
Capana00g004277	144.266	-3.67475	0.435015	-8.4474	2.97862e-17	8.94794e-15
Capana03g004422	1341.54	-2.02419	0.239961	-8.43551	3.29762e-17	9.78239e-15
Capana00g002941	295.214	-2.85599	0.339219	-8.4193	3.78744e-17	1.10967e-14
Capana07g000461	2727.1	-2.24624	0.266887	-8.41644	3.8809e-17	1.12319e-14
Capana06g000346	676.049	-2.49494	0.296494	-8.41482	3.93486e-17	1.12509e-14
Capana00g002898	581.746	-3.30113	0.392615	-8.40804	4.1693e-17	1.17793e-14
Capana00g002332	115.696	-2.37843	0.283642	-8.38533	5.05834e-17	1.41229e-14
Capana06g000269	652.566	-2.29184	0.274038	-8.36323	6.10251e-17	1.68401e-14
Capana09g002190	2425.17	-2.02168	0.242025	-8.35318	6.64478e-17	1.81257e-14
Capana04g001148	6727.5	-3.21678	0.38553	-8.34379	7.19492e-17	1.94034e-14
Capana12g000797	562.873	-2.76489	0.332487	-8.31578	9.11516e-17	2.43057e-14
Capana07g001980	665.684	-3.65842	0.442717	-8.26357	1.41381e-16	3.70788e-14
Capana08g000827	1226.15	-2.99551	0.362525	-8.2629	1.42178e-16	3.70788e-14
Capana08g002127	337.187	-2.63472	0.319149	-8.25545	1.51331e-16	3.90368e-14
Capana12g000572	404.373	-2.00581	0.243179	-8.24827	1.607e-16	4.10078e-14
Capana01g003618	391.401	-3.71595	0.453198	-8.19939	2.4161e-16	6.09988e-14
Capana03g001800	279.121	-2.5854	0.315612	-8.19169	2.57578e-16	6.43457e-14
Capana09g000437	333.526	-3.08508	0.378297	-8.15518	3.48655e-16	8.61905e-14
Capana05g002193	739.881	-2.16872	0.266132	-8.14907	3.66739e-16	8.97262e-14
Capana06g000398	294.706	-2.98441	0.366309	-8.14726	3.72251e-16	9.01455e-14
Capana10g002137	483.647	-2.43411	0.298879	-8.14413	3.82029e-16	9.15789e-14
Capana04g001261	330.014	-3.48104	0.427699	-8.139	3.98561e-16	9.45865e-14
Capana07g001146	2511.18	-2.00187	0.246937	-8.10681	5.19656e-16	1.22104e-13
Capana10g001592	66.0672	-3.29486	0.406758	-8.10029	5.48274e-16	1.26327e-13
Capana10g002083	425.122	-3.14248	0.388693	-8.08475	6.22919e-16	1.40792e-13
Capana09g002041	87.8547	-5.74951	0.712922	-8.06471	7.34093e-16	1.62818e-13
Capana02g002462	3356.8	-2.1824	0.271935	-8.02545	1.0115e-15	2.22269e-13
Capana06g000824	142.934	3.61841	0.450949	8.02398	1.02372e-15	2.2289e-13
Capana07g002183	268.369	-2.39298	0.298541	-8.01558	1.09615e-15	2.34358e-13
Capana11g000095	332.419	-3.22316	0.403161	-7.99472	1.29873e-15	2.75192e-13
Capana05g000028	886.111	-2.55181	0.319542	-7.98584	1.39573e-15	2.93129e-13
Capana10g001451	1164.98	-3.25717	0.407996	-7.98334	1.42425e-15	2.96494e-13
Capana08g002330	3507.75	-2.58918	0.324604	-7.97643	1.50629e-15	3.08165e-13
Capana00g003378	368.951	-2.3181	0.290997	-7.96607	1.63801e-15	3.32249e-13
Capana03g001826	102.342	-3.27517	0.41154	-7.95832	1.74387e-15	3.50725e-13
Capana10g000143	129.253	-3.33176	0.419251	-7.94694	1.9117e-15	3.81247e-13
Capana03g001209	694.156	-2.42009	0.305001	-7.93467	2.11052e-15	4.1394e-13
Capana02g001122	5475.49	-2.2814	0.287625	-7.93186	2.15894e-15	4.19967e-13
Capana06g001001	661.219	-3.27624	0.414166	-7.91046	2.56431e-15	4.94766e-13
Capana00g000229	216.71	-3.08099	0.389982	-7.90035	2.78117e-15	5.32279e-13
Capana09g001606	177.653	-3.59852	0.456249	-7.88718	3.09092e-15	5.82172e-13
Capana05g001891	405.06	-3.33599	0.425675	-7.83694	4.61643e-15	8.62654e-13
Capana11g001241	454.095	-2.10403	0.268701	-7.83039	4.86356e-15	9.01735e-13
Capana08g002251	53.4661	-3.4412	0.441107	-7.80128	6.12823e-15	1.1274e-12
Capana03g000448	936.099	-2.54423	0.326212	-7.79932	6.22422e-15	1.13626e-12
Capana04g001132	214.527	-4.07534	0.523256	-7.78842	6.78522e-15	1.22921e-12
Capana03g000102	1534.08	-2.09044	0.269062	-7.76937	7.88785e-15	1.41814e-12
Capana03g001614	540.593	-3.61963	0.466833	-7.75357	8.93429e-15	1.5942e-12
Capana12g000452	507.066	-2.53577	0.327281	-7.748	9.3353e-15	1.65332e-12
Capana06g001121	149.074	-3.42357	0.442556	-7.73591	1.02665e-14	1.80477e-12
Capana06g001415	1058.58	-2.20452	0.285008	-7.73494	1.03449e-14	1.80519e-12
Capana03g000932	61.8442	-4.5742	0.592182	-7.72433	1.12445e-14	1.94784e-12
Capana03g004110	564.257	-4.56138	0.59323	-7.68905	1.48228e-14	2.5491e-12
Capana09g001075	109.059	3.17951	0.414734	7.66639	1.76905e-14	2.99879e-12
Capana05g002190	607.822	-2.41491	0.316587	-7.62796	2.38496e-14	3.98591e-12
Capana03g001544	53.7825	-3.62299	0.477837	-7.58206	3.40119e-14	5.60535e-12
Capana08g002235	506.134	-3.34982	0.441904	-7.58044	3.44393e-14	5.63664e-12
Capana01g002809	108.283	-3.04343	0.401846	-7.57362	3.62968e-14	5.89997e-12
Capana10g002081	772.655	-3.44734	0.45753	-7.53468	4.89516e-14	7.90286e-12
Capana10g002082	403.665	-3.1086	0.413458	-7.51854	5.53906e-14	8.82235e-12
Capana02g002643	357.056	-2.28313	0.304957	-7.48674	7.06057e-14	1.11708e-11
Capana02g003073	822.96	-2.5911	0.346871	-7.46993	8.02359e-14	1.26103e-11
Capana03g004107	128.549	-3.47082	0.465565	-7.45507	8.98177e-14	1.40234e-11
Capana02g000080	67.0112	-3.61455	0.485036	-7.45214	9.18393e-14	1.42453e-11
Capana09g000936	506.769	-3.06247	0.41234	-7.42704	1.11054e-13	1.71139e-11
Capana02g003268	1418.12	2.41621	0.327348	7.38117	1.56906e-13	2.40238e-11
Capana03g001827	110.022	-3.21776	0.437674	-7.35196	1.95317e-13	2.93372e-11
Capana00g002899	669.717	-2.24145	0.305303	-7.34174	2.1083e-13	3.12713e-11
Capana01g001351	167.264	-2.4927	0.339937	-7.33284	2.25321e-13	3.32132e-11
Capana03g001104	330.068	-2.20996	0.30169	-7.32527	2.38412e-13	3.47116e-11
Capana11g000245	1699.15	-2.10242	0.288438	-7.28899	3.12277e-13	4.51887e-11
Capana10g002382	227.334	2.15389	0.295563	7.28743	3.15934e-13	4.54409e-11
Capana08g002322	123.767	-3.46599	0.475722	-7.28576	3.19872e-13	4.57302e-11
Capana06g000998	711.892	-2.19968	0.301956	-7.28476	3.22241e-13	4.5793e-11
Capana06g001739	1345.37	-2.05896	0.28287	-7.27881	3.36784e-13	4.72932e-11
Capana03g002250	479.202	-2.48046	0.341892	-7.25511	4.01345e-13	5.57001e-11
Capana02g001298	102.624	-3.65041	0.503881	-7.24458	4.33796e-13	5.92377e-11
Capana08g001978	238.154	-2.28593	0.315495	-7.24556	4.30656e-13	5.92377e-11
Capana03g001400	969.432	-2.06972	0.286271	-7.22993	4.83255e-13	6.55349e-11
Capana00g003858	200.295	-3.49696	0.484858	-7.21234	5.49998e-13	7.41622e-11
Capana12g001970	346.884	-3.02743	0.420328	-7.20253	5.91043e-13	7.92465e-11
Capana03g001352	197.633	-3.44175	0.47813	-7.19835	6.09474e-13	8.08046e-11
Capana11g002389	236.373	-2.0615	0.286357	-7.19905	6.06355e-13	8.08046e-11
Capana07g001714	1476.17	-2.02385	0.281904	-7.17922	7.01086e-13	9.04248e-11
Capana09g000427	327.668	-2.02462	0.282125	-7.17632	7.16121e-13	9.18647e-11
Capana09g001860	64.0112	-4.79942	0.669973	-7.1636	7.85868e-13	1.0027e-10
Capana06g002292	10748.4	-2.05244	0.286606	-7.16119	7.99778e-13	1.01499e-10
Capana00g002164	622.179	-3.50405	0.491914	-7.12329	1.05383e-12	1.27599e-10
Capana08g000853	561.432	-2.67039	0.375079	-7.11954	1.08289e-12	1.30453e-10
Capana04g000076	683.062	-2.27621	0.320746	-7.09661	1.27858e-12	1.52478e-10
Capana06g000819	319.474	-3.63751	0.51265	-7.09549	1.2889e-12	1.52941e-10
Capana04g000672	394.886	-2.48796	0.350728	-7.0937	1.30572e-12	1.54166e-10
Capana04g000125	3426.88	-2.316	0.327338	-7.07526	1.49173e-12	1.73538e-10
Capana06g000644	489.238	-2.57651	0.364156	-7.07531	1.49117e-12	1.73538e-10
Capana02g000059	1204.28	-2.41489	0.34216	-7.05778	1.6918e-12	1.94902e-10
Capana01g000793	663.584	-3.12203	0.442618	-7.05356	1.74401e-12	1.99947e-10
Capana06g002178	203.915	-2.96331	0.421	-7.03874	1.93987e-12	2.20022e-10
Capana10g001341	436.855	-2.73458	0.388532	-7.03823	1.94693e-12	2.20022e-10
Capana12g000958	109.906	-3.76518	0.535238	-7.03459	1.99852e-12	2.24781e-10
Capana00g001498	178.434	-3.17057	0.450876	-7.03203	2.03556e-12	2.27867e-10
Capana01g002104	410.017	-2.40586	0.342229	-7.02996	2.06593e-12	2.30181e-10
Capana12g002365	337.384	-4.68335	0.668174	-7.00918	2.39726e-12	2.63387e-10
Capana11g000602	772.62	-3.20711	0.457825	-7.0051	2.46816e-12	2.69928e-10
Capana10g000345	959.156	-3.45761	0.493666	-7.00395	2.48848e-12	2.70902e-10
Capana02g002425	382.006	-2.85434	0.407963	-6.99657	2.62307e-12	2.84249e-10
Capana12g002445	639.694	-3.2218	0.462539	-6.96547	3.27301e-12	3.53069e-10
Capana01g004425	460.699	-2.78487	0.400079	-6.96081	3.38322e-12	3.63306e-10
Capana04g000968	218.188	-4.07226	0.587842	-6.92747	4.28433e-12	4.55945e-10
Capana09g001938	988.954	-2.93735	0.4259	-6.89681	5.31842e-12	5.63467e-10
Capana07g002279	272.437	-2.27535	0.331278	-6.8684	6.49253e-12	6.78769e-10
Capana07g002359	352.906	-2.40985	0.35123	-6.86118	6.8292e-12	7.07732e-10
Capana00g003808	183.614	-2.80763	0.40994	-6.84888	7.44299e-12	7.61366e-10
Capana05g002225	135.431	-3.586	0.523913	-6.84465	7.66606e-12	7.80819e-10
Capana12g002149	1754	-2.41304	0.352902	-6.83772	8.0464e-12	8.16057e-10
Capana02g001094	354.99	-3.45868	0.506229	-6.83223	8.36018e-12	8.40694e-10
Capana06g000376	417.128	-2.06478	0.304385	-6.78345	1.17341e-11	1.14598e-09
Capana02g003508	1625.13	-2.27763	0.338462	-6.72934	1.70435e-11	1.6244e-09
Capana00g003097	83.1239	-3.37106	0.501711	-6.71913	1.82812e-11	1.72848e-09
Capana00g002362	642.465	-2.03806	0.303737	-6.70994	1.94707e-11	1.82947e-09
Capana03g001359	79.255	-4.04236	0.602563	-6.70861	1.96484e-11	1.83581e-09
Capana04g000912	151.928	-2.83936	0.425353	-6.67531	2.46709e-11	2.27064e-09
Capana03g001659	216.866	-2.01088	0.30147	-6.67026	2.55348e-11	2.3218e-09
Capana03g003223	268.487	-2.82902	0.424409	-6.66579	2.63253e-11	2.38455e-09
Capana12g002755	573.189	-2.59455	0.392027	-6.6183	3.63355e-11	3.22964e-09
Capana08g002293	770.046	-2.0237	0.306288	-6.60717	3.91734e-11	3.4689e-09
Capana01g003963	554.749	-2.86474	0.436253	-6.56669	5.14474e-11	4.48878e-09
Capana05g000211	2221.11	-2.13497	0.325217	-6.56478	5.21107e-11	4.53e-09
Capana10g000317	39.0806	-4.24356	0.647404	-6.55473	5.57421e-11	4.81044e-09
Capana03g000062	202.274	-3.22649	0.492561	-6.55044	5.73671e-11	4.93274e-09
Capana03g001923	239.602	-2.13174	0.326002	-6.53904	6.19144e-11	5.28544e-09
Capana09g000056	95.7037	-2.06907	0.316968	-6.5277	6.67851e-11	5.68081e-09
Capana12g000170	929.635	-2.20122	0.337433	-6.52345	6.87089e-11	5.82357e-09
Capana06g000460	485.451	2.15552	0.33093	6.51354	7.34014e-11	6.17717e-09
Capana05g001948	311.919	-2.92401	0.449365	-6.50699	7.66734e-11	6.40709e-09
Capana01g000273	234.546	-2.0981	0.323431	-6.48702	8.75516e-11	7.26495e-09
Capana11g001764	2296.84	-2.46225	0.380121	-6.47755	9.32268e-11	7.68215e-09
Capana02g002688	118.953	-4.35234	0.675718	-6.44106	1.18641e-10	9.67559e-09
Capana02g000950	552.314	-2.74801	0.429892	-6.39234	1.63367e-10	1.31424e-08
Capana03g000986	179.316	-3.56168	0.5583	-6.37951	1.77651e-10	1.41477e-08
Capana10g000100	534.59	-2.20245	0.34522	-6.37983	1.77281e-10	1.41477e-08
Capana02g000676	62.905	-10.7297	1.68216	-6.37851	1.78817e-10	1.41929e-08
Capana03g003736	394.732	-2.41583	0.378996	-6.3743	1.83805e-10	1.44919e-08
Capana04g000645	1013.76	-2.24411	0.352492	-6.36641	1.93508e-10	1.52064e-08
Capana01g004034	42.0978	3.96192	0.623067	6.35874	2.03415e-10	1.58309e-08
Capana11g000476	154.777	-2.04328	0.321492	-6.35562	2.07582e-10	1.60992e-08
Capana00g002008	402.917	-2.71893	0.428339	-6.34762	2.18676e-10	1.68494e-08
Capana06g001291	245.789	2.45598	0.388887	6.3154	2.69459e-10	2.04307e-08
Capana03g004014	1918.96	-2.51022	0.398309	-6.30219	2.93479e-10	2.21106e-08
Capana09g002321	168.877	-2.18755	0.347196	-6.30062	2.96449e-10	2.22637e-08
Capana01g004441	815.709	-3.11629	0.496175	-6.28062	3.37215e-10	2.50087e-08
Capana05g000629	158.554	-2.24869	0.358602	-6.2707	3.5944e-10	2.63279e-08
Capana02g002477	1293.21	-3.48527	0.556115	-6.26717	3.6766e-10	2.68471e-08
Capana10g001356	82.0285	-3.37915	0.540304	-6.25417	3.99635e-10	2.89151e-08
Capana09g001764	2119.37	-2.6216	0.419253	-6.25303	4.02554e-10	2.90377e-08
Capana03g000961	137.62	-2.27837	0.364674	-6.24768	4.16594e-10	2.99594e-08
Capana10g000291	48.1459	-3.53175	0.565362	-6.24688	4.18737e-10	3.00225e-08
Capana03g002811	339.728	-2.01684	0.32326	-6.23906	4.40209e-10	3.13725e-08
Capana02g003457	264.81	-2.0994	0.337813	-6.21469	5.14269e-10	3.64317e-08
Capana01g002606	140.938	-3.40555	0.549239	-6.20049	5.62878e-10	3.95214e-08
Capana02g001846	40.436	-3.28919	0.530825	-6.19637	5.77811e-10	4.04502e-08
Capana09g000247	378.459	2.03197	0.328273	6.18987	6.02154e-10	4.20304e-08
Capana02g002850	112.853	-2.65256	0.428612	-6.18872	6.06566e-10	4.22141e-08
Capana02g002765	261.846	-2.95869	0.479457	-6.17092	6.78951e-10	4.68398e-08
Capana01g000048	435.615	-2.87545	0.466078	-6.16945	6.85261e-10	4.7138e-08
Capana02g001907	136.763	-2.54028	0.412753	-6.15448	7.53246e-10	5.15159e-08
Capana06g001681	67.5142	-2.73878	0.445483	-6.14789	7.85189e-10	5.33928e-08
Capana08g002267	1628.24	-2.76871	0.450749	-6.14247	8.12495e-10	5.48434e-08
Capana07g002324	106.635	-2.26741	0.369592	-6.13491	8.52079e-10	5.69621e-08
Capana03g004526	414.098	-2.28886	0.373263	-6.13203	8.67671e-10	5.78415e-08
Capana08g001044	729.737	-2.52528	0.412461	-6.12246	9.21421e-10	6.10814e-08
Capana08g002323	251.693	-2.54528	0.416704	-6.10814	1.00799e-09	6.64492e-08
Capana08g001246	5138.56	-2.00452	0.328619	-6.09985	1.06169e-09	6.97952e-08
Capana01g001434	98.5728	-3.41276	0.560716	-6.08644	1.15448e-09	7.54771e-08
Capana09g002042	192.148	-6.03759	0.995701	-6.06365	1.33064e-09	8.65172e-08
Capana03g001484	669.406	-2.1332	0.35198	-6.06058	1.35634e-09	8.79473e-08
Capana11g001970	121.92	-2.53184	0.41803	-6.0566	1.39025e-09	8.96562e-08
Capana01g001420	67.1941	2.78854	0.460898	6.05023	1.44641e-09	9.20271e-08
Capana08g000980	190.04	-6.29677	1.04369	-6.0332	1.60744e-09	1.01188e-07
Capana02g003499	99.2332	-2.42651	0.402619	-6.02682	1.67221e-09	1.04192e-07
Capana08g001166	55.491	-4.10071	0.68035	-6.02735	1.6667e-09	1.04192e-07
Capana12g001621	346.086	-2.12398	0.352355	-6.02795	1.66053e-09	1.04192e-07
Capana08g002266	1471.47	-3.26954	0.543879	-6.01153	1.83785e-09	1.13583e-07
Capana00g002971	1278.6	-2.13589	0.35618	-5.99665	2.01428e-09	1.23522e-07
Capana00g000455	521.326	-2.041	0.340535	-5.99351	2.05355e-09	1.24961e-07
Capana05g001156	214.647	-3.59845	0.600352	-5.99389	2.04877e-09	1.24961e-07
Capana07g001866	151.252	-3.06806	0.512516	-5.98627	2.14708e-09	1.30319e-07
Capana06g000527	83.6736	-2.93799	0.491539	-5.97712	2.27115e-09	1.36799e-07
Capana06g001545	243.182	-2.03958	0.341209	-5.97752	2.26564e-09	1.36799e-07
Capana08g001006	311.69	-2.03728	0.340968	-5.97499	2.3011e-09	1.38252e-07
Capana12g002433	436.953	-3.86595	0.648103	-5.96503	2.44584e-09	1.45475e-07
Capana01g000755	376.263	-3.60434	0.604596	-5.96156	2.49834e-09	1.48227e-07
Capana08g002490	161.395	-2.5064	0.420559	-5.95969	2.52722e-09	1.49566e-07
Capana12g002211	525.138	-2.19358	0.368521	-5.95239	2.64254e-09	1.56002e-07
Capana06g001273	63.5769	-2.29457	0.386169	-5.94187	2.81788e-09	1.65121e-07
Capana01g004339	317.482	-2.81795	0.474878	-5.93406	2.95532e-09	1.72323e-07
Capana07g001667	86.0714	-2.13024	0.359083	-5.93243	2.98489e-09	1.73621e-07
Capana02g000423	33.621	-4.50515	0.759485	-5.93184	2.99559e-09	1.73818e-07
Capana02g002654	367.999	-3.53671	0.598672	-5.90758	3.47168e-09	1.99976e-07
Capana00g004237	247.598	-2.0798	0.352954	-5.89256	3.80263e-09	2.16413e-07
Capana07g000998	24.4735	-3.61492	0.614832	-5.87953	4.11443e-09	2.30836e-07
Capana08g001562	288.606	-2.29925	0.391051	-5.87968	4.11058e-09	2.30836e-07
Capana07g001974	114.472	-4.30092	0.733676	-5.86215	4.56918e-09	2.55143e-07
Capana09g001859	161.659	-3.01998	0.515689	-5.8562	4.73584e-09	2.62596e-07
Capana06g002842	41.3126	3.17089	0.54199	5.85045	4.90233e-09	2.69935e-07
Capana02g001021	62.2839	-3.21844	0.550218	-5.84939	4.93385e-09	2.71042e-07
Capana08g001125	58.1737	2.59629	0.444891	5.83579	5.35351e-09	2.92068e-07
Capana00g001496	170.423	-2.91388	0.499671	-5.83158	5.49043e-09	2.98851e-07
Capana00g002845	234.222	-3.76772	0.649521	-5.80076	6.60164e-09	3.51278e-07
Capana06g000764	89.3054	2.69113	0.464273	5.79643	6.77396e-09	3.58839e-07
Capana05g001778	104.898	-2.20411	0.380635	-5.7906	7.01339e-09	3.69871e-07
Capana11g002038	193.009	2.14068	0.370879	5.77191	7.83791e-09	4.12437e-07
Capana12g002364	72.5767	-7.04355	1.22595	-5.74538	9.17142e-09	4.72139e-07
Capana02g003359	576.849	-3.28289	0.573037	-5.72893	1.01066e-08	5.15808e-07
Capana05g001678	242.679	-2.50305	0.43808	-5.71368	1.10559e-08	5.60636e-07
Capana12g002673	303.635	-3.5683	0.627062	-5.69051	1.2666e-08	6.38196e-07
Capana07g000474	207.256	-2.42888	0.42729	-5.68439	1.31278e-08	6.58491e-07
Capana02g000476	236.649	-2.14475	0.377735	-5.67794	1.3633e-08	6.80993e-07
Capana04g001096	77.4831	-2.62769	0.462816	-5.67761	1.36589e-08	6.80993e-07
Capana02g001270	56.0222	-2.24418	0.395854	-5.66922	1.4345e-08	7.12209e-07
Capana10g000465	179.081	-2.39317	0.422258	-5.66754	1.44859e-08	7.17702e-07
Capana08g001704	32.6401	-5.20096	0.917752	-5.66707	1.4526e-08	7.18189e-07
Capana03g001494	200.548	-2.23957	0.395277	-5.66584	1.46305e-08	7.21855e-07
Capana08g001141	41.442	-3.7992	0.671312	-5.65936	1.51936e-08	7.43451e-07
Capana11g001290	125.127	2.32419	0.410664	5.65958	1.51742e-08	7.43451e-07
Capana08g002389	174.051	-6.28347	1.11132	-5.65404	1.56719e-08	7.60584e-07
Capana08g001341	61.2881	-2.9213	0.519582	-5.62242	1.88304e-08	8.95559e-07
Capana11g000046	2062.06	-2.02389	0.360062	-5.62095	1.89908e-08	8.97787e-07
Capana04g001157	15.2491	-7.81906	1.39385	-5.60968	2.02697e-08	9.54446e-07
Capana01g004368	1565.25	2.14267	0.381989	5.60923	2.03231e-08	9.55063e-07
Capana06g001312	39.9562	-2.42409	0.432311	-5.60727	2.05541e-08	9.64011e-07
Capana12g000085	72.792	-2.79266	0.498234	-5.60512	2.08114e-08	9.74155e-07
Capana09g000144	1025.1	-2.52165	0.450034	-5.60323	2.10394e-08	9.81003e-07
Capana06g001473	73.9362	-3.6161	0.647354	-5.58596	2.32409e-08	1.07725e-06
Capana05g002336	39.5113	2.94006	0.526844	5.5805	2.39823e-08	1.10945e-06
Capana04g001159	115.109	-4.12292	0.740054	-5.5711	2.53129e-08	1.16646e-06
Capana11g000230	140.138	-2.70041	0.486017	-5.5562	2.75704e-08	1.26557e-06
Capana02g003630	34.7269	-4.48926	0.808326	-5.55377	2.79568e-08	1.28083e-06
Capana02g003128	623.237	-3.59343	0.647762	-5.54745	2.89866e-08	1.32037e-06
Capana06g002789	137.101	2.08898	0.376623	5.54661	2.91253e-08	1.32414e-06
Capana01g000154	51.7002	3.07089	0.554047	5.54266	2.97917e-08	1.3467e-06
Capana08g000303	63.6389	-2.82535	0.50983	-5.54175	2.99464e-08	1.35112e-06
Capana08g001999	64.3299	-2.76689	0.499447	-5.53992	3.02617e-08	1.36275e-06
Capana06g001979	283.442	-2.54176	0.46011	-5.52425	3.30887e-08	1.47883e-06
Capana08g000767	97.6708	-4.4226	0.800977	-5.52151	3.36104e-08	1.49845e-06
Capana01g000065	57.2385	2.86114	0.518712	5.51585	3.47092e-08	1.54254e-06
Capana02g003000	92.1231	2.08994	0.378988	5.51453	3.49714e-08	1.55129e-06
Capana11g000739	106.586	-3.17646	0.576473	-5.51017	3.58495e-08	1.58728e-06
Capana01g000353	98.9448	-2.39159	0.434458	-5.50477	3.69661e-08	1.62563e-06
Capana01g001347	305.833	2.21343	0.402067	5.50513	3.68902e-08	1.62563e-06
Capana01g003627	32.4756	-3.24477	0.589892	-5.50062	3.78467e-08	1.65716e-06
Capana02g003087	95.4101	-3.69802	0.674106	-5.48582	4.11555e-08	1.79211e-06
Capana07g001856	65.3175	2.42508	0.44273	5.47756	4.31219e-08	1.86406e-06
Capana02g001851	369.241	-3.88083	0.708982	-5.47381	4.40467e-08	1.89713e-06
Capana06g000437	584.122	2.01001	0.367296	5.47246	4.43832e-08	1.90816e-06
Capana08g002427	234.229	-4.32382	0.790442	-5.47013	4.49713e-08	1.92646e-06
Capana02g001216	56.3425	-2.97786	0.544535	-5.46863	4.53537e-08	1.93934e-06
Capana12g002432	454.422	-3.34853	0.613121	-5.46144	4.72282e-08	2.01224e-06
Capana11g001614	35.5989	-2.86569	0.524855	-5.45996	4.76238e-08	2.02546e-06
Capana03g003770	121.998	-2.65329	0.486925	-5.44908	5.06302e-08	2.14181e-06
Capana03g004273	92.7825	2.12886	0.392631	5.42205	5.89205e-08	2.4705e-06
Capana11g000436	50.396	-4.71354	0.86948	-5.4211	5.92325e-08	2.47597e-06
Capana03g002306	348.148	2.08045	0.384063	5.41695	6.06233e-08	2.52406e-06
Capana07g000044	72.988	2.14604	0.396222	5.41625	6.08606e-08	2.5295e-06
Capana07g001575	373.026	-2.42603	0.448008	-5.41516	6.1234e-08	2.54057e-06
Capana04g001746	29.5494	3.52054	0.651394	5.40463	6.49421e-08	2.67571e-06
Capana02g000475	135.681	-2.63404	0.48762	-5.40183	6.59654e-08	2.69912e-06
Capana01g002604	742.814	2.15309	0.399886	5.38425	7.27486e-08	2.95628e-06
Capana00g003105	670.079	-2.52986	0.469893	-5.3839	7.28908e-08	2.957e-06
Capana08g002404	165.986	-2.1654	0.402624	-5.37822	7.52253e-08	3.0465e-06
Capana00g001731	272.949	-2.2718	0.422753	-5.37382	7.70877e-08	3.10075e-06
Capana04g000601	1259.22	-2.39035	0.445079	-5.37062	7.84671e-08	3.14558e-06
Capana10g000376	70.0796	-2.23705	0.417801	-5.35434	8.58684e-08	3.41918e-06
Capana10g000194	1199.73	-2.2295	0.416891	-5.34793	8.89642e-08	3.52471e-06
Capana01g001525	44.6995	-3.37971	0.632974	-5.33942	9.3244e-08	3.68198e-06
Capana03g000577	128.922	-2.03704	0.381905	-5.3339	9.61255e-08	3.78317e-06
Capana06g002188	48.8331	-2.5917	0.486381	-5.32855	9.89997e-08	3.88984e-06
Capana08g001237	306.258	-2.20951	0.415192	-5.32166	1.02822e-07	4.03335e-06
Capana06g000455	60.1977	-3.8646	0.727909	-5.30919	1.10116e-07	4.29816e-06
Capana01g003330	6.00722	-7.55526	1.42614	-5.29769	1.17274e-07	4.53283e-06
Capana11g000361	234.834	-2.23684	0.422937	-5.28881	1.23112e-07	4.70481e-06
Capana00g002491	709.979	-2.31819	0.43925	-5.2776	1.30887e-07	4.92616e-06
Capana06g000927	29.7809	-3.84282	0.728071	-5.27809	1.30537e-07	4.92616e-06
Capana08g002236	354.919	-2.02935	0.38447	-5.2783	1.30388e-07	4.92616e-06
Capana01g001173	227.607	-2.06456	0.391965	-5.26719	1.38524e-07	5.15276e-06
Capana07g002277	128.376	2.61616	0.497285	5.26088	1.4337e-07	5.31633e-06
Capana00g003628	84.0811	-2.8377	0.539869	-5.25627	1.47006e-07	5.43418e-06
Capana03g000079	181.152	-3.07382	0.586223	-5.24342	1.57624e-07	5.78167e-06
Capana05g002248	56.5095	-4.12141	0.787895	-5.23091	1.68674e-07	6.1584e-06
Capana00g001356	1084.8	-4.82433	0.924258	-5.21968	1.79237e-07	6.52401e-06
Capana09g000221	430.466	3.33123	0.638474	5.21748	1.8137e-07	6.59152e-06
Capana10g002142	16.6031	4.03495	0.773592	5.21586	1.82965e-07	6.63933e-06
Capana02g002491	9.4226	-8.53112	1.63613	-5.21421	1.84604e-07	6.67839e-06
Capana03g002680	76.0145	-2.75606	0.52915	-5.20847	1.90403e-07	6.86722e-06
Capana02g001089	862.494	-3.13422	0.601817	-5.20793	1.90957e-07	6.87677e-06
Capana12g002285	746.486	-2.13058	0.409734	-5.19989	1.99401e-07	7.1268e-06
Capana00g003134	100.944	-2.21729	0.426481	-5.19903	2.00331e-07	7.14925e-06
Capana12g001979	1018.21	-2.26894	0.437339	-5.18806	2.12493e-07	7.5043e-06
Capana02g002561	926.406	2.03873	0.393096	5.18634	2.14469e-07	7.56283e-06
Capana07g002371	42.8905	-2.47026	0.476482	-5.18438	2.16739e-07	7.62023e-06
Capana01g002555	29.6993	-3.36519	0.649189	-5.18369	2.17538e-07	7.63699e-06
Capana06g002968	25.2559	-4.36048	0.841364	-5.18264	2.18773e-07	7.65769e-06
Capana02g003316	62.0468	2.41042	0.465837	5.17438	2.28664e-07	7.96866e-06
Capana08g002499	25.6795	-2.84053	0.549332	-5.17088	2.32999e-07	8.09594e-06
Capana03g004233	204.98	-2.40928	0.466423	-5.16545	2.39865e-07	8.32235e-06
Capana11g002253	123.498	-4.10099	0.795527	-5.15506	2.53545e-07	8.74585e-06
Capana11g000402	1196.99	-2.01467	0.390948	-5.15329	2.55961e-07	8.81636e-06
Capana00g000701	143.308	-2.44914	0.475853	-5.14684	2.64914e-07	9.08516e-06
Capana03g000696	45.3319	-2.99096	0.581597	-5.14267	2.70868e-07	9.26258e-06
Capana09g000500	1538.61	2.0668	0.402408	5.13608	2.80522e-07	9.57893e-06
Capana09g001762	89.1081	-2.56078	0.499076	-5.13104	2.88148e-07	9.79702e-06
Capana02g002069	394.164	-3.5958	0.700873	-5.13046	2.8904e-07	9.81329e-06
Capana01g004472	617.565	-2.63443	0.513774	-5.12761	2.93445e-07	9.93443e-06
Capana02g000496	266.476	-3.36854	0.658928	-5.11215	3.18506e-07	1.07065e-05
Capana05g001938	62.2174	-2.62218	0.514811	-5.09347	3.51567e-07	1.17018e-05
Capana00g000949	8.29481	-4.23317	0.831215	-5.09275	3.52904e-07	1.17299e-05
Capana10g002413	158.054	-2.13239	0.418939	-5.08998	3.58097e-07	1.18858e-05
Capana11g001442	58.5873	2.21948	0.436539	5.08428	3.69029e-07	1.22315e-05
Capana12g002266	135.944	-2.14073	0.42209	-5.07175	3.94173e-07	1.29564e-05
Capana02g003097	55.0026	-6.39235	1.26045	-5.07147	3.94762e-07	1.29578e-05
Capana08g001742	61.8118	-2.11728	0.417638	-5.06965	3.98554e-07	1.30642e-05
Capana12g000084	41.9774	-3.10961	0.614666	-5.05903	4.21399e-07	1.37272e-05
Capana03g000715	92.2327	-3.03143	0.600677	-5.04669	4.4953e-07	1.45542e-05
Capana11g001057	144.131	-2.27563	0.453165	-5.02164	5.12316e-07	1.6298e-05
Capana12g002081	465.778	-2.09	0.416505	-5.01794	5.22286e-07	1.65929e-05
Capana00g000165	78.6998	-2.39503	0.477832	-5.01229	5.37862e-07	1.69516e-05
Capana08g001340	86.057	-2.27382	0.454405	-5.00396	5.61656e-07	1.75385e-05
Capana11g000741	90.2812	3.01574	0.603812	4.99449	5.899e-07	1.8372e-05
Capana04g002548	51.3215	-3.62107	0.726629	-4.98339	6.2481e-07	1.92073e-05
Capana09g001864	483.742	-2.27018	0.455905	-4.9795	6.37488e-07	1.95211e-05
Capana02g001140	157.4	-2.60098	0.523017	-4.97303	6.59134e-07	2.00803e-05
Capana04g001435	237.679	-2.17764	0.438047	-4.97124	6.65248e-07	2.02406e-05
Capana00g003520	58.4972	-3.24789	0.65345	-4.97037	6.68266e-07	2.03064e-05
Capana07g001962	111.502	-2.55984	0.515702	-4.9638	6.91263e-07	2.07659e-05
Capana09g001861	564.192	-3.16767	0.638475	-4.96131	7.00199e-07	2.09284e-05
Capana00g003559	137.26	-2.46159	0.496206	-4.96082	7.01971e-07	2.09549e-05
Capana06g001293	170.359	2.63924	0.534063	4.94181	7.74e-07	2.28181e-05
Capana01g001458	135.016	-3.12338	0.632667	-4.93685	7.93957e-07	2.3262e-05
Capana02g003440	55.9616	-2.78598	0.565421	-4.92727	8.33845e-07	2.42807e-05
Capana02g001669	11.7488	-6.48895	1.31741	-4.92552	8.41353e-07	2.44394e-05
Capana10g001367	114.557	-2.34463	0.476087	-4.9248	8.4448e-07	2.44771e-05
Capana04g000811	94.2307	2.33474	0.47601	4.90481	9.35184e-07	2.67058e-05
Capana00g003879	258.377	2.08246	0.425066	4.89914	9.62584e-07	2.73254e-05
Capana00g003839	353.592	-2.11782	0.432376	-4.8981	9.67654e-07	2.74365e-05
Capana03g003660	669.306	-2.07606	0.424707	-4.88821	1.01758e-06	2.86809e-05
Capana03g002170	139.373	-2.32601	0.476075	-4.8858	1.0301e-06	2.89306e-05
Capana04g000617	28.0553	-2.8401	0.582524	-4.87551	1.0853e-06	3.01951e-05
Capana01g002613	23.9274	-3.54154	0.727084	-4.87088	1.11101e-06	3.08381e-05
Capana12g001908	77.6163	3.66214	0.753951	4.85726	1.19021e-06	3.26921e-05
Capana05g001959	17.8146	-6.84359	1.41203	-4.84664	1.25567e-06	3.44107e-05
Capana02g002356	74.0355	-3.55414	0.733898	-4.84282	1.28007e-06	3.49984e-05
Capana02g003661	128.486	-2.81428	0.582237	-4.83356	1.34112e-06	3.65414e-05
Capana00g003114	423.876	-2.3244	0.482247	-4.81993	1.43609e-06	3.86493e-05
Capana12g002835	142.246	-2.16654	0.449501	-4.81989	1.4364e-06	3.86493e-05
Capana02g002622	52.3258	6.14074	1.27569	4.81366	1.48193e-06	3.97392e-05
Capana11g002084	16.8887	3.37053	0.700424	4.81212	1.49336e-06	3.98654e-05
Capana03g003392	812.161	-2.31054	0.480567	-4.80795	1.52488e-06	4.06611e-05
Capana06g001740	69.9776	2.32769	0.484767	4.80168	1.57343e-06	4.18148e-05
Capana01g002297	24.12	-3.08577	0.643065	-4.79854	1.59827e-06	4.22774e-05
Capana12g002622	127.341	-2.024	0.422038	-4.79577	1.62049e-06	4.2683e-05
Capana00g002091	230.532	-3.36149	0.701186	-4.79401	1.63482e-06	4.29651e-05
Capana09g000685	310.065	2.35609	0.49327	4.77647	1.78403e-06	4.63731e-05
Capana00g002533	36.2168	-2.64648	0.556335	-4.75698	1.96509e-06	5.04267e-05
Capana00g003193	60.693	2.40043	0.504594	4.75716	1.96337e-06	5.04267e-05
Capana00g001113	2940.4	-3.29443	0.692738	-4.75566	1.97798e-06	5.05432e-05
Capana08g001121	178.874	-2.35533	0.495557	-4.75289	2.00532e-06	5.10077e-05
Capana12g002446	667.958	-2.75177	0.579213	-4.75088	2.0253e-06	5.14609e-05
Capana01g002751	89.7805	-2.14365	0.451516	-4.74767	2.05777e-06	5.21185e-05
Capana02g003250	13.5094	-7.44014	1.56867	-4.74295	2.10627e-06	5.30074e-05
Capana03g002389	105.771	-4.57186	0.969927	-4.71362	2.43358e-06	6.03488e-05
Capana05g001147	476.297	-2.10459	0.446529	-4.71323	2.43824e-06	6.04012e-05
Capana01g003854	153.109	-2.70872	0.575102	-4.70998	2.47735e-06	6.11785e-05
Capana02g002238	70.0998	-4.46546	0.949463	-4.70314	2.56186e-06	6.30032e-05
Capana00g003098	47.0928	-2.68755	0.572233	-4.6966	2.64533e-06	6.47873e-05
Capana03g001204	33.6518	-3.0214	0.64367	-4.69403	2.67881e-06	6.54722e-05
Capana07g001626	13.506	-5.27305	1.12622	-4.6821	2.83953e-06	6.91866e-05
Capana08g002492	776.125	-3.53189	0.756267	-4.67016	3.00962e-06	7.25986e-05
Capana03g001012	37.3771	-3.90523	0.836616	-4.66788	3.04317e-06	7.3311e-05
Capana06g000830	202.408	2.07448	0.445192	4.65974	3.16607e-06	7.58949e-05
Capana11g002159	69.4482	-2.56634	0.550771	-4.65954	3.16922e-06	7.58949e-05
Capana06g000761	79.8276	-2.00322	0.430823	-4.64975	3.32332e-06	7.91857e-05
Capana07g001484	31.5962	-2.52054	0.542414	-4.6469	3.36967e-06	8.0049e-05
Capana08g001625	10.9706	-6.47575	1.39367	-4.64655	3.3753e-06	8.01027e-05
Capana03g003688	68.5161	-2.66254	0.573586	-4.64193	3.45177e-06	8.16724e-05
Capana06g000625	34.4595	-2.4182	0.521211	-4.63958	3.49114e-06	8.25216e-05
Capana00g002090	20.551	-3.56594	0.769182	-4.63602	3.5519e-06	8.37909e-05
Capana04g001101	14.391	-2.80242	0.606103	-4.62367	3.77013e-06	8.79771e-05
Capana05g001700	96.3273	2.31259	0.500217	4.62318	3.77906e-06	8.80989e-05
Capana05g001071	185.11	2.10436	0.456295	4.61184	3.99124e-06	9.25905e-05
Capana04g000488	23.6076	-3.87271	0.840179	-4.60938	4.03872e-06	9.34942e-05
Capana10g002217	392.585	-2.25467	0.489167	-4.60921	4.04201e-06	9.34942e-05
Capana07g001790	42.1692	-2.3533	0.510828	-4.60684	4.0883e-06	9.43809e-05
Capana10g001654	59.9461	-2.92351	0.637195	-4.58809	4.47318e-06	0.000102476
Capana07g001774	103.024	-2.93867	0.640703	-4.58664	4.50447e-06	0.000102909
Capana11g000628	308.956	-2.2154	0.483017	-4.58659	4.50543e-06	0.000102909
Capana02g002124	141.976	-2.47585	0.539859	-4.58611	4.51585e-06	0.000102949
Capana01g001127	216.892	-2.49753	0.546256	-4.57209	4.8289e-06	0.000109203
Capana02g002842	49.4976	-3.06948	0.671326	-4.57227	4.82467e-06	0.000109203
Capana06g001967	150.748	-2.15185	0.471826	-4.56069	5.0987e-06	0.000114261
Capana01g000226	17.4553	-3.78469	0.831587	-4.55117	5.33485e-06	0.000118935
Capana08g000429	105.193	-3.03392	0.667403	-4.54586	5.4712e-06	0.000121348
Capana08g001405	77.8006	-2.36029	0.519822	-4.54057	5.61015e-06	0.000123851
Capana00g004279	29.3743	3.62747	0.800964	4.52888	5.92967e-06	0.000129818
Capana01g000614	62.0404	-2.24831	0.497144	-4.52245	6.11287e-06	0.000133092
Capana12g000051	55.1512	2.72841	0.60349	4.52106	6.15318e-06	0.00013366
Capana02g002826	46.8846	-2.43716	0.539145	-4.52041	6.17193e-06	0.000133887
Capana01g003666	140.515	-2.16696	0.479702	-4.51731	6.26288e-06	0.000135488
Capana02g002049	117.229	-2.85307	0.632928	-4.50772	6.55267e-06	0.000140986
Capana03g000176	565.013	2.35353	0.523073	4.49943	6.81351e-06	0.000145937
Capana03g004499	27.0858	-6.18636	1.37756	-4.49082	7.09493e-06	0.000151087
Capana06g000284	491.262	-2.22469	0.495405	-4.49064	7.10086e-06	0.000151087
Capana12g001826	33.006	-3.30722	0.740459	-4.46644	7.95301e-06	0.000166732
Capana02g000787	48.607	-2.25654	0.505678	-4.4624	8.10482e-06	0.000169486
Capana03g000983	121.336	-5.73545	1.28669	-4.45752	8.29152e-06	0.000172609
Capana05g000183	689.97	2.16195	0.486243	4.44623	8.73896e-06	0.000179717
Capana00g000472	83.1782	-2.75053	0.618853	-4.44455	8.80747e-06	0.000180812
Capana01g003144	33.1942	5.24753	1.18111	4.4429	8.87558e-06	0.000182053
Capana10g000447	65.9455	-2.66591	0.601951	-4.42878	9.47659e-06	0.000192893
Capana06g002913	127.094	-2.15487	0.487352	-4.42159	9.79756e-06	0.000197886
Capana10g000042	53.6616	-3.60958	0.817475	-4.41553	1.00765e-05	0.000202313
Capana09g001929	78.1466	2.19535	0.497688	4.4111	1.02846e-05	0.000206004
Capana03g000714	84.0215	-2.84433	0.646246	-4.40131	1.07598e-05	0.000214042
Capana08g001231	23.0273	2.83038	0.645424	4.38531	1.15822e-05	0.000227918
Capana03g003313	85.6433	-7.45618	1.70693	-4.36818	1.25285e-05	0.000243112
Capana04g002518	58.3405	-5.53868	1.27163	-4.35559	1.32711e-05	0.000256057
Capana04g001586	42.3473	-2.92847	0.672505	-4.35457	1.33329e-05	0.000257041
Capana02g002051	112.344	-2.05238	0.471819	-4.34993	1.36178e-05	0.000261683
Capana03g000656	935.724	3.81008	0.87775	4.34074	1.42006e-05	0.000271125
Capana09g001608	51.5757	-2.6786	0.617122	-4.34048	1.42175e-05	0.00027123
Capana02g003214	79.5632	-2.35969	0.545497	-4.32577	1.52001e-05	0.000288122
Capana08g001975	46.7099	-2.73984	0.633803	-4.32285	1.54028e-05	0.000291498
Capana06g002288	21.2586	-4.17217	0.965528	-4.32112	1.55236e-05	0.000293551
Capana07g000054	77.4661	-2.16025	0.500212	-4.31866	1.5698e-05	0.00029614
Capana08g000841	168.205	-2.18099	0.505411	-4.31527	1.59407e-05	0.000300242
Capana02g000632	78.5317	-2.63397	0.610825	-4.31216	1.61669e-05	0.000303779
Capana04g001066	21.4236	-3.48307	0.808346	-4.30888	1.64084e-05	0.000307726
Capana02g002640	39.0979	2.08356	0.483611	4.30835	1.64477e-05	0.000307951
Capana00g002368	21.6718	2.82864	0.656788	4.30677	1.65654e-05	0.00030955
Capana11g000188	234.897	-2.00596	0.466443	-4.30055	1.70371e-05	0.000316869
Capana10g001664	43.6468	-3.33606	0.778212	-4.28682	1.81248e-05	0.000334999
Capana06g001251	145.046	-2.22431	0.519278	-4.28346	1.84009e-05	0.000339572
Capana00g001497	446.928	-2.73293	0.639585	-4.27298	1.9288e-05	0.000353469
Capana01g003124	236.617	2.30838	0.54172	4.2612	2.0333e-05	0.00036942
Capana01g001719	269.51	-2.04555	0.48058	-4.25643	2.07716e-05	0.00037544
Capana00g004089	40.6651	-2.17481	0.51106	-4.25548	2.08598e-05	0.000376746
Capana07g002230	6.26657	-6.34281	1.4915	-4.25264	2.11268e-05	0.000379684
Capana07g002259	74.9927	-2.13499	0.5039	-4.23693	2.26597e-05	0.000402817
Capana11g002286	19.0053	2.90733	0.686221	4.23673	2.26799e-05	0.000402874
Capana01g000408	106.318	-2.19491	0.518211	-4.23555	2.2799e-05	0.000404686
Capana10g001261	219.445	-2.48365	0.587009	-4.23103	2.32621e-05	0.000409655
Capana07g001475	76.9185	-2.51355	0.595138	-4.22347	2.40566e-05	0.000421959
Capana12g000060	15.4046	-4.23336	1.00313	-4.22016	2.44126e-05	0.000427256
Capana01g000034	33.2524	-2.15723	0.511407	-4.21823	2.46227e-05	0.00043028
Capana07g002091	15.9185	-5.82648	1.38189	-4.21632	2.4832e-05	0.000432364
Capana11g000251	26.2098	2.49999	0.593548	4.21194	2.53187e-05	0.000438907
Capana04g001253	169.546	-2.02011	0.4803	-4.20593	2.60011e-05	0.000448443
Capana09g000142	37.7025	-4.13353	0.983793	-4.20162	2.65008e-05	0.000455407
Capana00g000063	12.8616	-5.65231	1.34732	-4.19522	2.72608e-05	0.000467114
Capana12g000250	18.015	3.09049	0.738757	4.18336	2.87232e-05	0.000489698
Capana11g002326	54.8462	-3.02897	0.725623	-4.1743	2.98907e-05	0.000507416
Capana00g005078	58.2753	-2.40949	0.57785	-4.16975	3.04939e-05	0.000515076
Capana05g002507	142.727	2.27125	0.545361	4.16467	3.11806e-05	0.00052518
Capana12g002734	107.808	2.2599	0.54334	4.15928	3.19255e-05	0.000537345
Capana11g000718	36.7918	-3.34117	0.804272	-4.15428	3.26311e-05	0.000547666
Capana00g001515	20.1485	-3.38539	0.815159	-4.15305	3.28078e-05	0.000549855
Capana05g001092	62.9234	-2.74029	0.659995	-4.15198	3.2961e-05	0.000550768
Capana11g002264	35.7186	-2.93404	0.706638	-4.15211	3.29426e-05	0.000550768
Capana02g003008	37.7732	2.44952	0.590299	4.14962	3.33023e-05	0.000554754
Capana09g000227	11.1585	3.69948	0.893808	4.13901	3.48804e-05	0.000576851
Capana03g001202	27.8205	-2.44574	0.591013	-4.13822	3.50008e-05	0.000578422
Capana08g002764	24.0136	-4.24216	1.02516	-4.13807	3.50241e-05	0.000578422
Capana06g001641	78.242	-2.05304	0.496748	-4.13296	3.58124e-05	0.000590618
Capana08g002686	4.09836	6.15508	1.49105	4.12803	3.65889e-05	0.000600503
Capana00g002628	11.2285	-6.3837	1.5501	-4.11825	3.81756e-05	0.000623745
Capana05g000372	39.9945	-5.29829	1.28656	-4.11817	3.8189e-05	0.000623745
Capana11g000328	34.5366	-3.50916	0.854004	-4.10907	3.97252e-05	0.000645284
Capana12g002366	22.2759	-5.96351	1.45635	-4.09483	4.22478e-05	0.000678825
Capana01g003445	60.7001	-3.05752	0.74697	-4.09322	4.25416e-05	0.000683084
Capana01g000677	76.2002	-2.20239	0.538654	-4.08869	4.33807e-05	0.000694209
Capana03g000473	488.41	-2.92523	0.715564	-4.08801	4.35092e-05	0.000695796
Capana07g001412	83.7558	4.41125	1.08066	4.08199	4.46519e-05	0.000708816
Capana02g002803	20.0178	-3.03663	0.743989	-4.08155	4.4736e-05	0.000709202
Capana12g000475	33.229	-2.24716	0.550958	-4.07864	4.52998e-05	0.000716225
Capana01g003626	21.7815	-3.14605	0.773978	-4.06478	4.80773e-05	0.000753614
Capana12g000014	58.3224	-2.30444	0.566959	-4.06456	4.81229e-05	0.00075383
Capana01g000533	402.898	-2.09341	0.515378	-4.06189	4.86779e-05	0.000759516
Capana01g002551	74.0314	-2.91816	0.719618	-4.05515	5.01025e-05	0.000775649
Capana06g002128	3.30448	-6.3222	1.56021	-4.05216	5.07478e-05	0.000782551
Capana00g000469	56.9306	3.34667	0.826506	4.04918	5.13966e-05	0.000790502
Capana02g002517	146.19	-2.21198	0.546784	-4.04544	5.2225e-05	0.000801166
Capana00g001809	76.8048	-3.49048	0.863418	-4.04263	5.28542e-05	0.000808207
Capana10g002389	129.556	-3.95938	0.980008	-4.04015	5.34177e-05	0.000815771
Capana11g000250	47.9055	-2.2553	0.558508	-4.03808	5.38906e-05	0.000821407
Capana05g000218	6.32243	-5.74609	1.42308	-4.03778	5.39593e-05	0.000821927
Capana03g000461	77.7111	-2.07719	0.51462	-4.03636	5.4287e-05	0.000826389
Capana12g000826	299.932	-2.03585	0.504474	-4.0356	5.44631e-05	0.000828538
Capana02g003208	989.209	-2.50705	0.622044	-4.03035	5.56946e-05	0.000842949
Capana00g004588	75.6444	2.67358	0.663434	4.02991	5.5799e-05	0.00084399
Capana07g002251	50.0034	-2.14502	0.533144	-4.02335	5.73762e-05	0.000863444
Capana07g002364	59.1512	-3.41108	0.848563	-4.01984	5.8238e-05	0.000874749
Capana09g002123	13.8312	5.63593	1.40493	4.01153	6.03263e-05	0.000897595
Capana10g001268	40.1168	-5.28322	1.31713	-4.01116	6.04216e-05	0.00089845
Capana00g001250	117.246	-2.23108	0.556377	-4.01002	6.07148e-05	0.000900596
Capana12g002517	16.2376	-5.08899	1.26907	-4.01	6.07178e-05	0.000900596
Capana00g003106	59.5471	-4.3609	1.08798	-4.00823	6.11745e-05	0.000905108
Capana12g000600	20.1705	-3.50672	0.874948	-4.00792	6.12556e-05	0.000905179
Capana06g000809	20.1321	2.30055	0.574897	4.00167	6.28968e-05	0.000927123
Capana02g002838	31.9178	-2.30387	0.576078	-3.99924	6.35473e-05	0.000934969
Capana04g002139	44.4641	2.37343	0.594378	3.99313	6.52057e-05	0.000955223
Capana12g002676	42.9224	2.18957	0.549544	3.98435	6.76655e-05	0.000985781
Capana08g001738	221.817	5.02647	1.26274	3.98061	6.87374e-05	0.000998944
Capana00g001445	11.7624	-3.87626	0.975437	-3.97387	7.07153e-05	0.00102455
Capana05g000534	4.20534	6.23928	1.57355	3.96511	7.33634e-05	0.00105073
Capana02g001644	5.92264	-6.6378	1.67484	-3.96325	7.39353e-05	0.00105828
Capana11g000028	26.7797	-2.78077	0.701775	-3.96248	7.41764e-05	0.00106109
Capana03g000631	16.0215	2.47686	0.625903	3.95727	7.58127e-05	0.00107825
Capana06g003021	22.4917	2.87914	0.727568	3.95721	7.58301e-05	0.00107825
Capana00g000884	63.6602	-2.86742	0.72576	-3.95092	7.78526e-05	0.0011037
Capana05g000393	55.6626	-2.26647	0.574348	-3.94616	7.94153e-05	0.00111917
Capana04g000487	21.9742	-3.20318	0.813138	-3.93928	8.17274e-05	0.0011495
Capana10g002201	17.5037	2.13326	0.54155	3.93918	8.17615e-05	0.0011495
Capana09g000424	53.52	-2.79886	0.711878	-3.93165	8.43634e-05	0.00117979
Capana00g004459	27.5762	-4.07132	1.03589	-3.93028	8.48479e-05	0.00118517
Capana03g003297	36.2246	-2.61473	0.665467	-3.92917	8.52398e-05	0.00118785
Capana06g001914	50.3137	-4.15847	1.0589	-3.92717	8.59525e-05	0.00119568
Capana04g000832	24.1726	2.77341	0.707362	3.92077	8.82658e-05	0.00122498
Capana01g003985	7.70905	4.26833	1.08968	3.91704	8.96434e-05	0.00123975
Capana01g002912	50.2883	5.08983	1.3013	3.91134	9.17836e-05	0.00126346
Capana04g000741	23.5235	2.48601	0.635889	3.9095	9.24866e-05	0.00127019
Capana05g002144	12.2689	3.40126	0.872343	3.899	9.65905e-05	0.00131665
Capana04g000459	58.9207	-2.06153	0.529493	-3.8934	9.88484e-05	0.00134357
Capana00g002746	75.3196	2.19151	0.563251	3.89083	9.99037e-05	0.00135714
Capana00g003789	56.0024	2.10927	0.542969	3.88469	0.000102462	0.00138712
Capana12g002118	39.4529	-2.39821	0.617721	-3.88235	0.000103451	0.00139892
Capana03g003276	59.3644	-2.37591	0.612305	-3.88028	0.000104338	0.0014077
Capana10g001805	16.9952	2.78685	0.718291	3.87984	0.000104524	0.00140942
Capana07g000260	44.4213	2.10856	0.54351	3.87952	0.000104662	0.0014098
Capana06g001294	120.949	2.50535	0.645974	3.8784	0.000105146	0.00141538
Capana05g000897	32.1763	-2.37123	0.614875	-3.85644	0.000115049	0.00152789
Capana01g000727	29.9994	2.52675	0.656999	3.84589	0.000120114	0.00158275
Capana04g002445	29.1071	2.28114	0.593661	3.8425	0.00012179	0.00160128
Capana00g000204	76.0746	2.29143	0.596846	3.83924	0.000123415	0.00161332
Capana02g000893	433.179	2.16741	0.564496	3.83955	0.000123262	0.00161332
Capana12g001028	54.7117	-2.22864	0.580587	-3.83859	0.000123744	0.00161623
Capana08g002044	19.0194	-2.76475	0.722678	-3.8257	0.000130401	0.00169108
Capana12g000666	127.795	-2.6209	0.685299	-3.82447	0.000131056	0.0016968
Capana00g000152	68.8236	-2.05965	0.539512	-3.81761	0.000134752	0.00173919
Capana01g002746	31.5921	-3.24822	0.850861	-3.81757	0.00013477	0.00173919
Capana06g000485	17.0246	2.59816	0.682199	3.80851	0.000139807	0.0017925
Capana03g002606	23.9643	-2.51171	0.659757	-3.80703	0.000140647	0.00180229
Capana10g000043	83.9851	-2.20067	0.578189	-3.80615	0.000141145	0.00180639
Capana00g003876	6.81733	-3.02013	0.793787	-3.8047	0.000141974	0.00181342
Capana00g000972	177.541	-2.62294	0.690043	-3.80113	0.000144038	0.0018378
Capana07g001868	16.68	-3.86494	1.0169	-3.80071	0.00014428	0.0018399
Capana10g000311	48.0939	-2.94705	0.775465	-3.80037	0.000144481	0.00184147
Capana11g002208	3.38886	-6.43861	1.69833	-3.79114	0.000149956	0.00190105
Capana03g004253	8.89499	3.02439	0.798191	3.78905	0.000151222	0.00191403
Capana03g004260	18.3132	3.23597	0.854842	3.78545	0.000153428	0.00193988
Capana02g002777	126.972	-2.27218	0.600332	-3.78487	0.00015379	0.00194343
Capana00g003399	53.9534	-2.4313	0.64256	-3.78378	0.000154466	0.00194896
Capana06g002861	16.3166	-2.66072	0.703193	-3.78376	0.000154475	0.00194896
Capana08g001986	10.4418	-5.47502	1.44709	-3.78347	0.000154659	0.00195025
Capana10g002253	156.235	-2.19126	0.579574	-3.78082	0.000156312	0.00196816
Capana02g002739	1209.09	-2.59797	0.687546	-3.77861	0.000157705	0.00197815
Capana04g000150	11.4467	-4.8223	1.27687	-3.77665	0.00015895	0.00199166
Capana09g000076	11.7699	-3.58168	0.950962	-3.76638	0.000165634	0.00206234
Capana07g001384	336.696	2.40194	0.638448	3.76216	0.000168455	0.00208835
Capana09g000058	9.37695	-5.69952	1.51643	-3.7585	0.000170935	0.00211282
Capana08g001992	52.0139	2.02663	0.542937	3.73272	0.000189422	0.0023065
Capana02g003699	14.1351	-2.49394	0.668548	-3.73039	0.000191186	0.0023244
Capana07g001311	10.0986	-3.72694	0.999654	-3.72823	0.000192827	0.00234076
Capana04g000549	18.7311	3.0466	0.817393	3.72721	0.00019361	0.00234785
Capana04g001453	1673.44	-2.10304	0.564302	-3.72679	0.00019393	0.00235054
Capana07g000267	26.9913	-2.21626	0.595272	-3.7231	0.000196792	0.0023731
Capana02g001841	55.5079	-2.07179	0.558339	-3.71063	0.000206742	0.00246181
Capana00g001993	56.667	2.12242	0.572803	3.70531	0.000211129	0.0025015
Capana03g001933	24.2504	3.23304	0.872819	3.70414	0.00021211	0.00250812
Capana00g002279	149.985	2.41106	0.651548	3.70052	0.000215161	0.00253481
Capana12g002670	21.3744	2.66142	0.720119	3.6958	0.000219196	0.00257141
Capana00g002255	146.264	-2.98154	0.808975	-3.68557	0.00022819	0.00265853
Capana03g001613	10.1999	3.29013	0.894955	3.67631	0.000236633	0.00273807
Capana00g004683	20.2031	-2.48385	0.67581	-3.67537	0.000237506	0.00274683
Capana06g001559	112.873	-4.96502	1.35139	-3.67401	0.000238769	0.00275875
Capana05g002409	27.7794	2.23868	0.610236	3.66854	0.000243942	0.00280214
Capana00g004604	17.7548	-2.73785	0.746435	-3.66791	0.000244544	0.00280635
Capana08g002115	17.1226	2.49406	0.680217	3.66656	0.000245835	0.00281471
Capana06g000526	42.0291	-3.60896	0.984392	-3.66619	0.000246194	0.00281574
Capana00g000788	19.3955	4.443	1.21439	3.65863	0.00025357	0.00288897
Capana00g001340	19.3999	2.31516	0.633205	3.65626	0.000255922	0.00290878
Capana08g001050	42.1486	5.12484	1.4023	3.6546	0.000257579	0.00292202
Capana12g002103	6.43971	-7.20682	1.97241	-3.65381	0.000258374	0.00292964
Capana00g003472	49.5366	-2.49619	0.685207	-3.64297	0.000269512	0.0030414
Capana02g002068	200.798	-2.6295	0.72211	-3.64141	0.000271153	0.00305701
Capana09g000266	14.9643	2.63919	0.725903	3.63574	0.000277184	0.00311312
Capana01g003456	32.1024	2.98204	0.821197	3.63133	0.00028196	0.00315487
Capana08g000231	31.7648	-2.51179	0.692639	-3.62641	0.000287389	0.00319602
Capana02g001833	389.772	-3.01273	0.831039	-3.62526	0.000288676	0.00320733
Capana03g002531	338.376	-2.28227	0.630936	-3.61728	0.000297711	0.00328713
Capana09g000113	8.08986	3.75424	1.03874	3.61422	0.000301256	0.00331759
Capana01g001785	148.878	-2.14134	0.593215	-3.60971	0.000306539	0.00336017
Capana03g000955	61.9457	-2.22006	0.615918	-3.60447	0.000312796	0.00341771
Capana02g002776	111.804	2.31405	0.644032	3.59307	0.000326807	0.0035366
Capana03g000603	13.3024	-3.22214	0.897061	-3.59188	0.000328301	0.00355116
Capana10g002355	16.0649	2.43187	0.677194	3.59111	0.000329279	0.00355849
Capana11g000013	335.126	2.53154	0.705031	3.59067	0.000329825	0.00356277
Capana01g002238	150.891	-2.3792	0.662727	-3.59001	0.000330668	0.00356863
Capana00g003796	43.4507	-2.5647	0.715924	-3.58236	0.000340498	0.00364817
Capana04g002332	46.6533	2.01569	0.562754	3.58182	0.000341204	0.00365409
Capana02g001876	7.2922	3.59782	1.00679	3.57355	0.000352172	0.0037546
Capana06g000078	12.713	5.04946	1.41358	3.5721	0.000354127	0.00377206
Capana01g001414	57.5875	-2.0857	0.585201	-3.56407	0.000365148	0.00386172
Capana01g001874	817.771	-3.48283	0.977976	-3.56127	0.000369067	0.00389969
Capana12g002907	13.3673	3.94274	1.11064	3.54996	0.000385287	0.00403337
Capana03g004270	15.1657	2.075	0.585218	3.54569	0.000391585	0.00407771
Capana01g001040	38.6272	2.66075	0.75128	3.54162	0.000397677	0.00413027
Capana02g002224	103.759	-2.14099	0.605372	-3.53666	0.000405228	0.00419311
Capana12g000557	10.7932	-3.81931	1.08195	-3.53003	0.000415507	0.00426506
Capana03g000381	190.086	-2.04925	0.580557	-3.5298	0.000415876	0.00426516
Capana01g001861	6.06035	-5.44005	1.54273	-3.52625	0.000421485	0.00430964
Capana00g003175	17.0721	-3.63902	1.03236	-3.52494	0.000423574	0.00432541
Capana06g001497	32.5456	-2.08709	0.592535	-3.5223	0.000427819	0.00435751
Capana02g000018	16.8254	-4.41554	1.25379	-3.52175	0.000428714	0.00436476
Capana03g000219	118.212	3.53344	1.00407	3.51914	0.000432953	0.00439154
Capana02g001818	16.2749	2.2946	0.652639	3.51588	0.0004383	0.00441844
Capana11g000352	49.9363	-2.72153	0.774351	-3.5146	0.000440421	0.00443072
Capana01g001385	14.0358	-2.44454	0.697055	-3.50695	0.000453269	0.00454456
Capana05g000033	9.37679	-4.13096	1.1784	-3.50556	0.000455646	0.00456261
Capana07g001674	26.713	2.42257	0.691158	3.50509	0.000456461	0.00456692
Capana00g001732	19.5702	-3.60199	1.02863	-3.50175	0.000462217	0.0046051
Capana03g002535	8.94416	3.70117	1.05695	3.50175	0.00046221	0.0046051
Capana00g000558	36.4636	-2.56408	0.732444	-3.50072	0.000463999	0.00462005
Capana09g000596	37.835	-2.04296	0.583594	-3.50066	0.000464108	0.00462005
Capana00g002126	10.0622	-2.81854	0.807546	-3.49026	0.00048256	0.00477385
Capana08g002650	26.1293	-4.26471	1.22298	-3.48714	0.000488212	0.00481659
Capana12g000727	11.7165	-2.84124	0.81479	-3.48709	0.000488316	0.00481659
Capana02g001465	48.7334	-2.09747	0.601648	-3.48622	0.000489904	0.0048281
Capana02g003546	16359.3	2.0768	0.596095	3.484	0.000493976	0.00485829
Capana03g003915	4.24709	5.21189	1.49701	3.48153	0.000498556	0.00488915
Capana02g002710	2.36866	-5.81049	1.67047	-3.47836	0.000504488	0.00493102
Capana06g001845	4.219	-7.23271	2.07978	-3.47763	0.000505876	0.00494051
Capana02g002302	23.3976	2.65235	0.762851	3.4769	0.000507254	0.0049499
Capana05g000100	28.7155	2.32969	0.670576	3.47416	0.00051245	0.00498625
Capana04g001256	352.791	4.39631	1.26884	3.46483	0.000530574	0.00513523
Capana06g001405	13.9315	3.09906	0.896065	3.45852	0.000543156	0.00523353
Capana07g002118	10.9604	4.91101	1.42078	3.45657	0.000547097	0.00525231
Capana00g000580	4.02308	-6.16248	1.78355	-3.45518	0.000549931	0.00527312
Capana07g002383	23.9701	2.02642	0.586877	3.45288	0.000554629	0.00530744
Capana00g001173	36.4681	2.6295	0.76199	3.45083	0.000558856	0.00533713
Capana00g004416	65.3332	-2.10404	0.610412	-3.44691	0.000567039	0.0053979
Capana00g001220	34.616	-2.06389	0.598875	-3.44628	0.000568352	0.00540823
Capana00g004087	17.0704	2.51535	0.731123	3.44039	0.000580882	0.00551641
Capana01g001648	369.801	2.88362	0.839118	3.43649	0.000589312	0.00558305
Capana00g001765	40.1178	2.07421	0.603909	3.43465	0.000593323	0.00561201
Capana11g001626	120.461	2.95395	0.860344	3.43346	0.00059594	0.00562564
Capana00g004123	32.2473	-2.04505	0.596267	-3.42975	0.000604127	0.00569578
Capana11g000259	25.7431	-2.14352	0.625476	-3.42703	0.00061023	0.0057309
Capana06g000114	29.991	2.44509	0.713815	3.42539	0.000613921	0.0057585
Capana08g000710	20.3806	2.51585	0.735884	3.41881	0.000628952	0.00585143
Capana01g003680	196.841	-2.36375	0.692093	-3.41536	0.000636974	0.00590726
Capana09g001870	9.14624	-4.40865	1.29419	-3.4065	0.000658024	0.00607399
Capana03g004275	43.0007	2.68987	0.792771	3.393	0.000691312	0.00631981
Capana06g000158	607.162	2.57356	0.758923	3.39107	0.000696201	0.00635485
Capana06g000844	24.4686	-3.37295	0.994628	-3.39117	0.000695948	0.00635485
Capana08g002431	310.593	-2.58257	0.761582	-3.39106	0.000696217	0.00635485
Capana01g003803	59.127	2.02788	0.598237	3.38975	0.000699558	0.00637554
Capana01g000491	142.466	2.09306	0.617948	3.38711	0.000706342	0.00642374
Capana03g001469	2730.79	-2.47213	0.73115	-3.38115	0.000721823	0.00654078
Capana07g001979	70.174	-5.45185	1.61286	-3.38024	0.000724236	0.00655514
Capana05g000191	22.4132	3.60401	1.06673	3.37857	0.000728643	0.00659
Capana03g000222	11.8584	2.90237	0.859124	3.37829	0.000729371	0.00659407
Capana00g001128	15.346	-2.95624	0.875277	-3.37749	0.000731494	0.00661075
Capana09g002437	10.9551	4.90842	1.45385	3.37616	0.000735045	0.00663526
Capana12g001477	4.65707	-7.11113	2.10779	-3.37374	0.000741547	0.00668886
Capana03g000542	24.7657	2.05304	0.608589	3.37345	0.000742337	0.00669345
Capana01g004050	20.2786	-3.24787	0.963152	-3.37213	0.000745902	0.00671641
Capana01g001955	29.2031	2.32377	0.689601	3.36973	0.000752407	0.00676112
Capana04g001732	42.0146	2.09649	0.622556	3.36756	0.000758369	0.00679483
Capana05g002181	12.4832	-5.23822	1.55644	-3.36552	0.000763998	0.00683165
Capana04g001889	9.99905	4.12933	1.22791	3.36289	0.0007713	0.00688397
Capana03g000135	5.84626	-5.71091	1.6997	-3.35994	0.000779583	0.00694596
Capana00g001083	21.0416	-2.07429	0.618967	-3.35122	0.000804574	0.00713533
Capana06g000622	138.79	2.68516	0.802281	3.34691	0.000817184	0.00721114
Capana07g001400	12.6004	-2.52361	0.755352	-3.34097	0.000834854	0.00733534
Capana01g002459	24.9029	2.11564	0.633355	3.34037	0.000836662	0.00734581
Capana07g001253	9.89224	-2.8357	0.850945	-3.33242	0.000860953	0.00751181
Capana07g002193	16.8651	-3.02744	0.909182	-3.32985	0.000868933	0.00756753
Capana01g000100	19.8169	2.07736	0.625388	3.32172	0.000894646	0.00773751
Capana03g001830	27.966	-3.77706	1.13717	-3.32146	0.000895474	0.00774185
Capana07g002241	811.656	-2.54909	0.767523	-3.32119	0.000896354	0.00774664
Capana03g000272	132.18	2.04403	0.615821	3.31919	0.000902774	0.00778794
Capana00g002760	57.309	-2.00686	0.604733	-3.31859	0.000904734	0.00779918
Capana08g000805	3.07342	-6.26498	1.88815	-3.31804	0.000906507	0.00780596
Capana11g000811	8.97809	2.70729	0.816651	3.31511	0.000916075	0.00786552
Capana05g000003	6.1547	5.7114	1.72641	3.30825	0.000938797	0.00799983
Capana01g004311	7.50471	3.87884	1.17349	3.3054	0.000948403	0.00807272
Capana03g000796	18.6895	-2.0477	0.619505	-3.30538	0.000948469	0.00807272
Capana12g000981	14.2486	2.89399	0.87556	3.30531	0.00094872	0.00807272
Capana05g000913	22.8932	2.11739	0.641066	3.30292	0.000956848	0.00811867
Capana02g001661	3.84118	5.58729	1.69195	3.30228	0.000959013	0.00813413
Capana01g001528	15.6425	-2.67143	0.809915	-3.2984	0.000972366	0.00823561
Capana03g002082	47.8452	-3.43832	1.04277	-3.29728	0.000976251	0.00826262
Capana08g002017	22.6483	2.14575	0.651842	3.29182	0.000995396	0.00839472
Capana07g000652	12.7516	2.34437	0.713003	3.28802	0.00100893	0.00849077
Capana00g002210	3.71887	-5.4072	1.6458	-3.28544	0.00101822	0.0085605
Capana12g002196	36.1229	-2.39627	0.729673	-3.28403	0.00102333	0.00859362
Capana03g003618	19.4475	4.6729	1.42734	3.27384	0.00106096	0.00883152
Capana08g002455	74.6446	-2.1373	0.65521	-3.26201	0.00110625	0.00912867
Capana12g002448	32.7263	-2.26316	0.694039	-3.26085	0.0011108	0.00915785
Capana11g000057	60.3301	-2.62407	0.805595	-3.25731	0.00112475	0.00925539
Capana07g001296	9.91112	2.4651	0.757299	3.25512	0.00113343	0.00931387
Capana10g000613	37.6812	-2.10587	0.647472	-3.25245	0.00114414	0.00938569
Capana00g000741	70.9257	-2.00432	0.616457	-3.25135	0.00114856	0.00941219
Capana03g002160	22.5039	2.60425	0.801825	3.24791	0.00116258	0.00949752
Capana03g001057	38.9778	-2.33839	0.720129	-3.24718	0.00116553	0.00951837
Capana07g001686	9.50346	-3.15937	0.973383	-3.24577	0.00117135	0.00955712
Capana07g001621	22.2399	-2.66948	0.823345	-3.24223	0.00118597	0.00964875

## Sheet: CR4_vs_RR4
Geneid	baseMean	log2FoldChange	lfcSE	stat	pvalue	padj
Capana05g000452	662.401	-2.69595	0.297247	-9.06973	1.19311e-19	2.8897e-15
Capana01g000048	435.615	-4.17977	0.469793	-8.89704	5.73551e-19	6.9457e-15
Capana08g001495	1009.01	-2.64411	0.300969	-8.78533	1.55903e-18	9.50625e-15
Capana04g000020	472.759	-3.21309	0.371961	-8.63826	5.70779e-18	2.75418e-14
Capana10g000100	534.59	-2.95598	0.343007	-8.61784	6.8229e-18	2.75418e-14
Capana00g003114	423.876	-4.10693	0.484171	-8.48238	2.20626e-17	7.63366e-14
Capana00g004675	451.714	-2.48348	0.296782	-8.36802	5.8593e-17	1.7739e-13
Capana03g004110	564.257	-4.79321	0.597683	-8.01965	1.06046e-15	2.66498e-12
Capana04g001537	443.328	-2.54886	0.318007	-8.01512	1.10032e-15	2.66498e-12
Capana04g000021	237.586	-2.70542	0.350584	-7.7169	1.19197e-14	2.6245e-11
Capana00g002898	581.746	-3.05048	0.396318	-7.69705	1.39242e-14	2.81037e-11
Capana02g000842	548.222	-3.39753	0.444981	-7.63522	2.25443e-14	4.20018e-11
Capana06g000470	131.21	-2.67853	0.354679	-7.55198	4.28684e-14	6.92182e-11
Capana08g001266	3336.76	-2.92621	0.40003	-7.31498	2.57417e-13	3.66743e-10
Capana02g003457	264.81	-2.46883	0.338281	-7.29816	2.91724e-13	3.92531e-10
Capana06g000819	319.474	-3.7553	0.516073	-7.27669	3.42119e-13	4.36111e-10
Capana03g004107	128.549	-3.35757	0.471643	-7.11887	1.08817e-12	1.31777e-09
Capana08g002245	648.176	-2.50242	0.351907	-7.11103	1.15179e-12	1.3284e-09
Capana03g001831	566.463	-3.1565	0.451354	-6.9934	2.68309e-12	2.95384e-09
Capana03g000986	179.316	-4.04159	0.579182	-6.9781	2.99192e-12	3.01935e-09
Capana01g004446	6.20711	-15.5775	2.25572	-6.90581	4.99184e-12	4.73753e-09
Capana08g002330	3507.75	-2.24196	0.324773	-6.90316	5.08571e-12	4.73753e-09
Capana06g003071	593.31	-5.16892	0.75078	-6.88474	5.78942e-12	4.83517e-09
Capana11g001875	2130.12	-2.60446	0.377921	-6.89155	5.51883e-12	4.83517e-09
Capana04g001003	424.042	-3.10516	0.452232	-6.86629	6.5895e-12	5.31992e-09
Capana01g002944	450.606	4.06023	0.597023	6.80079	1.04049e-11	7.87524e-09
Capana02g002649	1431.15	-2.36986	0.34921	-6.78636	1.14995e-11	8.43992e-09
Capana03g004414	5705.09	-2.13781	0.315289	-6.78047	1.19787e-11	8.53304e-09
Capana02g003534	550.098	-2.84553	0.423123	-6.72507	1.75512e-11	1.21455e-08
Capana01g004005	444.345	-2.72236	0.407647	-6.67821	2.4187e-11	1.5916e-08
Capana03g003995	3183.87	-5.00112	0.754853	-6.6253	3.46555e-11	2.1522e-08
Capana02g002266	1243.08	-3.02524	0.458223	-6.60211	4.05335e-11	2.45431e-08
Capana12g002835	142.246	-2.95862	0.452351	-6.54053	6.13e-11	3.45276e-08
Capana03g000094	3892.85	4.15685	0.637733	6.51816	7.11729e-11	3.91411e-08
Capana05g002190	607.822	-2.5013	0.385047	-6.49609	8.24344e-11	4.34035e-08
Capana08g002389	174.051	-8.00037	1.23243	-6.49154	8.49612e-11	4.37821e-08
Capana11g000402	1196.99	-2.53086	0.392532	-6.44752	1.13693e-10	5.73675e-08
Capana10g001548	463.15	-3.28684	0.510291	-6.44112	1.18598e-10	5.86213e-08
Capana07g001598	40.3038	-3.5884	0.557778	-6.43339	1.24792e-10	6.04491e-08
Capana11g000046	2062.06	-2.30843	0.360383	-6.40547	1.49902e-10	7.11887e-08
Capana12g000666	127.795	-4.40223	0.689634	-6.38343	1.73165e-10	8.06549e-08
Capana11g002331	77.9757	-2.70763	0.4257	-6.36041	2.01217e-10	9.02494e-08
Capana03g000381	190.086	-3.64571	0.575326	-6.33677	2.34627e-10	1.03321e-07
Capana02g002068	200.798	-4.54138	0.720355	-6.30437	2.89376e-10	1.22959e-07
Capana07g001866	151.252	-3.19255	0.507673	-6.28859	3.20355e-10	1.33776e-07
Capana05g002339	583.862	-2.16234	0.344397	-6.27863	3.41575e-10	1.40219e-07
Capana02g001893	423.881	-2.93237	0.46783	-6.26803	3.65644e-10	1.47598e-07
Capana00g001113	2940.4	-4.31811	0.692064	-6.23947	4.39061e-10	1.71517e-07
Capana03g000802	96.1745	-2.19893	0.353656	-6.2177	5.04496e-10	1.9092e-07
Capana08g001121	178.874	-3.04007	0.488914	-6.21799	5.03553e-10	1.9092e-07
Capana08g002673	499.156	-3.63074	0.587536	-6.17961	6.42599e-10	2.37214e-07
Capana06g000437	584.122	2.27074	0.368348	6.16465	7.06393e-10	2.55356e-07
Capana09g001867	668.432	-2.07894	0.337678	-6.15656	7.43402e-10	2.62668e-07
Capana11g001382	214.112	2.08929	0.339416	6.15552	7.4831e-10	2.62668e-07
Capana09g001909	912.433	-2.60454	0.423788	-6.14584	7.95406e-10	2.74189e-07
Capana12g002081	465.778	-2.54772	0.414796	-6.14211	8.14317e-10	2.74189e-07
Capana04g000951	1286.67	-4.12895	0.672562	-6.13913	8.29749e-10	2.74603e-07
Capana06g001001	661.219	-2.5207	0.415086	-6.0727	1.25774e-09	4.00822e-07
Capana04g001004	195.103	-2.98351	0.494216	-6.03686	1.57144e-09	4.81203e-07
Capana03g003991	88.1719	-3.39057	0.562431	-6.02843	1.65565e-09	4.89021e-07
Capana09g001938	988.954	-2.56608	0.426339	-6.01889	1.75617e-09	5.12464e-07
Capana06g001980	240.594	3.04472	0.507353	6.00119	1.95881e-09	5.64792e-07
Capana09g001075	109.059	2.45379	0.410772	5.9736	2.32079e-09	6.46088e-07
Capana09g002041	87.8547	-4.07255	0.681347	-5.97721	2.26993e-09	6.46088e-07
Capana04g000550	166.827	-3.68519	0.618053	-5.96257	2.48296e-09	6.75699e-07
Capana02g000950	552.314	-2.55523	0.429737	-5.94604	2.74708e-09	7.39271e-07
Capana07g001980	665.684	-2.57659	0.436415	-5.904	3.54797e-09	9.34041e-07
Capana06g002536	690.406	-2.34953	0.398219	-5.90011	3.6327e-09	9.46064e-07
Capana12g002364	72.5767	-7.30738	1.24309	-5.8784	4.1425e-09	1.06735e-06
Capana09g000437	333.526	-2.21095	0.37651	-5.87222	4.30009e-09	1.0963e-06
Capana01g000574	325.632	-3.64927	0.623426	-5.85357	4.81137e-09	1.20135e-06
Capana00g000247	1882.62	-3.66764	0.629873	-5.82283	5.78582e-09	1.37334e-06
Capana01g001574	975.891	2.47277	0.424706	5.82233	5.8034e-09	1.37334e-06
Capana03g000714	84.0215	-3.70072	0.635336	-5.82483	5.71714e-09	1.37334e-06
Capana06g000203	2597.63	-2.10067	0.361343	-5.81352	6.11733e-09	1.42463e-06
Capana08g002183	37.5274	-3.62876	0.625561	-5.8008	6.59978e-09	1.50799e-06
Capana00g004277	144.266	-2.54035	0.439194	-5.78411	7.28951e-09	1.63474e-06
Capana06g001251	145.046	-3.00017	0.519649	-5.77345	7.76634e-09	1.72449e-06
Capana08g000073	377.315	-2.35297	0.40765	-5.77203	7.8321e-09	1.72449e-06
Capana04g000658	1254.1	-2.16968	0.37892	-5.72596	1.02852e-08	2.2045e-06
Capana03g000110	1141.99	-2.48168	0.433961	-5.71868	1.07352e-08	2.28076e-06
Capana04g001006	271.641	-3.32922	0.5833	-5.70756	1.14609e-08	2.35415e-06
Capana04g002338	89.6832	2.60923	0.457163	5.70743	1.14694e-08	2.35415e-06
Capana10g001790	825.02	-2.17602	0.382643	-5.68683	1.29418e-08	2.61209e-06
Capana06g000617	482.026	-4.31046	0.761008	-5.66415	1.47754e-08	2.87546e-06
Capana04g001435	237.679	-2.48161	0.43951	-5.6463	1.6394e-08	3.12647e-06
Capana00g000414	937.281	-2.52321	0.447123	-5.64321	1.66905e-08	3.15815e-06
Capana03g000014	1845.88	-3.39701	0.602587	-5.63738	1.72652e-08	3.23026e-06
Capana09g000380	1082.1	-2.64961	0.470067	-5.63666	1.73383e-08	3.23026e-06
Capana00g003105	670.079	-2.63798	0.47036	-5.60842	2.04178e-08	3.71819e-06
Capana03g001826	102.342	-2.28564	0.40794	-5.60288	2.10823e-08	3.81054e-06
Capana02g002325	591.057	-3.95197	0.706288	-5.59541	2.20106e-08	3.89619e-06
Capana03g000079	181.152	-3.34263	0.597412	-5.59518	2.20387e-08	3.89619e-06
Capana06g002463	522.372	-2.386	0.428137	-5.57299	2.50403e-08	4.39475e-06
Capana03g002082	47.8452	-6.37719	1.14612	-5.56417	2.63396e-08	4.55675e-06
Capana07g001820	136.119	-3.04009	0.548737	-5.54016	3.0219e-08	5.15426e-06
Capana08g002333	516.332	-2.07288	0.374399	-5.53657	3.08456e-08	5.22434e-06
Capana01g001865	703.664	-2.76869	0.500374	-5.53323	3.1438e-08	5.2877e-06
Capana00g004183	46.3873	-4.01242	0.726265	-5.52473	3.29994e-08	5.47429e-06
Capana06g002498	2428.59	-2.15059	0.38971	-5.51842	3.42066e-08	5.63594e-06
Capana00g001154	1454.77	-3.75729	0.682472	-5.50541	3.68311e-08	6.02737e-06
Capana03g000796	18.6895	-3.56424	0.648668	-5.49471	3.91356e-08	6.31909e-06
Capana11g002212	4148.69	-3.14288	0.573799	-5.47733	4.31799e-08	6.88037e-06
Capana08g002266	1471.47	-2.97847	0.544123	-5.4739	4.40239e-08	6.96901e-06
Capana01g002238	150.891	-3.52743	0.646072	-5.45981	4.76642e-08	7.49628e-06
Capana03g002017	384.3	-3.00173	0.550314	-5.45459	4.90871e-08	7.67026e-06
Capana01g002759	789.993	-2.11955	0.388734	-5.45243	4.96855e-08	7.71399e-06
Capana04g002519	412.131	-2.55192	0.470834	-5.42	5.96007e-08	8.71196e-06
Capana02g000058	177.363	-2.1431	0.396414	-5.40621	6.43729e-08	9.22311e-06
Capana03g001173	111.539	-2.14726	0.397768	-5.39827	6.7285e-08	9.47467e-06
Capana11g000741	90.2812	3.3184	0.61568	5.38981	7.05308e-08	9.84502e-06
Capana06g000284	491.262	-2.67232	0.496299	-5.38449	7.26488e-08	9.99746e-06
Capana00g003106	59.5471	-5.99895	1.11498	-5.38031	7.4357e-08	1.01747e-05
Capana01g003479	29.5093	2.92045	0.542941	5.37894	7.49276e-08	1.01952e-05
Capana00g002088	622.801	-2.73324	0.508533	-5.37475	7.66897e-08	1.03767e-05
Capana10g000101	169.984	-2.06932	0.385808	-5.36361	8.15751e-08	1.08558e-05
Capana03g002389	105.771	-5.17326	0.965399	-5.35868	8.38325e-08	1.10337e-05
Capana04g001789	363.504	-4.90263	0.916186	-5.35113	8.74083e-08	1.13819e-05
Capana00g002164	622.179	-2.63157	0.492514	-5.34313	9.13534e-08	1.1695e-05
Capana02g003097	55.0026	-9.0439	1.6924	-5.34383	9.10025e-08	1.1695e-05
Capana10g000117	1417.69	-2.40347	0.449932	-5.34185	9.20009e-08	1.1695e-05
Capana12g002196	36.1229	-3.91285	0.732649	-5.34069	9.25941e-08	1.1695e-05
Capana10g001479	360.483	-3.53497	0.663067	-5.33123	9.75487e-08	1.21161e-05
Capana07g000173	1048.76	-2.77206	0.520495	-5.32581	1.00504e-07	1.24194e-05
Capana08g002286	4207.16	2.55472	0.480207	5.32003	1.03748e-07	1.26545e-05
Capana03g000263	86.3996	6.85342	1.28994	5.31296	1.07856e-07	1.29964e-05
Capana03g001477	19.6024	-5.57772	1.05006	-5.31179	1.08552e-07	1.30155e-05
Capana03g001708	252.516	-3.80674	0.717987	-5.30195	1.14569e-07	1.36693e-05
Capana01g002476	50.3098	-2.73376	0.515931	-5.2987	1.1663e-07	1.3847e-05
Capana06g000455	60.1977	-3.79884	0.71737	-5.29551	1.18682e-07	1.39964e-05
Capana05g001949	1458.76	-2.0357	0.384975	-5.28789	1.23735e-07	1.4408e-05
Capana07g000576	350.47	-2.82544	0.535321	-5.27803	1.30583e-07	1.49892e-05
Capana08g001379	484.495	-3.48404	0.661998	-5.26291	1.41796e-07	1.59734e-05
Capana01g001280	342.451	-2.3253	0.442228	-5.25815	1.45509e-07	1.61202e-05
Capana01g001716	329.802	-3.95714	0.752403	-5.25934	1.44575e-07	1.61202e-05
Capana08g000882	493.279	-2.85575	0.543142	-5.25784	1.45761e-07	1.61202e-05
Capana10g001258	43.0163	-5.11034	0.971572	-5.25987	1.44161e-07	1.61202e-05
Capana02g003688	209.234	-2.33386	0.44418	-5.25431	1.48577e-07	1.63569e-05
Capana12g001826	33.006	-3.80286	0.724781	-5.2469	1.54677e-07	1.69515e-05
Capana02g002054	775.662	-2.3934	0.456316	-5.24505	1.56241e-07	1.70457e-05
Capana03g003633	215.398	-2.70518	0.516177	-5.2408	1.59886e-07	1.73652e-05
Capana08g001526	118.658	-2.14614	0.410251	-5.23129	1.68329e-07	1.82005e-05
Capana11g000028	26.7797	-3.3424	0.639425	-5.22719	1.72105e-07	1.85261e-05
Capana04g001007	293.292	-2.12859	0.407718	-5.22074	1.78206e-07	1.9098e-05
Capana02g000676	62.905	-6.77598	1.29826	-5.21927	1.79632e-07	1.9166e-05
Capana08g002134	126.109	-3.04472	0.585941	-5.19629	2.03301e-07	2.11687e-05
Capana04g000568	7159.52	-4.21164	0.811179	-5.19199	2.08055e-07	2.15102e-05
Capana04g002271	522.923	-2.04322	0.393918	-5.18692	2.13805e-07	2.19422e-05
Capana00g002959	999.403	-2.22977	0.430561	-5.17876	2.23369e-07	2.27311e-05
Capana09g000133	266.712	-3.32871	0.644161	-5.16751	2.37237e-07	2.39412e-05
Capana01g000849	152.752	-2.11586	0.410655	-5.15241	2.57165e-07	2.58446e-05
Capana09g001737	131.113	-2.83208	0.549903	-5.15013	2.603e-07	2.60515e-05
Capana01g001857	318.655	-2.15955	0.419401	-5.14913	2.61701e-07	2.6084e-05
Capana09g002042	192.148	-5.10629	0.993733	-5.13849	2.76955e-07	2.74912e-05
Capana12g002365	337.384	-3.41535	0.666187	-5.12671	2.94849e-07	2.91479e-05
Capana03g002557	1986.73	-2.06568	0.403119	-5.12424	2.98735e-07	2.94121e-05
Capana09g000311	325.22	-2.25063	0.439702	-5.11854	3.07907e-07	3.00706e-05
Capana06g002987	875.728	-2.05045	0.40069	-5.1173	3.09937e-07	3.01473e-05
Capana11g002037	130.92	2.2501	0.440446	5.10869	3.244e-07	3.12453e-05
Capana01g000832	116.421	2.00988	0.393589	5.10654	3.28115e-07	3.12872e-05
Capana01g003216	316.981	-2.93569	0.574868	-5.10673	3.27788e-07	3.12872e-05
Capana04g001096	77.4831	-2.39099	0.468358	-5.10505	3.30702e-07	3.12875e-05
Capana09g000377	450.359	-3.43071	0.672	-5.10523	3.30388e-07	3.12875e-05
Capana01g003064	159.433	-3.07419	0.6029	-5.09901	3.4143e-07	3.19284e-05
Capana11g000739	106.586	-2.92604	0.574595	-5.09234	3.53669e-07	3.29456e-05
Capana06g002968	25.2559	-4.29337	0.845438	-5.07827	3.8088e-07	3.49429e-05
Capana01g001874	817.771	-4.51036	0.889193	-5.07242	3.92781e-07	3.58987e-05
Capana05g002525	260.267	-3.41106	0.672722	-5.07054	3.96686e-07	3.59841e-05
Capana00g001996	709.783	-2.91724	0.575658	-5.06766	4.02733e-07	3.63962e-05
Capana00g004010	37.0631	-3.36498	0.665298	-5.05786	4.23997e-07	3.80341e-05
Capana05g000835	32.9285	3.3295	0.659188	5.0509	4.39724e-07	3.91548e-05
Capana12g000048	81.9729	2.64294	0.523953	5.04423	4.55349e-07	4.02502e-05
Capana10g002068	1439.07	-2.2711	0.450697	-5.03907	4.67794e-07	4.09024e-05
Capana01g003147	29.7014	2.35988	0.468505	5.03704	4.72794e-07	4.10433e-05
Capana02g003689	671.115	-2.19477	0.435674	-5.03764	4.71306e-07	4.10433e-05
Capana09g002369	1743.55	-3.14677	0.625325	-5.03221	4.84859e-07	4.19403e-05
Capana07g001787	102.042	2.50443	0.499112	5.01778	5.22726e-07	4.50549e-05
Capana11g000290	234.145	-2.12403	0.423413	-5.01644	5.2637e-07	4.52081e-05
Capana02g003328	533.261	-2.0251	0.40376	-5.01559	5.28699e-07	4.52476e-05
Capana09g000022	690.305	-3.71133	0.742509	-4.99837	5.78172e-07	4.86226e-05
Capana07g001773	225.233	-2.78082	0.557161	-4.99105	6.00523e-07	5.03276e-05
Capana10g001592	66.0672	-2.02828	0.406779	-4.98619	6.15814e-07	5.14311e-05
Capana06g003037	128.064	-2.10957	0.42355	-4.98068	6.33615e-07	5.25553e-05
Capana00g003219	735.28	-3.39385	0.682149	-4.97523	6.51693e-07	5.38704e-05
Capana04g002144	161.258	-2.65996	0.534782	-4.9739	6.56182e-07	5.40569e-05
Capana11g000284	62.4938	-3.93175	0.790915	-4.97114	6.65592e-07	5.44616e-05
Capana05g002553	1441.53	-2.00968	0.404609	-4.96697	6.80061e-07	5.54582e-05
Capana00g003562	257.662	2.1846	0.440988	4.95389	7.27436e-07	5.83394e-05
Capana06g000618	503.717	-3.63587	0.73674	-4.93509	8.01152e-07	6.3574e-05
Capana00g001211	485.161	-2.49684	0.506235	-4.93217	8.13198e-07	6.3855e-05
Capana05g001026	351.066	-2.18097	0.442209	-4.93199	8.1397e-07	6.3855e-05
Capana03g001018	28.003	3.52908	0.716566	4.925	8.43618e-07	6.50714e-05
Capana06g000539	446.216	2.51401	0.512818	4.90234	9.4702e-07	7.23559e-05
Capana12g000690	51.2199	2.90439	0.592558	4.90144	9.51372e-07	7.24598e-05
Capana06g000167	389.663	2.32307	0.474024	4.90075	9.54706e-07	7.24858e-05
Capana03g001619	110.302	-2.95864	0.60393	-4.89898	9.63344e-07	7.29131e-05
Capana07g001867	71.2534	-2.93891	0.600928	-4.89061	1.00523e-06	7.56952e-05
Capana12g001867	1932.45	-2.63608	0.539033	-4.89039	1.00635e-06	7.56952e-05
Capana01g003658	51.2353	2.35045	0.480804	4.88857	1.01572e-06	7.61633e-05
Capana06g002208	403.227	-2.18286	0.447377	-4.87925	1.06489e-06	7.91151e-05
Capana01g002870	231.423	-2.03894	0.41835	-4.87378	1.09483e-06	8.05983e-05
Capana04g000294	72.3843	3.08271	0.632872	4.87099	1.11041e-06	8.10061e-05
Capana11g001386	233.687	-2.35236	0.482922	-4.87109	1.10984e-06	8.10061e-05
Capana07g001014	126.176	-5.64373	1.15912	-4.86896	1.12185e-06	8.13513e-05
Capana01g002580	23.8611	2.95454	0.607	4.86744	1.13051e-06	8.13615e-05
Capana02g001140	157.4	-2.53234	0.520824	-4.86219	1.16093e-06	8.22154e-05
Capana03g001827	110.022	-2.1137	0.435386	-4.85478	1.20522e-06	8.46099e-05
Capana04g001687	335.619	-3.32783	0.685414	-4.8552	1.20263e-06	8.46099e-05
Capana05g000063	699.731	-2.01834	0.415874	-4.85324	1.2146e-06	8.50218e-05
Capana01g001421	256.678	-2.46076	0.507942	-4.84458	1.26881e-06	8.78017e-05
Capana10g000300	333.698	-2.48981	0.514159	-4.8425	1.28219e-06	8.82232e-05
Capana00g004478	879.301	-2.80847	0.580196	-4.84056	1.29477e-06	8.83361e-05
Capana08g001977	211.024	-2.43216	0.502429	-4.8408	1.29319e-06	8.83361e-05
Capana01g000065	57.2385	2.45672	0.508545	4.83088	1.35929e-06	9.22183e-05
Capana09g001353	260.435	-2.7103	0.56103	-4.83094	1.35891e-06	9.22183e-05
Capana02g000492	214.87	-2.51429	0.520857	-4.82721	1.3846e-06	9.36731e-05
Capana00g003839	353.592	-2.08369	0.432265	-4.8204	1.43271e-06	9.63616e-05
Capana02g001947	39.7005	-4.51656	0.937151	-4.81946	1.43948e-06	9.63616e-05
Capana09g002135	51.1891	-6.71076	1.39208	-4.82067	1.4308e-06	9.63616e-05
Capana09g000142	37.7025	-7.2101	1.49666	-4.81746	1.45398e-06	9.67455e-05
Capana08g000675	70.2156	-2.14743	0.446366	-4.81092	1.50239e-06	9.85955e-05
Capana01g000105	74.1168	2.12219	0.442001	4.80132	1.57622e-06	0.000101803
Capana08g002185	536.842	-3.05746	0.63752	-4.79587	1.61969e-06	0.000104055
Capana06g002685	48.6428	-2.28613	0.476786	-4.79489	1.62767e-06	0.000104164
Capana08g001927	265.866	-2.03922	0.426378	-4.78266	1.72993e-06	0.000110261
Capana12g002688	38.1336	3.19	0.667455	4.77935	1.75864e-06	0.000111212
Capana09g001929	78.1466	2.36179	0.494248	4.77854	1.76574e-06	0.00011137
Capana02g001323	335.38	-2.36683	0.495923	-4.77258	1.81882e-06	0.000114054
Capana12g000454	87.9273	-2.81027	0.589923	-4.76379	1.89994e-06	0.00011793
Capana07g002512	190.82	-2.08307	0.437694	-4.75918	1.94383e-06	0.000120101
Capana01g003576	404.636	-3.35411	0.705122	-4.75678	1.9671e-06	0.000120925
Capana08g000327	562.909	-2.29677	0.482848	-4.75671	1.96777e-06	0.000120925
Capana09g001762	89.1081	-2.33661	0.491367	-4.75532	1.98135e-06	0.000121183
Capana08g002267	1628.24	-2.14335	0.45113	-4.75106	2.02349e-06	0.00012323
Capana02g000239	92.6343	-2.00977	0.424411	-4.73543	2.18592e-06	0.000131349
Capana04g000950	734.003	-4.39343	0.927699	-4.73583	2.18157e-06	0.000131349
Capana06g000919	269.592	-2.26153	0.477624	-4.73496	2.19095e-06	0.000131349
Capana01g001602	102.396	-2.10665	0.445335	-4.73048	2.23984e-06	0.000133618
Capana08g002820	120.77	-2.07548	0.439038	-4.72733	2.27493e-06	0.000135378
Capana00g001257	203.112	-2.35008	0.497331	-4.72539	2.29677e-06	0.00013601
Capana00g001515	20.1485	-3.63047	0.769064	-4.72064	2.35103e-06	0.000138545
Capana03g003677	190.624	2.32626	0.493563	4.7132	2.43863e-06	0.000142665
Capana02g000576	185.263	-2.12573	0.451249	-4.71078	2.46773e-06	0.000143475
Capana03g003377	241.023	-2.01852	0.428794	-4.70743	2.50864e-06	0.000145241
Capana03g004123	786.498	2.61581	0.555715	4.7071	2.51263e-06	0.000145241
Capana10g001796	324.34	-2.0939	0.445626	-4.69878	2.61724e-06	0.000150212
Capana00g004275	808.389	-2.12305	0.452534	-4.69148	2.71242e-06	0.000154213
Capana03g000471	503.356	2.04243	0.436614	4.67788	2.8986e-06	0.000163646
Capana02g002517	146.19	-2.5502	0.546458	-4.66679	3.05946e-06	0.000170359
Capana10g000787	30.4805	-3.88689	0.832886	-4.66677	3.05972e-06	0.000170359
Capana06g002062	346.559	-2.23193	0.478516	-4.66427	3.09708e-06	0.00017165
Capana12g000449	275.267	-3.69077	0.792094	-4.65952	3.16955e-06	0.000175266
Capana08g001470	236.085	-2.10902	0.453353	-4.65206	3.28639e-06	0.000180098
Capana08g001736	27.0523	2.29774	0.493897	4.65226	3.28319e-06	0.000180098
Capana09g000725	215.645	-2.81532	0.605181	-4.65204	3.28667e-06	0.000180098
Capana10g000785	316.552	-2.27573	0.489255	-4.65142	3.29654e-06	0.000180231
Capana05g000505	54.6203	-4.2821	0.920958	-4.64962	3.32545e-06	0.000181402
Capana01g003330	6.00722	-5.40735	1.16323	-4.64857	3.34247e-06	0.000181921
Capana01g002996	160.467	-2.15069	0.463265	-4.64245	3.44297e-06	0.000186136
Capana09g001911	541.657	-2.02089	0.435235	-4.64322	3.43027e-06	0.000186136
Capana02g003149	2713.58	-2.54264	0.548113	-4.6389	3.50273e-06	0.000188944
Capana00g004561	420.279	-4.87488	1.05183	-4.63466	3.57532e-06	0.000192005
Capana11g002346	343.547	-2.04041	0.440726	-4.62965	3.66276e-06	0.000194544
Capana07g001591	253.471	-2.41218	0.521424	-4.62613	3.72555e-06	0.000196586
Capana08g001382	45.5983	2.91699	0.632726	4.61019	4.02294e-06	0.000209089
Capana12g002167	642.435	-3.04733	0.661945	-4.60359	4.1526e-06	0.000213537
Capana02g001492	825.651	-2.09889	0.456403	-4.59877	4.24985e-06	0.000215819
Capana06g000658	247.094	5.65174	1.22897	4.59875	4.25043e-06	0.000215819
Capana12g002510	377.486	-3.31338	0.720349	-4.59969	4.23119e-06	0.000215819
Capana10g001621	32.3715	-3.34357	0.727244	-4.59759	4.27413e-06	0.000216422
Capana12g000141	365.178	-2.83879	0.618297	-4.5913	4.40495e-06	0.000220904
Capana02g001952	136.23	-2.12415	0.463192	-4.58591	4.52024e-06	0.000225732
Capana01g000522	265.792	2.31596	0.50533	4.58307	4.58198e-06	0.000227168
Capana02g001506	139.778	-2.45041	0.535268	-4.57792	4.69631e-06	0.000231188
Capana02g002392	73.5592	2.01495	0.440232	4.577	4.71683e-06	0.000231728
Capana01g001380	246.644	-2.91413	0.637203	-4.57332	4.80045e-06	0.000233397
Capana02g001926	29.4918	-3.96341	0.866501	-4.57403	4.78421e-06	0.000233397
Capana08g002322	123.767	-2.111	0.461767	-4.57158	4.84072e-06	0.000234484
Capana09g002368	135.846	-2.3	0.503439	-4.56858	4.91044e-06	0.000236914
Capana10g000895	32.9373	3.20555	0.703859	4.55425	5.25723e-06	0.000252139
Capana04g002109	145.847	-2.48613	0.546646	-4.54796	5.41674e-06	0.000256738
Capana01g000353	98.9448	-2.09819	0.461536	-4.5461	5.46484e-06	0.000258009
Capana12g000565	136.291	-2.20894	0.486453	-4.5409	5.60133e-06	0.000262915
Capana08g000978	49.4017	-3.08695	0.680184	-4.53841	5.66811e-06	0.000265022
Capana10g000933	37.2106	-3.04627	0.671326	-4.53769	5.68729e-06	0.000265407
Capana00g002038	17.5293	-3.03385	0.668814	-4.53616	5.72886e-06	0.000266833
Capana01g001127	216.892	-2.55402	0.567009	-4.50437	6.65712e-06	0.000303074
Capana00g000447	216.17	-6.15838	1.36965	-4.49633	6.91379e-06	0.000311484
Capana03g000715	92.2327	-2.65652	0.590791	-4.49654	6.90668e-06	0.000311484
Capana02g000767	47.714	2.78656	0.621925	4.48054	7.44559e-06	0.000332103
Capana05g001875	124.633	-6.79368	1.51972	-4.47036	7.8089e-06	0.000343682
Capana08g002033	11.7099	-4.26189	0.953413	-4.47013	7.81705e-06	0.000343682
Capana03g004028	8.13474	-5.72866	1.28808	-4.44743	8.69021e-06	0.000373849
Capana04g002565	32.0603	3.02139	0.679514	4.44639	8.73242e-06	0.000374999
Capana11g000350	97.0865	-2.43082	0.550538	-4.41536	1.0084e-05	0.000422552
Capana01g003669	51.4304	2.33116	0.528986	4.40684	1.04889e-05	0.000434658
Capana04g002548	51.3215	-3.18642	0.723094	-4.40664	1.04986e-05	0.000434658
Capana06g000487	27.338	2.50989	0.569508	4.40712	1.04755e-05	0.000434658
Capana10g002449	21.2131	3.93732	0.894174	4.4033	1.06616e-05	0.000439903
Capana10g002146	127.726	-2.29451	0.521636	-4.39869	1.08905e-05	0.000447065
Capana12g002788	219.525	-2.03864	0.463848	-4.39507	1.10736e-05	0.000449252
Capana08g002649	147.227	2.41374	0.55156	4.3762	1.20765e-05	0.000485868
Capana01g003420	59.0842	-2.15019	0.491497	-4.37477	1.21559e-05	0.000488251
Capana06g002997	248.91	-2.53489	0.579965	-4.37077	1.23812e-05	0.00049537
Capana04g000720	127.159	-2.56366	0.587009	-4.36733	1.25777e-05	0.000500218
Capana00g002766	157.469	-2.26089	0.518001	-4.36465	1.27325e-05	0.000504717
Capana05g001636	169.13	2.21392	0.508918	4.35025	1.35985e-05	0.000532936
Capana02g001361	1108.45	-2.04695	0.470975	-4.34621	1.38513e-05	0.000541968
Capana11g002129	5.32804	7.09608	1.63286	4.34581	1.3876e-05	0.00054206
Capana03g001614	540.593	-2.0248	0.466286	-4.3424	1.40933e-05	0.000548778
Capana03g004275	43.0007	3.6656	0.845737	4.33421	1.46288e-05	0.000562395
Capana10g001648	64.4969	-7.12993	1.64556	-4.33282	1.47213e-05	0.000565054
Capana08g002635	11.6378	-5.00746	1.15588	-4.33216	1.47653e-05	0.000565847
Capana07g001916	33.245	3.42232	0.790704	4.32819	1.50338e-05	0.000571615
Capana12g001823	62.4121	2.6116	0.605942	4.30998	1.63272e-05	0.000608377
Capana10g000484	84.5856	-3.7733	0.875555	-4.30962	1.63539e-05	0.000608435
Capana11g001075	94.5883	-2.72314	0.632177	-4.30757	1.65061e-05	0.000612215
Capana04g002562	90.616	2.15946	0.501532	4.30573	1.66439e-05	0.000615151
Capana02g001401	141.267	-5.66574	1.31687	-4.30243	1.68938e-05	0.000621834
Capana12g002171	40.4534	2.71821	0.632761	4.29579	1.74073e-05	0.000637365
Capana12g000626	204.195	-2.02807	0.472225	-4.29472	1.74915e-05	0.000638019
Capana04g000812	578.384	-2.13705	0.497703	-4.29382	1.75627e-05	0.00063869
Capana00g004112	40.0431	-3.61301	0.841528	-4.29339	1.75969e-05	0.000638975
Capana00g003787	35.4422	5.52906	1.28926	4.28856	1.79832e-05	0.000647182
Capana03g003347	217.165	-2.35572	0.549399	-4.28781	1.80444e-05	0.000647459
Capana08g002685	144.997	-2.20936	0.515493	-4.28591	1.81996e-05	0.000650141
Capana08g002623	163.23	-2.02444	0.472763	-4.28213	1.85109e-05	0.000658347
Capana03g001813	763.513	-2.66343	0.622467	-4.27883	1.87874e-05	0.00066525
Capana02g001846	40.436	-2.17461	0.508694	-4.27489	1.91234e-05	0.000674191
Capana07g000574	308.37	-2.25299	0.528598	-4.2622	2.0242e-05	0.000703387
Capana08g000393	87.6112	-2.50929	0.58908	-4.25968	2.0472e-05	0.000708331
Capana06g000403	157.124	-2.97215	0.698789	-4.25329	2.10657e-05	0.000722678
Capana01g000117	406.406	-2.26269	0.53237	-4.25021	2.13567e-05	0.000731624
Capana03g000629	206.297	-3.07063	0.724046	-4.24093	2.22593e-05	0.000757193
Capana01g004002	80.9955	-2.16551	0.510768	-4.23972	2.23794e-05	0.000759145
Capana03g000764	55.0837	-2.14173	0.505202	-4.23937	2.24152e-05	0.000759296
Capana08g002792	436.76	-2.10306	0.496484	-4.23591	2.27626e-05	0.000769986
Capana01g002783	1067.78	-2.15624	0.510401	-4.2246	2.3937e-05	0.000800045
Capana02g002987	32.6282	2.38741	0.565135	4.22449	2.39485e-05	0.000800045
Capana06g001956	84.4217	-2.49543	0.591148	-4.22133	2.42869e-05	0.000809119
Capana06g001736	1664.26	-2.12535	0.503738	-4.21916	2.45213e-05	0.000813569
Capana00g002363	5.91729	-7.12202	1.68893	-4.21688	2.47704e-05	0.000820709
Capana10g000485	256.72	-3.22703	0.765625	-4.2149	2.49893e-05	0.000825704
Capana03g003438	37.1587	-2.24983	0.534002	-4.21315	2.51836e-05	0.00082986
Capana02g000762	373.565	-2.0078	0.477841	-4.20181	2.64785e-05	0.000868982
Capana03g001213	235.431	-2.26292	0.539345	-4.19569	2.72047e-05	0.000889199
Capana09g001860	64.0112	-2.73263	0.651358	-4.19528	2.72541e-05	0.000889613
Capana11g002166	80.5609	-2.5433	0.606319	-4.19466	2.73283e-05	0.000890837
Capana08g001720	240.269	-2.27783	0.54312	-4.19397	2.74116e-05	0.000892351
Capana08g000144	697.711	-2.37301	0.566235	-4.19086	2.77903e-05	0.000901743
Capana02g001704	1297.11	-2.57906	0.61597	-4.18699	2.82683e-05	0.00091045
Capana05g000370	56.8671	-2.91356	0.695813	-4.18727	2.82329e-05	0.00091045
Capana09g000445	48.5634	2.14059	0.511841	4.18213	2.8879e-05	0.000926421
Capana04g000688	24.965	-3.44704	0.824597	-4.18028	2.91151e-05	0.000932761
Capana00g004923	24.0515	-3.75672	0.89902	-4.17868	2.93201e-05	0.000936234
Capana02g003317	361.713	-2.48398	0.595939	-4.16818	3.07041e-05	0.000970787
Capana02g003480	35.6873	-2.96556	0.711626	-4.1673	3.08231e-05	0.000970787
Capana10g001337	67.858	-2.29496	0.550657	-4.16768	3.07709e-05	0.000970787
Capana12g002278	29.9857	3.39258	0.814315	4.16618	3.09751e-05	0.000971783
Capana02g001897	43.3489	-3.47879	0.837637	-4.1531	3.27998e-05	0.00101457
Capana11g001813	92.978	-2.1042	0.506845	-4.15156	3.3021e-05	0.00102011
Capana06g000381	73.0591	-2.68039	0.646843	-4.14381	3.41588e-05	0.00104219
Capana01g000545	178.88	2.24395	0.54157	4.14342	3.42162e-05	0.00104241
Capana05g002511	471.369	-2.48555	0.601794	-4.13023	3.62405e-05	0.00109308
Capana08g000734	28.628	-5.84358	1.41504	-4.12962	3.63362e-05	0.00109461
Capana01g002606	140.938	-2.24275	0.544152	-4.12154	3.76348e-05	0.00112394
Capana01g001433	92.5476	-2.03813	0.49492	-4.1181	3.82005e-05	0.00113803
Capana04g001382	93.5914	-2.93159	0.71287	-4.11237	3.91612e-05	0.00116105
Capana09g000244	71.5497	-2.8296	0.689495	-4.10387	4.06301e-05	0.00119715
Capana01g002226	11.0776	5.7765	1.409	4.09972	4.13647e-05	0.00120997
Capana07g000074	2838.75	2.24011	0.547101	4.09452	4.23051e-05	0.00123449
Capana07g000502	10.8892	-6.63594	1.62369	-4.08696	4.37064e-05	0.00126775
Capana03g000370	170.189	-2.24688	0.549988	-4.08533	4.40141e-05	0.00127362
Capana01g000702	33.7307	2.27824	0.55907	4.07505	4.60042e-05	0.00132173
Capana03g000732	47.4605	2.27607	0.559087	4.07104	4.68028e-05	0.00133675
Capana02g002029	16.0429	2.98888	0.73516	4.06562	4.79053e-05	0.00136022
Capana04g000488	23.6076	-3.46568	0.853493	-4.06058	4.89499e-05	0.00138178
Capana08g000683	60.551	-3.72309	0.917806	-4.05651	4.98118e-05	0.00139959
Capana03g000656	935.724	2.37138	0.585898	4.04742	5.17845e-05	0.00143504
Capana08g001141	41.442	-2.49947	0.619834	-4.03248	5.51912e-05	0.00150872
Capana02g003630	34.7269	-3.10781	0.771012	-4.03082	5.55827e-05	0.00151601
Capana07g001974	114.472	-3.15151	0.783486	-4.02242	5.76038e-05	0.00156059
Capana06g001982	20.7906	-2.93666	0.730828	-4.01827	5.86265e-05	0.00157595
Capana02g002224	103.759	-2.40499	0.599485	-4.01176	6.0267e-05	0.00160756
Capana05g000564	6.25223	-7.28582	1.8161	-4.01179	6.02596e-05	0.00160756
Capana08g001767	105.614	-2.54684	0.634777	-4.01218	6.01598e-05	0.00160756
Capana03g000388	12.7561	-2.93734	0.73265	-4.00919	6.09261e-05	0.0016156
Capana08g002442	7.94	-3.41663	0.852233	-4.00903	6.09685e-05	0.0016156
Capana03g003883	181.014	-2.38569	0.595429	-4.00668	6.15774e-05	0.0016264
Capana07g000048	68.6849	-5.10033	1.27411	-4.00306	6.25289e-05	0.00164257
Capana02g003329	40.2635	-2.40092	0.600011	-4.00146	6.29526e-05	0.00165012
Capana07g002230	6.26657	-5.98405	1.49595	-4.00017	6.32971e-05	0.001652
Capana02g000864	64.9041	-6.33732	1.58618	-3.99534	6.4602e-05	0.00168243
Capana01g000533	402.898	-2.04594	0.51247	-3.99231	6.5433e-05	0.00169759
Capana06g001684	71.3708	2.00854	0.503116	3.9922	6.54645e-05	0.00169759
Capana00g001809	76.8048	-3.43085	0.859579	-3.99131	6.57079e-05	0.00170026
Capana11g002083	23.8958	-2.78669	0.700457	-3.97838	6.93858e-05	0.00177753
Capana09g000596	37.835	-2.36739	0.596367	-3.96968	7.19692e-05	0.00182444
Capana01g000727	29.9994	2.61816	0.660222	3.96558	7.32177e-05	0.00184999
Capana00g001811	77.0778	-2.39364	0.603684	-3.96506	7.33786e-05	0.00185128
Capana09g002086	171.799	2.01681	0.509571	3.95785	7.56265e-05	0.00189418
Capana00g001306	164.527	5.11539	1.29479	3.95076	7.79041e-05	0.00193522
Capana02g000568	31.5942	2.14056	0.542088	3.94874	7.85641e-05	0.00194961
Capana09g000004	40.5662	-4.10483	1.0398	-3.94771	7.89029e-05	0.00195202
Capana00g002893	54.8815	2.04138	0.517392	3.94551	7.96307e-05	0.00196601
Capana01g002199	15.9269	-3.30921	0.83956	-3.9416	8.09389e-05	0.00198817
Capana02g002320	1238.26	-2.39509	0.608762	-3.93436	8.34194e-05	0.00203404
Capana09g001091	27.7717	-2.25359	0.572896	-3.93368	8.36547e-05	0.0020363
Capana07g001279	166.021	-2.09489	0.532717	-3.93247	8.40792e-05	0.00204458
Capana05g001874	75.2817	-6.22038	1.58326	-3.92885	8.5353e-05	0.00206312
Capana04g001132	214.527	-2.07914	0.530487	-3.91931	8.88039e-05	0.00212954
Capana05g002533	963.236	-2.26317	0.578369	-3.91302	9.11476e-05	0.00217711
Capana10g002295	25.741	3.21761	0.82264	3.91132	9.17912e-05	0.00219033
Capana03g001084	137.92	-2.49846	0.63918	-3.90885	9.27356e-05	0.00221068
Capana06g001473	73.9362	-2.52834	0.647125	-3.90704	9.34336e-05	0.00222514
Capana04g001024	213.949	4.82978	1.23721	3.90376	9.47113e-05	0.00224233
Capana01g002814	479.204	2.3236	0.596044	3.89836	9.68448e-05	0.00228169
Capana03g000231	8.88323	-4.95307	1.2705	-3.89852	9.67819e-05	0.00228169
Capana12g002529	27.6807	-3.60898	0.925881	-3.89789	9.70349e-05	0.00228358
Capana05g002225	135.431	-2.01885	0.518756	-3.89171	9.95386e-05	0.00233607
Capana01g002760	71.7376	-2.01284	0.517259	-3.89136	9.96847e-05	0.00233724
Capana00g003565	71.8334	-2.31671	0.596314	-3.88505	0.00010231	0.00237624
Capana07g001224	30.32	2.47409	0.63682	3.88506	0.000102304	0.00237624
Capana04g001192	253.555	-2.58199	0.666266	-3.87531	0.000106489	0.0024587
Capana01g000575	570.277	-2.22539	0.574298	-3.87498	0.000106632	0.00245883
Capana09g000410	9.15821	5.95962	1.53834	3.87406	0.000107039	0.00246434
Capana08g002764	24.0136	-5.31968	1.37342	-3.8733	0.00010737	0.00246728
Capana02g002161	1361.34	2.3929	0.618309	3.87008	0.000108802	0.00249543
Capana03g001459	51.6859	-3.46086	0.89423	-3.87021	0.000108741	0.00249543
Capana00g001128	15.346	-3.45256	0.892313	-3.86922	0.000109183	0.00249944
Capana01g003237	25.8525	-3.57582	0.924987	-3.86581	0.000110721	0.00252273
Capana03g003248	309.866	-2.39182	0.618909	-3.86458	0.000111281	0.00253312
Capana01g001446	4.42989	6.13626	1.58848	3.86297	0.000112015	0.00254503
Capana08g001976	51.9177	-2.95075	0.764161	-3.86142	0.00011273	0.00255647
Capana03g004484	326.748	2.6019	0.674668	3.85656	0.000114994	0.00259809
Capana01g000755	376.263	-2.32117	0.602089	-3.8552	0.000115636	0.00260773
Capana12g000966	28.6568	-3.58319	0.929549	-3.85476	0.000115842	0.0026091
Capana02g000028	3.20543	-6.78546	1.76096	-3.85328	0.000116545	0.00261605
Capana11g000251	26.2098	2.23207	0.579768	3.84995	0.000118144	0.00264948
Capana02g002662	7.40639	-5.84333	1.52025	-3.84367	0.00012121	0.00270317
Capana00g000577	265.6	-2.11991	0.551784	-3.84192	0.000122076	0.00271256
Capana03g003313	85.6433	-6.37713	1.66558	-3.82877	0.000128783	0.00282201
Capana05g001597	13.6068	-3.28106	0.858786	-3.82058	0.000133138	0.00288684
Capana04g001896	220.042	2.2693	0.594683	3.81599	0.000135639	0.00293057
Capana09g001861	564.192	-2.43516	0.63866	-3.81292	0.000137335	0.00296193
Capana00g001879	460.497	-2.69153	0.706063	-3.81202	0.000137835	0.00296744
Capana08g000613	75.1031	-2.08855	0.549092	-3.80364	0.000142584	0.00304531
Capana12g002629	86.2343	-2.10024	0.553053	-3.79753	0.000146143	0.00310217
Capana12g002770	22.6725	-2.56808	0.67642	-3.79658	0.000146707	0.00311143
Capana01g002154	6.38392	5.86233	1.54431	3.79609	0.000146999	0.00311489
Capana05g002248	56.5095	-2.98239	0.786131	-3.79376	0.000148385	0.00313745
Capana10g001685	169.261	4.74397	1.2505	3.79364	0.000148452	0.00313745
Capana04g001429	15.8957	3.0444	0.802629	3.79304	0.000148815	0.00314071
Capana00g000587	4.67543	-5.65515	1.4912	-3.79234	0.000149233	0.00314571
Capana01g000226	17.4553	-3.23902	0.854514	-3.79048	0.000150356	0.00315603
Capana01g003647	60.9514	-2.77081	0.730997	-3.79045	0.000150374	0.00315603
Capana00g000958	47.781	-2.3948	0.632365	-3.78706	0.000152443	0.00319116
Capana00g000202	43.2571	-2.36641	0.625678	-3.78216	0.000155475	0.00322386
Capana02g001021	62.2839	-2.08107	0.550294	-3.78174	0.000155736	0.00322386
Capana04g000818	24.3953	-3.89762	1.03163	-3.77812	0.000158014	0.00325989
Capana05g000574	20.8487	2.73822	0.725176	3.77594	0.000159408	0.00328025
Capana00g000481	28.5075	-3.21317	0.851904	-3.77175	0.000162106	0.00332167
Capana01g003355	187.892	2.52058	0.668991	3.76773	0.000164738	0.00336138
Capana00g002089	243.663	-2.42223	0.643091	-3.76654	0.000165528	0.00337384
Capana12g002834	25.7889	-2.39987	0.637196	-3.76629	0.000165691	0.00337384
Capana00g001250	117.246	-2.10867	0.559934	-3.76592	0.000165934	0.00337441
Capana08g000429	105.193	-2.37909	0.632328	-3.76243	0.000168274	0.00341053
Capana00g004174	601.643	4.72048	1.25499	3.76137	0.000168984	0.0034192
Capana07g001414	576.524	2.78148	0.739835	3.7596	0.000170187	0.00344067
Capana07g000258	6.52537	5.59183	1.48902	3.75537	0.000173087	0.00349347
Capana01g004263	2.96292	-7.01902	1.87071	-3.75206	0.000175388	0.00352678
Capana05g001049	108.095	-2.14588	0.571954	-3.75184	0.000175542	0.00352678
Capana05g000415	4379.26	-3.77798	1.00763	-3.74936	0.000177286	0.00353988
Capana08g000477	4.49757	-6.29314	1.67978	-3.74641	0.000179384	0.00356721
Capana01g001385	14.0358	-2.99536	0.802562	-3.73225	0.000189774	0.00372173
Capana00g004848	31.4788	-3.34079	0.895601	-3.73023	0.000191308	0.0037397
Capana09g001986	171.303	-2.31932	0.622606	-3.72518	0.000195178	0.00379391
Capana02g002842	49.4976	-2.33281	0.627297	-3.71883	0.000200144	0.00386255
Capana00g001727	97.9411	2.25953	0.607942	3.71669	0.000201852	0.00387696
Capana01g001858	120.393	-2.1304	0.573757	-3.71306	0.000204765	0.00391601
Capana06g000029	39.0945	-3.96961	1.06978	-3.71068	0.000206702	0.00393889
Capana02g000423	33.621	-2.86978	0.773504	-3.71011	0.000207172	0.00394164
Capana00g002432	5.57774	5.6413	1.52331	3.7033	0.000212809	0.00400726
Capana01g003614	39.6518	-4.25923	1.15045	-3.70222	0.00021372	0.00401886
Capana01g001458	135.016	-2.31174	0.625188	-3.69768	0.000217582	0.00406937
Capana01g001232	65.6497	-2.72764	0.739157	-3.69021	0.000224073	0.00414985
Capana00g000788	19.3955	4.32802	1.17406	3.68637	0.000227474	0.00419606
Capana11g001881	112.376	-2.05417	0.557691	-3.68334	0.000230195	0.00423098
Capana03g000552	272.213	-2.70027	0.735763	-3.67003	0.000242519	0.00440543
Capana08g002262	123.825	-2.40551	0.655729	-3.66845	0.000244024	0.00442055
Capana00g001050	32.4309	4.53092	1.23722	3.66218	0.000250074	0.00451459
Capana07g000501	8.91875	-5.50555	1.50356	-3.66166	0.000250584	0.00451821
Capana00g001794	4.8789	-5.65382	1.54712	-3.65441	0.000257772	0.00462119
Capana03g001986	414.993	-2.36096	0.646494	-3.65195	0.000260254	0.00466225
Capana00g002538	209.016	3.16794	0.867952	3.6499	0.000262341	0.00467618
Capana04g002423	423.853	-2.66823	0.731633	-3.64695	0.000265368	0.00470859
Capana02g002654	367.999	-2.16865	0.595998	-3.63868	0.000274037	0.00481653
Capana00g003876	6.81733	-2.82921	0.780032	-3.62705	0.000286679	0.00498445
Capana06g000793	8.11315	-5.93519	1.63823	-3.62294	0.000291272	0.00503542
Capana11g001266	48.2805	-4.34899	1.20038	-3.62302	0.000291182	0.00503542
Capana12g002127	53.0297	4.69401	1.29653	3.62045	0.000294087	0.00506239
Capana03g001691	53.7266	-2.67693	0.741565	-3.60984	0.000306388	0.0052185
Capana11g000436	50.396	-2.91362	0.807299	-3.6091	0.000307259	0.00522232
Capana00g000967	81.8021	-3.82383	1.0625	-3.59891	0.000319559	0.00538978
Capana08g002050	21.6826	-3.50964	0.975765	-3.59681	0.000322145	0.0054183
Capana05g001959	17.8146	-3.87494	1.07914	-3.59077	0.000329709	0.00550727
Capana06g001188	288.701	-2.79818	0.780484	-3.58518	0.000336842	0.00560324
Capana02g000274	81.2466	-2.27628	0.635936	-3.57942	0.000344354	0.00569141
Capana02g003250	13.5094	-5.68534	1.58842	-3.57923	0.000344605	0.00569141
Capana10g001220	57.9872	-2.79134	0.779974	-3.57876	0.000345223	0.0056957
Capana00g003190	11.3642	3.02873	0.847787	3.57251	0.000353576	0.00579327
Capana04g000918	232.266	3.31604	0.928247	3.57237	0.000353768	0.00579327
Capana01g003627	32.4756	-2.00713	0.561998	-3.57141	0.000355065	0.00581059
Capana12g001203	37.3821	-2.00515	0.561635	-3.5702	0.000356711	0.00582318
Capana03g002388	107.183	-4.19235	1.17466	-3.56899	0.000358359	0.00583689
Capana00g000118	25.7957	-2.99604	0.839945	-3.56695	0.000361161	0.00586675
Capana00g000696	7.71244	-7.22883	2.02702	-3.56623	0.00036215	0.00587887
Capana01g002732	18.0276	-5.61685	1.57617	-3.56361	0.000365785	0.00592796
Capana02g000554	259.176	4.57523	1.28498	3.56054	0.00037009	0.0059837
Capana00g003155	4.62336	-5.27909	1.48413	-3.55703	0.000375073	0.00604036
Capana02g003359	576.849	-2.03074	0.571756	-3.55176	0.000382657	0.0061296
Capana06g002973	49.0145	-5.08449	1.43148	-3.55192	0.000382432	0.0061296
Capana10g002229	7.06313	5.18058	1.4652	3.53576	0.0004066	0.00642438
Capana07g001797	19.0699	2.06912	0.585964	3.53113	0.000413783	0.00649924
Capana10g000395	72.3846	4.42717	1.25374	3.53117	0.000413723	0.00649924
Capana04g001460	62.2658	4.55535	1.29019	3.53076	0.000414368	0.00650421
Capana02g001696	15.1915	-5.05194	1.43378	-3.52351	0.000425874	0.00667183
Capana03g003782	47.2409	-2.28498	0.648616	-3.52285	0.000426935	0.00667564
Capana08g001372	19.8412	-3.13899	0.891117	-3.52253	0.000427442	0.00667913
Capana04g002658	17.949	3.04461	0.864416	3.52216	0.000428043	0.0066842
Capana07g001799	22.4842	-2.56214	0.727716	-3.5208	0.000430251	0.00670571
Capana01g002561	1465.17	-2.2046	0.626342	-3.51981	0.000431858	0.00672644
Capana01g002376	42.7898	-2.43153	0.691222	-3.51773	0.000435254	0.00676193
Capana12g000299	16.3652	-3.53902	1.00697	-3.51453	0.000440532	0.00682641
Capana12g002798	96.6258	2.25097	0.641002	3.51163	0.000445359	0.0068924
Capana00g003181	241.182	-2.51838	0.718243	-3.5063	0.000454376	0.00697843
Capana01g000718	41.1893	-2.255	0.643236	-3.5057	0.000455403	0.00698393
Capana03g002640	31.1493	2.50909	0.715796	3.50532	0.000456061	0.00698393
Capana01g002083	86.6082	-2.34738	0.669919	-3.50397	0.000458376	0.00700433
Capana09g002337	459.858	-2.47596	0.707594	-3.49912	0.0004668	0.00710616
Capana00g002665	5.2479	-5.94084	1.70029	-3.49402	0.000475803	0.00721149
Capana03g004160	408.705	2.57106	0.736103	3.49279	0.000477997	0.00723974
Capana04g001440	74.0061	2.48453	0.711631	3.49131	0.000480658	0.00725781
Capana08g001369	60.9882	-2.19681	0.631815	-3.47699	0.000507072	0.00754842
Capana00g000972	177.541	-2.3259	0.66913	-3.47601	0.000508925	0.0075667
Capana04g000968	218.188	-2.02244	0.581885	-3.47567	0.00050958	0.00756715
Capana08g002427	234.229	-2.69524	0.775543	-3.4753	0.000510285	0.00757297
Capana07g002012	21.4217	-2.76287	0.795183	-3.4745	0.000511797	0.00758613
Capana06g000394	160.045	-2.09824	0.604625	-3.47032	0.000519845	0.00767722
Capana08g001655	20.9775	-3.39831	0.979321	-3.47007	0.000520332	0.00767973
Capana05g001622	10.2585	5.14964	1.48967	3.4569	0.000546423	0.00796771
Capana00g001083	21.0416	-2.13288	0.617223	-3.4556	0.000549064	0.00799659
Capana10g002395	24.269	-2.11908	0.613345	-3.45496	0.000550375	0.00801086
Capana03g002567	224.671	4.39875	1.27436	3.45173	0.000557006	0.00807342
Capana11g001143	309.538	3.84366	1.11385	3.45078	0.00055896	0.00808722
Capana10g002389	129.556	-3.92972	1.14029	-3.44624	0.000568436	0.00819984
Capana05g000684	40.6136	3.4632	1.00589	3.44292	0.000575475	0.00828657
Capana03g004357	11.5222	-3.87768	1.12759	-3.43892	0.00058403	0.00836994
Capana03g001460	2.29383	5.68758	1.65507	3.43646	0.000589369	0.00843648
Capana09g000013	7.81169	-3.02585	0.882488	-3.42877	0.000606314	0.0086325
Capana11g000531	23.0126	2.37802	0.693759	3.42773	0.000608648	0.00865616
Capana04g000642	6.76332	-5.52128	1.61178	-3.42557	0.000613505	0.00870138
Capana10g002181	154.361	4.36499	1.27667	3.41904	0.000628418	0.00883873
Capana03g004288	403.25	-2.24972	0.658154	-3.41823	0.000630293	0.00885996
Capana04g000150	11.4467	-4.40013	1.28893	-3.41379	0.000640664	0.00895377
Capana03g000454	12.7166	-2.70936	0.794281	-3.41108	0.000647053	0.00902744
Capana02g002041	11.8457	2.41517	0.708711	3.40783	0.000654816	0.00911473
Capana12g000218	36.9716	-2.06064	0.604769	-3.40732	0.000656044	0.00912659
Capana01g002746	31.5921	-2.9222	0.858814	-3.4026	0.000667475	0.00926964
Capana08g001166	55.491	-2.2595	0.664569	-3.39995	0.000673971	0.00932807
Capana11g002206	82.1209	3.2793	0.964667	3.39941	0.000675309	0.0093356
Capana03g002352	58.1713	2.99118	0.881237	3.3943	0.000688042	0.00947378
Capana02g002661	11.3954	-4.00629	1.18062	-3.39338	0.000690352	0.00950019
Capana06g002063	67.4092	-2.43922	0.719374	-3.39076	0.000696995	0.00956443
Capana07g001621	22.2399	-2.70937	0.799426	-3.38915	0.000701102	0.0096099
Capana01g003632	15.8444	4.96253	1.46496	3.38749	0.000705363	0.00964778
Capana03g001564	43.8785	-2.07217	0.611747	-3.38729	0.000705857	0.00964778
Capana08g002598	15.3716	-3.01397	0.890366	-3.38509	0.00071156	0.00971476
Capana10g001795	368.277	4.34331	1.28384	3.38305	0.000716852	0.00976499
Capana12g000871	53.3052	-2.11006	0.624747	-3.37747	0.000731571	0.00990422
Capana07g001034	11.1539	-5.47363	1.62166	-3.37533	0.000737278	0.00995921
Capana00g003394	116.179	-2.83276	0.839533	-3.37421	0.000740269	0.00999405

[truncated: 2 more sheets: CR5_vs_RR5, CR6_vs_RR6]
