# Supplementary material for: Analysis of the response regulatory network of pepper genes under hydrogen peroxide stress
Source: Front Plant Sci. 2022 Dec 8;13:1018991. doi: 10.3389/fpls.2022.1018991 (PMC9772053; doi:10.3389/fpls.2022.1018991)
Supplement: Supplementary file 1 [file DataSheet_1.zip › Table S4.XLSX]

## Sheet: Sheet1
Supplementary-Table S4 All GO terms enrichment in leaf DEGs
GO	NS	enrichment	name	ratio_in_study	ratio_in_pop	p_uncorrected	depth	study_count	p_fdr_bh	study_items
GO:0046034	BP	e	ATP metabolic process	32/1374	179/35336	5.192e-13	2	32	2.14393e-10	Capana00g000237, Capana00g000247, Capana00g000414, Capana00g000477, Capana00g000516, Capana00g000709, Capana00g000771, Capana00g001233, Capana00g001334, Capana00g001351, Capana00g001352, Capana00g001450, Capana00g001963, Capana00g002017, Capana00g002956, Capana01g001874, Capana01g001875, Capana01g001876, Capana01g002732, Capana01g002733, Capana01g003218, Capana02g000864, Capana03g003752, Capana03…
GO:0015985	BP	e	energy coupled proton transport, down electrochemical gradient	24/1374	104/35336	1.37524e-12	9	24	4.67663e-10	Capana00g000237, Capana00g000247, Capana00g000414, Capana00g000771, Capana00g001351, Capana00g001963, Capana00g002017, Capana00g002956, Capana01g001874, Capana01g001875, Capana01g001876, Capana01g002732, Capana01g002733, Capana01g003218, Capana02g000864, Capana03g003752, Capana03g003995, Capana04g000950, Capana04g000951, Capana04g001789, Capana06g000501, Capana07g000514, Capana11g000773, Capana11…
GO:0015986	BP	e	ATP synthesis coupled proton transport	24/1374	104/35336	1.37524e-12	12	24	4.67663e-10	Capana00g000237, Capana00g000247, Capana00g000414, Capana00g000771, Capana00g001351, Capana00g001963, Capana00g002017, Capana00g002956, Capana01g001874, Capana01g001875, Capana01g001876, Capana01g002732, Capana01g002733, Capana01g003218, Capana02g000864, Capana03g003752, Capana03g003995, Capana04g000950, Capana04g000951, Capana04g001789, Capana06g000501, Capana07g000514, Capana11g000773, Capana11…
GO:0006754	BP	e	ATP biosynthetic process	24/1374	104/35336	1.37524e-12	11	24	4.67663e-10	Capana00g000237, Capana00g000247, Capana00g000414, Capana00g000771, Capana00g001351, Capana00g001963, Capana00g002017, Capana00g002956, Capana01g001874, Capana01g001875, Capana01g001876, Capana01g002732, Capana01g002733, Capana01g003218, Capana02g000864, Capana03g003752, Capana03g003995, Capana04g000950, Capana04g000951, Capana04g001789, Capana06g000501, Capana07g000514, Capana11g000773, Capana11…
GO:0009145	BP	e	purine nucleoside triphosphate biosynthetic process	24/1374	112/35336	7.5512e-12	9	24	1.98425e-09	Capana00g000237, Capana00g000247, Capana00g000414, Capana00g000771, Capana00g001351, Capana00g001963, Capana00g002017, Capana00g002956, Capana01g001874, Capana01g001875, Capana01g001876, Capana01g002732, Capana01g002733, Capana01g003218, Capana02g000864, Capana03g003752, Capana03g003995, Capana04g000950, Capana04g000951, Capana04g001789, Capana06g000501, Capana07g000514, Capana11g000773, Capana11…
GO:0009144	BP	e	purine nucleoside triphosphate metabolic process	24/1374	112/35336	7.5512e-12	8	24	1.98425e-09	Capana00g000237, Capana00g000247, Capana00g000414, Capana00g000771, Capana00g001351, Capana00g001963, Capana00g002017, Capana00g002956, Capana01g001874, Capana01g001875, Capana01g001876, Capana01g002732, Capana01g002733, Capana01g003218, Capana02g000864, Capana03g003752, Capana03g003995, Capana04g000950, Capana04g000951, Capana04g001789, Capana06g000501, Capana07g000514, Capana11g000773, Capana11…
GO:0009205	BP	e	purine ribonucleoside triphosphate metabolic process	24/1374	112/35336	7.5512e-12	9	24	1.98425e-09	Capana00g000237, Capana00g000247, Capana00g000414, Capana00g000771, Capana00g001351, Capana00g001963, Capana00g002017, Capana00g002956, Capana01g001874, Capana01g001875, Capana01g001876, Capana01g002732, Capana01g002733, Capana01g003218, Capana02g000864, Capana03g003752, Capana03g003995, Capana04g000950, Capana04g000951, Capana04g001789, Capana06g000501, Capana07g000514, Capana11g000773, Capana11…
GO:0009206	BP	e	purine ribonucleoside triphosphate biosynthetic process	24/1374	112/35336	7.5512e-12	10	24	1.98425e-09	Capana00g000237, Capana00g000247, Capana00g000414, Capana00g000771, Capana00g001351, Capana00g001963, Capana00g002017, Capana00g002956, Capana01g001874, Capana01g001875, Capana01g001876, Capana01g002732, Capana01g002733, Capana01g003218, Capana02g000864, Capana03g003752, Capana03g003995, Capana04g000950, Capana04g000951, Capana04g001789, Capana06g000501, Capana07g000514, Capana11g000773, Capana11…
GO:0009141	BP	e	nucleoside triphosphate metabolic process	25/1374	126/35336	1.67491e-11	7	25	4.20985e-09	Capana00g000237, Capana00g000247, Capana00g000414, Capana00g000771, Capana00g001351, Capana00g001963, Capana00g002017, Capana00g002956, Capana01g001874, Capana01g001875, Capana01g001876, Capana01g002732, Capana01g002733, Capana01g003218, Capana02g000864, Capana03g003752, Capana03g003995, Capana04g000376, Capana04g000950, Capana04g000951, Capana04g001789, Capana06g000501, Capana07g000514, Capana11…
GO:0009199	BP	e	ribonucleoside triphosphate metabolic process	24/1374	117/35336	2.02077e-11	8	24	4.67284e-09	Capana00g000237, Capana00g000247, Capana00g000414, Capana00g000771, Capana00g001351, Capana00g001963, Capana00g002017, Capana00g002956, Capana01g001874, Capana01g001875, Capana01g001876, Capana01g002732, Capana01g002733, Capana01g003218, Capana02g000864, Capana03g003752, Capana03g003995, Capana04g000950, Capana04g000951, Capana04g001789, Capana06g000501, Capana07g000514, Capana11g000773, Capana11…
GO:0009201	BP	e	ribonucleoside triphosphate biosynthetic process	24/1374	117/35336	2.02077e-11	9	24	4.67284e-09	Capana00g000237, Capana00g000247, Capana00g000414, Capana00g000771, Capana00g001351, Capana00g001963, Capana00g002017, Capana00g002956, Capana01g001874, Capana01g001875, Capana01g001876, Capana01g002732, Capana01g002733, Capana01g003218, Capana02g000864, Capana03g003752, Capana03g003995, Capana04g000950, Capana04g000951, Capana04g001789, Capana06g000501, Capana07g000514, Capana11g000773, Capana11…
GO:0009142	BP	e	nucleoside triphosphate biosynthetic process	24/1374	118/35336	2.44399e-11	8	24	5.43411e-09	Capana00g000237, Capana00g000247, Capana00g000414, Capana00g000771, Capana00g001351, Capana00g001963, Capana00g002017, Capana00g002956, Capana01g001874, Capana01g001875, Capana01g001876, Capana01g002732, Capana01g002733, Capana01g003218, Capana02g000864, Capana03g003752, Capana03g003995, Capana04g000950, Capana04g000951, Capana04g001789, Capana06g000501, Capana07g000514, Capana11g000773, Capana11…
GO:1902600	BP	e	proton transmembrane transport	27/1374	177/35336	1.35102e-09	8	27	2.29712e-07	Capana00g000237, Capana00g000247, Capana00g000414, Capana00g000771, Capana00g001351, Capana00g001352, Capana00g001963, Capana00g002017, Capana00g002956, Capana01g001874, Capana01g001875, Capana01g001876, Capana01g002732, Capana01g002733, Capana01g003218, Capana02g000864, Capana03g003752, Capana03g003995, Capana04g000950, Capana04g000951, Capana04g001789, Capana06g000501, Capana07g000514, Capana08…
GO:0034220	BP	e	ion transmembrane transport	28/1374	194/35336	2.42716e-09	5	28	4.00897e-07	Capana00g000237, Capana00g000247, Capana00g000414, Capana00g000771, Capana00g001351, Capana00g001352, Capana00g001963, Capana00g002017, Capana00g002956, Capana01g001874, Capana01g001875, Capana01g001876, Capana01g002732, Capana01g002733, Capana01g003218, Capana02g000864, Capana03g003752, Capana03g003995, Capana04g000950, Capana04g000951, Capana04g001789, Capana06g000501, Capana07g000514, Capana08…
GO:0098662	BP	e	inorganic cation transmembrane transport	27/1374	185/35336	3.63752e-09	7	27	5.68338e-07	Capana00g000237, Capana00g000247, Capana00g000414, Capana00g000771, Capana00g001351, Capana00g001352, Capana00g001963, Capana00g002017, Capana00g002956, Capana01g001874, Capana01g001875, Capana01g001876, Capana01g002732, Capana01g002733, Capana01g003218, Capana02g000864, Capana03g003752, Capana03g003995, Capana04g000950, Capana04g000951, Capana04g001789, Capana06g000501, Capana07g000514, Capana08…
GO:0098655	BP	e	cation transmembrane transport	27/1374	186/35336	4.09951e-09	6	27	6.23665e-07	Capana00g000237, Capana00g000247, Capana00g000414, Capana00g000771, Capana00g001351, Capana00g001352, Capana00g001963, Capana00g002017, Capana00g002956, Capana01g001874, Capana01g001875, Capana01g001876, Capana01g002732, Capana01g002733, Capana01g003218, Capana02g000864, Capana03g003752, Capana03g003995, Capana04g000950, Capana04g000951, Capana04g001789, Capana06g000501, Capana07g000514, Capana08…
GO:0098660	BP	e	inorganic ion transmembrane transport	27/1374	189/35336	5.83671e-09	6	27	8.6518e-07	Capana00g000237, Capana00g000247, Capana00g000414, Capana00g000771, Capana00g001351, Capana00g001352, Capana00g001963, Capana00g002017, Capana00g002956, Capana01g001874, Capana01g001875, Capana01g001876, Capana01g002732, Capana01g002733, Capana01g003218, Capana02g000864, Capana03g003752, Capana03g003995, Capana04g000950, Capana04g000951, Capana04g001789, Capana06g000501, Capana07g000514, Capana08…
GO:0009152	BP	e	purine ribonucleotide biosynthetic process	24/1374	158/35336	1.19151e-08	10	24	1.72203e-06	Capana00g000237, Capana00g000247, Capana00g000414, Capana00g000771, Capana00g001351, Capana00g001963, Capana00g002017, Capana00g002956, Capana01g001874, Capana01g001875, Capana01g001876, Capana01g002732, Capana01g002733, Capana01g003218, Capana02g000864, Capana03g003752, Capana03g003995, Capana04g000950, Capana04g000951, Capana04g001789, Capana06g000501, Capana07g000514, Capana11g000773, Capana11…
GO:0008037	BP	e	cell recognition	22/1374	135/35336	1.28718e-08	2	22	1.7717e-06	Capana00g002502, Capana02g002117, Capana02g002122, Capana02g002123, Capana02g003377, Capana03g002082, Capana03g002330, Capana03g002331, Capana03g003724, Capana03g003725, Capana04g000608, Capana04g000745, Capana04g000746, Capana06g002475, Capana07g001585, Capana07g001902, Capana07g001904, Capana07g002259, Capana07g002260, Capana10g000042, Capana11g000300, Capana12g001989
GO:0048544	BP	e	recognition of pollen	22/1374	135/35336	1.28718e-08	3	22	1.7717e-06	Capana00g002502, Capana02g002117, Capana02g002122, Capana02g002123, Capana02g003377, Capana03g002082, Capana03g002330, Capana03g002331, Capana03g003724, Capana03g003725, Capana04g000608, Capana04g000745, Capana04g000746, Capana06g002475, Capana07g001585, Capana07g001902, Capana07g001904, Capana07g002259, Capana07g002260, Capana10g000042, Capana11g000300, Capana12g001989
GO:0072522	BP	e	purine-containing compound biosynthetic process	25/1374	173/35336	1.67072e-08	5	25	2.24615e-06	Capana00g000237, Capana00g000247, Capana00g000414, Capana00g000771, Capana00g001351, Capana00g001963, Capana00g002017, Capana00g002956, Capana01g001874, Capana01g001875, Capana01g001876, Capana01g002732, Capana01g002733, Capana01g003218, Capana02g000864, Capana03g003752, Capana03g003995, Capana04g000950, Capana04g000951, Capana04g001789, Capana06g000501, Capana06g001835, Capana07g000514, Capana11…
GO:0006164	BP	e	purine nucleotide biosynthetic process	24/1374	161/35336	1.7356e-08	9	24	2.28035e-06	Capana00g000237, Capana00g000247, Capana00g000414, Capana00g000771, Capana00g001351, Capana00g001963, Capana00g002017, Capana00g002956, Capana01g001874, Capana01g001875, Capana01g001876, Capana01g002732, Capana01g002733, Capana01g003218, Capana02g000864, Capana03g003752, Capana03g003995, Capana04g000950, Capana04g000951, Capana04g001789, Capana06g000501, Capana07g000514, Capana11g000773, Capana11…
GO:0046390	BP	e	ribose phosphate biosynthetic process	24/1374	167/35336	3.57829e-08	6	24	4.22165e-06	Capana00g000237, Capana00g000247, Capana00g000414, Capana00g000771, Capana00g001351, Capana00g001963, Capana00g002017, Capana00g002956, Capana01g001874, Capana01g001875, Capana01g001876, Capana01g002732, Capana01g002733, Capana01g003218, Capana02g000864, Capana03g003752, Capana03g003995, Capana04g000950, Capana04g000951, Capana04g001789, Capana06g000501, Capana07g000514, Capana11g000773, Capana11…
GO:0009260	BP	e	ribonucleotide biosynthetic process	24/1374	167/35336	3.57829e-08	9	24	4.22165e-06	Capana00g000237, Capana00g000247, Capana00g000414, Capana00g000771, Capana00g001351, Capana00g001963, Capana00g002017, Capana00g002956, Capana01g001874, Capana01g001875, Capana01g001876, Capana01g002732, Capana01g002733, Capana01g003218, Capana02g000864, Capana03g003752, Capana03g003995, Capana04g000950, Capana04g000951, Capana04g001789, Capana06g000501, Capana07g000514, Capana11g000773, Capana11…
GO:0006812	BP	e	cation transport	33/1374	294/35336	5.70911e-08	5	33	6.60087e-06	Capana00g000237, Capana00g000247, Capana00g000414, Capana00g000771, Capana00g001351, Capana00g001352, Capana00g001963, Capana00g002017, Capana00g002956, Capana00g003763, Capana01g001874, Capana01g001875, Capana01g001876, Capana01g002732, Capana01g002733, Capana01g003218, Capana02g000864, Capana02g002855, Capana03g002158, Capana03g003752, Capana03g003995, Capana04g000950, Capana04g000951, Capana04…
GO:0006811	BP	e	ion transport	36/1374	339/35336	6.01815e-08	4	36	6.82174e-06	Capana00g000237, Capana00g000247, Capana00g000414, Capana00g000771, Capana00g001351, Capana00g001352, Capana00g001963, Capana00g002017, Capana00g002956, Capana00g003763, Capana01g001874, Capana01g001875, Capana01g001876, Capana01g002732, Capana01g002733, Capana01g003218, Capana02g000864, Capana02g002855, Capana03g001242, Capana03g002158, Capana03g003752, Capana03g003995, Capana03g004482, Capana04…
GO:0042744	BP	e	hydrogen peroxide catabolic process	18/1374	106/35336	1.39129e-07	5	18	1.51756e-05	Capana00g002127, Capana00g004268, Capana01g001644, Capana02g002746, Capana02g002990, Capana03g001834, Capana03g001836, Capana03g001837, Capana03g001838, Capana05g001613, Capana05g002455, Capana07g001298, Capana07g001466, Capana07g001506, Capana08g002014, Capana08g002434, Capana10g001270, Capana10g001821
GO:0042743	BP	e	hydrogen peroxide metabolic process	18/1374	108/35336	1.86505e-07	4	18	1.96034e-05	Capana00g002127, Capana00g004268, Capana01g001644, Capana02g002746, Capana02g002990, Capana03g001834, Capana03g001836, Capana03g001837, Capana03g001838, Capana05g001613, Capana05g002455, Capana07g001298, Capana07g001466, Capana07g001506, Capana08g002014, Capana08g002434, Capana10g001270, Capana10g001821
GO:0072593	BP	e	reactive oxygen species metabolic process	18/1374	113/35336	3.7605e-07	3	18	3.88205e-05	Capana00g002127, Capana00g004268, Capana01g001644, Capana02g002746, Capana02g002990, Capana03g001834, Capana03g001836, Capana03g001837, Capana03g001838, Capana05g001613, Capana05g002455, Capana07g001298, Capana07g001466, Capana07g001506, Capana08g002014, Capana08g002434, Capana10g001270, Capana10g001821
GO:0055085	BP	e	transmembrane transport	38/1374	407/35336	7.99804e-07	4	38	7.57978e-05	Capana00g000237, Capana00g000247, Capana00g000414, Capana00g000577, Capana00g000771, Capana00g001351, Capana00g001352, Capana00g001963, Capana00g002017, Capana00g002956, Capana01g001234, Capana01g001351, Capana01g001874, Capana01g001875, Capana01g001876, Capana01g002732, Capana01g002733, Capana01g003218, Capana02g000072, Capana02g000864, Capana02g002425, Capana03g003752, Capana03g003995, Capana04…
GO:0006119	BP	e	oxidative phosphorylation	7/1374	16/35336	1.11196e-06	7	7	0.000103682	Capana00g000477, Capana00g000516, Capana00g000709, Capana00g001233, Capana00g001334, Capana00g001450, Capana12g002196
GO:0009150	BP	e	purine ribonucleotide metabolic process	25/1374	218/35336	1.50515e-06	9	25	0.000131837	Capana00g000237, Capana00g000247, Capana00g000414, Capana00g000771, Capana00g001351, Capana00g001963, Capana00g002017, Capana00g002956, Capana01g001874, Capana01g001875, Capana01g001876, Capana01g002732, Capana01g002733, Capana01g003218, Capana02g000059, Capana02g000864, Capana03g003752, Capana03g003995, Capana04g000950, Capana04g000951, Capana04g001789, Capana06g000501, Capana07g000514, Capana11…
GO:0006032	BP	e	chitin catabolic process	7/1374	17/35336	1.82665e-06	7	7	0.000142701	Capana00g003098, Capana00g003222, Capana02g002477, Capana02g002478, Capana02g002482, Capana07g001653, Capana08g002306
GO:0006030	BP	e	chitin metabolic process	7/1374	17/35336	1.82665e-06	6	7	0.000142701	Capana00g003098, Capana00g003222, Capana02g002477, Capana02g002478, Capana02g002482, Capana07g001653, Capana08g002306
GO:1901071	BP	e	glucosamine-containing compound metabolic process	7/1374	17/35336	1.82665e-06	5	7	0.000142701	Capana00g003098, Capana00g003222, Capana02g002477, Capana02g002478, Capana02g002482, Capana07g001653, Capana08g002306
GO:0006026	BP	e	aminoglycan catabolic process	7/1374	17/35336	1.82665e-06	5	7	0.000142701	Capana00g003098, Capana00g003222, Capana02g002477, Capana02g002478, Capana02g002482, Capana07g001653, Capana08g002306
GO:0006022	BP	e	aminoglycan metabolic process	7/1374	17/35336	1.82665e-06	4	7	0.000142701	Capana00g003098, Capana00g003222, Capana02g002477, Capana02g002478, Capana02g002482, Capana07g001653, Capana08g002306
GO:0046348	BP	e	amino sugar catabolic process	7/1374	17/35336	1.82665e-06	5	7	0.000142701	Capana00g003098, Capana00g003222, Capana02g002477, Capana02g002478, Capana02g002482, Capana07g001653, Capana08g002306
GO:1901072	BP	e	glucosamine-containing compound catabolic process	7/1374	17/35336	1.82665e-06	6	7	0.000142701	Capana00g003098, Capana00g003222, Capana02g002477, Capana02g002478, Capana02g002482, Capana07g001653, Capana08g002306
GO:0006163	BP	e	purine nucleotide metabolic process	25/1374	221/35336	1.93399e-06	8	25	0.000147678	Capana00g000237, Capana00g000247, Capana00g000414, Capana00g000771, Capana00g001351, Capana00g001963, Capana00g002017, Capana00g002956, Capana01g001874, Capana01g001875, Capana01g001876, Capana01g002732, Capana01g002733, Capana01g003218, Capana02g000059, Capana02g000864, Capana03g003752, Capana03g003995, Capana04g000950, Capana04g000951, Capana04g001789, Capana06g000501, Capana07g000514, Capana11…
GO:0009165	BP	e	nucleotide biosynthetic process	24/1374	208/35336	2.17079e-06	8	24	0.000162978	Capana00g000237, Capana00g000247, Capana00g000414, Capana00g000771, Capana00g001351, Capana00g001963, Capana00g002017, Capana00g002956, Capana01g001874, Capana01g001875, Capana01g001876, Capana01g002732, Capana01g002733, Capana01g003218, Capana02g000864, Capana03g003752, Capana03g003995, Capana04g000950, Capana04g000951, Capana04g001789, Capana06g000501, Capana07g000514, Capana11g000773, Capana11…
GO:1901293	BP	e	nucleoside phosphate biosynthetic process	24/1374	209/35336	2.3633e-06	7	24	0.000175157	Capana00g000237, Capana00g000247, Capana00g000414, Capana00g000771, Capana00g001351, Capana00g001963, Capana00g002017, Capana00g002956, Capana01g001874, Capana01g001875, Capana01g001876, Capana01g002732, Capana01g002733, Capana01g003218, Capana02g000864, Capana03g003752, Capana03g003995, Capana04g000950, Capana04g000951, Capana04g001789, Capana06g000501, Capana07g000514, Capana11g000773, Capana11…
GO:0019693	BP	e	ribose phosphate metabolic process	25/1374	227/35336	3.1446e-06	5	25	0.000225498	Capana00g000237, Capana00g000247, Capana00g000414, Capana00g000771, Capana00g001351, Capana00g001963, Capana00g002017, Capana00g002956, Capana01g001874, Capana01g001875, Capana01g001876, Capana01g002732, Capana01g002733, Capana01g003218, Capana02g000059, Capana02g000864, Capana03g003752, Capana03g003995, Capana04g000950, Capana04g000951, Capana04g001789, Capana06g000501, Capana07g000514, Capana11…
GO:0009259	BP	e	ribonucleotide metabolic process	25/1374	227/35336	3.1446e-06	8	25	0.000225498	Capana00g000237, Capana00g000247, Capana00g000414, Capana00g000771, Capana00g001351, Capana00g001963, Capana00g002017, Capana00g002956, Capana01g001874, Capana01g001875, Capana01g001876, Capana01g002732, Capana01g002733, Capana01g003218, Capana02g000059, Capana02g000864, Capana03g003752, Capana03g003995, Capana04g000950, Capana04g000951, Capana04g001789, Capana06g000501, Capana07g000514, Capana11…
GO:0006950	BP	e	response to stress	58/1374	780/35336	3.22423e-06	2	58	0.000227308	Capana00g001211, Capana00g001496, Capana00g001497, Capana00g001498, Capana00g002127, Capana00g002760, Capana00g003114, Capana00g004268, Capana00g004275, Capana01g001644, Capana01g001865, Capana01g003402, Capana01g004230, Capana02g001800, Capana02g002746, Capana02g002990, Capana02g003468, Capana02g003469, Capana02g003471, Capana03g001834, Capana03g001836, Capana03g001837, Capana03g001838, Capana03…
GO:0016998	BP	e	cell wall macromolecule catabolic process	9/1374	33/35336	3.27938e-06	6	9	0.000228411	Capana00g003098, Capana00g003222, Capana02g002477, Capana02g002478, Capana02g002482, Capana07g001653, Capana08g002306, Capana09g002242, Capana11g000143
GO:0072521	BP	e	purine-containing compound metabolic process	26/1374	244/35336	3.71578e-06	4	26	0.000255726	Capana00g000237, Capana00g000247, Capana00g000414, Capana00g000771, Capana00g001351, Capana00g001963, Capana00g002017, Capana00g002956, Capana01g001874, Capana01g001875, Capana01g001876, Capana01g002732, Capana01g002733, Capana01g003218, Capana02g000059, Capana02g000864, Capana03g003752, Capana03g003995, Capana04g000950, Capana04g000951, Capana04g001789, Capana06g000501, Capana06g001835, Capana07…
GO:0022414	BP	e	reproductive process	32/1374	342/35336	6.18521e-06	1	32	0.000406326	Capana00g002502, Capana01g000716, Capana01g002618, Capana01g004230, Capana02g002117, Capana02g002122, Capana02g002123, Capana02g003377, Capana02g003495, Capana03g002082, Capana03g002330, Capana03g002331, Capana03g003724, Capana03g003725, Capana04g000608, Capana04g000745, Capana04g000746, Capana06g002475, Capana07g001585, Capana07g001680, Capana07g001902, Capana07g001904, Capana07g002259, Capana07…
GO:0006979	BP	e	response to oxidative stress	21/1374	184/35336	1.08642e-05	3	21	0.000668146	Capana00g002127, Capana00g004268, Capana01g001644, Capana02g002746, Capana02g002990, Capana02g003468, Capana02g003469, Capana02g003471, Capana03g001834, Capana03g001836, Capana03g001837, Capana03g001838, Capana05g001613, Capana05g002455, Capana07g001298, Capana07g001466, Capana07g001506, Capana08g002014, Capana08g002434, Capana10g001270, Capana10g001821
GO:0006952	BP	e	defense response	20/1374	171/35336	1.21324e-05	3	20	0.000723067	Capana00g001496, Capana00g001497, Capana00g001498, Capana00g002760, Capana02g001800, Capana03g003442, Capana03g004445, Capana03g004449, Capana05g000349, Capana05g002551, Capana07g002334, Capana08g000876, Capana08g001234, Capana08g001236, Capana08g002489, Capana09g001303, Capana09g001638, Capana12g000526, Capana12g002446, Capana12g002450
GO:1901137	BP	e	carbohydrate derivative biosynthetic process	25/1374	246/35336	1.29575e-05	4	25	0.00076436	Capana00g000237, Capana00g000247, Capana00g000414, Capana00g000771, Capana00g001351, Capana00g001963, Capana00g002017, Capana00g002956, Capana01g001874, Capana01g001875, Capana01g001876, Capana01g002732, Capana01g002733, Capana01g003218, Capana02g000864, Capana03g003752, Capana03g003995, Capana04g000950, Capana04g000951, Capana04g001789, Capana06g000501, Capana06g001835, Capana07g000514, Capana11…
GO:0006040	BP	e	amino sugar metabolic process	7/1374	22/35336	1.34998e-05	4	7	0.000788307	Capana00g003098, Capana00g003222, Capana02g002477, Capana02g002478, Capana02g002482, Capana07g001653, Capana08g002306
GO:0009117	BP	e	nucleotide metabolic process	26/1374	276/35336	4.98879e-05	7	26	0.00274669	Capana00g000237, Capana00g000247, Capana00g000414, Capana00g000771, Capana00g001351, Capana00g001963, Capana00g002017, Capana00g002956, Capana01g001874, Capana01g001875, Capana01g001876, Capana01g002732, Capana01g002733, Capana01g003218, Capana02g000059, Capana02g000864, Capana03g003752, Capana03g003995, Capana04g000376, Capana04g000950, Capana04g000951, Capana04g001789, Capana06g000501, Capana07…
GO:0050896	BP	e	response to stimulus	69/1374	1068/35336	5.07643e-05	1	69	0.00276857	Capana00g001211, Capana00g001496, Capana00g001497, Capana00g001498, Capana00g002127, Capana00g002760, Capana00g003114, Capana00g004268, Capana00g004275, Capana01g001644, Capana01g001865, Capana01g003402, Capana01g004230, Capana02g000492, Capana02g001800, Capana02g002746, Capana02g002990, Capana02g003468, Capana02g003469, Capana02g003471, Capana03g000656, Capana03g001242, Capana03g001834, Capana03…
GO:0006753	BP	e	nucleoside phosphate metabolic process	26/1374	280/35336	5.65234e-05	6	26	0.00302557	Capana00g000237, Capana00g000247, Capana00g000414, Capana00g000771, Capana00g001351, Capana00g001963, Capana00g002017, Capana00g002956, Capana01g001874, Capana01g001875, Capana01g001876, Capana01g002732, Capana01g002733, Capana01g003218, Capana02g000059, Capana02g000864, Capana03g003752, Capana03g003995, Capana04g000376, Capana04g000950, Capana04g000951, Capana04g001789, Capana06g000501, Capana07…
GO:0006720	BP	e	isoprenoid metabolic process	12/1374	91/35336	0.00021074	5	12	0.00951787	Capana00g001496, Capana00g001497, Capana00g001498, Capana00g004199, Capana01g002809, Capana01g004230, Capana01g004441, Capana02g000059, Capana03g002170, Capana05g000800, Capana12g002446, Capana12g002450
GO:0042742	BP	e	defense response to bacterium	7/1374	35/35336	0.00034202	6	7	0.014646	Capana05g000349, Capana05g002551, Capana08g001234, Capana08g001236, Capana08g002489, Capana09g001303, Capana09g001638
GO:0009617	BP	e	response to bacterium	7/1374	35/35336	0.00034202	5	7	0.014646	Capana05g000349, Capana05g002551, Capana08g001234, Capana08g001236, Capana08g002489, Capana09g001303, Capana09g001638
GO:0044036	BP	e	cell wall macromolecule metabolic process	11/1374	84/35336	0.000406443	5	11	0.0170264	Capana00g003098, Capana00g003222, Capana02g002477, Capana02g002478, Capana02g002482, Capana03g004113, Capana07g001653, Capana08g002306, Capana09g002242, Capana11g000143, Capana11g001329
GO:1901136	BP	e	carbohydrate derivative catabolic process	7/1374	36/35336	0.000410434	4	7	0.0170699	Capana00g003098, Capana00g003222, Capana02g002477, Capana02g002478, Capana02g002482, Capana07g001653, Capana08g002306
GO:0055086	BP	e	nucleobase-containing small molecule metabolic process	27/1374	335/35336	0.000491989	5	27	0.0203156	Capana00g000237, Capana00g000247, Capana00g000414, Capana00g000771, Capana00g001351, Capana00g001963, Capana00g002017, Capana00g002956, Capana01g001874, Capana01g001875, Capana01g001876, Capana01g002732, Capana01g002733, Capana01g003218, Capana02g000059, Capana02g000864, Capana03g003752, Capana03g003995, Capana04g000376, Capana04g000950, Capana04g000951, Capana04g001789, Capana06g000501, Capana06…
GO:0019684	BP	e	photosynthesis, light reaction	5/1374	20/35336	0.000839238	4	5	0.0325613	Capana01g001869, Capana01g002199, Capana03g002371, Capana05g001874, Capana05g001875
GO:0009415	BP	e	response to water	9/1374	66/35336	0.000996764	4	9	0.0381609	Capana00g003114, Capana00g004275, Capana01g004230, Capana02g000492, Capana03g003736, Capana08g000935, Capana08g001266, Capana09g000936, Capana10g002137
GO:0001101	BP	e	response to acid chemical	9/1374	67/35336	0.00111231	3	9	0.0417549	Capana00g003114, Capana00g004275, Capana01g004230, Capana02g000492, Capana03g003736, Capana08g000935, Capana08g001266, Capana09g000936, Capana10g002137
GO:0008299	BP	e	isoprenoid biosynthetic process	10/1374	82/35336	0.00128756	6	10	0.0477139	Capana00g001496, Capana00g001497, Capana00g001498, Capana00g004199, Capana01g004441, Capana02g000059, Capana03g002170, Capana05g000800, Capana12g002446, Capana12g002450
GO:0009414	BP	e	response to water deprivation	8/1374	59/35336	0.00194984	5	8	0.0659182	Capana00g003114, Capana00g004275, Capana01g004230, Capana03g003736, Capana08g000935, Capana08g001266, Capana09g000936, Capana10g002137
GO:0006721	BP	e	terpenoid metabolic process	8/1374	59/35336	0.00194984	6	8	0.0659182	Capana00g001496, Capana00g001497, Capana00g001498, Capana01g002809, Capana01g004230, Capana03g002170, Capana12g002446, Capana12g002450
GO:1901135	BP	e	carbohydrate derivative metabolic process	34/1374	501/35336	0.00220232	3	34	0.0737238	Capana00g000237, Capana00g000247, Capana00g000414, Capana00g000771, Capana00g001351, Capana00g001963, Capana00g002017, Capana00g002956, Capana00g003098, Capana00g003222, Capana01g001874, Capana01g001875, Capana01g001876, Capana01g002732, Capana01g002733, Capana01g003218, Capana02g000059, Capana02g000864, Capana02g002477, Capana02g002478, Capana02g002482, Capana03g003752, Capana03g003995, Capana04…
GO:0090407	BP	e	organophosphate biosynthetic process	25/1374	337/35336	0.00247773	5	25	0.0813851	Capana00g000237, Capana00g000247, Capana00g000414, Capana00g000771, Capana00g001351, Capana00g001963, Capana00g002017, Capana00g002956, Capana01g001874, Capana01g001875, Capana01g001876, Capana01g002732, Capana01g002733, Capana01g003218, Capana02g000864, Capana03g003752, Capana03g003995, Capana04g000950, Capana04g000951, Capana04g001789, Capana06g000501, Capana07g000514, Capana11g000773, Capana11…
GO:0044703	BP	e	multi-organism reproductive process	3/1374	9/35336	0.00413149	2	3	0.123114	Capana01g000716, Capana07g001680, Capana08g002795
GO:0019953	BP	e	sexual reproduction	3/1374	9/35336	0.00413149	3	3	0.123114	Capana01g000716, Capana07g001680, Capana08g002795
GO:0010183	BP	e	pollen tube guidance	2/1374	3/35336	0.00441536	5	2	0.126991	Capana08g002472, Capana08g002474
GO:0042330	BP	e	taxis	2/1374	3/35336	0.00441536	2	2	0.126991	Capana08g002472, Capana08g002474
GO:0050918	BP	e	positive chemotaxis	2/1374	3/35336	0.00441536	4	2	0.126991	Capana08g002472, Capana08g002474
GO:0040011	BP	e	locomotion	2/1374	3/35336	0.00441536	1	2	0.126991	Capana08g002472, Capana08g002474
GO:0006935	BP	e	chemotaxis	2/1374	3/35336	0.00441536	3	2	0.126991	Capana08g002472, Capana08g002474
GO:0044419	BP	e	biological process involved in interspecies interaction between organisms	10/1374	99/35336	0.00519704	1	10	0.146557	Capana01g001040, Capana02g001800, Capana05g000349, Capana05g002551, Capana07g002334, Capana08g001234, Capana08g001236, Capana08g002489, Capana09g001303, Capana09g001638
GO:0098542	BP	e	defense response to other organism	9/1374	85/35336	0.00576602	5	9	0.161031	Capana02g001800, Capana05g000349, Capana05g002551, Capana07g002334, Capana08g001234, Capana08g001236, Capana08g002489, Capana09g001303, Capana09g001638
GO:0009725	BP	e	response to hormone	14/1374	164/35336	0.00645667	4	14	0.178593	Capana00g004275, Capana01g004230, Capana03g000656, Capana03g002301, Capana03g003736, Capana04g000218, Capana05g000349, Capana08g001266, Capana08g002648, Capana08g002649, Capana08g002650, Capana09g000445, Capana09g000936, Capana09g001771
GO:0009719	BP	e	response to endogenous stimulus	14/1374	165/35336	0.00667151	2	14	0.181746	Capana00g004275, Capana01g004230, Capana03g000656, Capana03g002301, Capana03g003736, Capana04g000218, Capana05g000349, Capana08g001266, Capana08g002648, Capana08g002649, Capana08g002650, Capana09g000445, Capana09g000936, Capana09g001771
GO:0009772	BP	e	photosynthetic electron transport in photosystem II	6/1374	45/35336	0.007613	6	6	0.202814	Capana00g001154, Capana00g001211, Capana01g001865, Capana03g001476, Capana07g000501, Capana07g000502
GO:0000003	BP	e	reproduction	3/1374	11/35336	0.00765596	1	3	0.203023	Capana01g000716, Capana07g001680, Capana08g002795
GO:0009737	BP	e	response to abscisic acid	7/1374	60/35336	0.0084813	5	7	0.215476	Capana00g004275, Capana01g004230, Capana03g002301, Capana03g003736, Capana05g000349, Capana08g001266, Capana09g000936
GO:0006972	BP	e	hyperosmotic response	2/1374	4/35336	0.00860287	4	2	0.215476	Capana00g003114, Capana09g001938
GO:0002191	BP	e	cap-dependent translational initiation	2/1374	4/35336	0.00860287	5	2	0.215476	Capana10g000484, Capana10g000485
GO:0019932	BP	e	second-messenger-mediated signaling	2/1374	4/35336	0.00860287	6	2	0.215476	Capana00g000202, Capana03g003881
GO:0002183	BP	e	cytoplasmic translational initiation	2/1374	4/35336	0.00860287	4	2	0.215476	Capana10g000484, Capana10g000485
GO:0042538	BP	e	hyperosmotic salinity response	2/1374	4/35336	0.00860287	5	2	0.215476	Capana00g003114, Capana09g001938
GO:0097305	BP	e	response to alcohol	7/1374	61/35336	0.00926717	4	7	0.227006	Capana00g004275, Capana01g004230, Capana03g002301, Capana03g003736, Capana05g000349, Capana08g001266, Capana09g000936
GO:0002229	BP	e	defense response to oomycetes	3/1374	12/35336	0.00991569	6	3	0.238844	Capana05g000349, Capana09g001303, Capana09g001638
GO:0006970	BP	e	response to osmotic stress	7/1374	64/35336	0.011944	3	7	0.281829	Capana00g003114, Capana03g003736, Capana05g000349, Capana07g002091, Capana08g001266, Capana09g001938, Capana10g002137
GO:0002239	BP	e	response to oomycetes	3/1374	13/35336	0.0125221	5	3	0.291896	Capana05g000349, Capana09g001303, Capana09g001638
GO:0051704	BP	e	multi-organism process	3/1374	13/35336	0.0125221	1	3	0.291896	Capana01g000716, Capana07g001680, Capana08g002795
GO:0051707	BP	e	response to other organism	9/1374	97/35336	0.0132893	4	9	0.304863	Capana02g001800, Capana05g000349, Capana05g002551, Capana07g002334, Capana08g001234, Capana08g001236, Capana08g002489, Capana09g001303, Capana09g001638
GO:0043207	BP	e	response to external biotic stimulus	9/1374	97/35336	0.0132893	3	9	0.304863	Capana02g001800, Capana05g000349, Capana05g002551, Capana07g002334, Capana08g001234, Capana08g001236, Capana08g002489, Capana09g001303, Capana09g001638
GO:0016114	BP	e	terpenoid biosynthetic process	6/1374	51/35336	0.0138404	7	6	0.31625	Capana00g001496, Capana00g001497, Capana00g001498, Capana03g002170, Capana12g002446, Capana12g002450
GO:0006007	BP	e	glucose catabolic process	2/1374	5/35336	0.0139694	7	2	0.316695	Capana09g000648, Capana09g001517
GO:0006413	BP	e	translational initiation	2/1374	5/35336	0.0139694	3	2	0.316695	Capana10g000484, Capana10g000485
GO:0009651	BP	e	response to salt stress	6/1374	53/35336	0.0165327	4	6	0.353983	Capana00g003114, Capana03g003736, Capana05g000349, Capana08g001266, Capana09g001938, Capana10g002137
GO:0019320	BP	e	hexose catabolic process	2/1374	6/35336	0.0204171	6	2	0.429205	Capana09g000648, Capana09g001517
GO:0033993	BP	e	response to lipid	7/1374	72/35336	0.0217383	4	7	0.450426	Capana00g004275, Capana01g004230, Capana03g002301, Capana03g003736, Capana05g000349, Capana08g001266, Capana09g000936
GO:0010411	BP	e	xyloglucan metabolic process	4/1374	29/35336	0.0249212	8	4	0.500241	Capana03g004113, Capana09g002242, Capana11g000143, Capana11g001329
GO:0009699	BP	e	phenylpropanoid biosynthetic process	3/1374	17/35336	0.0265302	5	3	0.528866	Capana02g003073, Capana02g003074, Capana09g000318
GO:0042128	BP	e	nitrate assimilation	2/1374	7/35336	0.0278538	6	2	0.549567	Capana03g001242, Capana04g001896
GO:2001057	BP	e	reactive nitrogen species metabolic process	2/1374	7/35336	0.0278538	3	2	0.549567	Capana03g001242, Capana04g001896
GO:0042126	BP	e	nitrate metabolic process	2/1374	7/35336	0.0278538	5	2	0.549567	Capana03g001242, Capana04g001896
GO:0042221	BP	e	response to chemical	21/1374	325/35336	0.0287315	2	21	0.56304	Capana00g001211, Capana00g003114, Capana00g004275, Capana01g001865, Capana01g004230, Capana02g000492, Capana03g000656, Capana03g001242, Capana03g002301, Capana03g003736, Capana04g000218, Capana05g000349, Capana08g000935, Capana08g001266, Capana08g002648, Capana08g002649, Capana08g002650, Capana09g000445, Capana09g000936, Capana09g001771, Capana10g002137
GO:0009607	BP	e	response to biotic stimulus	10/1374	123/35336	0.0294805	2	10	0.569989	Capana00g002760, Capana02g001800, Capana05g000349, Capana05g002551, Capana07g002334, Capana08g001234, Capana08g001236, Capana08g002489, Capana09g001303, Capana09g001638
GO:0030258	BP	e	lipid modification	5/1374	45/35336	0.0297897	5	5	0.574048	Capana01g000815, Capana04g000448, Capana08g000853, Capana09g001839, Capana10g000324
GO:0010035	BP	e	response to inorganic substance	10/1374	125/35336	0.0311908	3	10	0.599049	Capana00g003114, Capana00g004275, Capana01g004230, Capana02g000492, Capana03g001242, Capana03g003736, Capana08g000935, Capana08g001266, Capana09g000936, Capana10g002137
GO:0009690	BP	e	cytokinin metabolic process	4/1374	32/35336	0.0344508	6	4	0.62268	Capana00g003808, Capana01g001108, Capana04g000194, Capana04g000295
GO:0034754	BP	e	cellular hormone metabolic process	4/1374	32/35336	0.0344508	5	4	0.62268	Capana00g003808, Capana01g001108, Capana04g000194, Capana04g000295
GO:0046839	BP	e	phospholipid dephosphorylation	3/1374	19/35336	0.0357012	6	3	0.62268	Capana01g000815, Capana04g000448, Capana09g001839
GO:0046856	BP	e	phosphatidylinositol dephosphorylation	3/1374	19/35336	0.0357012	8	3	0.62268	Capana01g000815, Capana04g000448, Capana09g001839
GO:0046365	BP	e	monosaccharide catabolic process	2/1374	8/35336	0.0361931	5	2	0.62268	Capana09g000648, Capana09g001517
GO:1901616	BP	e	organic hydroxy compound catabolic process	2/1374	8/35336	0.0361931	4	2	0.62268	Capana01g004230, Capana09g000201
GO:0046164	BP	e	alcohol catabolic process	2/1374	8/35336	0.0361931	5	2	0.62268	Capana01g004230, Capana09g000201
GO:0009605	BP	e	response to external stimulus	12/1374	164/35336	0.0382739	2	12	0.62268	Capana01g003402, Capana02g001800, Capana03g003881, Capana05g000349, Capana05g002551, Capana07g002091, Capana07g002334, Capana08g001234, Capana08g001236, Capana08g002489, Capana09g001303, Capana09g001638
GO:0010440	BP	e	stomatal lineage progression	1/1374	1/35336	0.0388839	3	1	0.62268	Capana05g002045
GO:0043066	BP	e	negative regulation of apoptotic process	1/1374	1/35336	0.0388839	7	1	0.62268	Capana06g000284
GO:0006797	BP	e	polyphosphate metabolic process	1/1374	1/35336	0.0388839	5	1	0.62268	Capana03g003881
GO:0015827	BP	e	tryptophan transport	1/1374	1/35336	0.0388839	8	1	0.62268	Capana12g000826
GO:0006799	BP	e	polyphosphate biosynthetic process	1/1374	1/35336	0.0388839	6	1	0.62268	Capana03g003881
GO:0010047	BP	e	fruit dehiscence	1/1374	1/35336	0.0388839	4	1	0.62268	Capana01g002618
GO:0031155	BP	e	regulation of reproductive fruiting body development	1/1374	1/35336	0.0388839	5	1	0.62268	Capana11g001813
GO:0075260	BP	e	regulation of spore-bearing organ development	1/1374	1/35336	0.0388839	4	1	0.62268	Capana11g001813
GO:0015800	BP	e	acidic amino acid transport	1/1374	1/35336	0.0388839	7	1	0.62268	Capana12g000826
GO:0036377	BP	e	arbuscular mycorrhizal association	1/1374	1/35336	0.0388839	3	1	0.62268	Capana01g001040
GO:0051512	BP	e	positive regulation of unidimensional cell growth	1/1374	1/35336	0.0388839	7	1	0.62268	Capana12g001765
GO:0015801	BP	e	aromatic amino acid transport	1/1374	1/35336	0.0388839	7	1	0.62268	Capana12g000826
GO:0048016	BP	e	inositol phosphate-mediated signaling	1/1374	1/35336	0.0388839	7	1	0.62268	Capana03g003881
GO:0048639	BP	e	positive regulation of developmental growth	1/1374	1/35336	0.0388839	5	1	0.62268	Capana12g001765
GO:0015810	BP	e	aspartate transmembrane transport	1/1374	1/35336	0.0388839	10	1	0.62268	Capana12g000826
GO:0044248	BP	e	cellular catabolic process	33/1374	596/35336	0.0417204	3	33	0.662597	Capana00g002127, Capana00g002895, Capana00g003098, Capana00g003222, Capana00g004268, Capana01g001644, Capana01g004230, Capana02g002009, Capana02g002477, Capana02g002478, Capana02g002482, Capana02g002746, Capana02g002990, Capana03g001834, Capana03g001836, Capana03g001837, Capana03g001838, Capana05g001613, Capana05g002455, Capana07g001298, Capana07g001466, Capana07g001506, Capana07g001653, Capana08…
GO:0009308	BP	e	amine metabolic process	7/1374	83/35336	0.0427069	4	7	0.67456	Capana00g003520, Capana00g003808, Capana01g001108, Capana03g003724, Capana04g000194, Capana04g000295, Capana06g001835
GO:0007165	BP	e	signal transduction	28/1374	489/35336	0.0439223	4	28	0.684567	Capana00g000202, Capana00g002164, Capana00g002765, Capana00g004851, Capana00g004856, Capana01g001421, Capana01g001931, Capana01g003128, Capana02g001216, Capana02g001579, Capana03g003881, Capana04g002860, Capana05g000978, Capana05g002045, Capana06g000284, Capana06g003073, Capana08g000678, Capana08g002489, Capana09g000133, Capana09g001861, Capana10g002278, Capana10g002303, Capana11g001454, Capana11…
GO:0032890	BP	e	regulation of organic acid transport	2/1374	9/35336	0.0453536	5	2	0.684567	Capana01g004034, Capana12g000417
GO:0080143	BP	e	regulation of amino acid export	2/1374	9/35336	0.0453536	8	2	0.684567	Capana01g004034, Capana12g000417
GO:1903789	BP	e	regulation of amino acid transmembrane transport	2/1374	9/35336	0.0453536	7	2	0.684567	Capana01g004034, Capana12g000417
GO:0071941	BP	e	nitrogen cycle metabolic process	2/1374	9/35336	0.0453536	3	2	0.684567	Capana03g001242, Capana04g001896
GO:0051955	BP	e	regulation of amino acid transport	2/1374	9/35336	0.0453536	6	2	0.684567	Capana01g004034, Capana12g000417
GO:0051952	BP	e	regulation of amine transport	2/1374	9/35336	0.0453536	5	2	0.684567	Capana01g004034, Capana12g000417
GO:0044550	BP	e	secondary metabolite biosynthetic process	3/1374	21/35336	0.0462861	3	3	0.695012	Capana02g003073, Capana02g003074, Capana09g000318
GO:0042594	BP	e	response to starvation	3/1374	21/35336	0.0462861	5	3	0.695012	Capana01g003402, Capana03g003881, Capana07g002091
GO:0006629	BP	e	lipid metabolic process	37/1374	690/35336	0.0466432	3	37	0.69856	Capana00g001496, Capana00g001497, Capana00g001498, Capana00g004199, Capana01g000815, Capana01g001449, Capana01g002809, Capana01g004230, Capana01g004441, Capana02g000059, Capana02g001792, Capana02g001833, Capana02g001859, Capana02g001861, Capana02g003092, Capana02g003128, Capana03g000656, Capana03g002038, Capana03g002170, Capana04g000448, Capana05g000800, Capana07g000375, Capana07g001760, Capana08…
GO:0044281	BP	e	small molecule metabolic process	60/1374	1200/35336	0.0478734	2	60	0.715131	Capana00g000237, Capana00g000247, Capana00g000414, Capana00g000771, Capana00g000874, Capana00g001351, Capana00g001963, Capana00g002017, Capana00g002895, Capana00g002956, Capana00g003668, Capana01g001874, Capana01g001875, Capana01g001876, Capana01g002732, Capana01g002733, Capana01g002809, Capana01g003218, Capana01g003963, Capana01g003965, Capana01g004230, Capana02g000059, Capana02g000864, Capana02…
GO:0006869	BP	e	lipid transport	6/1374	69/35336	0.051568	5	6	0.753259	Capana00g000198, Capana06g000084, Capana06g001408, Capana08g000629, Capana09g002272, Capana10g001258
GO:0015698	BP	e	inorganic anion transport	3/1374	22/35336	0.0520933	6	3	0.756662	Capana03g001242, Capana03g004482, Capana04g002839
GO:0071900	BP	e	regulation of protein serine/threonine kinase activity	2/1374	10/35336	0.0552589	10	2	0.77915	Capana00g001711, Capana04g000600
GO:1904029	BP	e	regulation of cyclin-dependent protein kinase activity	2/1374	10/35336	0.0552589	10	2	0.77915	Capana00g001711, Capana04g000600
GO:0009635	BP	e	response to herbicide	2/1374	10/35336	0.0552589	4	2	0.77915	Capana00g001211, Capana01g001865
GO:0009636	BP	e	response to toxic substance	2/1374	10/35336	0.0552589	3	2	0.77915	Capana00g001211, Capana01g001865
GO:0000079	BP	e	regulation of cyclin-dependent protein serine/threonine kinase activity	2/1374	10/35336	0.0552589	11	2	0.77915	Capana00g001711, Capana04g000600
GO:0009809	BP	e	lignin biosynthetic process	2/1374	10/35336	0.0552589	6	2	0.77915	Capana02g003073, Capana02g003074
GO:0018298	BP	e	protein-chromophore linkage	11/1374	158/35336	0.0589267	7	11	0.822901	Capana00g001154, Capana00g001211, Capana00g002019, Capana01g000647, Capana01g001865, Capana03g001476, Capana05g002549, Capana07g000048, Capana07g000501, Capana07g000502, Capana08g000734
GO:0009664	BP	e	plant-type cell wall organization	4/1374	38/35336	0.0590341	6	4	0.822901	Capana02g002211, Capana03g004202, Capana11g001329, Capana12g000234
GO:0015979	BP	e	photosynthesis	9/1374	124/35336	0.0603445	3	9	0.838585	Capana00g000447, Capana00g000668, Capana00g002019, Capana00g002577, Capana01g003214, Capana06g000507, Capana07g000048, Capana08g000734, Capana10g000317
GO:0042445	BP	e	hormone metabolic process	4/1374	39/35336	0.0638422	4	4	0.882947	Capana00g003808, Capana01g001108, Capana04g000194, Capana04g000295
GO:0072329	BP	e	monocarboxylic acid catabolic process	3/1374	24/35336	0.064697	7	3	0.892634	Capana01g004230, Capana08g000853, Capana10g000324
GO:0031667	BP	e	response to nutrient levels	3/1374	25/35336	0.0714745	4	3	0.96994	Capana01g003402, Capana03g003881, Capana07g002091
GO:0010033	BP	e	response to organic substance	14/1374	216/35336	0.0732583	3	14	0.971015	Capana00g004275, Capana01g004230, Capana03g000656, Capana03g002301, Capana03g003736, Capana04g000218, Capana05g000349, Capana08g001266, Capana08g002648, Capana08g002649, Capana08g002650, Capana09g000445, Capana09g000936, Capana09g001771
GO:0008610	BP	e	lipid biosynthetic process	21/1374	364/35336	0.0743246	4	21	0.971015	Capana00g001496, Capana00g001497, Capana00g001498, Capana00g004199, Capana01g001449, Capana01g004441, Capana02g000059, Capana03g000656, Capana03g002170, Capana05g000800, Capana07g000375, Capana07g001760, Capana08g000691, Capana08g002342, Capana11g000722, Capana11g000741, Capana12g000026, Capana12g000028, Capana12g001477, Capana12g002446, Capana12g002450
GO:0044255	BP	e	cellular lipid metabolic process	24/1374	423/35336	0.074385	4	24	0.971015	Capana00g001496, Capana00g001497, Capana00g001498, Capana00g004199, Capana01g000815, Capana01g002809, Capana01g004230, Capana01g004441, Capana02g000059, Capana03g000656, Capana03g002170, Capana04g000448, Capana05g000800, Capana07g001760, Capana08g000691, Capana08g000853, Capana08g002342, Capana09g001839, Capana10g000324, Capana11g000722, Capana11g000741, Capana12g001477, Capana12g002446, Capana12…
GO:0009733	BP	e	response to auxin	6/1374	76/35336	0.075273	5	6	0.971015	Capana04g000218, Capana08g002648, Capana08g002649, Capana08g002650, Capana09g000445, Capana09g001771
GO:0048579	BP	e	negative regulation of long-day photoperiodism, flowering	1/1374	2/35336	0.0762568	7	1	0.971015	Capana12g001765
GO:0009901	BP	e	anther dehiscence	1/1374	2/35336	0.0762568	4	1	0.971015	Capana01g002618
GO:0046345	BP	e	abscisic acid catabolic process	1/1374	2/35336	0.0762568	9	1	0.971015	Capana01g004230
GO:0120256	BP	e	olefinic compound catabolic process	1/1374	2/35336	0.0762568	4	1	0.971015	Capana01g004230
GO:0009835	BP	e	fruit ripening	1/1374	2/35336	0.0762568	4	1	0.971015	Capana01g004230
GO:0043069	BP	e	negative regulation of programmed cell death	1/1374	2/35336	0.0762568	6	1	0.971015	Capana06g000284
GO:0016107	BP	e	sesquiterpenoid catabolic process	1/1374	2/35336	0.0762568	8	1	0.971015	Capana01g004230
GO:0043290	BP	e	apocarotenoid catabolic process	1/1374	2/35336	0.0762568	7	1	0.971015	Capana01g004230
GO:0006562	BP	e	proline catabolic process	1/1374	2/35336	0.0762568	10	1	0.971015	Capana00g002895
GO:1901700	BP	e	response to oxygen-containing compound	12/1374	183/35336	0.0794623	3	12	0.996467	Capana00g003114, Capana00g004275, Capana01g004230, Capana02g000492, Capana03g001242, Capana03g002301, Capana03g003736, Capana05g000349, Capana08g000935, Capana08g001266, Capana09g000936, Capana10g002137
GO:0007568	BP	e	aging	2/1374	13/35336	0.0887488	2	2	1	Capana01g004230, Capana11g001813
GO:0042546	BP	e	cell wall biogenesis	4/1374	44/35336	0.0908018	4	4	1	Capana03g004113, Capana09g002242, Capana11g000143, Capana11g001329
GO:0006793	BP	e	phosphorus metabolic process	33/1374	640/35336	0.0981465	3	33	1	Capana00g000237, Capana00g000247, Capana00g000414, Capana00g000771, Capana00g001351, Capana00g001963, Capana00g002017, Capana00g002956, Capana01g000815, Capana01g001874, Capana01g001875, Capana01g001876, Capana01g002732, Capana01g002733, Capana01g003218, Capana02g000059, Capana02g000864, Capana03g003752, Capana03g003881, Capana03g003995, Capana04g000376, Capana04g000448, Capana04g000600, Capana04…
GO:0009991	BP	e	response to extracellular stimulus	3/1374	29/35336	0.101505	3	3	1	Capana01g003402, Capana03g003881, Capana07g002091
GO:0006820	BP	e	anion transport	4/1374	46/35336	0.102884	5	4	1	Capana03g001242, Capana03g004482, Capana04g002839, Capana12g000826
GO:0019637	BP	e	organophosphate metabolic process	30/1374	578/35336	0.103507	4	30	1	Capana00g000237, Capana00g000247, Capana00g000414, Capana00g000771, Capana00g001351, Capana00g001963, Capana00g002017, Capana00g002956, Capana01g000815, Capana01g001874, Capana01g001875, Capana01g001876, Capana01g002732, Capana01g002733, Capana01g003218, Capana02g000059, Capana02g000864, Capana03g003752, Capana03g003995, Capana04g000376, Capana04g000448, Capana04g000950, Capana04g000951, Capana04…
GO:2000241	BP	e	regulation of reproductive process	4/1374	47/35336	0.109187	3	4	1	Capana00g003094, Capana11g001813, Capana12g001765, Capana12g002498
GO:0016311	BP	e	dephosphorylation	3/1374	30/35336	0.109683	5	3	1	Capana01g000815, Capana04g000448, Capana09g001839
GO:0006809	BP	e	nitric oxide biosynthetic process	1/1374	3/35336	0.112178	5	1	1	Capana04g001896
GO:0009211	BP	e	pyrimidine deoxyribonucleoside triphosphate metabolic process	1/1374	3/35336	0.112178	9	1	1	Capana04g000376
GO:0009827	BP	e	plant-type cell wall modification	1/1374	3/35336	0.112178	7	1	1	Capana11g001329
GO:0009900	BP	e	dehiscence	1/1374	3/35336	0.112178	3	1	1	Capana01g002618
GO:0043288	BP	e	apocarotenoid metabolic process	1/1374	3/35336	0.112178	6	1	1	Capana01g004230
GO:0046080	BP	e	dUTP metabolic process	1/1374	3/35336	0.112178	11	1	1	Capana04g000376
GO:0019722	BP	e	calcium-mediated signaling	1/1374	3/35336	0.112178	7	1	1	Capana00g000202
GO:0009831	BP	e	plant-type cell wall modification involved in multidimensional cell growth	1/1374	3/35336	0.112178	8	1	1	Capana11g001329
GO:0002181	BP	e	cytoplasmic translation	1/1374	3/35336	0.112178	8	1	1	Capana12g000958
GO:0046209	BP	e	nitric oxide metabolic process	1/1374	3/35336	0.112178	4	1	1	Capana04g001896
GO:1902644	BP	e	tertiary alcohol metabolic process	1/1374	3/35336	0.112178	5	1	1	Capana01g004230
GO:0009687	BP	e	abscisic acid metabolic process	1/1374	3/35336	0.112178	8	1	1	Capana01g004230
GO:0042547	BP	e	cell wall modification involved in multidimensional cell growth	1/1374	3/35336	0.112178	7	1	1	Capana11g001329
GO:0030307	BP	e	positive regulation of cell growth	1/1374	3/35336	0.112178	6	1	1	Capana12g001765
GO:0006428	BP	e	isoleucyl-tRNA aminoacylation	1/1374	3/35336	0.112178	11	1	1	Capana12g002798
GO:0006796	BP	e	phosphate-containing compound metabolic process	32/1374	631/35336	0.11918	4	32	1	Capana00g000237, Capana00g000247, Capana00g000414, Capana00g000771, Capana00g001351, Capana00g001963, Capana00g002017, Capana00g002956, Capana01g000815, Capana01g001874, Capana01g001875, Capana01g001876, Capana01g002732, Capana01g002733, Capana01g003218, Capana02g000059, Capana02g000864, Capana03g003752, Capana03g003995, Capana04g000376, Capana04g000448, Capana04g000600, Capana04g000950, Capana04…
GO:0006091	BP	e	generation of precursor metabolites and energy	22/1374	408/35336	0.120639	3	22	1	Capana00g000477, Capana00g000516, Capana00g000709, Capana00g001154, Capana00g001211, Capana00g001233, Capana00g001334, Capana00g001450, Capana01g000647, Capana01g001865, Capana01g001869, Capana01g002199, Capana01g003214, Capana03g001476, Capana03g002371, Capana05g001874, Capana05g001875, Capana05g002549, Capana07g000501, Capana07g000502, Capana11g000773, Capana12g002196
GO:0006817	BP	e	phosphate ion transport	2/1374	16/35336	0.126616	7	2	1	Capana03g004482, Capana04g002839
GO:0050832	BP	e	defense response to fungus	3/1374	32/35336	0.12676	6	3	1	Capana02g001800, Capana08g001234, Capana08g001236
GO:0044242	BP	e	cellular lipid catabolic process	3/1374	32/35336	0.12676	5	3	1	Capana01g004230, Capana08g000853, Capana10g000324
GO:0010817	BP	e	regulation of hormone levels	4/1374	50/35336	0.129087	3	4	1	Capana00g003808, Capana01g001108, Capana04g000194, Capana04g000295
GO:0006541	BP	e	glutamine metabolic process	3/1374	34/35336	0.144711	9	3	1	Capana00g003668, Capana02g002814, Capana05g000208
GO:0034654	BP	e	nucleobase-containing compound biosynthetic process	28/1374	549/35336	0.146634	5	28	1	Capana00g000237, Capana00g000247, Capana00g000410, Capana00g000414, Capana00g000771, Capana00g001351, Capana00g001963, Capana00g002017, Capana00g002956, Capana01g000343, Capana01g001779, Capana01g001874, Capana01g001875, Capana01g001876, Capana01g002732, Capana01g002733, Capana01g003218, Capana02g000864, Capana03g003752, Capana03g003995, Capana04g000950, Capana04g000951, Capana04g001789, Capana06…
GO:0009200	BP	e	deoxyribonucleoside triphosphate metabolic process	1/1374	4/35336	0.146702	8	1	1	Capana04g000376
GO:0003333	BP	e	amino acid transmembrane transport	1/1374	4/35336	0.146702	8	1	1	Capana12g000826
GO:0015706	BP	e	nitrate transport	1/1374	4/35336	0.146702	7	1	1	Capana03g001242
GO:0019310	BP	e	inositol catabolic process	1/1374	4/35336	0.146702	7	1	1	Capana09g000201
GO:0051560	BP	e	mitochondrial calcium ion homeostasis	1/1374	4/35336	0.146702	10	1	1	Capana06g000256
GO:0006571	BP	e	tyrosine biosynthetic process	1/1374	4/35336	0.146702	10	1	1	Capana09g001606
GO:0006714	BP	e	sesquiterpenoid metabolic process	1/1374	4/35336	0.146702	7	1	1	Capana01g004230
GO:0006995	BP	e	cellular response to nitrogen starvation	1/1374	4/35336	0.146702	7	1	1	Capana07g002091
GO:0009267	BP	e	cellular response to starvation	2/1374	18/35336	0.153588	6	2	1	Capana03g003881, Capana07g002091
GO:0009620	BP	e	response to fungus	3/1374	35/35336	0.153982	5	3	1	Capana02g001800, Capana08g001234, Capana08g001236
GO:0000160	BP	e	phosphorelay signal transduction system	4/1374	55/35336	0.165238	6	4	1	Capana02g001579, Capana10g002278, Capana10g002303, Capana11g001454
GO:0006635	BP	e	fatty acid beta-oxidation	2/1374	19/35336	0.167457	9	2	1	Capana08g000853, Capana10g000324
GO:0019395	BP	e	fatty acid oxidation	2/1374	19/35336	0.167457	8	2	1	Capana08g000853, Capana10g000324
GO:0071669	BP	e	plant-type cell wall organization or biogenesis	4/1374	56/35336	0.172865	3	4	1	Capana02g002211, Capana03g004202, Capana11g001329, Capana12g000234
GO:0010091	BP	e	trichome branching	1/1374	5/35336	0.179886	5	1	1	Capana10g000785
GO:0009786	BP	e	regulation of asymmetric cell division	1/1374	5/35336	0.179886	5	1	1	Capana03g000910
GO:0030150	BP	e	protein import into mitochondrial matrix	1/1374	5/35336	0.179886	8	1	1	Capana01g001234
GO:0019692	BP	e	deoxyribose phosphate metabolic process	1/1374	5/35336	0.179886	5	1	1	Capana04g000376
GO:0009685	BP	e	gibberellin metabolic process	1/1374	5/35336	0.179886	8	1	1	Capana01g002809
GO:0006308	BP	e	DNA catabolic process	1/1374	5/35336	0.179886	7	1	1	Capana02g002009
GO:0008284	BP	e	positive regulation of cell population proliferation	1/1374	5/35336	0.179886	5	1	1	Capana04g000600
GO:0009394	BP	e	2'-deoxyribonucleotide metabolic process	1/1374	5/35336	0.179886	9	1	1	Capana04g000376
GO:0006427	BP	e	histidyl-tRNA aminoacylation	1/1374	5/35336	0.179886	11	1	1	Capana09g001407
GO:0009219	BP	e	pyrimidine deoxyribonucleotide metabolic process	1/1374	5/35336	0.179886	10	1	1	Capana04g000376
GO:0016101	BP	e	diterpenoid metabolic process	1/1374	5/35336	0.179886	7	1	1	Capana01g002809
GO:0006570	BP	e	tyrosine metabolic process	1/1374	5/35336	0.179886	8	1	1	Capana09g001606
GO:0034440	BP	e	lipid oxidation	2/1374	20/35336	0.181528	6	2	1	Capana08g000853, Capana10g000324
GO:0009062	BP	e	fatty acid catabolic process	2/1374	20/35336	0.181528	8	2	1	Capana08g000853, Capana10g000324
GO:0001732	BP	e	formation of cytoplasmic translation initiation complex	2/1374	20/35336	0.181528	8	2	1	Capana10g000484, Capana10g000485
GO:0009611	BP	e	response to wounding	2/1374	20/35336	0.181528	3	2	1	Capana04g001537, Capana05g000349
GO:2000028	BP	e	regulation of photoperiodism, flowering	2/1374	20/35336	0.181528	4	2	1	Capana00g003094, Capana12g001765
GO:0000904	BP	e	cell morphogenesis involved in differentiation	2/1374	20/35336	0.181528	4	2	1	Capana02g003495, Capana10g000785
GO:0031669	BP	e	cellular response to nutrient levels	2/1374	21/35336	0.195764	5	2	1	Capana03g003881, Capana07g002091
GO:0009628	BP	e	response to abiotic stimulus	15/1374	280/35336	0.211052	2	15	1	Capana00g003114, Capana00g004275, Capana01g004230, Capana02g000492, Capana03g000656, Capana03g003736, Capana05g000349, Capana07g002091, Capana08g000935, Capana08g001266, Capana09g000936, Capana09g001938, Capana10g002137, Capana11g000402, Capana12g002498
GO:0009695	BP	e	jasmonic acid biosynthetic process	1/1374	6/35336	0.211779	8	1	1	Capana07g000375
GO:0006865	BP	e	amino acid transport	1/1374	6/35336	0.211779	6	1	1	Capana12g000826
GO:0042981	BP	e	regulation of apoptotic process	1/1374	6/35336	0.211779	6	1	1	Capana06g000284
GO:2000242	BP	e	negative regulation of reproductive process	1/1374	6/35336	0.211779	4	1	1	Capana12g001765
GO:0016115	BP	e	terpenoid catabolic process	1/1374	6/35336	0.211779	7	1	1	Capana01g004230
GO:0010112	BP	e	regulation of systemic acquired resistance	1/1374	6/35336	0.211779	6	1	1	Capana03g000381
GO:0008300	BP	e	isoprenoid catabolic process	1/1374	6/35336	0.211779	6	1	1	Capana01g004230
GO:0009065	BP	e	glutamine family amino acid catabolic process	1/1374	6/35336	0.211779	9	1	1	Capana00g002895
GO:0045927	BP	e	positive regulation of growth	1/1374	6/35336	0.211779	4	1	1	Capana12g001765
GO:0046174	BP	e	polyol catabolic process	1/1374	6/35336	0.211779	6	1	1	Capana09g000201
GO:0009064	BP	e	glutamine family amino acid metabolic process	5/1374	76/35336	0.222511	8	5	1	Capana00g002895, Capana00g003668, Capana02g002814, Capana05g000208, Capana08g000129
GO:0044282	BP	e	small molecule catabolic process	7/1374	116/35336	0.223049	3	7	1	Capana00g002895, Capana01g004230, Capana08g000853, Capana09g000201, Capana09g000648, Capana09g001517, Capana10g000324
GO:0045859	BP	e	regulation of protein kinase activity	2/1374	23/35336	0.224598	9	2	1	Capana00g001711, Capana04g000600
GO:0031408	BP	e	oxylipin biosynthetic process	2/1374	23/35336	0.224598	7	2	1	Capana03g000103, Capana07g000375
GO:0001932	BP	e	regulation of protein phosphorylation	2/1374	23/35336	0.224598	8	2	1	Capana00g001711, Capana04g000600
GO:0031407	BP	e	oxylipin metabolic process	2/1374	23/35336	0.224598	6	2	1	Capana03g000103, Capana07g000375
GO:0019438	BP	e	aromatic compound biosynthetic process	32/1374	670/35336	0.225458	4	32	1	Capana00g000237, Capana00g000247, Capana00g000410, Capana00g000414, Capana00g000771, Capana00g001351, Capana00g001963, Capana00g002017, Capana00g002956, Capana01g000343, Capana01g001779, Capana01g001874, Capana01g001875, Capana01g001876, Capana01g002732, Capana01g002733, Capana01g003218, Capana02g000864, Capana02g003073, Capana02g003074, Capana03g003752, Capana03g003995, Capana04g000950, Capana04…
GO:0006631	BP	e	fatty acid metabolic process	7/1374	120/35336	0.236789	7	7	1	Capana03g000656, Capana07g001760, Capana08g000691, Capana08g000853, Capana10g000324, Capana11g000722, Capana11g000741
GO:0006560	BP	e	proline metabolic process	1/1374	7/35336	0.242434	9	1	1	Capana00g002895
GO:0009753	BP	e	response to jasmonic acid	1/1374	7/35336	0.242434	6	1	1	Capana05g000349
GO:0009788	BP	e	negative regulation of abscisic acid-activated signaling pathway	1/1374	7/35336	0.242434	7	1	1	Capana04g001537
GO:0043562	BP	e	cellular response to nitrogen levels	1/1374	7/35336	0.242434	6	1	1	Capana07g002091
GO:1903825	BP	e	organic acid transmembrane transport	1/1374	7/35336	0.242434	6	1	1	Capana12g000826
GO:0006557	BP	e	S-adenosylmethioninamine biosynthetic process	1/1374	7/35336	0.242434	10	1	1	Capana06g001835
GO:0046499	BP	e	S-adenosylmethioninamine metabolic process	1/1374	7/35336	0.242434	9	1	1	Capana06g001835
GO:1905039	BP	e	carboxylic acid transmembrane transport	1/1374	7/35336	0.242434	7	1	1	Capana12g000826
GO:1905958	BP	e	negative regulation of cellular response to alcohol	1/1374	7/35336	0.242434	6	1	1	Capana04g001537
GO:0070542	BP	e	response to fatty acid	1/1374	7/35336	0.242434	5	1	1	Capana05g000349
GO:1901420	BP	e	negative regulation of response to alcohol	1/1374	7/35336	0.242434	5	1	1	Capana04g001537
GO:0071496	BP	e	cellular response to external stimulus	2/1374	25/35336	0.253713	3	2	1	Capana03g003881, Capana07g002091
GO:0031668	BP	e	cellular response to extracellular stimulus	2/1374	25/35336	0.253713	4	2	1	Capana03g003881, Capana07g002091
GO:0006839	BP	e	mitochondrial transport	2/1374	25/35336	0.253713	4	2	1	Capana01g001234, Capana05g001734
GO:0006006	BP	e	glucose metabolic process	2/1374	25/35336	0.253713	6	2	1	Capana09g000648, Capana09g001517
GO:0005991	BP	e	trehalose metabolic process	2/1374	26/35336	0.26831	6	2	1	Capana01g000073, Capana01g000074
GO:0009723	BP	e	response to ethylene	1/1374	8/35336	0.271897	5	1	1	Capana05g000349
GO:0009262	BP	e	deoxyribonucleotide metabolic process	1/1374	8/35336	0.271897	8	1	1	Capana04g000376
GO:0006597	BP	e	spermine biosynthetic process	1/1374	8/35336	0.271897	9	1	1	Capana06g001835
GO:0035196	BP	e	production of miRNAs involved in gene silencing by miRNA	1/1374	8/35336	0.271897	10	1	1	Capana10g000734
GO:0048586	BP	e	regulation of long-day photoperiodism, flowering	1/1374	8/35336	0.271897	5	1	1	Capana12g001765
GO:0071695	BP	e	anatomical structure maturation	1/1374	8/35336	0.271897	3	1	1	Capana01g004230
GO:0006020	BP	e	inositol metabolic process	1/1374	8/35336	0.271897	6	1	1	Capana09g000201
GO:0048573	BP	e	photoperiodism, flowering	1/1374	8/35336	0.271897	6	1	1	Capana12g002498
GO:0009648	BP	e	photoperiodism	1/1374	8/35336	0.271897	5	1	1	Capana12g002498
GO:0008215	BP	e	spermine metabolic process	1/1374	8/35336	0.271897	8	1	1	Capana06g001835
GO:0042325	BP	e	regulation of phosphorylation	2/1374	27/35336	0.2829	7	2	1	Capana00g001711, Capana04g000600
GO:0043549	BP	e	regulation of kinase activity	2/1374	27/35336	0.2829	8	2	1	Capana00g001711, Capana04g000600
GO:0010410	BP	e	hemicellulose metabolic process	4/1374	58/35336	0.288511	7	4	1	Capana03g004113, Capana09g002242, Capana11g000143, Capana11g001329
GO:0009767	BP	e	photosynthetic electron transport chain	6/1374	101/35336	0.292362	5	6	1	Capana00g001154, Capana00g001211, Capana01g001865, Capana03g001476, Capana07g000501, Capana07g000502
GO:0048585	BP	e	negative regulation of response to stimulus	2/1374	28/35336	0.297463	4	2	1	Capana04g001537, Capana12g001765
GO:0007154	BP	e	cell communication	2/1374	28/35336	0.297463	2	2	1	Capana03g003881, Capana07g002091
GO:0098656	BP	e	anion transmembrane transport	1/1374	9/35336	0.300215	6	1	1	Capana12g000826
GO:0070828	BP	e	heterochromatin organization	1/1374	9/35336	0.300215	5	1	1	Capana06g002051
GO:0051510	BP	e	regulation of unidimensional cell growth	1/1374	9/35336	0.300215	6	1	1	Capana12g001765
GO:0120254	BP	e	olefinic compound metabolic process	1/1374	9/35336	0.300215	3	1	1	Capana01g004230
GO:0031507	BP	e	heterochromatin assembly	1/1374	9/35336	0.300215	8	1	1	Capana06g002051
GO:0045814	BP	e	negative regulation of gene expression, epigenetic	1/1374	9/35336	0.300215	7	1	1	Capana06g002051
GO:0072330	BP	e	monocarboxylic acid biosynthetic process	6/1374	106/35336	0.309776	7	6	1	Capana03g000656, Capana07g000375, Capana07g001760, Capana08g000691, Capana11g000722, Capana11g000741
GO:0016125	BP	e	sterol metabolic process	2/1374	29/35336	0.311979	5	2	1	Capana01g004230, Capana01g004441
GO:0006810	BP	e	transport	60/1374	1365/35336	0.317243	3	60	1	Capana00g000198, Capana00g000237, Capana00g000247, Capana00g000414, Capana00g000577, Capana00g000771, Capana00g001351, Capana00g001352, Capana00g001758, Capana00g001963, Capana00g002017, Capana00g002956, Capana00g003763, Capana01g001234, Capana01g001351, Capana01g001874, Capana01g001875, Capana01g001876, Capana01g002732, Capana01g002733, Capana01g003218, Capana01g003618, Capana01g003848, Capana02…
GO:0051234	BP	e	establishment of localization	61/1374	1385/35336	0.320234	2	61	1	Capana00g000198, Capana00g000237, Capana00g000247, Capana00g000414, Capana00g000577, Capana00g000771, Capana00g001351, Capana00g001352, Capana00g001758, Capana00g001963, Capana00g002017, Capana00g002956, Capana00g003763, Capana01g001234, Capana01g001351, Capana01g001874, Capana01g001875, Capana01g001876, Capana01g002732, Capana01g002733, Capana01g003218, Capana01g003618, Capana01g003848, Capana02…
GO:0009056	BP	e	catabolic process	38/1374	843/35336	0.321961	2	38	1	Capana00g002127, Capana00g002895, Capana00g003098, Capana00g003222, Capana00g004268, Capana01g001644, Capana01g002618, Capana01g004230, Capana02g002009, Capana02g002477, Capana02g002478, Capana02g002482, Capana02g002746, Capana02g002990, Capana02g003128, Capana03g001834, Capana03g001836, Capana03g001837, Capana03g001838, Capana05g001613, Capana05g002455, Capana07g001298, Capana07g001466, Capana07…
GO:0034762	BP	e	regulation of transmembrane transport	2/1374	30/35336	0.326428	5	2	1	Capana01g004034, Capana12g000417
GO:0016036	BP	e	cellular response to phosphate starvation	1/1374	10/35336	0.327432	7	1	1	Capana03g003881
GO:0009787	BP	e	regulation of abscisic acid-activated signaling pathway	1/1374	10/35336	0.327432	6	1	1	Capana04g001537
GO:0015988	BP	e	energy coupled proton transmembrane transport, against electrochemical gradient	1/1374	10/35336	0.327432	9	1	1	Capana12g002196
GO:0019253	BP	e	reductive pentose-phosphate cycle	1/1374	10/35336	0.327432	6	1	1	Capana05g001871
GO:0034404	BP	e	nucleobase-containing small molecule biosynthetic process	1/1374	10/35336	0.327432	6	1	1	Capana06g001835
GO:0009163	BP	e	nucleoside biosynthetic process	1/1374	10/35336	0.327432	7	1	1	Capana06g001835
GO:0006536	BP	e	glutamate metabolic process	1/1374	10/35336	0.327432	9	1	1	Capana08g000129
GO:0046129	BP	e	purine ribonucleoside biosynthetic process	1/1374	10/35336	0.327432	9	1	1	Capana06g001835
GO:0042451	BP	e	purine nucleoside biosynthetic process	1/1374	10/35336	0.327432	8	1	1	Capana06g001835
GO:0009738	BP	e	abscisic acid-activated signaling pathway	1/1374	10/35336	0.327432	6	1	1	Capana05g002045
GO:0043067	BP	e	regulation of programmed cell death	1/1374	10/35336	0.327432	5	1	1	Capana06g000284
GO:0042455	BP	e	ribonucleoside biosynthetic process	1/1374	10/35336	0.327432	8	1	1	Capana06g001835
GO:1905957	BP	e	regulation of cellular response to alcohol	1/1374	10/35336	0.327432	5	1	1	Capana04g001537
GO:0009968	BP	e	negative regulation of signal transduction	1/1374	10/35336	0.327432	6	1	1	Capana04g001537
GO:0015990	BP	e	electron transport coupled proton transport	1/1374	10/35336	0.327432	10	1	1	Capana12g002196
GO:0006542	BP	e	glutamine biosynthetic process	1/1374	10/35336	0.327432	10	1	1	Capana05g000208
GO:1901419	BP	e	regulation of response to alcohol	1/1374	10/35336	0.327432	4	1	1	Capana04g001537
GO:0023057	BP	e	negative regulation of signaling	1/1374	10/35336	0.327432	4	1	1	Capana04g001537
GO:0042127	BP	e	regulation of cell population proliferation	1/1374	10/35336	0.327432	4	1	1	Capana04g000600
GO:0010648	BP	e	negative regulation of cell communication	1/1374	10/35336	0.327432	5	1	1	Capana04g001537
GO:0051260	BP	e	protein homooligomerization	1/1374	10/35336	0.327432	7	1	1	Capana01g000247
GO:0060548	BP	e	negative regulation of cell death	1/1374	10/35336	0.327432	5	1	1	Capana06g000284
GO:0022604	BP	e	regulation of cell morphogenesis	1/1374	10/35336	0.327432	5	1	1	Capana12g001765
GO:0044403	BP	e	biological process involved in symbiotic interaction	1/1374	10/35336	0.327432	2	1	1	Capana01g001040
GO:0045787	BP	e	positive regulation of cell cycle	1/1374	10/35336	0.327432	5	1	1	Capana04g000600
GO:0019685	BP	e	photosynthesis, dark reaction	1/1374	10/35336	0.327432	5	1	1	Capana05g001871
GO:0010383	BP	e	cell wall polysaccharide metabolic process	4/1374	66/35336	0.327485	6	4	1	Capana03g004113, Capana09g002242, Capana11g000143, Capana11g001329
GO:0046148	BP	e	pigment biosynthetic process	4/1374	67/35336	0.333254	3	4	1	Capana00g000720, Capana01g001170, Capana02g003208, Capana03g002170
GO:1901659	BP	e	glycosyl compound biosynthetic process	1/1374	11/35336	0.353591	5	1	1	Capana06g001835
GO:0031050	BP	e	dsRNA processing	1/1374	11/35336	0.353591	8	1	1	Capana10g000734
GO:0090693	BP	e	plant organ senescence	1/1374	11/35336	0.353591	3	1	1	Capana11g001813
GO:0008216	BP	e	spermidine metabolic process	1/1374	11/35336	0.353591	8	1	1	Capana06g001835
GO:0009860	BP	e	pollen tube growth	1/1374	11/35336	0.353591	6	1	1	Capana02g003495
GO:0070918	BP	e	production of small RNA involved in gene silencing by RNA	1/1374	11/35336	0.353591	9	1	1	Capana10g000734
GO:0006535	BP	e	cysteine biosynthetic process from serine	1/1374	11/35336	0.353591	11	1	1	Capana07g002359
GO:1990542	BP	e	mitochondrial transmembrane transport	1/1374	11/35336	0.353591	5	1	1	Capana01g001234
GO:0000278	BP	e	mitotic cell cycle	1/1374	11/35336	0.353591	3	1	1	Capana04g000600
GO:0010150	BP	e	leaf senescence	1/1374	11/35336	0.353591	4	1	1	Capana11g001813
GO:0008295	BP	e	spermidine biosynthetic process	1/1374	11/35336	0.353591	9	1	1	Capana06g001835
GO:0009095	BP	e	aromatic amino acid family biosynthetic process, prephenate pathway	1/1374	11/35336	0.353591	9	1	1	Capana09g001606
GO:1901566	BP	e	organonitrogen compound biosynthetic process	44/1374	991/35336	0.358664	4	44	1	Capana00g000237, Capana00g000247, Capana00g000414, Capana00g000438, Capana00g000771, Capana00g001351, Capana00g001963, Capana00g002017, Capana00g002088, Capana00g002956, Capana01g000167, Capana01g001780, Capana01g001874, Capana01g001875, Capana01g001876, Capana01g002238, Capana01g002732, Capana01g002733, Capana01g003209, Capana01g003216, Capana01g003218, Capana02g000864, Capana02g003366, Capana03…
GO:0009765	BP	e	photosynthesis, light harvesting	2/1374	33/35336	0.369221	4	2	1	Capana01g000647, Capana05g002549
GO:0042440	BP	e	pigment metabolic process	4/1374	73/35336	0.370967	2	4	1	Capana00g000720, Capana01g001170, Capana02g003208, Capana03g002170
GO:0048609	BP	e	multicellular organismal reproductive process	1/1374	12/35336	0.378734	2	1	1	Capana01g002618
GO:0019344	BP	e	cysteine biosynthetic process	1/1374	12/35336	0.378734	10	1	1	Capana07g002359
GO:0051259	BP	e	protein complex oligomerization	1/1374	12/35336	0.378734	6	1	1	Capana01g000247
GO:0021700	BP	e	developmental maturation	1/1374	12/35336	0.378734	2	1	1	Capana01g004230
GO:0019220	BP	e	regulation of phosphate metabolic process	2/1374	34/35336	0.383253	6	2	1	Capana00g001711, Capana04g000600
GO:0051174	BP	e	regulation of phosphorus metabolic process	2/1374	34/35336	0.383253	5	2	1	Capana00g001711, Capana04g000600
GO:0035556	BP	e	intracellular signal transduction	8/1374	154/35336	0.397675	5	8	1	Capana00g000202, Capana01g003128, Capana02g001216, Capana02g001579, Capana03g003881, Capana10g002278, Capana10g002303, Capana11g001454
GO:0006633	BP	e	fatty acid biosynthetic process	5/1374	89/35336	0.39948	8	5	1	Capana03g000656, Capana07g001760, Capana08g000691, Capana11g000722, Capana11g000741
GO:0009932	BP	e	cell tip growth	1/1374	13/35336	0.402899	5	1	1	Capana02g003495
GO:0009627	BP	e	systemic acquired resistance	1/1374	13/35336	0.402899	6	1	1	Capana07g002334
GO:0055074	BP	e	calcium ion homeostasis	1/1374	13/35336	0.402899	8	1	1	Capana06g000256
GO:0045048	BP	e	protein insertion into ER membrane	1/1374	13/35336	0.402899	8	1	1	Capana04g001215
GO:0044743	BP	e	protein transmembrane import into intracellular organelle	1/1374	13/35336	0.402899	7	1	1	Capana01g001234
GO:0048581	BP	e	negative regulation of post-embryonic development	1/1374	13/35336	0.402899	6	1	1	Capana12g001765
GO:0048588	BP	e	developmental cell growth	1/1374	13/35336	0.402899	3	1	1	Capana02g003495
GO:0009694	BP	e	jasmonic acid metabolic process	1/1374	13/35336	0.402899	7	1	1	Capana07g000375
GO:0006874	BP	e	cellular calcium ion homeostasis	1/1374	13/35336	0.402899	9	1	1	Capana06g000256
GO:0051094	BP	e	positive regulation of developmental process	1/1374	13/35336	0.402899	4	1	1	Capana12g001765
GO:0006534	BP	e	cysteine metabolic process	1/1374	14/35336	0.426125	9	1	1	Capana07g002359
GO:0015936	BP	e	coenzyme A metabolic process	1/1374	14/35336	0.426125	10	1	1	Capana02g000059
GO:0051302	BP	e	regulation of cell division	1/1374	14/35336	0.426125	4	1	1	Capana03g000910
GO:0072503	BP	e	cellular divalent inorganic cation homeostasis	1/1374	14/35336	0.426125	8	1	1	Capana06g000256
GO:0022603	BP	e	regulation of anatomical structure morphogenesis	1/1374	14/35336	0.426125	4	1	1	Capana12g001765
GO:0009853	BP	e	photorespiration	1/1374	14/35336	0.426125	4	1	1	Capana05g001871
GO:0040029	BP	e	regulation of gene expression, epigenetic	1/1374	14/35336	0.426125	6	1	1	Capana06g002051
GO:0009408	BP	e	response to heat	3/1374	49/35336	0.44017	4	3	1	Capana00g004275, Capana08g001266, Capana11g000402
GO:0051179	BP	e	localization	61/1374	1429/35336	0.441958	1	61	1	Capana00g000198, Capana00g000237, Capana00g000247, Capana00g000414, Capana00g000577, Capana00g000771, Capana00g001351, Capana00g001352, Capana00g001758, Capana00g001963, Capana00g002017, Capana00g002956, Capana00g003763, Capana01g001234, Capana01g001351, Capana01g001874, Capana01g001875, Capana01g001876, Capana01g002732, Capana01g002733, Capana01g003218, Capana01g003618, Capana01g003848, Capana02…
GO:1901362	BP	e	organic cyclic compound biosynthetic process	33/1374	745/35336	0.442499	4	33	1	Capana00g000237, Capana00g000247, Capana00g000410, Capana00g000414, Capana00g000771, Capana00g001351, Capana00g001963, Capana00g002017, Capana00g002956, Capana01g000343, Capana01g001779, Capana01g001874, Capana01g001875, Capana01g001876, Capana01g002732, Capana01g002733, Capana01g003218, Capana01g004441, Capana02g000864, Capana02g003073, Capana02g003074, Capana03g003752, Capana03g003995, Capana04…
GO:0009691	BP	e	cytokinin biosynthetic process	1/1374	15/35336	0.448449	7	1	1	Capana04g000194
GO:0010167	BP	e	response to nitrate	1/1374	15/35336	0.448449	4	1	1	Capana03g001242
GO:0072507	BP	e	divalent inorganic cation homeostasis	1/1374	15/35336	0.448449	7	1	1	Capana06g000256
GO:0070585	BP	e	protein localization to mitochondrion	1/1374	15/35336	0.448449	6	1	1	Capana01g001234
GO:0072655	BP	e	establishment of protein localization to mitochondrion	1/1374	15/35336	0.448449	7	1	1	Capana01g001234
GO:0009147	BP	e	pyrimidine nucleoside triphosphate metabolic process	1/1374	16/35336	0.469904	8	1	1	Capana04g000376
GO:0009119	BP	e	ribonucleoside metabolic process	1/1374	16/35336	0.469904	7	1	1	Capana06g001835
GO:0015740	BP	e	C4-dicarboxylate transport	1/1374	16/35336	0.469904	9	1	1	Capana12g000826
GO:0006835	BP	e	dicarboxylic acid transport	1/1374	16/35336	0.469904	8	1	1	Capana12g000826
GO:0001558	BP	e	regulation of cell growth	1/1374	16/35336	0.469904	5	1	1	Capana12g001765
GO:0046128	BP	e	purine ribonucleoside metabolic process	1/1374	16/35336	0.469904	8	1	1	Capana06g001835
GO:0051241	BP	e	negative regulation of multicellular organismal process	1/1374	17/35336	0.490526	4	1	1	Capana12g001765
GO:0048638	BP	e	regulation of developmental growth	1/1374	17/35336	0.490526	4	1	1	Capana12g001765
GO:0042773	BP	e	ATP synthesis coupled electron transport	1/1374	17/35336	0.490526	6	1	1	Capana11g000773
GO:0042278	BP	e	purine nucleoside metabolic process	1/1374	17/35336	0.490526	7	1	1	Capana06g001835
GO:0009698	BP	e	phenylpropanoid metabolic process	3/1374	58/35336	0.493485	4	3	1	Capana02g003073, Capana02g003074, Capana09g000318
GO:0006265	BP	e	DNA topological change	1/1374	18/35336	0.510346	7	1	1	Capana11g001139
GO:0007088	BP	e	regulation of mitotic nuclear division	1/1374	18/35336	0.510346	7	1	1	Capana04g000600
GO:0051093	BP	e	negative regulation of developmental process	1/1374	18/35336	0.510346	4	1	1	Capana12g001765
GO:0016117	BP	e	carotenoid biosynthetic process	1/1374	18/35336	0.510346	9	1	1	Capana03g002170
GO:0016109	BP	e	tetraterpenoid biosynthetic process	1/1374	18/35336	0.510346	8	1	1	Capana03g002170
GO:0009060	BP	e	aerobic respiration	7/1374	145/35336	0.514913	6	7	1	Capana00g000477, Capana00g000516, Capana00g000709, Capana00g001233, Capana00g001334, Capana00g001450, Capana12g002196
GO:0045333	BP	e	cellular respiration	7/1374	145/35336	0.514913	5	7	1	Capana00g000477, Capana00g000516, Capana00g000709, Capana00g001233, Capana00g001334, Capana00g001450, Capana12g002196
GO:0010941	BP	e	regulation of cell death	1/1374	19/35336	0.529395	4	1	1	Capana06g000284
GO:0009735	BP	e	response to cytokinin	1/1374	19/35336	0.529395	5	1	1	Capana03g000656
GO:0046777	BP	e	protein autophosphorylation	1/1374	19/35336	0.529395	8	1	1	Capana06g000921
GO:0051783	BP	e	regulation of nuclear division	1/1374	19/35336	0.529395	6	1	1	Capana04g000600
GO:0007186	BP	e	G protein-coupled receptor signaling pathway	1/1374	20/35336	0.547704	5	1	1	Capana08g002489
GO:0042446	BP	e	hormone biosynthetic process	1/1374	20/35336	0.547704	5	1	1	Capana04g000194
GO:0009826	BP	e	unidimensional cell growth	1/1374	20/35336	0.547704	4	1	1	Capana02g003495
GO:0009734	BP	e	auxin-activated signaling pathway	4/1374	81/35336	0.558765	6	4	1	Capana00g002164, Capana01g001421, Capana06g003073, Capana09g001861
GO:1901565	BP	e	organonitrogen compound catabolic process	8/1374	177/35336	0.561193	4	8	1	Capana00g002895, Capana00g003098, Capana00g003222, Capana02g002477, Capana02g002478, Capana02g002482, Capana07g001653, Capana08g002306
GO:0042147	BP	e	retrograde transport, endosome to Golgi	1/1374	21/35336	0.565301	6	1	1	Capana01g003848
GO:0016108	BP	e	tetraterpenoid metabolic process	1/1374	21/35336	0.565301	7	1	1	Capana03g002170
GO:0051205	BP	e	protein insertion into membrane	1/1374	21/35336	0.565301	7	1	1	Capana04g001215
GO:0009909	BP	e	regulation of flower development	1/1374	21/35336	0.565301	6	1	1	Capana12g002498
GO:0016116	BP	e	carotenoid metabolic process	1/1374	21/35336	0.565301	8	1	1	Capana03g002170
GO:0016126	BP	e	sterol biosynthetic process	1/1374	21/35336	0.565301	6	1	1	Capana01g004441
GO:0009266	BP	e	response to temperature stimulus	4/1374	84/35336	0.570283	3	4	1	Capana00g004275, Capana05g000349, Capana08g001266, Capana11g000402
GO:0044085	BP	e	cellular component biogenesis	4/1374	84/35336	0.570283	3	4	1	Capana03g004113, Capana09g002242, Capana11g000143, Capana11g001329
GO:0065002	BP	e	intracellular protein transmembrane transport	1/1374	22/35336	0.582214	7	1	1	Capana01g001234
GO:0071806	BP	e	protein transmembrane transport	1/1374	22/35336	0.582214	6	1	1	Capana01g001234
GO:0060560	BP	e	developmental growth involved in morphogenesis	1/1374	22/35336	0.582214	3	1	1	Capana02g003495
GO:0048831	BP	e	regulation of shoot system development	1/1374	23/35336	0.598469	4	1	1	Capana12g002498
GO:0046942	BP	e	carboxylic acid transport	1/1374	23/35336	0.598469	7	1	1	Capana12g000826
GO:0006875	BP	e	cellular metal ion homeostasis	1/1374	23/35336	0.598469	8	1	1	Capana06g000256
GO:0031163	BP	e	metallo-sulfur cluster assembly	1/1374	24/35336	0.614092	5	1	1	Capana04g002818
GO:0006596	BP	e	polyamine biosynthetic process	1/1374	24/35336	0.614092	8	1	1	Capana06g001835
GO:0006595	BP	e	polyamine metabolic process	1/1374	24/35336	0.614092	7	1	1	Capana06g001835
GO:0016226	BP	e	iron-sulfur cluster assembly	1/1374	24/35336	0.614092	6	1	1	Capana04g002818
GO:0015711	BP	e	organic anion transport	1/1374	24/35336	0.614092	6	1	1	Capana12g000826
GO:0016049	BP	e	cell growth	1/1374	24/35336	0.614092	2	1	1	Capana02g003495
GO:0030001	BP	e	metal ion transport	5/1374	110/35336	0.62036	6	5	1	Capana00g003763, Capana02g002855, Capana03g002158, Capana04g001132, Capana07g001979
GO:0006468	BP	e	protein phosphorylation	2/1374	36/35336	0.650569	7	2	1	Capana04g000600, Capana06g000921
GO:0005984	BP	e	disaccharide metabolic process	2/1374	38/35336	0.659291	5	2	1	Capana01g000073, Capana01g000074
GO:0051049	BP	e	regulation of transport	2/1374	40/35336	0.668717	4	2	1	Capana01g004034, Capana12g000417
GO:0000902	BP	e	cell morphogenesis	2/1374	40/35336	0.668717	3	2	1	Capana02g003495, Capana10g000785
GO:0009409	BP	e	response to cold	2/1374	41/35336	0.673644	4	2	1	Capana05g000349, Capana08g001266
GO:0015980	BP	e	energy derivation by oxidation of organic compounds	7/1374	159/35336	0.678923	4	7	1	Capana00g000477, Capana00g000516, Capana00g000709, Capana00g001233, Capana00g001334, Capana00g001450, Capana12g002196
GO:0018130	BP	e	heterocycle biosynthetic process	28/1374	667/35336	0.685127	4	28	1	Capana00g000237, Capana00g000247, Capana00g000410, Capana00g000414, Capana00g000771, Capana00g001351, Capana00g001963, Capana00g002017, Capana00g002956, Capana01g000343, Capana01g001779, Capana01g001874, Capana01g001875, Capana01g001876, Capana01g002732, Capana01g002733, Capana01g003218, Capana02g000864, Capana03g003752, Capana03g003995, Capana04g000950, Capana04g000951, Capana04g001789, Capana06…
GO:0032879	BP	e	regulation of localization	2/1374	45/35336	0.694374	3	2	1	Capana01g004034, Capana12g000417
GO:0048580	BP	e	regulation of post-embryonic development	2/1374	45/35336	0.694374	5	2	1	Capana12g001765, Capana12g002498
GO:2000026	BP	e	regulation of multicellular organismal development	2/1374	47/35336	0.705145	4	2	1	Capana12g001765, Capana12g002498
GO:0009311	BP	e	oligosaccharide metabolic process	2/1374	48/35336	0.710588	4	2	1	Capana01g000073, Capana01g000074
GO:0009808	BP	e	lignin metabolic process	2/1374	49/35336	0.716054	5	2	1	Capana02g003073, Capana02g003074
GO:0051338	BP	e	regulation of transferase activity	2/1374	49/35336	0.716054	4	2	1	Capana00g001711, Capana04g000600
GO:0006066	BP	e	alcohol metabolic process	2/1374	49/35336	0.716054	4	2	1	Capana01g004230, Capana09g000201
GO:0008202	BP	e	steroid metabolic process	2/1374	50/35336	0.721533	4	2	1	Capana01g004230, Capana01g004441
GO:0032787	BP	e	monocarboxylic acid metabolic process	9/1374	214/35336	0.72297	6	9	1	Capana01g004230, Capana03g000656, Capana07g000375, Capana07g001760, Capana08g000691, Capana08g000853, Capana10g000324, Capana11g000722, Capana11g000741
GO:0019748	BP	e	secondary metabolic process	3/1374	64/35336	0.739136	2	3	1	Capana02g003073, Capana02g003074, Capana09g000318
GO:0008643	BP	e	carbohydrate transport	3/1374	73/35336	0.762066	5	3	1	Capana01g001351, Capana03g002056, Capana04g002805
GO:0046488	BP	e	phosphatidylinositol metabolic process	3/1374	73/35336	0.762066	7	3	1	Capana01g000815, Capana04g000448, Capana09g001839
GO:0050790	BP	e	regulation of catalytic activity	3/1374	75/35336	0.767927	3	3	1	Capana00g001711, Capana02g001253, Capana04g000600
GO:0016042	BP	e	lipid catabolic process	4/1374	92/35336	0.783377	4	4	1	Capana01g004230, Capana02g003128, Capana08g000853, Capana10g000324
GO:0046395	BP	e	carboxylic acid catabolic process	4/1374	94/35336	0.786416	6	4	1	Capana00g002895, Capana01g004230, Capana08g000853, Capana10g000324
GO:0016054	BP	e	organic acid catabolic process	4/1374	95/35336	0.788032	4	4	1	Capana00g002895, Capana01g004230, Capana08g000853, Capana10g000324
GO:0009755	BP	e	hormone-mediated signaling pathway	5/1374	123/35336	0.814662	5	5	1	Capana00g002164, Capana01g001421, Capana05g002045, Capana06g003073, Capana09g001861
GO:0006082	BP	e	organic acid metabolic process	28/1374	694/35336	0.842428	3	28	1	Capana00g002895, Capana00g003668, Capana01g002809, Capana01g003963, Capana01g003965, Capana01g004230, Capana02g002814, Capana03g000103, Capana03g000656, Capana03g001242, Capana03g003881, Capana04g000751, Capana04g001896, Capana05g000208, Capana07g000375, Capana07g001760, Capana07g002359, Capana08g000129, Capana08g000691, Capana08g000841, Capana08g000853, Capana09g001407, Capana09g001606, Capana10…
GO:0043436	BP	e	oxoacid metabolic process	27/1374	687/35336	0.920542	4	27	1	Capana00g002895, Capana00g003668, Capana01g003963, Capana01g003965, Capana01g004230, Capana02g002814, Capana03g000103, Capana03g000656, Capana03g001242, Capana03g003881, Capana04g000751, Capana04g001896, Capana05g000208, Capana07g000375, Capana07g001760, Capana07g002359, Capana08g000129, Capana08g000691, Capana08g000841, Capana08g000853, Capana09g001407, Capana09g001606, Capana10g000324, Capana11…
GO:0006563	BP	e	L-serine metabolic process	1/1374	25/35336	1	9	1	1	Capana07g002359
GO:0019751	BP	e	polyol metabolic process	1/1374	25/35336	1	5	1	1	Capana09g000201
GO:0016482	BP	e	cytosolic transport	1/1374	25/35336	1	5	1	1	Capana01g003848
GO:0009535	CC	e	chloroplast thylakoid membrane	41/1374	264/35336	4.23917e-14	6	41	3.4904e-11	Capana00g000414, Capana00g000447, Capana00g000771, Capana00g001154, Capana00g001211, Capana00g001963, Capana00g002017, Capana00g002019, Capana00g002577, Capana00g002956, Capana00g003114, Capana01g000647, Capana01g001865, Capana01g001869, Capana01g001874, Capana01g001875, Capana01g001876, Capana01g002199, Capana01g002732, Capana01g002733, Capana01g003214, Capana01g003218, Capana02g000864, Capana03…
GO:0055035	CC	e	plastid thylakoid membrane	41/1374	265/35336	4.83017e-14	5	41	3.4904e-11	Capana00g000414, Capana00g000447, Capana00g000771, Capana00g001154, Capana00g001211, Capana00g001963, Capana00g002017, Capana00g002019, Capana00g002577, Capana00g002956, Capana00g003114, Capana01g000647, Capana01g001865, Capana01g001869, Capana01g001874, Capana01g001875, Capana01g001876, Capana01g002199, Capana01g002732, Capana01g002733, Capana01g003214, Capana01g003218, Capana02g000864, Capana03…
GO:0034357	CC	e	photosynthetic membrane	41/1374	270/35336	9.18201e-14	3	41	5.30812e-11	Capana00g000414, Capana00g000447, Capana00g000771, Capana00g001154, Capana00g001211, Capana00g001963, Capana00g002017, Capana00g002019, Capana00g002577, Capana00g002956, Capana00g003114, Capana01g000647, Capana01g001865, Capana01g001869, Capana01g001874, Capana01g001875, Capana01g001876, Capana01g002199, Capana01g002732, Capana01g002733, Capana01g003214, Capana01g003218, Capana02g000864, Capana03…
GO:0042651	CC	e	thylakoid membrane	41/1374	270/35336	9.18201e-14	4	41	5.30812e-11	Capana00g000414, Capana00g000447, Capana00g000771, Capana00g001154, Capana00g001211, Capana00g001963, Capana00g002017, Capana00g002019, Capana00g002577, Capana00g002956, Capana00g003114, Capana01g000647, Capana01g001865, Capana01g001869, Capana01g001874, Capana01g001875, Capana01g001876, Capana01g002199, Capana01g002732, Capana01g002733, Capana01g003214, Capana01g003218, Capana02g000864, Capana03…
GO:0042170	CC	e	plastid membrane	42/1374	306/35336	1.47632e-12	4	42	4.74145e-10	Capana00g000414, Capana00g000447, Capana00g000771, Capana00g001154, Capana00g001211, Capana00g001963, Capana00g002017, Capana00g002019, Capana00g002577, Capana00g002956, Capana00g003114, Capana01g000647, Capana01g001865, Capana01g001869, Capana01g001874, Capana01g001875, Capana01g001876, Capana01g002199, Capana01g002732, Capana01g002733, Capana01g003214, Capana01g003218, Capana02g000864, Capana03…
GO:0045261	CC	e	proton-transporting ATP synthase complex, catalytic core F(1)	19/1374	81/35336	2.16879e-10	4	19	4.32337e-08	Capana00g000237, Capana00g000247, Capana00g000414, Capana00g001351, Capana00g002017, Capana00g002956, Capana01g001874, Capana01g001875, Capana01g002732, Capana01g002733, Capana01g003218, Capana02g000864, Capana03g003752, Capana03g003995, Capana04g000950, Capana04g001789, Capana06g000501, Capana07g000514, Capana11g001356
GO:0009536	CC	e	plastid	49/1374	478/35336	8.72134e-10	5	49	1.57557e-07	Capana00g000237, Capana00g000410, Capana00g000414, Capana00g000447, Capana00g000476, Capana00g000771, Capana00g000874, Capana00g001154, Capana00g001211, Capana00g001231, Capana00g001335, Capana00g001963, Capana00g002017, Capana00g002019, Capana00g002088, Capana00g002577, Capana00g002956, Capana01g001779, Capana01g001780, Capana01g001865, Capana01g001875, Capana01g001876, Capana01g002199, Capana01…
GO:0033178	CC	e	proton-transporting two-sector ATPase complex, catalytic domain	19/1374	94/35336	3.193e-09	3	19	5.12743e-07	Capana00g000237, Capana00g000247, Capana00g000414, Capana00g001351, Capana00g002017, Capana00g002956, Capana01g001874, Capana01g001875, Capana01g002732, Capana01g002733, Capana01g003218, Capana02g000864, Capana03g003752, Capana03g003995, Capana04g000950, Capana04g001789, Capana06g000501, Capana07g000514, Capana11g001356
GO:0005576	CC	e	extracellular region	38/1374	418/35336	1.41936e-06	2	38	0.000128208	Capana00g002127, Capana00g004268, Capana01g000716, Capana01g000755, Capana01g001644, Capana01g002618, Capana02g002211, Capana02g002450, Capana02g002746, Capana02g002990, Capana03g000094, Capana03g001052, Capana03g001834, Capana03g001836, Capana03g001837, Capana03g001838, Capana03g004113, Capana05g001613, Capana05g002455, Capana07g001298, Capana07g001466, Capana07g001506, Capana07g001680, Capana08…
GO:0009507	CC	e	chloroplast	38/1374	419/35336	1.49797e-06	6	38	0.000131837	Capana00g000410, Capana00g000414, Capana00g000447, Capana00g000476, Capana00g000771, Capana00g000874, Capana00g001231, Capana00g001335, Capana00g001963, Capana00g002017, Capana00g002019, Capana00g002088, Capana00g002577, Capana00g002956, Capana01g001779, Capana01g001780, Capana01g001865, Capana01g001876, Capana01g002238, Capana01g003209, Capana01g003216, Capana03g003225, Capana03g003626, Capana03…
GO:0031090	CC	e	organelle membrane	56/1374	763/35336	6.57766e-06	3	56	0.000427253	Capana00g000414, Capana00g000447, Capana00g000477, Capana00g000516, Capana00g000709, Capana00g000771, Capana00g001154, Capana00g001211, Capana00g001233, Capana00g001334, Capana00g001351, Capana00g001450, Capana00g001963, Capana00g002017, Capana00g002019, Capana00g002577, Capana00g002956, Capana00g003114, Capana01g000647, Capana01g001865, Capana01g001869, Capana01g001874, Capana01g001875, Capana01…
GO:0016020	CC	e	membrane	89/1374	1415/35336	8.75662e-06	2	89	0.000556286	Capana00g000202, Capana00g000414, Capana00g000447, Capana00g000477, Capana00g000516, Capana00g000709, Capana00g000771, Capana00g001154, Capana00g001211, Capana00g001233, Capana00g001334, Capana00g001351, Capana00g001450, Capana00g001758, Capana00g001963, Capana00g002017, Capana00g002019, Capana00g002577, Capana00g002956, Capana00g003114, Capana01g000647, Capana01g001865, Capana01g001869, Capana01…
GO:0043231	CC	e	intracellular membrane-bounded organelle	180/1374	3497/35336	0.000104566	4	180	0.00521117	Capana00g000056, Capana00g000113, Capana00g000237, Capana00g000247, Capana00g000410, Capana00g000414, Capana00g000438, Capana00g000447, Capana00g000462, Capana00g000476, Capana00g000668, Capana00g000710, Capana00g000771, Capana00g000874, Capana00g001154, Capana00g001211, Capana00g001231, Capana00g001234, Capana00g001335, Capana00g001351, Capana00g001352, Capana00g001449, Capana00g001758, Capana00…
GO:0043227	CC	e	membrane-bounded organelle	180/1374	3502/35336	0.000105818	3	180	0.00522847	Capana00g000056, Capana00g000113, Capana00g000237, Capana00g000247, Capana00g000410, Capana00g000414, Capana00g000438, Capana00g000447, Capana00g000462, Capana00g000476, Capana00g000668, Capana00g000710, Capana00g000771, Capana00g000874, Capana00g001154, Capana00g001211, Capana00g001231, Capana00g001234, Capana00g001335, Capana00g001351, Capana00g001352, Capana00g001449, Capana00g001758, Capana00…
GO:0045263	CC	e	proton-transporting ATP synthase complex, coupling factor F(o)	6/1374	22/35336	0.000149144	4	6	0.00712564	Capana00g000237, Capana00g000771, Capana00g001963, Capana01g001876, Capana04g000951, Capana11g000773
GO:0031361	CC	e	integral component of thylakoid membrane	5/1374	16/35336	0.00026918	4	5	0.0117888	Capana00g000447, Capana00g000668, Capana00g002577, Capana06g000507, Capana10g000317
GO:0031360	CC	e	intrinsic component of thylakoid membrane	5/1374	16/35336	0.00026918	3	5	0.0117888	Capana00g000447, Capana00g000668, Capana00g002577, Capana06g000507, Capana10g000317
GO:0070469	CC	e	respirasome	8/1374	46/35336	0.000358	2	8	0.0151942	Capana00g000477, Capana00g000516, Capana00g000709, Capana00g001233, Capana00g001334, Capana00g001450, Capana01g001014, Capana01g004130
GO:0033177	CC	e	proton-transporting two-sector ATPase complex, proton-transporting domain	6/1374	36/35336	0.00244686	3	6	0.0808303	Capana00g000237, Capana00g000771, Capana00g001963, Capana01g001876, Capana04g000951, Capana11g000773
GO:0110165	CC	e	cellular anatomical entity	586/1374	13753/35336	0.00399271	1	586	0.120218	Capana00g000056, Capana00g000113, Capana00g000202, Capana00g000237, Capana00g000247, Capana00g000410, Capana00g000414, Capana00g000438, Capana00g000447, Capana00g000462, Capana00g000476, Capana00g000477, Capana00g000516, Capana00g000568, Capana00g000577, Capana00g000616, Capana00g000668, Capana00g000701, Capana00g000709, Capana00g000710, Capana00g000771, Capana00g000874, Capana00g000910, Capana00…
GO:0043229	CC	e	intracellular organelle	187/1374	4029/35336	0.0105661	3	187	0.253454	Capana00g000056, Capana00g000113, Capana00g000237, Capana00g000247, Capana00g000410, Capana00g000414, Capana00g000438, Capana00g000447, Capana00g000462, Capana00g000476, Capana00g000668, Capana00g000710, Capana00g000771, Capana00g000874, Capana00g001154, Capana00g001211, Capana00g001231, Capana00g001234, Capana00g001335, Capana00g001351, Capana00g001352, Capana00g001449, Capana00g001758, Capana00…
GO:0043226	CC	e	organelle	187/1374	4036/35336	0.0106599	2	187	0.254648	Capana00g000056, Capana00g000113, Capana00g000237, Capana00g000247, Capana00g000410, Capana00g000414, Capana00g000438, Capana00g000447, Capana00g000462, Capana00g000476, Capana00g000668, Capana00g000710, Capana00g000771, Capana00g000874, Capana00g001154, Capana00g001211, Capana00g001231, Capana00g001234, Capana00g001335, Capana00g001351, Capana00g001352, Capana00g001449, Capana00g001758, Capana00…
GO:0005886	CC	e	plasma membrane	24/1374	362/35336	0.0127709	3	24	0.295652	Capana00g000202, Capana00g000771, Capana01g002199, Capana01g002555, Capana02g003495, Capana03g001242, Capana03g002056, Capana03g002371, Capana03g003736, Capana03g003881, Capana04g002805, Capana05g000349, Capana05g000353, Capana05g001875, Capana06g000529, Capana06g000921, Capana07g000063, Capana08g000935, Capana08g001513, Capana08g002543, Capana09g001303, Capana09g001638, Capana11g000772, Capana12…
GO:0009523	CC	e	photosystem II	8/1374	83/35336	0.015396	4	8	0.341899	Capana00g001154, Capana00g001211, Capana01g000647, Capana01g001865, Capana03g001476, Capana05g002549, Capana07g000501, Capana07g000502
GO:0005743	CC	e	mitochondrial inner membrane	8/1374	84/35336	0.016455	5	8	0.353629	Capana00g000477, Capana00g000516, Capana00g000709, Capana00g001233, Capana00g001334, Capana00g001351, Capana00g001450, Capana12g002196
GO:0005739	CC	e	mitochondrion	24/1374	377/35336	0.0213615	5	24	0.444211	Capana00g000247, Capana00g000438, Capana00g000462, Capana00g000668, Capana00g000710, Capana00g001234, Capana00g001351, Capana00g001352, Capana00g001449, Capana00g002956, Capana01g001456, Capana01g003209, Capana01g003218, Capana01g004130, Capana03g000007, Capana04g001789, Capana06g000256, Capana08g001141, Capana08g001149, Capana09g001123, Capana10g001648, Capana11g000772, Capana11g001356, Capana12…
GO:0031966	CC	e	mitochondrial membrane	10/1374	126/35336	0.0321249	4	10	0.612918	Capana00g000477, Capana00g000516, Capana00g000709, Capana00g001233, Capana00g001334, Capana00g001351, Capana00g001450, Capana01g004130, Capana05g001734, Capana12g002196
GO:0000314	CC	e	organellar small ribosomal subunit	1/1374	1/35336	0.0388839	5	1	0.62268	Capana01g001780
GO:0005763	CC	e	mitochondrial small ribosomal subunit	1/1374	1/35336	0.0388839	6	1	0.62268	Capana01g001780
GO:0098796	CC	e	membrane protein complex	37/1374	709/35336	0.0761462	2	37	0.971015	Capana00g000237, Capana00g000247, Capana00g000414, Capana00g000771, Capana00g001154, Capana00g001211, Capana00g001351, Capana00g001963, Capana00g002017, Capana00g002019, Capana00g002956, Capana01g000647, Capana01g001234, Capana01g001865, Capana01g001874, Capana01g001875, Capana01g001876, Capana01g002732, Capana01g002733, Capana01g003218, Capana02g000864, Capana03g001476, Capana03g003752, Capana03…
GO:0012505	CC	e	endomembrane system	1/1374	2/35336	0.0762568	2	1	0.971015	Capana05g002551
GO:0019866	CC	e	organelle inner membrane	8/1374	115/35336	0.0902413	4	8	1	Capana00g000477, Capana00g000516, Capana00g000709, Capana00g001233, Capana00g001334, Capana00g001351, Capana00g001450, Capana12g002196
GO:0009505	CC	e	plant-type cell wall	3/1374	29/35336	0.101505	4	3	1	Capana01g002926, Capana08g002795, Capana09g000194
GO:0031083	CC	e	BLOC-1 complex	1/1374	3/35336	0.112178	3	1	1	Capana07g002482
GO:0042597	CC	e	periplasmic space	1/1374	3/35336	0.112178	2	1	1	Capana00g003520
GO:0031082	CC	e	BLOC complex	1/1374	3/35336	0.112178	2	1	1	Capana07g002482
GO:0005618	CC	e	cell wall	9/1374	136/35336	0.113356	3	9	1	Capana01g002926, Capana02g002211, Capana03g004113, Capana08g001234, Capana08g002795, Capana09g000194, Capana09g002242, Capana11g000143, Capana11g001329
GO:0009521	CC	e	photosystem	11/1374	179/35336	0.119037	3	11	1	Capana00g001154, Capana00g001211, Capana00g002019, Capana01g000647, Capana01g001865, Capana03g001476, Capana05g002549, Capana07g000048, Capana07g000501, Capana07g000502, Capana08g000734
GO:0044391	CC	e	ribosomal subunit	7/1374	102/35336	0.120119	3	7	1	Capana00g002088, Capana01g001780, Capana01g002238, Capana01g003209, Capana01g003216, Capana05g002511, Capana05g002512
GO:0005634	CC	e	nucleus	105/1374	2338/35336	0.121034	5	105	1	Capana00g000056, Capana00g000113, Capana00g001933, Capana00g003154, Capana00g004112, Capana00g004561, Capana00g004634, Capana01g000046, Capana01g000070, Capana01g000167, Capana01g000331, Capana01g000427, Capana01g000661, Capana01g001040, Capana01g001421, Capana01g003402, Capana01g004472, Capana02g000212, Capana02g000496, Capana02g000680, Capana02g001850, Capana02g001851, Capana02g001897, Capana02…
GO:0030312	CC	e	external encapsulating structure	9/1374	141/35336	0.124326	2	9	1	Capana01g002926, Capana02g002211, Capana03g004113, Capana08g001234, Capana08g002795, Capana09g000194, Capana09g002242, Capana11g000143, Capana11g001329
GO:0031224	CC	e	intrinsic component of membrane	370/1374	8896/35336	0.128125	2	370	1	Capana00g000447, Capana00g000477, Capana00g000516, Capana00g000568, Capana00g000577, Capana00g000616, Capana00g000668, Capana00g000701, Capana00g000709, Capana00g000771, Capana00g000874, Capana00g000910, Capana00g001154, Capana00g001159, Capana00g001171, Capana00g001211, Capana00g001217, Capana00g001231, Capana00g001233, Capana00g001333, Capana00g001334, Capana00g001335, Capana00g001352, Capana00…
GO:0016021	CC	e	integral component of membrane	369/1374	8882/35336	0.136037	3	369	1	Capana00g000447, Capana00g000477, Capana00g000516, Capana00g000568, Capana00g000577, Capana00g000616, Capana00g000668, Capana00g000701, Capana00g000709, Capana00g000771, Capana00g000874, Capana00g000910, Capana00g001154, Capana00g001159, Capana00g001171, Capana00g001211, Capana00g001217, Capana00g001231, Capana00g001233, Capana00g001333, Capana00g001334, Capana00g001335, Capana00g001352, Capana00…
GO:0035101	CC	e	FACT complex	1/1374	4/35336	0.146702	4	1	1	Capana02g002320
GO:0005744	CC	e	TIM23 mitochondrial import inner membrane translocase complex	1/1374	5/35336	0.179886	4	1	1	Capana01g001234
GO:0070993	CC	e	translation preinitiation complex	2/1374	20/35336	0.181528	3	2	1	Capana10g000484, Capana10g000485
GO:0033290	CC	e	eukaryotic 48S preinitiation complex	2/1374	20/35336	0.181528	4	2	1	Capana10g000484, Capana10g000485
GO:0016282	CC	e	eukaryotic 43S preinitiation complex	2/1374	20/35336	0.181528	4	2	1	Capana10g000484, Capana10g000485
GO:0005852	CC	e	eukaryotic translation initiation factor 3 complex	2/1374	22/35336	0.210131	2	2	1	Capana10g000484, Capana10g000485
GO:0000307	CC	e	cyclin-dependent protein kinase holoenzyme complex	1/1374	6/35336	0.211779	7	1	1	Capana04g000600
GO:0000276	CC	e	mitochondrial proton-transporting ATP synthase complex, coupling factor F(o)	1/1374	6/35336	0.211779	5	1	1	Capana11g000773
GO:0032777	CC	e	Piccolo NuA4 histone acetyltransferase complex	1/1374	6/35336	0.211779	10	1	1	Capana02g002325
GO:0005575	CC	e	cellular_component	597/1374	14784/35336	0.219783	0	597	1	Capana00g000056, Capana00g000113, Capana00g000202, Capana00g000237, Capana00g000247, Capana00g000410, Capana00g000414, Capana00g000438, Capana00g000447, Capana00g000462, Capana00g000476, Capana00g000477, Capana00g000516, Capana00g000568, Capana00g000577, Capana00g000616, Capana00g000668, Capana00g000701, Capana00g000709, Capana00g000710, Capana00g000771, Capana00g000874, Capana00g000910, Capana00…
GO:0015935	CC	e	small ribosomal subunit	3/1374	44/35336	0.244027	4	3	1	Capana01g001780, Capana01g002238, Capana05g002512
GO:0005887	CC	e	integral component of plasma membrane	2/1374	26/35336	0.26831	4	2	1	Capana08g002522, Capana11g001329
GO:0005666	CC	e	RNA polymerase III complex	1/1374	8/35336	0.271897	8	1	1	Capana00g005103
GO:0015934	CC	e	large ribosomal subunit	4/1374	59/35336	0.292581	4	4	1	Capana00g002088, Capana01g003209, Capana01g003216, Capana05g002511
GO:0031519	CC	e	PcG protein complex	1/1374	9/35336	0.300215	3	1	1	Capana02g003070
GO:0000938	CC	e	GARP complex	1/1374	10/35336	0.327432	3	1	1	Capana01g003848
GO:0045277	CC	e	respiratory chain complex IV	1/1374	11/35336	0.353591	4	1	1	Capana12g002196
GO:0005801	CC	e	cis-Golgi network	1/1374	11/35336	0.353591	5	1	1	Capana00g001758
GO:0009522	CC	e	photosystem I	5/1374	85/35336	0.387766	4	5	1	Capana00g002019, Capana01g000647, Capana05g002549, Capana07g000048, Capana08g000734
GO:1902911	CC	e	protein kinase complex	1/1374	13/35336	0.402899	5	1	1	Capana04g000600
GO:0005769	CC	e	early endosome	1/1374	13/35336	0.402899	8	1	1	Capana01g002555
GO:1902554	CC	e	serine/threonine protein kinase complex	1/1374	13/35336	0.402899	6	1	1	Capana04g000600
GO:0048046	CC	e	apoplast	6/1374	113/35336	0.456602	3	6	1	Capana02g002450, Capana03g004113, Capana09g002242, Capana11g000143, Capana11g001329, Capana12g002149
GO:0008023	CC	e	transcription elongation factor complex	1/1374	16/35336	0.469904	3	1	1	Capana02g002320
GO:0000123	CC	e	histone acetyltransferase complex	3/1374	56/35336	0.480512	6	3	1	Capana02g000657, Capana02g002325, Capana05g002494
GO:0070461	CC	e	SAGA-type complex	1/1374	17/35336	0.490526	7	1	1	Capana02g000657
GO:0031248	CC	e	protein acetyltransferase complex	3/1374	60/35336	0.506898	5	3	1	Capana02g000657, Capana02g002325, Capana05g002494
GO:1902493	CC	e	acetyltransferase complex	3/1374	60/35336	0.506898	4	3	1	Capana02g000657, Capana02g002325, Capana05g002494
GO:0009534	CC	e	chloroplast thylakoid	1/1374	18/35336	0.510346	5	1	1	Capana03g000103
GO:0031976	CC	e	plastid thylakoid	1/1374	18/35336	0.510346	4	1	1	Capana03g000103
GO:0005777	CC	e	peroxisome	3/1374	61/35336	0.513739	6	3	1	Capana07g000375, Capana08g000853, Capana10g000324
GO:0005615	CC	e	extracellular space	1/1374	19/35336	0.529395	2	1	1	Capana08g002192
GO:0009506	CC	e	plasmodesma	4/1374	77/35336	0.545195	5	4	1	Capana03g003736, Capana08g000935, Capana08g001266, Capana08g002795
GO:0030054	CC	e	cell junction	4/1374	77/35336	0.545195	2	4	1	Capana03g003736, Capana08g000935, Capana08g001266, Capana08g002795
GO:0070161	CC	e	anchoring junction	4/1374	77/35336	0.545195	3	4	1	Capana03g003736, Capana08g000935, Capana08g001266, Capana08g002795
GO:0005911	CC	e	cell-cell junction	4/1374	77/35336	0.545195	4	4	1	Capana03g003736, Capana08g000935, Capana08g001266, Capana08g002795
GO:0055029	CC	e	nuclear DNA-directed RNA polymerase complex	1/1374	20/35336	0.547704	7	1	1	Capana00g005103
GO:0000428	CC	e	DNA-directed RNA polymerase complex	1/1374	24/35336	0.614092	6	1	1	Capana00g005103
GO:0035267	CC	e	NuA4 histone acetyltransferase complex	2/1374	36/35336	0.650569	9	2	1	Capana02g002325, Capana05g002494
GO:1902562	CC	e	H4 histone acetyltransferase complex	2/1374	37/35336	0.654831	7	2	1	Capana02g002325, Capana05g002494
GO:0043189	CC	e	H4/H2A histone acetyltransferase complex	2/1374	37/35336	0.654831	8	2	1	Capana02g002325, Capana05g002494
GO:0031226	CC	e	intrinsic component of plasma membrane	2/1374	39/35336	0.663926	3	2	1	Capana08g002522, Capana11g001329
GO:0042579	CC	e	microbody	3/1374	68/35336	0.748492	5	3	1	Capana07g000375, Capana08g000853, Capana10g000324
GO:0009570	CC	e	chloroplast stroma	4/1374	100/35336	0.796938	3	4	1	Capana00g003114, Capana03g000103, Capana03g000656, Capana03g002371
GO:0009532	CC	e	plastid stroma	4/1374	101/35336	0.798865	2	4	1	Capana00g003114, Capana03g000103, Capana03g000656, Capana03g002371
GO:0003700	MF	e	DNA-binding transcription factor activity	73/1374	634/35336	1.53456e-16	2	73	2.9571e-13	Capana00g000056, Capana00g000113, Capana00g001933, Capana00g002726, Capana00g004112, Capana00g004561, Capana00g004634, Capana00g004995, Capana01g000046, Capana01g000167, Capana01g000331, Capana01g000427, Capana01g000661, Capana01g004472, Capana02g000212, Capana02g000496, Capana02g000680, Capana02g001850, Capana02g001851, Capana02g001897, Capana02g002230, Capana02g002738, Capana02g003097, Capana02…
GO:0046906	MF	e	tetrapyrrole binding	87/1374	891/35336	4.50893e-15	3	87	6.51653e-12	Capana00g000447, Capana00g000477, Capana00g000516, Capana00g000668, Capana00g000709, Capana00g001154, Capana00g001211, Capana00g001233, Capana00g001334, Capana00g001450, Capana00g002019, Capana00g002127, Capana00g002577, Capana00g003663, Capana00g004268, Capana01g000491, Capana01g000647, Capana01g000837, Capana01g001644, Capana01g001748, Capana01g001865, Capana01g003214, Capana01g004230, Capana02…
GO:0020037	MF	e	heme binding	76/1374	742/35336	2.04219e-14	4	76	2.36118e-11	Capana00g000447, Capana00g000477, Capana00g000516, Capana00g000668, Capana00g000709, Capana00g001233, Capana00g001334, Capana00g001450, Capana00g002127, Capana00g002577, Capana00g003663, Capana00g004268, Capana01g000491, Capana01g000837, Capana01g001644, Capana01g001748, Capana01g003214, Capana01g004230, Capana02g000543, Capana02g001090, Capana02g001094, Capana02g002746, Capana02g002776, Capana02…
GO:0140110	MF	e	transcription regulator activity	75/1374	737/35336	4.24885e-14	1	75	3.4904e-11	Capana00g000056, Capana00g000113, Capana00g001933, Capana00g002726, Capana00g004112, Capana00g004275, Capana00g004561, Capana00g004634, Capana00g004995, Capana01g000046, Capana01g000167, Capana01g000331, Capana01g000427, Capana01g000661, Capana01g004472, Capana02g000212, Capana02g000496, Capana02g000680, Capana02g001850, Capana02g001851, Capana02g001897, Capana02g002230, Capana02g002738, Capana02…
GO:0016491	MF	e	oxidoreductase activity	171/1374	2472/35336	1.79101e-13	2	171	9.41257e-11	Capana00g000447, Capana00g000477, Capana00g000516, Capana00g000668, Capana00g000688, Capana00g000709, Capana00g000720, Capana00g001154, Capana00g001211, Capana00g001233, Capana00g001333, Capana00g001334, Capana00g001450, Capana00g001942, Capana00g002008, Capana00g002019, Capana00g002127, Capana00g002577, Capana00g002845, Capana00g002895, Capana00g003012, Capana00g003114, Capana00g003124, Capana00…
GO:0046933	MF	e	proton-transporting ATP synthase activity, rotational mechanism	23/1374	90/35336	3.97739e-13	8	23	1.91611e-10	Capana00g000237, Capana00g000247, Capana00g000414, Capana00g000771, Capana00g001351, Capana00g001963, Capana00g002017, Capana00g002956, Capana01g001874, Capana01g001875, Capana01g001876, Capana01g002732, Capana01g002733, Capana01g003218, Capana02g000864, Capana03g003752, Capana03g003995, Capana04g000950, Capana04g000951, Capana04g001789, Capana06g000501, Capana07g000514, Capana11g001356
GO:0015252	MF	e	proton channel activity	23/1374	91/35336	5.12814e-13	7	23	2.14393e-10	Capana00g000237, Capana00g000247, Capana00g000414, Capana00g000771, Capana00g001351, Capana00g001963, Capana00g002017, Capana00g002956, Capana01g001874, Capana01g001875, Capana01g001876, Capana01g002732, Capana01g002733, Capana01g003218, Capana02g000864, Capana03g003752, Capana03g003995, Capana04g000950, Capana04g000951, Capana04g001789, Capana06g000501, Capana07g000514, Capana11g001356
GO:0005261	MF	e	cation channel activity	23/1374	117/35336	1.30534e-10	6	23	2.69507e-08	Capana00g000237, Capana00g000247, Capana00g000414, Capana00g000771, Capana00g001351, Capana00g001963, Capana00g002017, Capana00g002956, Capana01g001874, Capana01g001875, Capana01g001876, Capana01g002732, Capana01g002733, Capana01g003218, Capana02g000864, Capana03g003752, Capana03g003995, Capana04g000950, Capana04g000951, Capana04g001789, Capana06g000501, Capana07g000514, Capana11g001356
GO:0043565	MF	e	sequence-specific DNA binding	41/1374	353/35336	5.27963e-10	5	41	1.01738e-07	Capana00g000056, Capana00g000113, Capana00g004112, Capana00g004275, Capana01g000046, Capana01g000167, Capana01g001040, Capana01g004472, Capana02g000212, Capana02g000680, Capana02g002230, Capana02g002657, Capana02g003339, Capana02g003661, Capana03g000473, Capana03g001463, Capana03g001926, Capana03g002072, Capana03g002635, Capana04g000568, Capana05g000086, Capana05g000149, Capana06g001110, Capana06…
GO:0015078	MF	e	proton transmembrane transporter activity	35/1374	277/35336	1.02978e-09	6	35	1.80398e-07	Capana00g000237, Capana00g000247, Capana00g000414, Capana00g000477, Capana00g000516, Capana00g000709, Capana00g000771, Capana00g001233, Capana00g001334, Capana00g001351, Capana00g001450, Capana00g001963, Capana00g002017, Capana00g002956, Capana01g001874, Capana01g001875, Capana01g001876, Capana01g002732, Capana01g002733, Capana01g003218, Capana02g000864, Capana03g003736, Capana03g003752, Capana03…
GO:0009055	MF	e	electron transfer activity	37/1374	346/35336	3.30504e-08	3	37	4.15357e-06	Capana00g000447, Capana00g000477, Capana00g000516, Capana00g000668, Capana00g000709, Capana00g001154, Capana00g001211, Capana00g001233, Capana00g001333, Capana00g001334, Capana00g001450, Capana00g002019, Capana00g002577, Capana00g003875, Capana01g001865, Capana01g001869, Capana01g003214, Capana01g004130, Capana03g000448, Capana03g001476, Capana05g001819, Capana05g001874, Capana05g001875, Capana06…
GO:0005506	MF	e	iron ion binding	57/1374	661/35336	3.4259e-08	6	57	4.21385e-06	Capana00g000447, Capana00g000668, Capana00g001211, Capana00g002577, Capana00g003663, Capana01g000491, Capana01g000837, Capana01g001449, Capana01g001748, Capana01g001865, Capana01g001869, Capana01g003214, Capana01g004230, Capana02g000543, Capana02g001090, Capana02g001094, Capana02g002776, Capana03g001346, Capana03g001453, Capana03g002170, Capana03g003391, Capana03g003392, Capana04g000461, Capana04…
GO:0005216	MF	e	ion channel activity	27/1374	214/35336	8.35414e-08	5	27	9.28756e-06	Capana00g000237, Capana00g000247, Capana00g000414, Capana00g000771, Capana00g001351, Capana00g001963, Capana00g002017, Capana00g002956, Capana00g004922, Capana00g004925, Capana01g001874, Capana01g001875, Capana01g001876, Capana01g002732, Capana01g002733, Capana01g003218, Capana02g000864, Capana03g000033, Capana03g003752, Capana03g003995, Capana04g000950, Capana04g000951, Capana04g001789, Capana06…
GO:0008061	MF	e	chitin binding	11/1374	39/35336	1.8137e-07	3	11	1.94166e-05	Capana00g003098, Capana00g003222, Capana07g000244, Capana07g000253, Capana07g000255, Capana07g000257, Capana07g000260, Capana07g001181, Capana07g001653, Capana08g001236, Capana08g002306
GO:0004601	MF	e	peroxidase activity	22/1374	165/35336	4.94899e-07	4	22	5.01931e-05	Capana00g002127, Capana00g004268, Capana01g001644, Capana02g002746, Capana02g002990, Capana02g003468, Capana02g003469, Capana02g003471, Capana03g001834, Capana03g001836, Capana03g001837, Capana03g001838, Capana05g001613, Capana05g002455, Capana07g001298, Capana07g001466, Capana07g001506, Capana08g001513, Capana08g002014, Capana08g002434, Capana10g001270, Capana10g001821
GO:0016684	MF	e	oxidoreductase activity, acting on peroxide as acceptor	22/1374	168/35336	6.76731e-07	3	22	6.63082e-05	Capana00g002127, Capana00g004268, Capana01g001644, Capana02g002746, Capana02g002990, Capana02g003468, Capana02g003469, Capana02g003471, Capana03g001834, Capana03g001836, Capana03g001837, Capana03g001838, Capana05g001613, Capana05g002455, Capana07g001298, Capana07g001466, Capana07g001506, Capana08g001513, Capana08g002014, Capana08g002434, Capana10g001270, Capana10g001821
GO:0015318	MF	e	inorganic molecular entity transmembrane transporter activity	50/1374	609/35336	7.74379e-07	3	50	7.46114e-05	Capana00g000237, Capana00g000247, Capana00g000414, Capana00g000477, Capana00g000516, Capana00g000709, Capana00g000771, Capana00g001233, Capana00g001334, Capana00g001351, Capana00g001450, Capana00g001963, Capana00g002017, Capana00g002956, Capana00g004922, Capana00g004925, Capana01g001874, Capana01g001875, Capana01g001876, Capana01g002555, Capana01g002732, Capana01g002733, Capana01g003218, Capana02…
GO:0022890	MF	e	inorganic cation transmembrane transporter activity	40/1374	443/35336	1.26313e-06	5	40	0.000115907	Capana00g000237, Capana00g000247, Capana00g000414, Capana00g000477, Capana00g000516, Capana00g000709, Capana00g000771, Capana00g001233, Capana00g001334, Capana00g001351, Capana00g001450, Capana00g001963, Capana00g002017, Capana00g002956, Capana01g001874, Capana01g001875, Capana01g001876, Capana01g002555, Capana01g002732, Capana01g002733, Capana01g003218, Capana02g000864, Capana02g001292, Capana03…
GO:0004568	MF	e	chitinase activity	7/1374	17/35336	1.82665e-06	5	7	0.000142701	Capana00g003098, Capana00g003222, Capana02g002477, Capana02g002478, Capana02g002482, Capana07g001653, Capana08g002306
GO:0004674	MF	e	protein serine/threonine kinase activity	65/1374	901/35336	1.94145e-06	6	65	0.000147678	Capana00g000568, Capana00g001149, Capana00g001159, Capana00g001762, Capana00g002502, Capana00g002532, Capana00g002619, Capana00g002650, Capana00g002676, Capana01g000880, Capana01g002771, Capana02g001280, Capana02g001710, Capana02g002117, Capana02g002122, Capana02g002123, Capana02g003087, Capana02g003377, Capana03g000343, Capana03g000819, Capana03g000831, Capana03g001315, Capana03g001317, Capana03…
GO:0016209	MF	e	antioxidant activity	22/1374	184/35336	3.15954e-06	1	22	0.000225498	Capana00g002127, Capana00g004268, Capana01g001644, Capana02g002746, Capana02g002990, Capana02g003468, Capana02g003469, Capana02g003471, Capana03g001834, Capana03g001836, Capana03g001837, Capana03g001838, Capana05g001613, Capana05g002455, Capana07g001298, Capana07g001466, Capana07g001506, Capana08g001513, Capana08g002014, Capana08g002434, Capana10g001270, Capana10g001821
GO:0102698	MF	e	5-epi-aristolochene synthase activity	5/1374	8/35336	4.47991e-06	5	5	0.000304687	Capana00g001496, Capana00g001497, Capana00g001498, Capana12g002446, Capana12g002450
GO:0008324	MF	e	cation transmembrane transporter activity	40/1374	468/35336	4.92183e-06	4	40	0.00033085	Capana00g000237, Capana00g000247, Capana00g000414, Capana00g000477, Capana00g000516, Capana00g000709, Capana00g000771, Capana00g001233, Capana00g001334, Capana00g001351, Capana00g001450, Capana00g001963, Capana00g002017, Capana00g002956, Capana01g001874, Capana01g001875, Capana01g001876, Capana01g002555, Capana01g002732, Capana01g002733, Capana01g003218, Capana02g000864, Capana02g001292, Capana03…
GO:0046872	MF	e	metal ion binding	200/1374	3791/35336	8.24601e-06	4	200	0.000529669	Capana00g000202, Capana00g000447, Capana00g000477, Capana00g000516, Capana00g000668, Capana00g000688, Capana00g000709, Capana00g000720, Capana00g001211, Capana00g001233, Capana00g001334, Capana00g001450, Capana00g001496, Capana00g001497, Capana00g001498, Capana00g001861, Capana00g001942, Capana00g002008, Capana00g002019, Capana00g002127, Capana00g002577, Capana00g003012, Capana00g003042, Capana00…
GO:0043169	MF	e	cation binding	200/1374	3806/35336	1.05218e-05	3	200	0.00065405	Capana00g000202, Capana00g000447, Capana00g000477, Capana00g000516, Capana00g000668, Capana00g000688, Capana00g000709, Capana00g000720, Capana00g001211, Capana00g001233, Capana00g001334, Capana00g001450, Capana00g001496, Capana00g001497, Capana00g001498, Capana00g001861, Capana00g001942, Capana00g002008, Capana00g002019, Capana00g002127, Capana00g002577, Capana00g003012, Capana00g003042, Capana00…
GO:0022803	MF	e	passive transmembrane transporter activity	30/1374	318/35336	1.14149e-05	3	30	0.000687392	Capana00g000237, Capana00g000247, Capana00g000414, Capana00g000771, Capana00g001351, Capana00g001859, Capana00g001963, Capana00g002017, Capana00g002956, Capana00g004922, Capana00g004925, Capana01g001874, Capana01g001875, Capana01g001876, Capana01g002732, Capana01g002733, Capana01g003218, Capana02g000864, Capana03g000033, Capana03g003752, Capana03g003995, Capana04g000950, Capana04g000951, Capana04…
GO:0015267	MF	e	channel activity	30/1374	318/35336	1.14149e-05	4	30	0.000687392	Capana00g000237, Capana00g000247, Capana00g000414, Capana00g000771, Capana00g001351, Capana00g001859, Capana00g001963, Capana00g002017, Capana00g002956, Capana00g004922, Capana00g004925, Capana01g001874, Capana01g001875, Capana01g001876, Capana01g002732, Capana01g002733, Capana01g003218, Capana02g000864, Capana03g000033, Capana03g003752, Capana03g003995, Capana04g000950, Capana04g000951, Capana04…
GO:0004497	MF	e	monooxygenase activity	43/1374	539/35336	1.36458e-05	3	43	0.000788866	Capana00g000720, Capana00g003012, Capana00g003663, Capana01g000491, Capana01g000837, Capana01g001170, Capana01g001748, Capana01g004230, Capana02g000543, Capana02g001090, Capana02g001094, Capana02g003208, Capana03g001346, Capana03g001453, Capana03g003391, Capana03g003392, Capana04g000461, Capana04g000463, Capana04g000629, Capana04g001495, Capana05g001471, Capana05g001871, Capana05g001954, Capana05…
GO:0015075	MF	e	ion transmembrane transporter activity	46/1374	616/35336	3.13767e-05	3	46	0.00176105	Capana00g000237, Capana00g000247, Capana00g000414, Capana00g000477, Capana00g000516, Capana00g000709, Capana00g000771, Capana00g001233, Capana00g001334, Capana00g001351, Capana00g001450, Capana00g001963, Capana00g002017, Capana00g002956, Capana00g004922, Capana00g004925, Capana01g001874, Capana01g001875, Capana01g001876, Capana01g002555, Capana01g002732, Capana01g002733, Capana01g003218, Capana02…
GO:0005488	MF	e	binding	582/1374	13182/35336	9.57745e-05	1	582	0.00493512	Capana00g000052, Capana00g000056, Capana00g000113, Capana00g000152, Capana00g000198, Capana00g000202, Capana00g000237, Capana00g000247, Capana00g000410, Capana00g000414, Capana00g000433, Capana00g000438, Capana00g000447, Capana00g000452, Capana00g000477, Capana00g000508, Capana00g000516, Capana00g000568, Capana00g000602, Capana00g000643, Capana00g000668, Capana00g000688, Capana00g000709, Capana00…
GO:0016675	MF	e	oxidoreductase activity, acting on a heme group of donors	7/1374	29/35336	9.73195e-05	3	7	0.00493512	Capana00g000477, Capana00g000516, Capana00g000709, Capana00g001233, Capana00g001334, Capana00g001450, Capana12g002196
GO:0004129	MF	e	cytochrome-c oxidase activity	7/1374	29/35336	9.73195e-05	7	7	0.00493512	Capana00g000477, Capana00g000516, Capana00g000709, Capana00g001233, Capana00g001334, Capana00g001450, Capana12g002196
GO:0043167	MF	e	ion binding	397/1374	8623/35336	0.000104474	2	397	0.00521117	Capana00g000202, Capana00g000237, Capana00g000247, Capana00g000414, Capana00g000433, Capana00g000447, Capana00g000452, Capana00g000477, Capana00g000508, Capana00g000516, Capana00g000568, Capana00g000668, Capana00g000688, Capana00g000709, Capana00g000720, Capana00g000958, Capana00g001149, Capana00g001159, Capana00g001211, Capana00g001233, Capana00g001334, Capana00g001351, Capana00g001450, Capana00…
GO:0030246	MF	e	carbohydrate binding	34/1374	433/35336	0.000130698	2	34	0.00634929	Capana00g002502, Capana00g003858, Capana01g000880, Capana02g002117, Capana02g002122, Capana02g002123, Capana02g002803, Capana02g002811, Capana02g003377, Capana03g000343, Capana03g002082, Capana03g002330, Capana03g002331, Capana03g003725, Capana04g000745, Capana04g000746, Capana06g002475, Capana07g000244, Capana07g000257, Capana07g000260, Capana07g001181, Capana07g001585, Capana07g001904, Capana07…
GO:0016705	MF	e	oxidoreductase activity, acting on paired donors, with incorporation or reduction of molecular oxygen	44/1374	618/35336	0.000132261	3	44	0.00637167	Capana00g003012, Capana00g003663, Capana01g000491, Capana01g000837, Capana01g001748, Capana01g002809, Capana01g004230, Capana02g000543, Capana02g001090, Capana02g001094, Capana02g002776, Capana03g001346, Capana03g001453, Capana03g003391, Capana03g003392, Capana04g000461, Capana04g000463, Capana04g000629, Capana04g001495, Capana05g001471, Capana05g001954, Capana05g001955, Capana06g000592, Capana06…
GO:0015453	MF	e	oxidoreduction-driven active transmembrane transporter activity	12/1374	88/35336	0.000152623	5	12	0.00717328	Capana00g000477, Capana00g000516, Capana00g000709, Capana00g001233, Capana00g001333, Capana00g001334, Capana00g001450, Capana01g001869, Capana01g004130, Capana05g001874, Capana05g001875, Capana12g002196
GO:0051213	MF	e	dioxygenase activity	17/1374	167/35336	0.000293103	3	17	0.0127401	Capana00g003114, Capana00g003124, Capana00g003127, Capana01g000834, Capana01g001558, Capana01g002809, Capana01g003704, Capana02g000923, Capana02g002586, Capana02g003394, Capana02g003468, Capana02g003469, Capana02g003471, Capana03g000103, Capana06g002428, Capana10g001356, Capana12g000838
GO:0003955	MF	e	NAD(P)H dehydrogenase (quinone) activity	8/1374	56/35336	0.00138369	5	8	0.0506274	Capana00g001333, Capana01g001869, Capana01g002199, Capana01g004130, Capana03g002371, Capana05g001874, Capana05g001875, Capana08g002519
GO:0015927	MF	e	trehalase activity	2/1374	2/35336	0.0015109	5	2	0.0532591	Capana01g000073, Capana01g000074
GO:0036033	MF	e	mediator complex binding	2/1374	2/35336	0.0015109	3	2	0.0532591	Capana08g002472, Capana08g002474
GO:0004555	MF	e	alpha,alpha-trehalase activity	2/1374	2/35336	0.0015109	6	2	0.0532591	Capana01g000073, Capana01g000074
GO:0004672	MF	e	protein kinase activity	107/1374	2045/35336	0.00176254	5	107	0.0610134	Capana00g000452, Capana00g000568, Capana00g000958, Capana00g001149, Capana00g001159, Capana00g001762, Capana00g001879, Capana00g002502, Capana00g002532, Capana00g002619, Capana00g002629, Capana00g002632, Capana00g002650, Capana00g002676, Capana00g004816, Capana01g000880, Capana01g001931, Capana01g002771, Capana02g001280, Capana02g001710, Capana02g002117, Capana02g002122, Capana02g002123, Capana02…
GO:0050136	MF	e	NADH dehydrogenase (quinone) activity	7/1374	46/35336	0.00187784	6	7	0.0642354	Capana00g001333, Capana01g001869, Capana01g002199, Capana01g004130, Capana03g002371, Capana05g001874, Capana05g001875
GO:0005509	MF	e	calcium ion binding	23/1374	308/35336	0.00275296	5	23	0.0884159	Capana00g000202, Capana00g003134, Capana01g001410, Capana02g002052, Capana02g002105, Capana02g002584, Capana02g003359, Capana02g003630, Capana03g000955, Capana04g000537, Capana07g001575, Capana07g001645, Capana08g001266, Capana08g001269, Capana08g001513, Capana08g002673, Capana09g001938, Capana10g000042, Capana10g000785, Capana10g002248, Capana11g000407, Capana11g000436, Capana12g002195
GO:0022857	MF	e	transmembrane transporter activity	79/1374	1450/35336	0.00276886	2	79	0.0884351	Capana00g000237, Capana00g000247, Capana00g000414, Capana00g000477, Capana00g000516, Capana00g000709, Capana00g000771, Capana00g001233, Capana00g001333, Capana00g001334, Capana00g001351, Capana00g001450, Capana00g001859, Capana00g001963, Capana00g002017, Capana00g002315, Capana00g002897, Capana00g002956, Capana00g004922, Capana00g004925, Capana01g000327, Capana01g001869, Capana01g001874, Capana01…
GO:0016655	MF	e	oxidoreductase activity, acting on NAD(P)H, quinone or similar compound as acceptor	8/1374	63/35336	0.0029718	4	8	0.0938796	Capana00g001333, Capana01g001869, Capana01g002199, Capana01g004130, Capana03g002371, Capana05g001874, Capana05g001875, Capana08g002519
GO:0010333	MF	e	terpene synthase activity	11/1374	108/35336	0.00325095	5	11	0.100501	Capana00g001496, Capana00g001497, Capana00g001498, Capana01g000992, Capana02g001089, Capana03g002278, Capana08g002113, Capana11g002125, Capana12g002432, Capana12g002446, Capana12g002450
GO:0003954	MF	e	NADH dehydrogenase activity	7/1374	51/35336	0.0034341	4	7	0.105599	Capana00g001333, Capana01g001869, Capana01g002199, Capana01g004130, Capana03g002371, Capana05g001874, Capana05g001875
GO:0005215	MF	e	transporter activity	82/1374	1524/35336	0.00347281	1	82	0.105665	Capana00g000237, Capana00g000247, Capana00g000414, Capana00g000477, Capana00g000516, Capana00g000709, Capana00g000771, Capana00g001233, Capana00g001333, Capana00g001334, Capana00g001351, Capana00g001450, Capana00g001859, Capana00g001963, Capana00g002017, Capana00g002315, Capana00g002897, Capana00g002956, Capana00g004922, Capana00g004925, Capana01g000327, Capana01g001869, Capana01g001874, Capana01…
GO:0016838	MF	e	carbon-oxygen lyase activity, acting on phosphates	11/1374	112/35336	0.00430074	4	11	0.12685	Capana00g001496, Capana00g001497, Capana00g001498, Capana01g000992, Capana02g001089, Capana03g002278, Capana08g002113, Capana11g002125, Capana12g002432, Capana12g002446, Capana12g002450
GO:0016651	MF	e	oxidoreductase activity, acting on NAD(P)H	10/1374	97/35336	0.00449588	3	10	0.128667	Capana00g001333, Capana01g001869, Capana01g002199, Capana01g004130, Capana03g002371, Capana05g001874, Capana05g001875, Capana08g001513, Capana08g002519, Capana11g000773
GO:0016758	MF	e	hexosyltransferase activity	35/1374	547/35336	0.00490938	4	35	0.139123	Capana00g003081, Capana00g004277, Capana01g004005, Capana02g001401, Capana02g001405, Capana03g001730, Capana03g004110, Capana03g004113, Capana03g004262, Capana03g004535, Capana04g000823, Capana05g000072, Capana05g000788, Capana06g001517, Capana08g002046, Capana08g002322, Capana08g002323, Capana08g002330, Capana08g002333, Capana08g002334, Capana09g002242, Capana09g002278, Capana10g001519, Capana10…
GO:0008970	MF	e	phospholipase A1 activity	4/1374	19/35336	0.00552497	6	4	0.155048	Capana02g001792, Capana02g001833, Capana02g001859, Capana02g001861
GO:0019900	MF	e	kinase binding	4/1374	20/35336	0.00669641	4	4	0.181746	Capana00g001711, Capana01g003402, Capana04g000600, Capana04g001537
GO:1901363	MF	e	heterocyclic compound binding	433/1374	10010/35336	0.00789357	2	433	0.208369	Capana00g000052, Capana00g000056, Capana00g000113, Capana00g000152, Capana00g000237, Capana00g000247, Capana00g000410, Capana00g000414, Capana00g000433, Capana00g000438, Capana00g000447, Capana00g000452, Capana00g000477, Capana00g000508, Capana00g000516, Capana00g000568, Capana00g000602, Capana00g000668, Capana00g000709, Capana00g000958, Capana00g001024, Capana00g001149, Capana00g001154, Capana00…
GO:0016757	MF	e	glycosyltransferase activity	45/1374	776/35336	0.00825739	3	45	0.215476	Capana00g000874, Capana00g003081, Capana00g003471, Capana00g004277, Capana01g004005, Capana02g001401, Capana02g001405, Capana02g003440, Capana03g001730, Capana03g004110, Capana03g004113, Capana03g004262, Capana03g004535, Capana04g000823, Capana05g000072, Capana05g000788, Capana05g001674, Capana06g001517, Capana08g002046, Capana08g002322, Capana08g002323, Capana08g002330, Capana08g002333, Capana08…
GO:0045156	MF	e	electron transporter, transferring electrons within the cyclic electron transport pathway of photosynthesis activity	6/1374	46/35336	0.00847327	4	6	0.215476	Capana00g001154, Capana00g001211, Capana01g001865, Capana03g001476, Capana07g000501, Capana07g000502
GO:0098808	MF	e	mRNA cap binding	2/1374	4/35336	0.00860287	6	2	0.215476	Capana10g000484, Capana10g000485
GO:0042409	MF	e	caffeoyl-CoA O-methyltransferase activity	2/1374	4/35336	0.00860287	6	2	0.215476	Capana02g003073, Capana02g003074
GO:0097159	MF	e	organic cyclic compound binding	433/1374	10011/35336	0.00861011	2	433	0.215476	Capana00g000052, Capana00g000056, Capana00g000113, Capana00g000152, Capana00g000237, Capana00g000247, Capana00g000410, Capana00g000414, Capana00g000433, Capana00g000438, Capana00g000447, Capana00g000452, Capana00g000477, Capana00g000508, Capana00g000516, Capana00g000568, Capana00g000602, Capana00g000668, Capana00g000709, Capana00g000958, Capana00g001024, Capana00g001149, Capana00g001154, Capana00…
GO:0004364	MF	e	glutathione transferase activity	3/1374	12/35336	0.00991569	4	3	0.238844	Capana00g002164, Capana03g004566, Capana09g001861
GO:0048038	MF	e	quinone binding	6/1374	49/35336	0.0114698	2	6	0.271751	Capana01g001869, Capana01g002199, Capana03g002371, Capana03g003724, Capana05g001874, Capana05g001875
GO:0016874	MF	e	ligase activity	40/1374	687/35336	0.0122369	2	40	0.287568	Capana00g000237, Capana00g000247, Capana00g000414, Capana00g000771, Capana00g001351, Capana00g001963, Capana00g002017, Capana00g002956, Capana00g003042, Capana00g004034, Capana01g001435, Capana01g001874, Capana01g001875, Capana01g001876, Capana01g002732, Capana01g002733, Capana01g003218, Capana01g003627, Capana01g003629, Capana02g000864, Capana02g001122, Capana02g001492, Capana03g000796, Capana03…
GO:0071949	MF	e	FAD binding	10/1374	113/35336	0.0127855	6	10	0.295652	Capana00g003808, Capana01g000691, Capana01g001108, Capana02g001413, Capana02g001420, Capana02g001423, Capana02g002085, Capana04g000295, Capana10g000324, Capana12g000600
GO:0019139	MF	e	cytokinin dehydrogenase activity	3/1374	14/35336	0.0154829	4	3	0.341899	Capana00g003808, Capana01g001108, Capana04g000295
GO:0004097	MF	e	catechol oxidase activity	3/1374	15/35336	0.018803	5	3	0.401108	Capana00g000720, Capana01g001170, Capana02g003208
GO:0003824	MF	e	catalytic activity	588/1374	14050/35336	0.0196217	1	588	0.415506	Capana00g000196, Capana00g000237, Capana00g000247, Capana00g000410, Capana00g000414, Capana00g000447, Capana00g000452, Capana00g000477, Capana00g000516, Capana00g000568, Capana00g000602, Capana00g000668, Capana00g000688, Capana00g000709, Capana00g000720, Capana00g000771, Capana00g000775, Capana00g000874, Capana00g000958, Capana00g001149, Capana00g001154, Capana00g001159, Capana00g001211, Capana00…
GO:0008137	MF	e	NADH dehydrogenase (ubiquinone) activity	5/1374	41/35336	0.0207263	7	5	0.432559	Capana00g001333, Capana01g001869, Capana01g004130, Capana05g001874, Capana05g001875
GO:0016762	MF	e	xyloglucan:xyloglucosyl transferase activity	4/1374	28/35336	0.0221474	6	4	0.455638	Capana03g004113, Capana09g002242, Capana11g000143, Capana11g001329
GO:0016835	MF	e	carbon-oxygen lyase activity	16/1374	226/35336	0.0223887	3	16	0.458969	Capana00g001496, Capana00g001497, Capana00g001498, Capana00g001861, Capana01g000992, Capana02g001089, Capana03g002278, Capana08g002113, Capana08g002492, Capana10g000588, Capana11g000062, Capana11g001379, Capana11g002125, Capana12g002432, Capana12g002446, Capana12g002450
GO:0016645	MF	e	oxidoreductase activity, acting on the CH-NH group of donors	4/1374	29/35336	0.0249212	3	4	0.500241	Capana00g002895, Capana00g003808, Capana01g001108, Capana04g000295
GO:0022804	MF	e	active transmembrane transporter activity	30/1374	514/35336	0.0281151	3	30	0.552834	Capana00g000477, Capana00g000516, Capana00g000709, Capana00g001233, Capana00g001333, Capana00g001334, Capana00g001450, Capana00g002897, Capana01g000327, Capana01g001869, Capana01g002459, Capana01g004130, Capana03g002092, Capana03g002381, Capana03g003225, Capana03g003736, Capana03g004482, Capana03g004627, Capana04g002839, Capana05g000031, Capana05g001874, Capana05g001875, Capana06g001678, Capana08…
GO:0004619	MF	e	phosphoglycerate mutase activity	2/1374	8/35336	0.0361931	5	2	0.62268	Capana09g000648, Capana09g001517
GO:0016773	MF	e	phosphotransferase activity, alcohol group as acceptor	107/1374	2260/35336	0.0371909	4	107	0.62268	Capana00g000452, Capana00g000568, Capana00g000958, Capana00g001149, Capana00g001159, Capana00g001762, Capana00g001879, Capana00g002502, Capana00g002532, Capana00g002619, Capana00g002629, Capana00g002632, Capana00g002650, Capana00g002676, Capana00g004816, Capana01g000880, Capana01g001931, Capana01g002771, Capana02g001280, Capana02g001710, Capana02g002117, Capana02g002122, Capana02g002123, Capana02…
GO:0009815	MF	e	1-aminocyclopropane-1-carboxylate oxidase activity	1/1374	1/35336	0.0388839	5	1	0.62268	Capana12g000838
GO:0106019	MF	e	phosphatidylinositol-4,5-bisphosphate phosphatase activity	1/1374	1/35336	0.0388839	8	1	0.62268	Capana01g000815
GO:0102924	MF	e	gibberellin A44,2-oxoglutarate:oxygen oxidoreductase activity	1/1374	1/35336	0.0388839	5	1	0.62268	Capana01g002809
GO:0034594	MF	e	phosphatidylinositol trisphosphate phosphatase activity	1/1374	1/35336	0.0388839	7	1	0.62268	Capana01g000815
GO:0034593	MF	e	phosphatidylinositol bisphosphate phosphatase activity	1/1374	1/35336	0.0388839	7	1	0.62268	Capana01g000815
GO:0015172	MF	e	acidic amino acid transmembrane transporter activity	1/1374	1/35336	0.0388839	6	1	0.62268	Capana12g000826
GO:0102895	MF	e	colneleate synthase activity	1/1374	1/35336	0.0388839	5	1	0.62268	Capana08g002492
GO:0034485	MF	e	phosphatidylinositol-3,4,5-trisphosphate 5-phosphatase activity	1/1374	1/35336	0.0388839	8	1	0.62268	Capana01g000815
GO:0050275	MF	e	scopoletin glucosyltransferase activity	1/1374	1/35336	0.0388839	7	1	0.62268	Capana08g002330
GO:0043765	MF	e	T/G mismatch-specific endonuclease activity	1/1374	1/35336	0.0388839	7	1	0.62268	Capana02g002009
GO:0034595	MF	e	phosphatidylinositol phosphate 5-phosphatase activity	1/1374	1/35336	0.0388839	7	1	0.62268	Capana01g000815
GO:0102652	MF	e	gibberellin A9,2-oxoglutarate:oxygen oxidoreductase activity	1/1374	1/35336	0.0388839	5	1	0.62268	Capana01g002809
GO:0042972	MF	e	licheninase activity	1/1374	1/35336	0.0388839	5	1	0.62268	Capana03g000788
GO:0004439	MF	e	phosphatidylinositol-4,5-bisphosphate 5-phosphatase activity	1/1374	1/35336	0.0388839	9	1	0.62268	Capana01g000815
GO:0016174	MF	e	NAD(P)H oxidase H2O2-forming activity	1/1374	1/35336	0.0388839	5	1	0.62268	Capana08g001513
GO:0015175	MF	e	neutral amino acid transmembrane transporter activity	1/1374	1/35336	0.0388839	6	1	0.62268	Capana12g000826
GO:0102111	MF	e	gibberellin A20,2-oxoglutarate:oxygen oxidoreductase activity	1/1374	1/35336	0.0388839	5	1	0.62268	Capana01g002809
GO:0033946	MF	e	xyloglucan-specific endo-beta-1,4-glucanase activity	1/1374	1/35336	0.0388839	6	1	0.62268	Capana11g000143
GO:0015114	MF	e	phosphate ion transmembrane transporter activity	1/1374	1/35336	0.0388839	6	1	0.62268	Capana03g003881
GO:0038023	MF	e	signaling receptor activity	7/1374	82/35336	0.0404036	2	7	0.64523	Capana00g004922, Capana00g004925, Capana03g000033, Capana03g004531, Capana03g004532, Capana09g001303, Capana09g001638
GO:0042910	MF	e	xenobiotic transmembrane transporter activity	9/1374	111/35336	0.0414133	3	9	0.659533	Capana00g002897, Capana01g000327, Capana01g002459, Capana03g002381, Capana06g001678, Capana08g002509, Capana08g002510, Capana10g000110, Capana12g001435
GO:0060089	MF	e	molecular transducer activity	7/1374	83/35336	0.0427069	1	7	0.67456	Capana00g004922, Capana00g004925, Capana03g000033, Capana03g004531, Capana03g004532, Capana09g001303, Capana09g001638
GO:0005372	MF	e	water transmembrane transporter activity	2/1374	9/35336	0.0453536	4	2	0.684567	Capana06g001648, Capana08g000935
GO:0005351	MF	e	carbohydrate:proton symporter activity	2/1374	9/35336	0.0453536	8	2	0.684567	Capana03g003736, Capana08g002522
GO:0038199	MF	e	ethylene receptor activity	2/1374	9/35336	0.0453536	3	2	0.684567	Capana03g004531, Capana03g004532
GO:0005402	MF	e	carbohydrate:cation symporter activity	2/1374	9/35336	0.0453536	7	2	0.684567	Capana03g003736, Capana08g002522
GO:0051740	MF	e	ethylene binding	2/1374	9/35336	0.0453536	3	2	0.684567	Capana03g004531, Capana03g004532
GO:0015250	MF	e	water channel activity	2/1374	9/35336	0.0453536	5	2	0.684567	Capana06g001648, Capana08g000935
GO:0072328	MF	e	alkene binding	2/1374	9/35336	0.0453536	2	2	0.684567	Capana03g004531, Capana03g004532
GO:0016168	MF	e	chlorophyll binding	11/1374	150/35336	0.0510518	4	11	0.753259	Capana00g001154, Capana00g001211, Capana00g002019, Capana01g000647, Capana01g001865, Capana03g001476, Capana05g002549, Capana07g000048, Capana07g000501, Capana07g000502, Capana08g000734
GO:0004888	MF	e	transmembrane signaling receptor activity	5/1374	53/35336	0.0544879	3	5	0.77915	Capana00g004922, Capana00g004925, Capana03g000033, Capana09g001303, Capana09g001638
GO:0004867	MF	e	serine-type endopeptidase inhibitor activity	2/1374	10/35336	0.0552589	6	2	0.77915	Capana03g001469, Capana03g001471
GO:0000339	MF	e	RNA cap binding	2/1374	10/35336	0.0552589	5	2	0.77915	Capana10g000484, Capana10g000485
GO:0019843	MF	e	rRNA binding	6/1374	71/35336	0.0578015	5	6	0.811045	Capana00g002088, Capana01g002238, Capana01g003209, Capana01g003216, Capana05g002511, Capana05g002512
GO:0016740	MF	e	transferase activity	238/1374	5480/35336	0.0624235	2	238	0.865397	Capana00g000410, Capana00g000452, Capana00g000568, Capana00g000874, Capana00g000958, Capana00g001149, Capana00g001159, Capana00g001762, Capana00g001879, Capana00g002088, Capana00g002091, Capana00g002164, Capana00g002502, Capana00g002532, Capana00g002619, Capana00g002629, Capana00g002632, Capana00g002650, Capana00g002676, Capana00g002894, Capana00g003081, Capana00g003106, Capana00g003471, Capana00…
GO:0016701	MF	e	oxidoreductase activity, acting on single donors with incorporation of molecular oxygen	6/1374	76/35336	0.075273	3	6	0.971015	Capana00g003114, Capana01g003704, Capana02g000923, Capana02g003394, Capana03g000103, Capana09g000201
GO:0050269	MF	e	coniferyl-aldehyde dehydrogenase activity	1/1374	2/35336	0.0762568	6	1	0.971015	Capana09g000318
GO:0005345	MF	e	purine nucleobase transmembrane transporter activity	1/1374	2/35336	0.0762568	4	1	0.971015	Capana03g001329
GO:0010285	MF	e	L,L-diaminopimelate aminotransferase activity	1/1374	2/35336	0.0762568	5	1	0.971015	Capana00g004123
GO:0003841	MF	e	1-acylglycerol-3-phosphate O-acyltransferase activity	1/1374	2/35336	0.0762568	7	1	0.971015	Capana00g004188
GO:0045543	MF	e	gibberellin 2-beta-dioxygenase activity	1/1374	2/35336	0.0762568	5	1	0.971015	Capana01g002809
GO:0005358	MF	e	high-affinity glucose:proton symporter activity	1/1374	2/35336	0.0762568	11	1	0.971015	Capana03g003736
GO:0009679	MF	e	hexose:proton symporter activity	1/1374	2/35336	0.0762568	9	1	0.971015	Capana03g003736
GO:0015205	MF	e	nucleobase transmembrane transporter activity	1/1374	2/35336	0.0762568	3	1	0.971015	Capana03g001329
GO:0005548	MF	e	phospholipid transporter activity	1/1374	2/35336	0.0762568	3	1	0.971015	Capana06g002581
GO:0000014	MF	e	single-stranded DNA endodeoxyribonuclease activity	1/1374	2/35336	0.0762568	7	1	0.971015	Capana02g002009
GO:0004657	MF	e	proline dehydrogenase activity	1/1374	2/35336	0.0762568	4	1	0.971015	Capana00g002895
GO:0005356	MF	e	glucose:proton symporter activity	1/1374	2/35336	0.0762568	10	1	0.971015	Capana03g003736
GO:0019199	MF	e	transmembrane receptor protein kinase activity	2/1374	12/35336	0.0770216	6	2	0.976452	Capana09g001303, Capana09g001638
GO:0004675	MF	e	transmembrane receptor protein serine/threonine kinase activity	2/1374	12/35336	0.0770216	7	2	0.976452	Capana09g001303, Capana09g001638
GO:0016702	MF	e	oxidoreductase activity, acting on single donors with incorporation of molecular oxygen, incorporation of two atoms of oxygen	5/1374	59/35336	0.0789397	4	5	0.992066	Capana00g003114, Capana01g003704, Capana02g000923, Capana02g003394, Capana03g000103
GO:0015295	MF	e	solute:proton symporter activity	2/1374	13/35336	0.0887488	7	2	1	Capana03g003736, Capana08g002522
GO:0030145	MF	e	manganese ion binding	5/1374	62/35336	0.0930358	6	5	1	Capana03g000094, Capana03g001052, Capana08g001758, Capana08g001759, Capana08g001761
GO:0015291	MF	e	secondary active transmembrane transporter activity	15/1374	246/35336	0.0938957	4	15	1	Capana00g002897, Capana01g000327, Capana01g002459, Capana03g002381, Capana03g003225, Capana03g003736, Capana03g004482, Capana04g002839, Capana05g000031, Capana06g001678, Capana08g002509, Capana08g002510, Capana08g002522, Capana10g000110, Capana12g001435
GO:0000287	MF	e	magnesium ion binding	16/1374	270/35336	0.110351	5	16	1	Capana00g001496, Capana00g001497, Capana00g001498, Capana00g002019, Capana01g000992, Capana02g001089, Capana03g002278, Capana05g001871, Capana07g000048, Capana08g000734, Capana08g002113, Capana11g002125, Capana11g002190, Capana12g002432, Capana12g002446, Capana12g002450
GO:0008444	MF	e	CDP-diacylglycerol-glycerol-3-phosphate 3-phosphatidyltransferase activity	1/1374	3/35336	0.112178	6	1	1	Capana12g001477
GO:0004575	MF	e	sucrose alpha-glucosidase activity	1/1374	3/35336	0.112178	7	1	1	Capana01g000522
GO:0008977	MF	e	prephenate dehydrogenase (NAD+) activity	1/1374	3/35336	0.112178	5	1	1	Capana09g001606
GO:0004822	MF	e	isoleucine-tRNA ligase activity	1/1374	3/35336	0.112178	6	1	1	Capana12g002798
GO:0071617	MF	e	lysophospholipid acyltransferase activity	1/1374	3/35336	0.112178	5	1	1	Capana00g004188
GO:0050463	MF	e	nitrate reductase [NAD(P)H] activity	1/1374	3/35336	0.112178	5	1	1	Capana04g001896
GO:0010436	MF	e	carotenoid dioxygenase activity	1/1374	3/35336	0.112178	5	1	1	Capana00g003114
GO:0004665	MF	e	prephenate dehydrogenase (NADP+) activity	1/1374	3/35336	0.112178	5	1	1	Capana09g001606
GO:0016165	MF	e	linoleate 13S-lipoxygenase activity	1/1374	3/35336	0.112178	5	1	1	Capana03g000103
GO:0045549	MF	e	9-cis-epoxycarotenoid dioxygenase activity	1/1374	3/35336	0.112178	6	1	1	Capana00g003114
GO:0005355	MF	e	glucose transmembrane transporter activity	1/1374	3/35336	0.112178	7	1	1	Capana03g003736
GO:0080044	MF	e	quercetin 7-O-glucosyltransferase activity	1/1374	3/35336	0.112178	7	1	1	Capana12g000375
GO:0080043	MF	e	quercetin 3-O-glucosyltransferase activity	1/1374	3/35336	0.112178	7	1	1	Capana12g000375
GO:0008940	MF	e	nitrate reductase activity	1/1374	3/35336	0.112178	4	1	1	Capana04g001896
GO:0000822	MF	e	inositol hexakisphosphate binding	1/1374	3/35336	0.112178	4	1	1	Capana03g003881
GO:0004170	MF	e	dUTP diphosphatase activity	1/1374	3/35336	0.112178	7	1	1	Capana04g000376
GO:0042171	MF	e	lysophosphatidic acid acyltransferase activity	1/1374	3/35336	0.112178	6	1	1	Capana00g004188
GO:0043546	MF	e	molybdopterin cofactor binding	1/1374	3/35336	0.112178	3	1	1	Capana04g001896
GO:0050464	MF	e	nitrate reductase (NADPH) activity	1/1374	3/35336	0.112178	6	1	1	Capana04g001896
GO:0015149	MF	e	hexose transmembrane transporter activity	1/1374	3/35336	0.112178	6	1	1	Capana03g003736
GO:0047501	MF	e	(+)-neomenthol dehydrogenase activity	1/1374	3/35336	0.112178	5	1	1	Capana08g000876
GO:0016629	MF	e	12-oxophytodienoate reductase activity	1/1374	3/35336	0.112178	5	1	1	Capana07g000375
GO:0003674	MF	e	molecular_function	881/1374	21933/35336	0.112328	0	881	1	Capana00g000052, Capana00g000056, Capana00g000113, Capana00g000152, Capana00g000196, Capana00g000198, Capana00g000202, Capana00g000237, Capana00g000247, Capana00g000410, Capana00g000414, Capana00g000433, Capana00g000438, Capana00g000447, Capana00g000452, Capana00g000477, Capana00g000508, Capana00g000516, Capana00g000568, Capana00g000602, Capana00g000643, Capana00g000668, Capana00g000688, Capana00…
GO:0019901	MF	e	protein kinase binding	2/1374	15/35336	0.113599	5	2	1	Capana00g001711, Capana04g000600
GO:0015294	MF	e	solute:cation symporter activity	2/1374	15/35336	0.113599	6	2	1	Capana03g003736, Capana08g002522
GO:0004620	MF	e	phospholipase activity	4/1374	49/35336	0.122294	5	4	1	Capana02g001792, Capana02g001833, Capana02g001859, Capana02g001861
GO:0016682	MF	e	oxidoreductase activity, acting on diphenols and related substances as donors, oxygen as acceptor	6/1374	77/35336	0.12611	4	6	1	Capana00g000720, Capana00g001211, Capana01g001014, Capana01g001170, Capana01g001865, Capana02g003208
GO:0046527	MF	e	glucosyltransferase activity	7/1374	104/35336	0.126902	5	7	1	Capana03g001730, Capana03g004113, Capana08g002330, Capana09g002242, Capana11g000143, Capana11g001329, Capana12g000375
GO:0005315	MF	e	inorganic phosphate transmembrane transporter activity	2/1374	17/35336	0.13996	5	2	1	Capana03g004482, Capana04g002839
GO:0004089	MF	e	carbonate dehydratase activity	2/1374	17/35336	0.13996	5	2	1	Capana00g001861, Capana11g000062
GO:0005230	MF	e	extracellular ligand-gated ion channel activity	3/1374	34/35336	0.144711	8	3	1	Capana00g004922, Capana00g004925, Capana03g000033
GO:0022824	MF	e	transmitter-gated ion channel activity	3/1374	34/35336	0.144711	9	3	1	Capana00g004922, Capana00g004925, Capana03g000033
GO:0008066	MF	e	glutamate receptor activity	3/1374	34/35336	0.144711	4	3	1	Capana00g004922, Capana00g004925, Capana03g000033
GO:0004970	MF	e	ionotropic glutamate receptor activity	3/1374	34/35336	0.144711	10	3	1	Capana00g004922, Capana00g004925, Capana03g000033
GO:0022835	MF	e	transmitter-gated channel activity	3/1374	34/35336	0.144711	7	3	1	Capana00g004922, Capana00g004925, Capana03g000033
GO:0030594	MF	e	neurotransmitter receptor activity	3/1374	34/35336	0.144711	3	3	1	Capana00g004922, Capana00g004925, Capana03g000033
GO:0046857	MF	e	oxidoreductase activity, acting on other nitrogenous compounds as donors, with NAD or NADP as acceptor	1/1374	4/35336	0.146702	4	1	1	Capana04g001896
GO:0004030	MF	e	aldehyde dehydrogenase [NAD(P)+] activity	1/1374	4/35336	0.146702	5	1	1	Capana09g000318
GO:0050113	MF	e	inositol oxygenase activity	1/1374	4/35336	0.146702	4	1	1	Capana09g000201
GO:0016412	MF	e	serine O-acyltransferase activity	1/1374	4/35336	0.146702	6	1	1	Capana07g002359
GO:0052655	MF	e	L-valine transaminase activity	1/1374	4/35336	0.146702	6	1	1	Capana04g000751
GO:0008429	MF	e	phosphatidylethanolamine binding	1/1374	4/35336	0.146702	4	1	1	Capana12g002498
GO:0052654	MF	e	L-leucine transaminase activity	1/1374	4/35336	0.146702	6	1	1	Capana04g000751
GO:0009001	MF	e	serine O-acetyltransferase activity	1/1374	4/35336	0.146702	7	1	1	Capana07g002359
GO:0090599	MF	e	alpha-glucosidase activity	1/1374	4/35336	0.146702	6	1	1	Capana01g000522
GO:0052656	MF	e	L-isoleucine transaminase activity	1/1374	4/35336	0.146702	6	1	1	Capana04g000751
GO:0015399	MF	e	primary active transmembrane transporter activity	15/1374	267/35336	0.149817	4	15	1	Capana00g000477, Capana00g000516, Capana00g000709, Capana00g001233, Capana00g001333, Capana00g001334, Capana00g001450, Capana01g001869, Capana01g004130, Capana03g002092, Capana03g004627, Capana05g001874, Capana05g001875, Capana08g001604, Capana12g002196
GO:0004553	MF	e	hydrolase activity, hydrolyzing O-glycosyl compounds	25/1374	483/35336	0.153036	4	25	1	Capana00g000196, Capana00g003098, Capana00g003222, Capana01g000073, Capana01g000074, Capana01g000522, Capana01g002323, Capana01g002564, Capana01g002618, Capana01g002926, Capana02g002477, Capana02g002478, Capana02g002482, Capana02g002650, Capana03g000788, Capana03g004113, Capana07g000253, Capana07g000255, Capana07g001653, Capana08g002306, Capana08g002482, Capana09g002242, Capana10g002474, Capana11…
GO:0015293	MF	e	symporter activity	2/1374	18/35336	0.153588	5	2	1	Capana03g003736, Capana08g002522
GO:0016868	MF	e	intramolecular transferase activity, phosphotransferases	2/1374	18/35336	0.153588	4	2	1	Capana09g000648, Capana09g001517
GO:0015276	MF	e	ligand-gated ion channel activity	3/1374	35/35336	0.153982	7	3	1	Capana00g004922, Capana00g004925, Capana03g000033
GO:0022834	MF	e	ligand-gated channel activity	3/1374	35/35336	0.153982	6	3	1	Capana00g004922, Capana00g004925, Capana03g000033
GO:0016831	MF	e	carboxy-lyase activity	6/1374	89/35336	0.162147	4	6	1	Capana01g003963, Capana01g003965, Capana05g001871, Capana06g001835, Capana08g000129, Capana08g000841
GO:0016641	MF	e	oxidoreductase activity, acting on the CH-NH2 group of donors, oxygen as acceptor	2/1374	19/35336	0.167457	4	2	1	Capana03g003724, Capana12g000838
GO:0015144	MF	e	carbohydrate transmembrane transporter activity	2/1374	19/35336	0.167457	3	2	1	Capana03g003736, Capana08g002522
GO:0016798	MF	e	hydrolase activity, acting on glycosyl bonds	26/1374	518/35336	0.169989	3	26	1	Capana00g000196, Capana00g003098, Capana00g003222, Capana01g000073, Capana01g000074, Capana01g000522, Capana01g002323, Capana01g002564, Capana01g002618, Capana01g002926, Capana02g002477, Capana02g002478, Capana02g002482, Capana02g002650, Capana03g000788, Capana03g004113, Capana07g000253, Capana07g000255, Capana07g001653, Capana08g002306, Capana08g002482, Capana09g002242, Capana10g000607, Capana10…
GO:0004421	MF	e	hydroxymethylglutaryl-CoA synthase activity	1/1374	5/35336	0.179886	5	1	1	Capana01g004441
GO:0017169	MF	e	CDP-alcohol phosphatidyltransferase activity	1/1374	5/35336	0.179886	5	1	1	Capana12g001477
GO:0004564	MF	e	beta-fructofuranosidase activity	1/1374	5/35336	0.179886	5	1	1	Capana01g000522
GO:0004821	MF	e	histidine-tRNA ligase activity	1/1374	5/35336	0.179886	6	1	1	Capana09g001407
GO:0004834	MF	e	tryptophan synthase activity	1/1374	5/35336	0.179886	5	1	1	Capana10g000588
GO:0015145	MF	e	monosaccharide transmembrane transporter activity	1/1374	5/35336	0.179886	5	1	1	Capana03g003736
GO:0052866	MF	e	phosphatidylinositol phosphate phosphatase activity	1/1374	5/35336	0.179886	6	1	1	Capana01g000815
GO:0016661	MF	e	oxidoreductase activity, acting on other nitrogenous compounds as donors	1/1374	5/35336	0.179886	3	1	1	Capana04g001896
GO:0003997	MF	e	acyl-CoA oxidase activity	1/1374	5/35336	0.179886	5	1	1	Capana10g000324
GO:0004351	MF	e	glutamate decarboxylase activity	1/1374	5/35336	0.179886	5	1	1	Capana08g000129
GO:0045158	MF	e	electron transporter, transferring electrons within cytochrome b6/f complex of photosystem II activity	1/1374	5/35336	0.179886	4	1	1	Capana01g003214
GO:0016829	MF	e	lyase activity	24/1374	475/35336	0.187461	2	24	1	Capana00g001496, Capana00g001497, Capana00g001498, Capana00g001861, Capana01g000992, Capana01g003963, Capana01g003965, Capana02g001089, Capana02g002618, Capana03g002278, Capana05g001871, Capana06g001835, Capana07g000070, Capana08g000129, Capana08g000841, Capana08g002113, Capana08g002492, Capana10g000588, Capana11g000062, Capana11g001379, Capana11g002125, Capana12g002432, Capana12g002446, Capana12…
GO:0016679	MF	e	oxidoreductase activity, acting on diphenols and related substances as donors	6/1374	95/35336	0.188037	3	6	1	Capana00g000720, Capana00g001211, Capana01g001014, Capana01g001170, Capana01g001865, Capana02g003208
GO:0003729	MF	e	mRNA binding	3/1374	39/35336	0.192739	5	3	1	Capana08g001266, Capana10g000484, Capana10g000485
GO:0016628	MF	e	oxidoreductase activity, acting on the CH-CH group of donors, NAD or NADP as acceptor	2/1374	21/35336	0.195764	4	2	1	Capana07g000375, Capana09g001606
GO:0008289	MF	e	lipid binding	12/1374	213/35336	0.208185	2	12	1	Capana00g000198, Capana04g000931, Capana06g000084, Capana06g000529, Capana06g001408, Capana07g002334, Capana08g000629, Capana08g001266, Capana08g001269, Capana09g002272, Capana10g001258, Capana12g002498
GO:0004084	MF	e	branched-chain-amino-acid transaminase activity	1/1374	6/35336	0.211779	5	1	1	Capana04g000751
GO:0043178	MF	e	alcohol binding	1/1374	6/35336	0.211779	3	1	1	Capana03g003881
GO:0022853	MF	e	active ion transmembrane transporter activity	13/1374	237/35336	0.233299	4	13	1	Capana00g000477, Capana00g000516, Capana00g000709, Capana00g001233, Capana00g001334, Capana00g001450, Capana03g003225, Capana03g003736, Capana03g004627, Capana05g000031, Capana08g001604, Capana08g002522, Capana12g002196
GO:0005524	MF	e	ATP binding	164/1374	3865/35336	0.233755	8	164	1	Capana00g000237, Capana00g000247, Capana00g000414, Capana00g000452, Capana00g000568, Capana00g000958, Capana00g001149, Capana00g001159, Capana00g001351, Capana00g001762, Capana00g001879, Capana00g002017, Capana00g002502, Capana00g002532, Capana00g002619, Capana00g002629, Capana00g002632, Capana00g002650, Capana00g002676, Capana00g002956, Capana00g004816, Capana01g000880, Capana01g001874, Capana01…
GO:0003677	MF	e	DNA binding	100/1374	2298/35336	0.240941	4	100	1	Capana00g000056, Capana00g000113, Capana00g000410, Capana00g001933, Capana00g003154, Capana00g004112, Capana00g004275, Capana00g004561, Capana00g004634, Capana00g005103, Capana01g000046, Capana01g000070, Capana01g000167, Capana01g000331, Capana01g000343, Capana01g000427, Capana01g000661, Capana01g001040, Capana01g001779, Capana01g004472, Capana02g000212, Capana02g000496, Capana02g000680, Capana02…
GO:0004420	MF	e	hydroxymethylglutaryl-CoA reductase (NADPH) activity	1/1374	7/35336	0.242434	5	1	1	Capana02g000059
GO:0052736	MF	e	beta-glucanase activity	1/1374	7/35336	0.242434	5	1	1	Capana11g000143
GO:0004014	MF	e	adenosylmethionine decarboxylase activity	1/1374	7/35336	0.242434	5	1	1	Capana06g001835
GO:0030151	MF	e	molybdenum ion binding	1/1374	7/35336	0.242434	6	1	1	Capana04g001896
GO:0004462	MF	e	lactoylglutathione lyase activity	1/1374	7/35336	0.242434	4	1	1	Capana02g002618
GO:0015297	MF	e	antiporter activity	10/1374	183/35336	0.248461	5	10	1	Capana00g002897, Capana01g000327, Capana01g002459, Capana03g002381, Capana05g000031, Capana06g001678, Capana08g002509, Capana08g002510, Capana10g000110, Capana12g001435
GO:0016301	MF	e	kinase activity	114/1374	2645/35336	0.249736	4	114	1	Capana00g000452, Capana00g000568, Capana00g000958, Capana00g001149, Capana00g001159, Capana00g001762, Capana00g001879, Capana00g002502, Capana00g002532, Capana00g002619, Capana00g002629, Capana00g002632, Capana00g002650, Capana00g002676, Capana00g004426, Capana00g004542, Capana00g004816, Capana01g000880, Capana01g001931, Capana01g002633, Capana01g002771, Capana02g001151, Capana02g001280, Capana02…
GO:0016411	MF	e	acylglycerol O-acyltransferase activity	2/1374	25/35336	0.253713	6	2	1	Capana00g004188, Capana08g002342
GO:0005319	MF	e	lipid transporter activity	2/1374	25/35336	0.253713	2	2	1	Capana06g002581, Capana11g002190
GO:0051539	MF	e	4 iron, 4 sulfur cluster binding	5/1374	83/35336	0.258345	4	5	1	Capana00g002019, Capana01g001869, Capana05g001874, Capana07g000048, Capana08g000734
GO:0016413	MF	e	O-acetyltransferase activity	1/1374	8/35336	0.271897	6	1	1	Capana07g002359
GO:0050660	MF	e	flavin adenine dinucleotide binding	11/1374	206/35336	0.274487	5	11	1	Capana00g003012, Capana00g003808, Capana01g000691, Capana01g001108, Capana02g001413, Capana02g001420, Capana02g001423, Capana02g002085, Capana04g000295, Capana10g000324, Capana12g000600
GO:0032296	MF	e	double-stranded RNA-specific ribonuclease activity	2/1374	27/35336	0.2829	6	2	1	Capana10g000734, Capana12g002510
GO:0004525	MF	e	ribonuclease III activity	2/1374	27/35336	0.2829	8	2	1	Capana10g000734, Capana12g002510
GO:0008519	MF	e	ammonium transmembrane transporter activity	1/1374	9/35336	0.300215	6	1	1	Capana10g001341
GO:0005102	MF	e	signaling receptor binding	1/1374	9/35336	0.300215	3	1	1	Capana01g001931
GO:0004930	MF	e	G protein-coupled receptor activity	1/1374	9/35336	0.300215	4	1	1	Capana03g000033
GO:0016706	MF	e	2-oxoglutarate-dependent dioxygenase activity	1/1374	9/35336	0.300215	4	1	1	Capana01g002809
GO:0004520	MF	e	endodeoxyribonuclease activity	1/1374	9/35336	0.300215	6	1	1	Capana02g002009
GO:0003917	MF	e	DNA topoisomerase type I (single strand cut, ATP-independent) activity	1/1374	9/35336	0.300215	5	1	1	Capana11g001139
GO:0031683	MF	e	G-protein beta/gamma-subunit complex binding	1/1374	9/35336	0.300215	3	1	1	Capana08g002489
GO:0016298	MF	e	lipase activity	4/1374	61/35336	0.301465	4	4	1	Capana02g001792, Capana02g001833, Capana02g001859, Capana02g001861
GO:0016211	MF	e	ammonia ligase activity	1/1374	10/35336	0.327432	5	1	1	Capana05g000208
GO:0043733	MF	e	DNA-3-methylbase glycosylase activity	1/1374	10/35336	0.327432	7	1	1	Capana10g000607
GO:0004356	MF	e	glutamate-ammonia ligase activity	1/1374	10/35336	0.327432	6	1	1	Capana05g000208
GO:0016880	MF	e	acid-ammonia (or amide) ligase activity	1/1374	10/35336	0.327432	4	1	1	Capana05g000208
GO:0047429	MF	e	nucleoside-triphosphate diphosphatase activity	1/1374	10/35336	0.327432	6	1	1	Capana04g000376
GO:0008725	MF	e	DNA-3-methyladenine glycosylase activity	1/1374	10/35336	0.327432	8	1	1	Capana10g000607
GO:0050664	MF	e	oxidoreductase activity, acting on NAD(P)H, oxygen as acceptor	1/1374	10/35336	0.327432	4	1	1	Capana08g001513
GO:0019899	MF	e	enzyme binding	4/1374	67/35336	0.333254	3	4	1	Capana00g001711, Capana01g003402, Capana04g000600, Capana04g001537
GO:0046914	MF	e	transition metal ion binding	79/1374	1838/35336	0.352304	5	79	1	Capana00g000447, Capana00g000668, Capana00g001211, Capana00g001861, Capana00g002577, Capana00g003012, Capana00g003663, Capana01g000491, Capana01g000837, Capana01g001449, Capana01g001748, Capana01g001865, Capana01g001869, Capana01g003214, Capana01g003402, Capana01g004050, Capana01g004230, Capana02g000543, Capana02g001090, Capana02g001094, Capana02g001298, Capana02g002776, Capana03g000094, Capana03…
GO:0009916	MF	e	alternative oxidase activity	1/1374	11/35336	0.353591	5	1	1	Capana01g001014
GO:0005504	MF	e	fatty acid binding	1/1374	11/35336	0.353591	6	1	1	Capana07g002334
GO:0003905	MF	e	alkylbase DNA N-glycosylase activity	1/1374	11/35336	0.353591	6	1	1	Capana10g000607
GO:0016634	MF	e	oxidoreductase activity, acting on the CH-CH group of donors, oxygen as acceptor	1/1374	11/35336	0.353591	4	1	1	Capana10g000324
GO:0015095	MF	e	magnesium ion transmembrane transporter activity	1/1374	11/35336	0.353591	7	1	1	Capana01g002555
GO:0102721	MF	e	ubiquinol:oxygen oxidoreductase activity	1/1374	11/35336	0.353591	5	1	1	Capana01g001014
GO:0016747	MF	e	acyltransferase activity, transferring groups other than amino-acyl groups	19/1374	399/35336	0.360063	4	19	1	Capana00g002091, Capana00g004188, Capana01g004210, Capana01g004373, Capana02g002834, Capana03g003769, Capana03g003770, Capana05g002014, Capana06g000893, Capana07g001760, Capana07g002359, Capana08g000691, Capana08g000827, Capana08g000842, Capana08g002342, Capana09g001566, Capana11g000188, Capana11g000722, Capana11g000741
GO:0000155	MF	e	phosphorelay sensor kinase activity	2/1374	33/35336	0.369221	7	2	1	Capana03g004531, Capana03g004532
GO:0140299	MF	e	small molecule sensor activity	2/1374	33/35336	0.369221	1	2	1	Capana03g004531, Capana03g004532
GO:0051119	MF	e	sugar transmembrane transporter activity	1/1374	12/35336	0.378734	4	1	1	Capana03g003736
GO:0003713	MF	e	transcription coactivator activity	1/1374	12/35336	0.378734	3	1	1	Capana00g004275
GO:0004536	MF	e	deoxyribonuclease activity	1/1374	12/35336	0.378734	5	1	1	Capana02g002009
GO:0016775	MF	e	phosphotransferase activity, nitrogenous group as acceptor	2/1374	34/35336	0.383253	4	2	1	Capana03g004531, Capana03g004532
GO:0004673	MF	e	protein histidine kinase activity	2/1374	34/35336	0.383253	6	2	1	Capana03g004531, Capana03g004532
GO:0005199	MF	e	structural constituent of cell wall	2/1374	35/35336	0.397148	2	2	1	Capana03g004202, Capana12g000234
GO:0003857	MF	e	3-hydroxyacyl-CoA dehydrogenase activity	1/1374	13/35336	0.402899	5	1	1	Capana08g000853
GO:0070279	MF	e	vitamin B6 binding	8/1374	161/35336	0.414041	4	8	1	Capana00g004123, Capana01g000175, Capana01g003963, Capana01g003965, Capana08g000129, Capana08g000841, Capana08g000980, Capana12g000452
GO:0030170	MF	e	pyridoxal phosphate binding	8/1374	161/35336	0.414041	5	8	1	Capana00g004123, Capana01g000175, Capana01g003963, Capana01g003965, Capana08g000129, Capana08g000841, Capana08g000980, Capana12g000452
GO:0015926	MF	e	glucosidase activity	1/1374	14/35336	0.426125	5	1	1	Capana01g000522
GO:0015171	MF	e	amino acid transmembrane transporter activity	1/1374	14/35336	0.426125	5	1	1	Capana12g000826
GO:0019789	MF	e	SUMO transferase activity	1/1374	14/35336	0.426125	4	1	1	Capana12g000740
GO:0008131	MF	e	primary amine oxidase activity	1/1374	14/35336	0.426125	5	1	1	Capana03g003724
GO:0005516	MF	e	calmodulin binding	5/1374	97/35336	0.430457	3	5	1	Capana03g000714, Capana03g000715, Capana03g001005, Capana08g001589, Capana10g002137
GO:0008374	MF	e	O-acyltransferase activity	3/1374	49/35336	0.44017	5	3	1	Capana00g004188, Capana07g002359, Capana08g002342
GO:0016717	MF	e	oxidoreductase activity, acting on paired donors, with oxidation of a pair of donors resulting in the reduction of molecular oxygen to two molecules of water	1/1374	15/35336	0.448449	4	1	1	Capana12g000031
GO:0033293	MF	e	monocarboxylic acid binding	1/1374	15/35336	0.448449	5	1	1	Capana07g002334
GO:0004722	MF	e	protein serine/threonine phosphatase activity	6/1374	116/35336	0.463431	7	6	1	Capana00g003839, Capana02g003002, Capana05g001611, Capana05g002045, Capana06g000398, Capana08g001575
GO:0046943	MF	e	carboxylic acid transmembrane transporter activity	1/1374	16/35336	0.469904	4	1	1	Capana12g000826
GO:0005342	MF	e	organic acid transmembrane transporter activity	1/1374	16/35336	0.469904	3	1	1	Capana12g000826
GO:0016830	MF	e	carbon-carbon lyase activity	6/1374	119/35336	0.471397	3	6	1	Capana01g003963, Capana01g003965, Capana05g001871, Capana06g001835, Capana08g000129, Capana08g000841
GO:0033897	MF	e	ribonuclease T2 activity	1/1374	17/35336	0.490526	7	1	1	Capana07g000070
GO:0003916	MF	e	DNA topoisomerase activity	1/1374	17/35336	0.490526	4	1	1	Capana11g001139
GO:0002161	MF	e	aminoacyl-tRNA editing activity	1/1374	17/35336	0.490526	5	1	1	Capana12g002798
GO:0019787	MF	e	ubiquitin-like protein transferase activity	11/1374	241/35336	0.505752	3	11	1	Capana01g003627, Capana01g003629, Capana03g000796, Capana03g000986, Capana03g001954, Capana05g000897, Capana10g001200, Capana11g000362, Capana12g000740, Capana12g002106, Capana12g002922
GO:0016984	MF	e	ribulose-bisphosphate carboxylase activity	1/1374	18/35336	0.510346	5	1	1	Capana05g001871
GO:0140326	MF	e	ATPase-coupled intramembrane lipid transporter activity	1/1374	18/35336	0.510346	4	1	1	Capana11g002190
GO:0140303	MF	e	intramembrane lipid transporter activity	1/1374	18/35336	0.510346	3	1	1	Capana11g002190
GO:0016849	MF	e	phosphorus-oxygen lyase activity	1/1374	19/35336	0.529395	3	1	1	Capana07g000070
GO:0016836	MF	e	hydro-lyase activity	4/1374	76/35336	0.542171	4	4	1	Capana00g001861, Capana08g002492, Capana10g000588, Capana11g000062
GO:0005543	MF	e	phospholipid binding	4/1374	82/35336	0.562489	3	4	1	Capana04g000931, Capana08g001266, Capana08g001269, Capana12g002498
GO:0031072	MF	e	heat shock protein binding	1/1374	21/35336	0.565301	3	1	1	Capana11g000402
GO:0019104	MF	e	DNA N-glycosylase activity	1/1374	21/35336	0.565301	5	1	1	Capana10g000607
GO:0008271	MF	e	secondary active sulfate transmembrane transporter activity	1/1374	21/35336	0.565301	7	1	1	Capana03g003225
GO:0016780	MF	e	phosphotransferase activity, for other substituted phosphate groups	1/1374	21/35336	0.565301	4	1	1	Capana12g001477
GO:0004427	MF	e	inorganic diphosphatase activity	1/1374	22/35336	0.582214	6	1	1	Capana08g001604
GO:0004144	MF	e	diacylglycerol O-acyltransferase activity	1/1374	22/35336	0.582214	7	1	1	Capana08g002342
GO:0000049	MF	e	tRNA binding	1/1374	22/35336	0.582214	5	1	1	Capana12g002798
GO:0005484	MF	e	SNAP receptor activity	1/1374	22/35336	0.582214	3	1	1	Capana01g003618
GO:0004707	MF	e	MAP kinase activity	1/1374	23/35336	0.598469	7	1	1	Capana06g002562
GO:0003697	MF	e	single-stranded DNA binding	1/1374	23/35336	0.598469	5	1	1	Capana00g005103
GO:1901682	MF	e	sulfur compound transmembrane transporter activity	1/1374	23/35336	0.598469	3	1	1	Capana03g003225
GO:0016846	MF	e	carbon-sulfur lyase activity	1/1374	23/35336	0.598469	3	1	1	Capana02g002618
GO:0015116	MF	e	sulfate transmembrane transporter activity	1/1374	23/35336	0.598469	6	1	1	Capana03g003225
GO:0004842	MF	e	ubiquitin-protein transferase activity	10/1374	227/35336	0.605961	4	10	1	Capana01g003627, Capana01g003629, Capana03g000796, Capana03g000986, Capana03g001954, Capana05g000897, Capana10g001200, Capana11g000362, Capana12g002106, Capana12g002922
GO:0016799	MF	e	hydrolase activity, hydrolyzing N-glycosyl compounds	1/1374	24/35336	0.614092	4	1	1	Capana10g000607
GO:0046912	MF	e	acyltransferase, acyl groups converted into alkyl on transfer	1/1374	24/35336	0.614092	4	1	1	Capana01g004441
GO:0032559	MF	e	adenyl ribonucleotide binding	181/1374	4504/35336	0.620574	7	181	1	Capana00g000237, Capana00g000247, Capana00g000414, Capana00g000433, Capana00g000452, Capana00g000508, Capana00g000568, Capana00g000958, Capana00g001149, Capana00g001159, Capana00g001351, Capana00g001762, Capana00g001879, Capana00g002017, Capana00g002502, Capana00g002532, Capana00g002619, Capana00g002629, Capana00g002632, Capana00g002650, Capana00g002676, Capana00g002956, Capana00g003205, Capana00…
GO:0030554	MF	e	adenyl nucleotide binding	181/1374	4508/35336	0.620853	6	181	1	Capana00g000237, Capana00g000247, Capana00g000414, Capana00g000433, Capana00g000452, Capana00g000508, Capana00g000568, Capana00g000958, Capana00g001149, Capana00g001159, Capana00g001351, Capana00g001762, Capana00g001879, Capana00g002017, Capana00g002502, Capana00g002532, Capana00g002619, Capana00g002629, Capana00g002632, Capana00g002650, Capana00g002676, Capana00g002956, Capana00g003205, Capana00…
GO:0005544	MF	e	calcium-dependent phospholipid binding	2/1374	37/35336	0.654831	4	2	1	Capana08g001266, Capana08g001269
GO:0016709	MF	e	oxidoreductase activity, acting on paired donors, with incorporation or reduction of molecular oxygen, NAD(P)H as one donor, and incorporation of one atom of oxygen	2/1374	46/35336	0.699737	4	2	1	Capana00g003012, Capana11g000602
GO:0035639	MF	e	purine ribonucleoside triphosphate binding	170/1374	4260/35336	0.70375	4	170	1	Capana00g000237, Capana00g000247, Capana00g000414, Capana00g000452, Capana00g000568, Capana00g000958, Capana00g001149, Capana00g001159, Capana00g001351, Capana00g001762, Capana00g001879, Capana00g002017, Capana00g002502, Capana00g002532, Capana00g002619, Capana00g002629, Capana00g002632, Capana00g002650, Capana00g002676, Capana00g002956, Capana00g004816, Capana01g000880, Capana01g001372, Capana01…
GO:0010181	MF	e	FMN binding	2/1374	49/35336	0.716054	6	2	1	Capana07g000375, Capana08g002519
GO:0016746	MF	e	acyltransferase activity	20/1374	483/35336	0.722155	3	20	1	Capana00g002091, Capana00g004188, Capana01g004210, Capana01g004373, Capana01g004441, Capana02g002834, Capana03g003769, Capana03g003770, Capana05g002014, Capana06g000893, Capana07g001760, Capana07g002359, Capana08g000691, Capana08g000827, Capana08g000842, Capana08g002342, Capana09g001566, Capana11g000188, Capana11g000722, Capana11g000741
GO:0016638	MF	e	oxidoreductase activity, acting on the CH-NH2 group of donors	3/1374	66/35336	0.743617	3	3	1	Capana00g003520, Capana03g003724, Capana12g000838
GO:0035251	MF	e	UDP-glucosyltransferase activity	3/1374	72/35336	0.759217	6	3	1	Capana03g001730, Capana08g002330, Capana12g000375
GO:0004866	MF	e	endopeptidase inhibitor activity	3/1374	76/35336	0.770929	5	3	1	Capana03g001469, Capana03g001471, Capana03g001484
GO:0016627	MF	e	oxidoreductase activity, acting on the CH-CH group of donors	3/1374	76/35336	0.770929	3	3	1	Capana07g000375, Capana09g001606, Capana10g000324
GO:0061135	MF	e	endopeptidase regulator activity	3/1374	76/35336	0.770929	4	3	1	Capana03g001469, Capana03g001471, Capana03g001484
GO:0030414	MF	e	peptidase inhibitor activity	3/1374	76/35336	0.770929	4	3	1	Capana03g001469, Capana03g001471, Capana03g001484
GO:0030247	MF	e	polysaccharide binding	4/1374	94/35336	0.786416	3	4	1	Capana00g003858, Capana02g002803, Capana02g002811, Capana12g002195
GO:0016772	MF	e	transferase activity, transferring phosphorus-containing groups	118/1374	2980/35336	0.842941	3	118	1	Capana00g000410, Capana00g000452, Capana00g000568, Capana00g000958, Capana00g001149, Capana00g001159, Capana00g001762, Capana00g001879, Capana00g002502, Capana00g002532, Capana00g002619, Capana00g002629, Capana00g002632, Capana00g002650, Capana00g002676, Capana00g004426, Capana00g004542, Capana00g004816, Capana01g000343, Capana01g000880, Capana01g001779, Capana01g001931, Capana01g002633, Capana01…
GO:0043168	MF	e	anion binding	210/1374	5343/35336	0.847781	3	210	1	Capana00g000237, Capana00g000247, Capana00g000414, Capana00g000433, Capana00g000452, Capana00g000508, Capana00g000568, Capana00g000958, Capana00g001149, Capana00g001159, Capana00g001351, Capana00g001762, Capana00g001879, Capana00g002017, Capana00g002502, Capana00g002532, Capana00g002619, Capana00g002629, Capana00g002632, Capana00g002650, Capana00g002676, Capana00g002956, Capana00g003012, Capana00…
GO:0004519	MF	e	endonuclease activity	11/1374	273/35336	0.874482	5	11	1	Capana00g000602, Capana00g000775, Capana00g001516, Capana00g001518, Capana00g004426, Capana01g002004, Capana02g002009, Capana07g000070, Capana08g001973, Capana10g000734, Capana12g002510
GO:0097367	MF	e	carbohydrate derivative binding	197/1374	5028/35336	0.905939	2	197	1	Capana00g000237, Capana00g000247, Capana00g000414, Capana00g000433, Capana00g000452, Capana00g000508, Capana00g000568, Capana00g000958, Capana00g001149, Capana00g001159, Capana00g001351, Capana00g001762, Capana00g001879, Capana00g002017, Capana00g002502, Capana00g002532, Capana00g002619, Capana00g002629, Capana00g002632, Capana00g002650, Capana00g002676, Capana00g002956, Capana00g003098, Capana00…
GO:0061134	MF	e	peptidase regulator activity	3/1374	77/35336	1	3	3	1	Capana03g001469, Capana03g001471, Capana03g001484
GO:0017056	MF	e	structural constituent of nuclear pore	1/1374	25/35336	1	2	1	1	Capana10g000547
GO:0090304	BP	p	nucleic acid metabolic process	15/1374	1352/35336	6.52042e-10	5	15	1.21595e-07	Capana00g000410, Capana00g000860, Capana01g000343, Capana01g001779, Capana01g003064, Capana02g002009, Capana04g001395, Capana04g002282, Capana09g001407, Capana10g000607, Capana10g000734, Capana11g000300, Capana11g001139, Capana12g002510, Capana12g002798
GO:0043170	BP	p	macromolecule metabolic process	63/1374	2975/35336	2.42071e-08	3	63	3.10981e-06	Capana00g000410, Capana00g000438, Capana00g000860, Capana00g001154, Capana00g001211, Capana00g002019, Capana00g002088, Capana00g003098, Capana00g003222, Capana01g000167, Capana01g000343, Capana01g000647, Capana01g001779, Capana01g001780, Capana01g001865, Capana01g002238, Capana01g002618, Capana01g003064, Capana01g003209, Capana01g003216, Capana02g002009, Capana02g002477, Capana02g002478, Capana02…
GO:0016070	BP	p	RNA metabolic process	11/1374	946/35336	5.82863e-07	6	11	5.80954e-05	Capana00g000410, Capana00g000860, Capana01g000343, Capana01g001779, Capana01g003064, Capana04g001395, Capana04g002282, Capana09g001407, Capana10g000734, Capana12g002510, Capana12g002798
GO:0071840	BP	p	cellular component organization or biogenesis	17/1374	1106/35336	5.68151e-06	2	17	0.000377527	Capana01g000247, Capana01g002618, Capana02g001942, Capana02g002211, Capana03g001730, Capana03g004113, Capana03g004202, Capana04g002818, Capana06g002051, Capana09g002242, Capana10g000484, Capana10g000485, Capana10g000707, Capana11g000143, Capana11g001139, Capana11g001329, Capana12g000234
GO:0016043	BP	p	cellular component organization	17/1374	1062/35336	1.7085e-05	3	17	0.000977906	Capana01g000247, Capana01g002618, Capana02g001942, Capana02g002211, Capana03g001730, Capana03g004113, Capana03g004202, Capana04g002818, Capana06g002051, Capana09g002242, Capana10g000484, Capana10g000485, Capana10g000707, Capana11g000143, Capana11g001139, Capana11g001329, Capana12g000234
GO:0015031	BP	p	protein transport	4/1374	506/35336	3.65817e-05	5	4	0.00203345	Capana00g001758, Capana01g001234, Capana01g003618, Capana07g002482
GO:0006996	BP	p	organelle organization	2/1374	386/35336	5.23603e-05	4	2	0.00282893	Capana02g001942, Capana11g001139
GO:0008104	BP	p	protein localization	5/1374	528/35336	5.94924e-05	3	5	0.00315528	Capana00g001758, Capana01g001234, Capana01g003618, Capana04g001215, Capana07g002482
GO:0033036	BP	p	macromolecule localization	5/1374	533/35336	6.05813e-05	2	5	0.00318382	Capana00g001758, Capana01g001234, Capana01g003618, Capana04g001215, Capana07g002482
GO:0045184	BP	p	establishment of protein localization	5/1374	519/35336	8.25297e-05	4	5	0.00429824	Capana00g001758, Capana01g001234, Capana01g003618, Capana04g001215, Capana07g002482
GO:0044260	BP	p	cellular macromolecule metabolic process	52/1374	2165/35336	0.000114607	4	52	0.00561476	Capana00g000410, Capana00g000438, Capana00g001154, Capana00g001211, Capana00g002019, Capana00g002088, Capana00g003098, Capana00g003222, Capana01g000167, Capana01g000343, Capana01g000647, Capana01g001779, Capana01g001780, Capana01g001865, Capana01g002238, Capana01g003209, Capana01g003216, Capana02g002009, Capana02g002477, Capana02g002478, Capana02g002482, Capana02g003366, Capana03g001476, Capana03…
GO:0007017	BP	p	microtubule-based process	0/1374	244/35336	0.000151358	2	0	0.00717215
GO:0071705	BP	p	nitrogen compound transport	7/1374	581/35336	0.000196968	4	7	0.00910935	Capana00g001758, Capana01g001234, Capana01g003618, Capana03g001242, Capana07g002482, Capana11g001561, Capana12g000826
GO:0016192	BP	p	vesicle-mediated transport	2/1374	343/35336	0.000216528	4	2	0.00962882	Capana01g003618, Capana01g003848
GO:0034641	BP	p	cellular nitrogen compound metabolic process	59/1374	2318/35336	0.000360078	3	59	0.0151942	Capana00g000237, Capana00g000247, Capana00g000410, Capana00g000414, Capana00g000438, Capana00g000771, Capana00g000860, Capana00g001351, Capana00g001963, Capana00g002017, Capana00g002088, Capana00g002956, Capana01g000167, Capana01g000343, Capana01g001779, Capana01g001780, Capana01g001874, Capana01g001875, Capana01g001876, Capana01g002238, Capana01g002732, Capana01g002733, Capana01g003064, Capana01…
GO:0006259	BP	p	DNA metabolic process	4/1374	420/35336	0.00050317	6	4	0.02063	Capana02g002009, Capana10g000607, Capana11g000300, Capana11g001139
GO:0009059	BP	p	macromolecule biosynthetic process	20/1374	1011/35336	0.000680947	4	20	0.0273878	Capana00g000410, Capana00g000438, Capana00g002088, Capana01g000167, Capana01g000343, Capana01g001779, Capana01g001780, Capana01g002238, Capana01g003209, Capana01g003216, Capana02g003366, Capana03g001730, Capana04g000224, Capana05g002511, Capana05g002512, Capana08g001141, Capana11g000046, Capana11g000773, Capana12g000958, Capana12g002517
GO:0051603	BP	p	proteolysis involved in cellular protein catabolic process	0/1374	201/35336	0.000682208	6	0	0.0273878
GO:1901360	BP	p	organic cyclic compound metabolic process	49/1374	1958/35336	0.000729822	3	49	0.028898	Capana00g000237, Capana00g000247, Capana00g000410, Capana00g000414, Capana00g000771, Capana00g000860, Capana00g001351, Capana00g001963, Capana00g002017, Capana00g002956, Capana01g000343, Capana01g001779, Capana01g001874, Capana01g001875, Capana01g001876, Capana01g002732, Capana01g002733, Capana01g003064, Capana01g003218, Capana01g004230, Capana01g004441, Capana02g000059, Capana02g000864, Capana02…
GO:0051716	BP	p	cellular response to stimulus	3/1374	361/35336	0.000831675	2	3	0.0325613	Capana03g003881, Capana07g002091, Capana10g000607
GO:0051641	BP	p	cellular localization	6/1374	487/35336	0.000836947	2	6	0.0325613	Capana00g001758, Capana01g001234, Capana01g003618, Capana01g003848, Capana04g001215, Capana07g002482
GO:0006807	BP	p	nitrogen compound metabolic process	100/1374	3477/35336	0.000865604	2	100	0.0333604	Capana00g000237, Capana00g000247, Capana00g000410, Capana00g000414, Capana00g000438, Capana00g000771, Capana00g000860, Capana00g001154, Capana00g001211, Capana00g001351, Capana00g001963, Capana00g002017, Capana00g002019, Capana00g002088, Capana00g002895, Capana00g002956, Capana00g003098, Capana00g003222, Capana00g003520, Capana00g003668, Capana00g003808, Capana01g000167, Capana01g000343, Capana01…
GO:0051649	BP	p	establishment of localization in cell	5/1374	441/35336	0.00108589	3	5	0.0410298	Capana00g001758, Capana01g001234, Capana01g003618, Capana01g003848, Capana07g002482
GO:0006974	BP	p	cellular response to DNA damage stimulus	1/1374	242/35336	0.00126118	4	1	0.0470379	Capana10g000607
GO:0046483	BP	p	heterocycle metabolic process	47/1374	1855/35336	0.00130251	3	47	0.0479608	Capana00g000237, Capana00g000247, Capana00g000410, Capana00g000414, Capana00g000771, Capana00g000860, Capana00g001351, Capana00g001963, Capana00g002017, Capana00g002956, Capana00g003808, Capana01g000343, Capana01g001108, Capana01g001779, Capana01g001874, Capana01g001875, Capana01g001876, Capana01g002732, Capana01g002733, Capana01g003064, Capana01g003218, Capana02g000059, Capana02g000864, Capana02…
GO:0046907	BP	p	intracellular transport	5/1374	430/35336	0.00147449	4	5	0.0530193	Capana00g001758, Capana01g001234, Capana01g003618, Capana01g003848, Capana07g002482
GO:0006511	BP	p	ubiquitin-dependent protein catabolic process	0/1374	180/35336	0.00147658	8	0	0.0530193
GO:0019941	BP	p	modification-dependent protein catabolic process	0/1374	184/35336	0.00155683	7	0	0.0545458
GO:0043632	BP	p	modification-dependent macromolecule catabolic process	0/1374	185/35336	0.00158634	6	0	0.0552447
GO:0006281	BP	p	DNA repair	1/1374	233/35336	0.00182682	7	1	0.0628622	Capana10g000607
GO:0006139	BP	p	nucleobase-containing compound metabolic process	43/1374	1692/35336	0.00239983	4	43	0.0797321	Capana00g000237, Capana00g000247, Capana00g000410, Capana00g000414, Capana00g000771, Capana00g000860, Capana00g001351, Capana00g001963, Capana00g002017, Capana00g002956, Capana01g000343, Capana01g001779, Capana01g001874, Capana01g001875, Capana01g001876, Capana01g002732, Capana01g002733, Capana01g003064, Capana01g003218, Capana02g000059, Capana02g000864, Capana02g002009, Capana02g003629, Capana03…
GO:0006508	BP	p	proteolysis	2/1374	272/35336	0.00249895	5	2	0.0816184	Capana06g000617, Capana06g000618
GO:0006396	BP	p	RNA processing	6/1374	447/35336	0.00280553	7	6	0.0891141	Capana00g000860, Capana01g003064, Capana04g001395, Capana04g002282, Capana10g000734, Capana12g002510
GO:0032774	BP	p	RNA biosynthetic process	3/1374	313/35336	0.00301449	7	3	0.0947107	Capana00g000410, Capana01g000343, Capana01g001779
GO:0006725	BP	p	cellular aromatic compound metabolic process	51/1374	1915/35336	0.00346117	3	51	0.105665	Capana00g000237, Capana00g000247, Capana00g000410, Capana00g000414, Capana00g000771, Capana00g000860, Capana00g001351, Capana00g001963, Capana00g002017, Capana00g002956, Capana00g003808, Capana01g000343, Capana01g001108, Capana01g001779, Capana01g001874, Capana01g001875, Capana01g001876, Capana01g002732, Capana01g002733, Capana01g003064, Capana01g003218, Capana02g000059, Capana02g000864, Capana02…
GO:0034645	BP	p	cellular macromolecule biosynthetic process	20/1374	925/35336	0.0042837	5	20	0.12685	Capana00g000410, Capana00g000438, Capana00g002088, Capana01g000167, Capana01g000343, Capana01g001779, Capana01g001780, Capana01g002238, Capana01g003209, Capana01g003216, Capana02g003366, Capana03g001730, Capana04g000224, Capana05g002511, Capana05g002512, Capana08g001141, Capana11g000046, Capana11g000773, Capana12g000958, Capana12g002517
GO:0006886	BP	p	intracellular protein transport	4/1374	348/35336	0.00472679	6	4	0.134609	Capana00g001758, Capana01g001234, Capana01g003618, Capana07g002482
GO:0033554	BP	p	cellular response to stress	3/1374	296/35336	0.00586719	3	3	0.163068	Capana03g003881, Capana07g002091, Capana10g000607
GO:0071702	BP	p	organic substance transport	15/1374	732/35336	0.00662535	4	15	0.181522	Capana00g000198, Capana00g001758, Capana01g001234, Capana01g001351, Capana01g003618, Capana03g002056, Capana04g002805, Capana06g000084, Capana06g001408, Capana07g002482, Capana08g000629, Capana09g002272, Capana10g001258, Capana11g001561, Capana12g000826
GO:0006928	BP	p	movement of cell or subcellular component	0/1374	142/35336	0.00724948	2	0	0.194024
GO:0007018	BP	p	microtubule-based movement	0/1374	142/35336	0.00724948	3	0	0.194024
GO:0022607	BP	p	cellular component assembly	4/1374	320/35336	0.00852859	4	4	0.215476	Capana01g000247, Capana04g002818, Capana10g000484, Capana10g000485
GO:0016071	BP	p	mRNA metabolic process	2/1374	230/35336	0.00977327	7	2	0.237392	Capana00g000860, Capana04g002282
GO:0048856	BP	p	anatomical structure development	2/1374	230/35336	0.00977327	2	2	0.237392	Capana10g000734, Capana10g002389
GO:0071704	BP	p	organic substance metabolic process	174/1374	5324/35336	0.0110716	2	174	0.263395	Capana00g000196, Capana00g000237, Capana00g000247, Capana00g000410, Capana00g000414, Capana00g000438, Capana00g000771, Capana00g000860, Capana00g000874, Capana00g001154, Capana00g001211, Capana00g001351, Capana00g001496, Capana00g001497, Capana00g001498, Capana00g001963, Capana00g002017, Capana00g002019, Capana00g002088, Capana00g002895, Capana00g002956, Capana00g003098, Capana00g003222, Capana00…
GO:0034622	BP	p	cellular protein-containing complex assembly	2/1374	229/35336	0.0144371	6	2	0.326019	Capana10g000484, Capana10g000485
GO:0043933	BP	p	protein-containing complex subunit organization	3/1374	263/35336	0.0151861	4	3	0.340276	Capana01g000247, Capana10g000484, Capana10g000485
GO:0019538	BP	p	protein metabolic process	34/1374	1291/35336	0.0153588	4	34	0.341899	Capana00g000438, Capana00g001154, Capana00g001211, Capana00g002019, Capana00g002088, Capana01g000167, Capana01g000647, Capana01g001780, Capana01g001865, Capana01g002238, Capana01g003209, Capana01g003216, Capana02g003366, Capana03g000593, Capana03g001476, Capana04g000224, Capana04g000600, Capana05g002511, Capana05g002512, Capana05g002549, Capana06g000617, Capana06g000618, Capana06g000921, Capana07…
GO:0006122	BP	p	mitochondrial electron transport, ubiquinol to cytochrome c	0/1374	117/35336	0.0155543	8	0	0.341899
GO:0019646	BP	p	aerobic electron transport chain	0/1374	121/35336	0.0158196	7	0	0.342518
GO:0032501	BP	p	multicellular organismal process	2/1374	212/35336	0.0191928	1	2	0.407918	Capana10g000734, Capana10g002389
GO:0034660	BP	p	ncRNA metabolic process	3/1374	248/35336	0.0206192	7	3	0.431883	Capana04g001395, Capana09g001407, Capana12g002798
GO:0044238	BP	p	primary metabolic process	158/1374	4802/35336	0.0220022	2	158	0.454266	Capana00g000196, Capana00g000237, Capana00g000247, Capana00g000410, Capana00g000414, Capana00g000438, Capana00g000771, Capana00g000860, Capana00g000874, Capana00g001154, Capana00g001211, Capana00g001351, Capana00g001496, Capana00g001497, Capana00g001498, Capana00g001963, Capana00g002017, Capana00g002019, Capana00g002088, Capana00g002895, Capana00g002956, Capana00g003098, Capana00g003222, Capana00…
GO:0034470	BP	p	ncRNA processing	1/1374	159/35336	0.0228579	8	1	0.466931	Capana04g001395
GO:0009451	BP	p	RNA modification	0/1374	112/35336	0.0237508	7	0	0.480083
GO:0009987	BP	p	cellular process	259/1374	7513/35336	0.0264054	1	259	0.528199	Capana00g000202, Capana00g000237, Capana00g000247, Capana00g000410, Capana00g000414, Capana00g000438, Capana00g000447, Capana00g000477, Capana00g000516, Capana00g000577, Capana00g000668, Capana00g000709, Capana00g000771, Capana00g000860, Capana00g001154, Capana00g001211, Capana00g001233, Capana00g001334, Capana00g001351, Capana00g001352, Capana00g001450, Capana00g001496, Capana00g001497, Capana00…
GO:0065003	BP	p	protein-containing complex assembly	3/1374	246/35336	0.0290751	5	3	0.567849	Capana01g000247, Capana10g000484, Capana10g000485
GO:0006351	BP	p	transcription, DNA-templated	3/1374	247/35336	0.0293104	9	3	0.568602	Capana00g000410, Capana01g000343, Capana01g001779
GO:0097659	BP	p	nucleic acid-templated transcription	3/1374	247/35336	0.0293104	8	3	0.568602	Capana00g000410, Capana01g000343, Capana01g001779
GO:0043412	BP	p	macromolecule modification	17/1374	722/35336	0.0316327	4	17	0.605525	Capana00g001154, Capana00g001211, Capana00g002019, Capana01g000647, Capana01g001865, Capana03g001476, Capana04g000600, Capana05g002549, Capana06g000617, Capana06g000618, Capana06g000921, Capana07g000048, Capana07g000501, Capana07g000502, Capana08g000734, Capana09g002308, Capana12g002306
GO:0051301	BP	p	cell division	0/1374	97/35336	0.0345188	2	0	0.62268
GO:0006002	BP	p	fructose 6-phosphate metabolic process	0/1374	99/35336	0.034645	5	0	0.62268
GO:0019222	BP	p	regulation of metabolic process	35/1374	1248/35336	0.0438358	3	35	0.684567	Capana00g001711, Capana00g003180, Capana01g001421, Capana01g003129, Capana01g003402, Capana02g002325, Capana02g002657, Capana02g003557, Capana03g001463, Capana04g000600, Capana04g001537, Capana05g000149, Capana05g000569, Capana06g000216, Capana06g001739, Capana06g002051, Capana06g002441, Capana06g003073, Capana07g000998, Capana07g001015, Capana07g002219, Capana07g002471, Capana07g002485, Capana08…
GO:0022402	BP	p	cell cycle process	1/1374	145/35336	0.0481042	2	1	0.716727	Capana02g001942
GO:0009892	BP	p	negative regulation of metabolic process	4/1374	254/35336	0.0506179	4	4	0.752242	Capana06g002051, Capana09g002337, Capana10g000734, Capana12g002510
GO:0006310	BP	p	DNA recombination	0/1374	88/35336	0.0515834	7	0	0.753259
GO:0006338	BP	p	chromatin remodeling	0/1374	89/35336	0.0517287	5	0	0.753259
GO:0006260	BP	p	DNA replication	0/1374	92/35336	0.0527838	6	0	0.76477
GO:0008380	BP	p	RNA splicing	0/1374	96/35336	0.0556124	8	0	0.782227
GO:0034637	BP	p	cellular carbohydrate biosynthetic process	1/1374	127/35336	0.0662984	5	1	0.91255	Capana03g001730
GO:0032502	BP	p	developmental process	7/1374	349/35336	0.0695986	1	7	0.953434	Capana01g004230, Capana02g003495, Capana05g002045, Capana10g000734, Capana10g000785, Capana10g002389, Capana11g001813
GO:0006397	BP	p	mRNA processing	2/1374	167/35336	0.070591	8	2	0.960204	Capana00g000860, Capana04g002282
GO:0016051	BP	p	carbohydrate biosynthetic process	2/1374	167/35336	0.070591	4	2	0.960204	Capana03g001730, Capana05g001871
GO:0008033	BP	p	tRNA processing	0/1374	78/35336	0.0771934	9	0	0.976488
GO:0000377	BP	p	RNA splicing, via transesterification reactions with bulged adenosine as nucleophile	0/1374	81/35336	0.0782908	10	0	0.986054
GO:0000375	BP	p	RNA splicing, via transesterification reactions	0/1374	81/35336	0.0782908	9	0	0.986054
GO:0010605	BP	p	negative regulation of macromolecule metabolic process	4/1374	242/35336	0.0913992	5	4	1	Capana06g002051, Capana09g002337, Capana10g000734, Capana12g002510
GO:0060255	BP	p	regulation of macromolecule metabolic process	35/1374	1195/35336	0.0932647	4	35	1	Capana00g001711, Capana00g003180, Capana01g001421, Capana01g003129, Capana01g003402, Capana02g002325, Capana02g002657, Capana02g003557, Capana03g001463, Capana04g000600, Capana04g001537, Capana05g000149, Capana05g000569, Capana06g000216, Capana06g001739, Capana06g002051, Capana06g002441, Capana06g003073, Capana07g000998, Capana07g001015, Capana07g002219, Capana07g002471, Capana07g002485, Capana08…
GO:0019439	BP	p	aromatic compound catabolic process	1/1374	121/35336	0.0950426	4	1	1	Capana02g002009
GO:1901361	BP	p	organic cyclic compound catabolic process	1/1374	123/35336	0.0961427	4	1	1	Capana02g002009
GO:0031324	BP	p	negative regulation of cellular metabolic process	1/1374	125/35336	0.0976697	5	1	1	Capana09g002337
GO:0006457	BP	p	protein folding	2/1374	162/35336	0.0986856	2	2	1	Capana06g002498, Capana11g000402
GO:0006399	BP	p	tRNA metabolic process	2/1374	163/35336	0.0992494	8	2	1	Capana09g001407, Capana12g002798
GO:0031323	BP	p	regulation of cellular metabolic process	32/1374	1086/35336	0.110491	4	32	1	Capana00g001711, Capana00g003180, Capana01g001421, Capana01g003129, Capana01g003402, Capana02g002325, Capana02g002657, Capana02g003557, Capana03g001463, Capana04g000600, Capana04g001537, Capana05g000149, Capana05g000569, Capana06g000216, Capana06g001739, Capana06g002441, Capana06g003073, Capana07g000998, Capana07g001015, Capana07g002219, Capana07g002471, Capana07g002485, Capana08g000623, Capana08…
GO:0048519	BP	p	negative regulation of biological process	7/1374	328/35336	0.112966	3	7	1	Capana04g001537, Capana06g000284, Capana06g002051, Capana09g002337, Capana10g000734, Capana12g001765, Capana12g002510
GO:0030163	BP	p	protein catabolic process	0/1374	67/35336	0.115729	5	0	1
GO:0006913	BP	p	nucleocytoplasmic transport	0/1374	69/35336	0.116188	6	0	1
GO:0051169	BP	p	nuclear transport	0/1374	69/35336	0.116188	5	0	1
GO:0065004	BP	p	protein-DNA complex assembly	0/1374	72/35336	0.118437	7	0	1
GO:0000398	BP	p	mRNA splicing, via spliceosome	0/1374	73/35336	0.119589	11	0	1
GO:0007010	BP	p	cytoskeleton organization	0/1374	73/35336	0.119589	5	0	1
GO:0046474	BP	p	glycerophospholipid biosynthetic process	0/1374	75/35336	0.122474	7	0	1
GO:0071824	BP	p	protein-DNA complex subunit organization	0/1374	76/35336	0.1242	5	0	1
GO:0010468	BP	p	regulation of gene expression	33/1374	1105/35336	0.132296	5	33	1	Capana00g003180, Capana01g001421, Capana01g003129, Capana01g003402, Capana02g002325, Capana02g002657, Capana02g003557, Capana03g001463, Capana04g001537, Capana05g000149, Capana05g000569, Capana06g000216, Capana06g001739, Capana06g002051, Capana06g002441, Capana06g003073, Capana07g000998, Capana07g001015, Capana07g002219, Capana07g002471, Capana07g002485, Capana08g000623, Capana08g002542, Capana09…
GO:0000272	BP	p	polysaccharide catabolic process	2/1374	146/35336	0.132968	5	2	1	Capana01g002618, Capana11g001379
GO:0010558	BP	p	negative regulation of macromolecule biosynthetic process	1/1374	107/35336	0.133441	6	1	1	Capana09g002337
GO:2000113	BP	p	negative regulation of cellular macromolecule biosynthetic process	1/1374	107/35336	0.133441	7	1	1	Capana09g002337
GO:0022904	BP	p	respiratory electron transport chain	2/1374	150/35336	0.134263	5	2	1	Capana01g003214, Capana11g000773
GO:0006325	BP	p	chromatin organization	1/1374	111/35336	0.134945	4	1	1	Capana06g002051
GO:0051172	BP	p	negative regulation of nitrogen compound metabolic process	1/1374	113/35336	0.136537	5	1	1	Capana09g002337
GO:0031327	BP	p	negative regulation of cellular biosynthetic process	1/1374	113/35336	0.136537	6	1	1	Capana09g002337
GO:0009890	BP	p	negative regulation of biosynthetic process	1/1374	114/35336	0.137537	5	1	1	Capana09g002337
GO:0000271	BP	p	polysaccharide biosynthetic process	1/1374	116/35336	0.139936	5	1	1	Capana03g001730
GO:1901575	BP	p	organic substance catabolic process	20/1374	717/35336	0.142278	3	20	1	Capana00g002895, Capana00g003098, Capana00g003222, Capana01g002618, Capana01g004230, Capana02g002009, Capana02g002477, Capana02g002478, Capana02g002482, Capana02g003128, Capana07g001653, Capana08g000853, Capana08g002306, Capana09g000201, Capana09g000648, Capana09g001517, Capana09g002242, Capana10g000324, Capana11g000143, Capana11g001379
GO:0044267	BP	p	cellular protein metabolic process	33/1374	1094/35336	0.151885	5	33	1	Capana00g000438, Capana00g001154, Capana00g001211, Capana00g002019, Capana00g002088, Capana01g000167, Capana01g000647, Capana01g001780, Capana01g001865, Capana01g002238, Capana01g003209, Capana01g003216, Capana02g003366, Capana03g001476, Capana04g000224, Capana04g000600, Capana05g002511, Capana05g002512, Capana05g002549, Capana06g000617, Capana06g000618, Capana06g000921, Capana07g000048, Capana07…
GO:0042592	BP	p	homeostatic process	4/1374	216/35336	0.154513	3	4	1	Capana00g003875, Capana05g001819, Capana06g000256, Capana07g002129
GO:0048523	BP	p	negative regulation of cellular process	3/1374	175/35336	0.168273	4	3	1	Capana04g001537, Capana06g000284, Capana09g002337
GO:0097435	BP	p	supramolecular fiber organization	0/1374	57/35336	0.174323	4	0	1
GO:0033013	BP	p	tetrapyrrole metabolic process	0/1374	57/35336	0.174323	4	0	1
GO:0070887	BP	p	cellular response to chemical stimulus	0/1374	60/35336	0.175903	3	0	1
GO:0006334	BP	p	nucleosome assembly	0/1374	60/35336	0.175903	8	0	1
GO:0006643	BP	p	membrane lipid metabolic process	0/1374	61/35336	0.177003	5	0	1
GO:0000226	BP	p	microtubule cytoskeleton organization	0/1374	61/35336	0.177003	6	0	1
GO:0031326	BP	p	regulation of cellular biosynthetic process	30/1374	986/35336	0.180976	5	30	1	Capana00g003180, Capana01g001421, Capana01g003129, Capana01g003402, Capana02g002325, Capana02g002657, Capana02g003557, Capana03g001463, Capana04g001537, Capana05g000149, Capana05g000569, Capana06g000216, Capana06g001739, Capana06g002441, Capana06g003073, Capana07g000998, Capana07g001015, Capana07g002219, Capana07g002471, Capana07g002485, Capana08g000623, Capana08g002542, Capana09g000184, Capana09…
GO:0009889	BP	p	regulation of biosynthetic process	30/1374	987/35336	0.181041	4	30	1	Capana00g003180, Capana01g001421, Capana01g003129, Capana01g003402, Capana02g002325, Capana02g002657, Capana02g003557, Capana03g001463, Capana04g001537, Capana05g000149, Capana05g000569, Capana06g000216, Capana06g001739, Capana06g002441, Capana06g003073, Capana07g000998, Capana07g001015, Capana07g002219, Capana07g002471, Capana07g002485, Capana08g000623, Capana08g002542, Capana09g000184, Capana09…
GO:0034728	BP	p	nucleosome organization	0/1374	64/35336	0.181923	6	0	1
GO:0099402	BP	p	plant organ development	0/1374	64/35336	0.181923	3	0	1
GO:0070647	BP	p	protein modification by small protein conjugation or removal	2/1374	141/35336	0.184311	7	2	1	Capana06g000617, Capana06g000618
GO:0009791	BP	p	post-embryonic development	0/1374	66/35336	0.186481	2	0	1
GO:0033692	BP	p	cellular polysaccharide biosynthetic process	1/1374	96/35336	0.188534	6	1	1	Capana03g001730
GO:0045017	BP	p	glycerolipid biosynthetic process	1/1374	98/35336	0.189022	6	1	1	Capana08g002342
GO:0051253	BP	p	negative regulation of RNA metabolic process	1/1374	99/35336	0.189538	7	1	1	Capana09g002337
GO:1903507	BP	p	negative regulation of nucleic acid-templated transcription	1/1374	99/35336	0.189538	9	1	1	Capana09g002337
GO:1902679	BP	p	negative regulation of RNA biosynthetic process	1/1374	99/35336	0.189538	8	1	1	Capana09g002337
GO:0045892	BP	p	negative regulation of transcription, DNA-templated	1/1374	99/35336	0.189538	10	1	1	Capana09g002337
GO:0008654	BP	p	phospholipid biosynthetic process	1/1374	101/35336	0.1911	6	1	1	Capana12g001477
GO:0080090	BP	p	regulation of primary metabolic process	32/1374	1038/35336	0.191959	4	32	1	Capana00g001711, Capana00g003180, Capana01g001421, Capana01g003129, Capana01g003402, Capana02g002325, Capana02g002657, Capana02g003557, Capana03g001463, Capana04g000600, Capana04g001537, Capana05g000149, Capana05g000569, Capana06g000216, Capana06g001739, Capana06g002441, Capana06g003073, Capana07g000998, Capana07g001015, Capana07g002219, Capana07g002471, Capana07g002485, Capana08g000623, Capana08…
GO:0045934	BP	p	negative regulation of nucleobase-containing compound metabolic process	1/1374	103/35336	0.193349	6	1	1	Capana09g002337
GO:0036211	BP	p	protein modification process	17/1374	608/35336	0.202472	5	17	1	Capana00g001154, Capana00g001211, Capana00g002019, Capana01g000647, Capana01g001865, Capana03g001476, Capana04g000600, Capana05g002549, Capana06g000617, Capana06g000618, Capana06g000921, Capana07g000048, Capana07g000501, Capana07g000502, Capana08g000734, Capana09g002308, Capana12g002306
GO:0006464	BP	p	cellular protein modification process	17/1374	608/35336	0.202472	6	17	1	Capana00g001154, Capana00g001211, Capana00g002019, Capana01g000647, Capana01g001865, Capana03g001476, Capana04g000600, Capana05g002549, Capana06g000617, Capana06g000618, Capana06g000921, Capana07g000048, Capana07g000501, Capana07g000502, Capana08g000734, Capana09g002308, Capana12g002306
GO:0051171	BP	p	regulation of nitrogen compound metabolic process	32/1374	1025/35336	0.218586	4	32	1	Capana00g001711, Capana00g003180, Capana01g001421, Capana01g003129, Capana01g003402, Capana02g002325, Capana02g002657, Capana02g003557, Capana03g001463, Capana04g000600, Capana04g001537, Capana05g000149, Capana05g000569, Capana06g000216, Capana06g001739, Capana06g002441, Capana06g003073, Capana07g000998, Capana07g001015, Capana07g002219, Capana07g002471, Capana07g002485, Capana08g000623, Capana08…
GO:0005976	BP	p	polysaccharide metabolic process	7/1374	294/35336	0.223804	4	7	1	Capana01g002618, Capana03g001730, Capana03g004113, Capana09g002242, Capana11g000143, Capana11g001329, Capana11g001379
GO:0010556	BP	p	regulation of macromolecule biosynthetic process	30/1374	968/35336	0.236948	5	30	1	Capana00g003180, Capana01g001421, Capana01g003129, Capana01g003402, Capana02g002325, Capana02g002657, Capana02g003557, Capana03g001463, Capana04g001537, Capana05g000149, Capana05g000569, Capana06g000216, Capana06g001739, Capana06g002441, Capana06g003073, Capana07g000998, Capana07g001015, Capana07g002219, Capana07g002471, Capana07g002485, Capana08g000623, Capana08g002542, Capana09g000184, Capana09…
GO:2000112	BP	p	regulation of cellular macromolecule biosynthetic process	30/1374	968/35336	0.236948	6	30	1	Capana00g003180, Capana01g001421, Capana01g003129, Capana01g003402, Capana02g002325, Capana02g002657, Capana02g003557, Capana03g001463, Capana04g001537, Capana05g000149, Capana05g000569, Capana06g000216, Capana06g001739, Capana06g002441, Capana06g003073, Capana07g000998, Capana07g001015, Capana07g002219, Capana07g002471, Capana07g002485, Capana08g000623, Capana08g002542, Capana09g000184, Capana09…
GO:0051276	BP	p	chromosome organization	2/1374	127/35336	0.246883	5	2	1	Capana02g001942, Capana11g001139
GO:0043413	BP	p	macromolecule glycosylation	2/1374	127/35336	0.246883	5	2	1	Capana09g002308, Capana12g002306
GO:0006486	BP	p	protein glycosylation	2/1374	127/35336	0.246883	7	2	1	Capana09g002308, Capana12g002306
GO:0006520	BP	p	cellular amino acid metabolic process	11/1374	412/35336	0.246895	6	11	1	Capana00g002895, Capana00g003668, Capana02g002814, Capana04g000751, Capana05g000208, Capana07g002359, Capana08g000129, Capana09g001407, Capana09g001606, Capana12g000452, Capana12g002798
GO:0070085	BP	p	glycosylation	2/1374	132/35336	0.25179	2	2	1	Capana09g002308, Capana12g002306
GO:0019725	BP	p	cellular homeostasis	4/1374	194/35336	0.259919	4	4	1	Capana00g003875, Capana05g001819, Capana06g000256, Capana07g002129
GO:0072528	BP	p	pyrimidine-containing compound biosynthetic process	0/1374	46/35336	0.264014	5	0	1
GO:0006544	BP	p	glycine metabolic process	0/1374	47/35336	0.264043	9	0	1
GO:0051247	BP	p	positive regulation of protein metabolic process	0/1374	47/35336	0.264043	6	0	1
GO:0032270	BP	p	positive regulation of cellular protein metabolic process	0/1374	47/35336	0.264043	7	0	1
GO:0006401	BP	p	RNA catabolic process	0/1374	47/35336	0.264043	7	0	1
GO:0006099	BP	p	tricarboxylic acid cycle	0/1374	47/35336	0.264043	3	0	1
GO:0046903	BP	p	secretion	0/1374	48/35336	0.264485	4	0	1
GO:0007015	BP	p	actin filament organization	0/1374	48/35336	0.264485	5	0	1
GO:0006352	BP	p	DNA-templated transcription, initiation	0/1374	49/35336	0.265325	8	0	1
GO:0033014	BP	p	tetrapyrrole biosynthetic process	0/1374	50/35336	0.266549	5	0	1
GO:0050789	BP	p	regulation of biological process	71/1374	2086/35336	0.266957	2	71	1	Capana00g000202, Capana00g001711, Capana00g002164, Capana00g002765, Capana00g003094, Capana00g003180, Capana00g003875, Capana00g004851, Capana00g004856, Capana01g001421, Capana01g001931, Capana01g003128, Capana01g003129, Capana01g003402, Capana01g004034, Capana02g001216, Capana02g001579, Capana02g002325, Capana02g002657, Capana02g003495, Capana02g003557, Capana03g000381, Capana03g000910, Capana03…
GO:0032446	BP	p	protein modification by small protein conjugation	0/1374	51/35336	0.268143	8	0	1
GO:0051604	BP	p	protein maturation	0/1374	51/35336	0.268143	5	0	1
GO:0009658	BP	p	chloroplast organization	0/1374	51/35336	0.268143	6	0	1
GO:0006778	BP	p	porphyrin-containing compound metabolic process	0/1374	52/35336	0.270092	5	0	1
GO:0048193	BP	p	Golgi vesicle transport	0/1374	53/35336	0.272384	5	0	1
GO:0006661	BP	p	phosphatidylinositol biosynthetic process	0/1374	54/35336	0.275004	8	0	1
GO:0032259	BP	p	methylation	0/1374	54/35336	0.275004	2	0	1
GO:0043414	BP	p	macromolecule methylation	0/1374	54/35336	0.275004	5	0	1
GO:0140352	BP	p	export from cell	0/1374	54/35336	0.275004	4	0	1
GO:0072594	BP	p	establishment of protein localization to organelle	1/1374	95/35336	0.276631	6	1	1	Capana01g001234
GO:0033365	BP	p	protein localization to organelle	1/1374	95/35336	0.276631	5	1	1	Capana01g001234
GO:0006090	BP	p	pyruvate metabolic process	0/1374	55/35336	0.27794	7	0	1
GO:0009657	BP	p	plastid organization	0/1374	55/35336	0.27794	5	0	1
GO:0045454	BP	p	cell redox homeostasis	3/1374	156/35336	0.294733	5	3	1	Capana00g003875, Capana05g001819, Capana07g002129
GO:0019219	BP	p	regulation of nucleobase-containing compound metabolic process	30/1374	938/35336	0.303989	5	30	1	Capana00g003180, Capana01g001421, Capana01g003129, Capana01g003402, Capana02g002325, Capana02g002657, Capana02g003557, Capana03g001463, Capana04g001537, Capana05g000149, Capana05g000569, Capana06g000216, Capana06g001739, Capana06g002441, Capana06g003073, Capana07g000998, Capana07g001015, Capana07g002219, Capana07g002471, Capana07g002485, Capana08g000623, Capana08g002542, Capana09g000184, Capana09…
GO:0043603	BP	p	cellular amide metabolic process	16/1374	545/35336	0.313198	4	16	1	Capana00g000438, Capana00g002088, Capana01g000167, Capana01g001780, Capana01g002238, Capana01g003209, Capana01g003216, Capana02g003366, Capana04g000224, Capana05g002511, Capana05g002512, Capana08g001141, Capana11g000046, Capana11g000773, Capana12g000958, Capana12g002517
GO:0048518	BP	p	positive regulation of biological process	6/1374	242/35336	0.316765	3	6	1	Capana03g001463, Capana04g000600, Capana05g000149, Capana08g000623, Capana09g000936, Capana12g001765
GO:0031325	BP	p	positive regulation of cellular metabolic process	4/1374	176/35336	0.330892	5	4	1	Capana03g001463, Capana05g000149, Capana08g000623, Capana09g000936
GO:0009314	BP	p	response to radiation	2/1374	112/35336	0.330949	3	2	1	Capana03g000656, Capana12g002498
GO:0009893	BP	p	positive regulation of metabolic process	4/1374	178/35336	0.331131	4	4	1	Capana03g001463, Capana05g000149, Capana08g000623, Capana09g000936
GO:0045488	BP	p	pectin metabolic process	2/1374	115/35336	0.331894	6	2	1	Capana01g002618, Capana11g001379
GO:0034613	BP	p	cellular protein localization	2/1374	115/35336	0.331894	4	2	1	Capana01g001234, Capana04g001215
GO:0010393	BP	p	galacturonan metabolic process	2/1374	115/35336	0.331894	5	2	1	Capana01g002618, Capana11g001379
GO:0070727	BP	p	cellular macromolecule localization	2/1374	120/35336	0.336777	3	2	1	Capana01g001234, Capana04g001215
GO:0006355	BP	p	regulation of transcription, DNA-templated	30/1374	921/35336	0.342861	9	30	1	Capana00g003180, Capana01g001421, Capana01g003129, Capana01g003402, Capana02g002325, Capana02g002657, Capana02g003557, Capana03g001463, Capana04g001537, Capana05g000149, Capana05g000569, Capana06g000216, Capana06g001739, Capana06g002441, Capana06g003073, Capana07g000998, Capana07g001015, Capana07g002219, Capana07g002471, Capana07g002485, Capana08g000623, Capana08g002542, Capana09g000184, Capana09…
GO:2001141	BP	p	regulation of RNA biosynthetic process	30/1374	921/35336	0.342861	7	30	1	Capana00g003180, Capana01g001421, Capana01g003129, Capana01g003402, Capana02g002325, Capana02g002657, Capana02g003557, Capana03g001463, Capana04g001537, Capana05g000149, Capana05g000569, Capana06g000216, Capana06g001739, Capana06g002441, Capana06g003073, Capana07g000998, Capana07g001015, Capana07g002219, Capana07g002471, Capana07g002485, Capana08g000623, Capana08g002542, Capana09g000184, Capana09…
GO:1903506	BP	p	regulation of nucleic acid-templated transcription	30/1374	921/35336	0.342861	8	30	1	Capana00g003180, Capana01g001421, Capana01g003129, Capana01g003402, Capana02g002325, Capana02g002657, Capana02g003557, Capana03g001463, Capana04g001537, Capana05g000149, Capana05g000569, Capana06g000216, Capana06g001739, Capana06g002441, Capana06g003073, Capana07g000998, Capana07g001015, Capana07g002219, Capana07g002471, Capana07g002485, Capana08g000623, Capana08g002542, Capana09g000184, Capana09…
GO:0051252	BP	p	regulation of RNA metabolic process	30/1374	930/35336	0.343541	6	30	1	Capana00g003180, Capana01g001421, Capana01g003129, Capana01g003402, Capana02g002325, Capana02g002657, Capana02g003557, Capana03g001463, Capana04g001537, Capana05g000149, Capana05g000569, Capana06g000216, Capana06g001739, Capana06g002441, Capana06g003073, Capana07g000998, Capana07g001015, Capana07g002219, Capana07g002471, Capana07g002485, Capana08g000623, Capana08g002542, Capana09g000184, Capana09…
GO:0050794	BP	p	regulation of cellular process	64/1374	1852/35336	0.354217	3	64	1	Capana00g000202, Capana00g001711, Capana00g002164, Capana00g002765, Capana00g003180, Capana00g003875, Capana00g004851, Capana00g004856, Capana01g001421, Capana01g001931, Capana01g003128, Capana01g003129, Capana01g003402, Capana01g004034, Capana02g001216, Capana02g001579, Capana02g002325, Capana02g002657, Capana02g003557, Capana03g000910, Capana03g001463, Capana03g003881, Capana04g000600, Capana04…
GO:0065007	BP	p	biological regulation	77/1374	2196/35336	0.361965	1	77	1	Capana00g000202, Capana00g001711, Capana00g002164, Capana00g002765, Capana00g003094, Capana00g003180, Capana00g003808, Capana00g003875, Capana00g004851, Capana00g004856, Capana01g001108, Capana01g001421, Capana01g001931, Capana01g003128, Capana01g003129, Capana01g003402, Capana01g004034, Capana02g001216, Capana02g001253, Capana02g001579, Capana02g002325, Capana02g002657, Capana02g003495, Capana02…
GO:0016052	BP	p	carbohydrate catabolic process	5/1374	203/35336	0.363966	4	5	1	Capana01g002618, Capana09g000201, Capana09g000648, Capana09g001517, Capana11g001379
GO:0009057	BP	p	macromolecule catabolic process	12/1374	419/35336	0.371258	4	12	1	Capana00g003098, Capana00g003222, Capana01g002618, Capana02g002009, Capana02g002477, Capana02g002478, Capana02g002482, Capana07g001653, Capana08g002306, Capana09g002242, Capana11g000143, Capana11g001379
GO:0051273	BP	p	beta-glucan metabolic process	1/1374	75/35336	0.372841	7	1	1	Capana03g001730
GO:0009250	BP	p	glucan biosynthetic process	1/1374	75/35336	0.372841	7	1	1	Capana03g001730
GO:0046700	BP	p	heterocycle catabolic process	1/1374	76/35336	0.373281	4	1	1	Capana02g002009
GO:0015074	BP	p	DNA integration	1/1374	76/35336	0.373281	7	1	1	Capana11g000300
GO:0042545	BP	p	cell wall modification	1/1374	78/35336	0.374908	6	1	1	Capana11g001329
GO:0044270	BP	p	cellular nitrogen compound catabolic process	1/1374	78/35336	0.374908	4	1	1	Capana02g002009
GO:0006364	BP	p	rRNA processing	1/1374	79/35336	0.376083	9	1	1	Capana04g001395
GO:1903047	BP	p	mitotic cell cycle process	1/1374	81/35336	0.379121	3	1	1	Capana02g001942
GO:0016072	BP	p	rRNA metabolic process	1/1374	81/35336	0.379121	8	1	1	Capana04g001395
GO:0008652	BP	p	cellular amino acid biosynthetic process	3/1374	141/35336	0.381764	7	3	1	Capana05g000208, Capana07g002359, Capana09g001606
GO:0023051	BP	p	regulation of signaling	1/1374	83/35336	0.383033	3	1	1	Capana04g001537
GO:0010646	BP	p	regulation of cell communication	1/1374	83/35336	0.383033	4	1	1	Capana04g001537
GO:0009966	BP	p	regulation of signal transduction	1/1374	83/35336	0.383033	5	1	1	Capana04g001537
GO:0009066	BP	p	aspartate family amino acid metabolic process	0/1374	36/35336	0.403105	8	0	1
GO:0006402	BP	p	mRNA catabolic process	0/1374	36/35336	0.403105	8	0	1
GO:0051640	BP	p	organelle localization	0/1374	36/35336	0.403105	3	0	1
GO:0048608	BP	p	reproductive structure development	0/1374	36/35336	0.403105	3	0	1
GO:0010038	BP	p	response to metal ion	0/1374	36/35336	0.403105	4	0	1
GO:0048364	BP	p	root development	0/1374	36/35336	0.403105	4	0	1
GO:1903046	BP	p	meiotic cell cycle process	0/1374	36/35336	0.403105	3	0	1
GO:0009247	BP	p	glycolipid biosynthetic process	0/1374	37/35336	0.403394	7	0	1
GO:0042364	BP	p	water-soluble vitamin biosynthetic process	0/1374	37/35336	0.403394	5	0	1
GO:0048285	BP	p	organelle fission	0/1374	37/35336	0.403394	5	0	1
GO:0006546	BP	p	glycine catabolic process	0/1374	38/35336	0.404201	10	0	1
GO:0006767	BP	p	water-soluble vitamin metabolic process	0/1374	38/35336	0.404201	4	0	1
GO:0009156	BP	p	ribonucleoside monophosphate biosynthetic process	0/1374	39/35336	0.405499	9	0	1
GO:0009071	BP	p	serine family amino acid catabolic process	0/1374	39/35336	0.405499	9	0	1
GO:0009161	BP	p	ribonucleoside monophosphate metabolic process	0/1374	39/35336	0.405499	8	0	1
GO:0090305	BP	p	nucleic acid phosphodiester bond hydrolysis	0/1374	39/35336	0.405499	6	0	1
GO:0046467	BP	p	membrane lipid biosynthetic process	0/1374	39/35336	0.405499	6	0	1
GO:0046274	BP	p	lignin catabolic process	0/1374	40/35336	0.407262	6	0	1
GO:0006664	BP	p	glycolipid metabolic process	0/1374	40/35336	0.407262	6	0	1
GO:1903509	BP	p	liposaccharide metabolic process	0/1374	40/35336	0.407262	4	0	1
GO:0022613	BP	p	ribonucleoprotein complex biogenesis	0/1374	40/35336	0.407262	4	0	1
GO:0006606	BP	p	protein import into nucleus	0/1374	40/35336	0.407262	8	0	1
GO:0009110	BP	p	vitamin biosynthetic process	0/1374	40/35336	0.407262	4	0	1
GO:0046271	BP	p	phenylpropanoid catabolic process	0/1374	40/35336	0.407262	5	0	1
GO:0009123	BP	p	nucleoside monophosphate metabolic process	0/1374	40/35336	0.407262	7	0	1
GO:0034504	BP	p	protein localization to nucleus	0/1374	40/35336	0.407262	6	0	1
GO:0009124	BP	p	nucleoside monophosphate biosynthetic process	0/1374	40/35336	0.407262	8	0	1
GO:0016567	BP	p	protein ubiquitination	0/1374	41/35336	0.409465	9	0	1
GO:0051170	BP	p	import into nucleus	0/1374	41/35336	0.409465	7	0	1
GO:0006575	BP	p	cellular modified amino acid metabolic process	0/1374	41/35336	0.409465	4	0	1
GO:0006766	BP	p	vitamin metabolic process	0/1374	41/35336	0.409465	3	0	1
GO:0018193	BP	p	peptidyl-amino acid modification	0/1374	41/35336	0.409465	7	0	1
GO:0048584	BP	p	positive regulation of response to stimulus	0/1374	41/35336	0.409465	4	0	1
GO:0006887	BP	p	exocytosis	0/1374	41/35336	0.409465	6	0	1
GO:0043085	BP	p	positive regulation of catalytic activity	0/1374	42/35336	0.412084	4	0	1
GO:0006605	BP	p	protein targeting	0/1374	42/35336	0.412084	7	0	1
GO:0009135	BP	p	purine nucleoside diphosphate metabolic process	0/1374	43/35336	0.415095	8	0	1
GO:0006096	BP	p	glycolytic process	0/1374	43/35336	0.415095	12	0	1
GO:0009179	BP	p	purine ribonucleoside diphosphate metabolic process	0/1374	43/35336	0.415095	9	0	1
GO:0006270	BP	p	DNA replication initiation	0/1374	43/35336	0.415095	7	0	1
GO:0046031	BP	p	ADP metabolic process	0/1374	43/35336	0.415095	10	0	1
GO:0006165	BP	p	nucleoside diphosphate phosphorylation	0/1374	43/35336	0.415095	8	0	1
GO:0006757	BP	p	ATP generation from ADP	0/1374	43/35336	0.415095	11	0	1
GO:0046939	BP	p	nucleotide phosphorylation	0/1374	43/35336	0.415095	6	0	1
GO:0009185	BP	p	ribonucleoside diphosphate metabolic process	0/1374	43/35336	0.415095	8	0	1
GO:0044093	BP	p	positive regulation of molecular function	0/1374	44/35336	0.418476	3	0	1
GO:1901701	BP	p	cellular response to oxygen-containing compound	0/1374	44/35336	0.418476	4	0	1
GO:0009132	BP	p	nucleoside diphosphate metabolic process	0/1374	44/35336	0.418476	7	0	1
GO:0043161	BP	p	proteasome-mediated ubiquitin-dependent protein catabolic process	0/1374	45/35336	0.422204	9	0	1
GO:0006779	BP	p	porphyrin-containing compound biosynthetic process	0/1374	45/35336	0.422204	6	0	1
GO:0006400	BP	p	tRNA modification	0/1374	45/35336	0.422204	10	0	1
GO:0032940	BP	p	secretion by cell	0/1374	45/35336	0.422204	5	0	1
GO:0010498	BP	p	proteasomal protein catabolic process	0/1374	45/35336	0.422204	7	0	1
GO:0051173	BP	p	positive regulation of nitrogen compound metabolic process	4/1374	170/35336	0.423273	5	4	1	Capana03g001463, Capana05g000149, Capana08g000623, Capana09g000936
GO:0010604	BP	p	positive regulation of macromolecule metabolic process	4/1374	172/35336	0.424767	5	4	1	Capana03g001463, Capana05g000149, Capana08g000623, Capana09g000936
GO:0009416	BP	p	response to light stimulus	2/1374	110/35336	0.451018	4	2	1	Capana03g000656, Capana12g002498
GO:0007275	BP	p	multicellular organism development	2/1374	111/35336	0.452734	3	2	1	Capana10g000734, Capana10g002389
GO:0043604	BP	p	amide biosynthetic process	16/1374	499/35336	0.485147	5	16	1	Capana00g000438, Capana00g002088, Capana01g000167, Capana01g001780, Capana01g002238, Capana01g003209, Capana01g003216, Capana02g003366, Capana04g000224, Capana05g002511, Capana05g002512, Capana08g001141, Capana11g000046, Capana11g000773, Capana12g000958, Capana12g002517
GO:1901607	BP	p	alpha-amino acid biosynthetic process	3/1374	129/35336	0.493681	8	3	1	Capana05g000208, Capana07g002359, Capana09g001606
GO:0006790	BP	p	sulfur compound metabolic process	3/1374	135/35336	0.49814	3	3	1	Capana04g002818, Capana06g001835, Capana07g002359
GO:0010629	BP	p	negative regulation of gene expression	3/1374	135/35336	0.49814	6	3	1	Capana06g002051, Capana10g000734, Capana12g002510
GO:0003006	BP	p	developmental process involved in reproduction	3/1374	137/35336	0.500615	2	3	1	Capana01g004230, Capana02g003495, Capana10g002389
GO:0044283	BP	p	small molecule biosynthetic process	12/1374	385/35336	0.508031	3	12	1	Capana03g000103, Capana03g000656, Capana04g000751, Capana05g000208, Capana06g001835, Capana07g000375, Capana07g001760, Capana07g002359, Capana08g000691, Capana09g001606, Capana11g000722, Capana11g000741
GO:0034655	BP	p	nucleobase-containing compound catabolic process	1/1374	66/35336	0.522249	5	1	1	Capana02g002009
GO:0009069	BP	p	serine family amino acid metabolic process	1/1374	67/35336	0.523272	8	1	1	Capana07g002359
GO:0009063	BP	p	cellular amino acid catabolic process	1/1374	70/35336	0.527735	7	1	1	Capana00g002895
GO:0065008	BP	p	regulation of biological quality	8/1374	277/35336	0.53008	2	8	1	Capana00g003808, Capana00g003875, Capana01g001108, Capana04g000194, Capana04g000295, Capana05g001819, Capana06g000256, Capana07g002129
GO:0006357	BP	p	regulation of transcription by RNA polymerase II	4/1374	154/35336	0.532036	10	4	1	Capana02g002325, Capana03g001463, Capana08g000623, Capana10g000345
GO:0071554	BP	p	cell wall organization or biogenesis	9/1374	294/35336	0.54608	2	9	1	Capana01g002618, Capana02g002211, Capana03g001730, Capana03g004113, Capana03g004202, Capana09g002242, Capana11g000143, Capana11g001329, Capana12g000234
GO:0006518	BP	p	peptide metabolic process	16/1374	490/35336	0.55615	5	16	1	Capana00g000438, Capana00g002088, Capana01g000167, Capana01g001780, Capana01g002238, Capana01g003209, Capana01g003216, Capana02g003366, Capana04g000224, Capana05g002511, Capana05g002512, Capana08g001141, Capana11g000046, Capana11g000773, Capana12g000958, Capana12g002517
GO:0051246	BP	p	regulation of protein metabolic process	2/1374	89/35336	0.58735	5	2	1	Capana00g001711, Capana04g000600
GO:0070646	BP	p	protein modification by small protein removal	2/1374	90/35336	0.5875	8	2	1	Capana06g000617, Capana06g000618
GO:0045490	BP	p	pectin catabolic process	2/1374	92/35336	0.5883	7	2	1	Capana01g002618, Capana11g001379
GO:0048522	BP	p	positive regulation of cellular process	6/1374	206/35336	0.588336	4	6	1	Capana03g001463, Capana04g000600, Capana05g000149, Capana08g000623, Capana09g000936, Capana12g001765
GO:0051726	BP	p	regulation of cell cycle	2/1374	95/35336	0.590695	4	2	1	Capana00g001711, Capana04g000600
GO:0051168	BP	p	nuclear export	0/1374	25/35336	0.624605	7	0	1
GO:0009251	BP	p	glucan catabolic process	0/1374	25/35336	0.624605	6	0	1
GO:0016050	BP	p	vesicle organization	0/1374	25/35336	0.624605	5	0	1
GO:0046165	BP	p	alcohol biosynthetic process	0/1374	25/35336	0.624605	5	0	1
GO:0006289	BP	p	nucleotide-excision repair	0/1374	25/35336	0.624605	8	0	1
GO:1902531	BP	p	regulation of intracellular signal transduction	0/1374	25/35336	0.624605	6	0	1
GO:0006379	BP	p	mRNA cleavage	0/1374	25/35336	0.624605	8	0	1
GO:0032886	BP	p	regulation of microtubule-based process	0/1374	25/35336	0.624605	4	0	1
GO:0009639	BP	p	response to red or far red light	0/1374	25/35336	0.624605	5	0	1
GO:0006525	BP	p	arginine metabolic process	0/1374	25/35336	0.624605	9	0	1
GO:0009642	BP	p	response to light intensity	0/1374	25/35336	0.624605	5	0	1
GO:0050658	BP	p	RNA transport	0/1374	26/35336	0.62477	7	0	1
GO:0051236	BP	p	establishment of RNA localization	0/1374	26/35336	0.62477	3	0	1
GO:0046112	BP	p	nucleobase biosynthetic process	0/1374	26/35336	0.62477	7	0	1
GO:0046686	BP	p	response to cadmium ion	0/1374	26/35336	0.62477	5	0	1
GO:0050657	BP	p	nucleic acid transport	0/1374	26/35336	0.62477	6	0	1
GO:0018904	BP	p	ether metabolic process	0/1374	26/35336	0.62477	3	0	1
GO:2000031	BP	p	regulation of salicylic acid mediated signaling pathway	0/1374	26/35336	0.62477	6	0	1
GO:0006012	BP	p	galactose metabolic process	0/1374	26/35336	0.62477	6	0	1
GO:0070925	BP	p	organelle assembly	0/1374	26/35336	0.62477	5	0	1
GO:0006662	BP	p	glycerol ether metabolic process	0/1374	26/35336	0.62477	4	0	1
GO:0007034	BP	p	vacuolar transport	0/1374	27/35336	0.62549	4	0	1
GO:0046351	BP	p	disaccharide biosynthetic process	0/1374	27/35336	0.62549	6	0	1
GO:0009606	BP	p	tropism	0/1374	27/35336	0.62549	3	0	1
GO:0006302	BP	p	double-strand break repair	0/1374	27/35336	0.62549	8	0	1
GO:0009908	BP	p	flower development	0/1374	28/35336	0.626721	6	0	1
GO:0009167	BP	p	purine ribonucleoside monophosphate metabolic process	0/1374	28/35336	0.626721	9	0	1
GO:0034248	BP	p	regulation of cellular amide metabolic process	0/1374	28/35336	0.626721	5	0	1
GO:0009126	BP	p	purine nucleoside monophosphate metabolic process	0/1374	28/35336	0.626721	8	0	1
GO:0048229	BP	p	gametophyte development	0/1374	28/35336	0.626721	4	0	1
GO:0006417	BP	p	regulation of translation	0/1374	28/35336	0.626721	7	0	1
GO:0009127	BP	p	purine nucleoside monophosphate biosynthetic process	0/1374	28/35336	0.626721	9	0	1
GO:0072525	BP	p	pyridine-containing compound biosynthetic process	0/1374	28/35336	0.626721	5	0	1
GO:0009751	BP	p	response to salicylic acid	0/1374	28/35336	0.626721	5	0	1
GO:0001510	BP	p	RNA methylation	0/1374	28/35336	0.626721	8	0	1
GO:0044247	BP	p	cellular polysaccharide catabolic process	0/1374	28/35336	0.626721	6	0	1
GO:0009168	BP	p	purine ribonucleoside monophosphate biosynthetic process	0/1374	28/35336	0.626721	10	0	1
GO:0045491	BP	p	xylan metabolic process	0/1374	29/35336	0.628424	8	0	1
GO:0006506	BP	p	GPI anchor biosynthetic process	0/1374	29/35336	0.628424	9	0	1
GO:0006505	BP	p	GPI anchor metabolic process	0/1374	29/35336	0.628424	8	0	1
GO:0007005	BP	p	mitochondrion organization	0/1374	29/35336	0.628424	5	0	1
GO:0042254	BP	p	ribosome biogenesis	0/1374	29/35336	0.628424	5	0	1
GO:0006221	BP	p	pyrimidine nucleotide biosynthetic process	0/1374	30/35336	0.630559	9	0	1
GO:0016485	BP	p	protein processing	0/1374	30/35336	0.630559	6	0	1
GO:0072524	BP	p	pyridine-containing compound metabolic process	0/1374	30/35336	0.630559	4	0	1
GO:0090567	BP	p	reproductive shoot system development	0/1374	30/35336	0.630559	5	0	1
GO:0006497	BP	p	protein lipidation	0/1374	31/35336	0.63309	7	0	1
GO:0001522	BP	p	pseudouridine synthesis	0/1374	31/35336	0.63309	8	0	1
GO:0015931	BP	p	nucleobase-containing compound transport	0/1374	31/35336	0.63309	5	0	1
GO:0006412	BP	p	translation	16/1374	474/35336	0.633364	7	16	1	Capana00g000438, Capana00g002088, Capana01g000167, Capana01g001780, Capana01g002238, Capana01g003209, Capana01g003216, Capana02g003366, Capana04g000224, Capana05g002511, Capana05g002512, Capana08g001141, Capana11g000046, Capana11g000773, Capana12g000958, Capana12g002517
GO:0043043	BP	p	peptide biosynthetic process	16/1374	477/35336	0.633455	6	16	1	Capana00g000438, Capana00g002088, Capana01g000167, Capana01g001780, Capana01g002238, Capana01g003209, Capana01g003216, Capana02g003366, Capana04g000224, Capana05g002511, Capana05g002512, Capana08g001141, Capana11g000046, Capana11g000773, Capana12g000958, Capana12g002517
GO:1901576	BP	p	organic substance biosynthetic process	74/1374	2017/35336	0.635404	3	74	1	Capana00g000237, Capana00g000247, Capana00g000410, Capana00g000414, Capana00g000438, Capana00g000771, Capana00g001351, Capana00g001496, Capana00g001497, Capana00g001498, Capana00g001963, Capana00g002017, Capana00g002088, Capana00g002956, Capana00g004199, Capana01g000167, Capana01g000343, Capana01g001449, Capana01g001779, Capana01g001780, Capana01g001874, Capana01g001875, Capana01g001876, Capana01…
GO:0009112	BP	p	nucleobase metabolic process	0/1374	32/35336	0.635983	6	0	1
GO:0009067	BP	p	aspartate family amino acid biosynthetic process	0/1374	32/35336	0.635983	9	0	1
GO:0071310	BP	p	cellular response to organic substance	0/1374	32/35336	0.635983	4	0	1
GO:0009312	BP	p	oligosaccharide biosynthetic process	0/1374	32/35336	0.635983	5	0	1
GO:0016570	BP	p	histone modification	0/1374	33/35336	0.639207	7	0	1
GO:0010608	BP	p	posttranscriptional regulation of gene expression	0/1374	34/35336	0.642731	6	0	1
GO:0061024	BP	p	membrane organization	0/1374	34/35336	0.642731	4	0	1
GO:0000956	BP	p	nuclear-transcribed mRNA catabolic process	0/1374	34/35336	0.642731	9	0	1
GO:0090501	BP	p	RNA phosphodiester bond hydrolysis	0/1374	34/35336	0.642731	7	0	1
GO:0051347	BP	p	positive regulation of transferase activity	0/1374	35/35336	0.646527	5	0	1
GO:0014070	BP	p	response to organic cyclic compound	0/1374	35/35336	0.646527	4	0	1
GO:0048367	BP	p	shoot system development	0/1374	35/35336	0.646527	4	0	1
GO:0048731	BP	p	system development	0/1374	35/35336	0.646527	3	0	1
GO:0031401	BP	p	positive regulation of protein modification process	0/1374	35/35336	0.646527	8	0	1
GO:0030154	BP	p	cell differentiation	0/1374	35/35336	0.646527	3	0	1
GO:0006644	BP	p	phospholipid metabolic process	4/1374	143/35336	0.664864	5	4	1	Capana01g000815, Capana04g000448, Capana09g001839, Capana12g001477
GO:0008152	BP	p	metabolic process	223/1374	5893/35336	0.684714	1	223	1	Capana00g000196, Capana00g000237, Capana00g000247, Capana00g000410, Capana00g000414, Capana00g000438, Capana00g000447, Capana00g000477, Capana00g000516, Capana00g000668, Capana00g000709, Capana00g000720, Capana00g000771, Capana00g000860, Capana00g000874, Capana00g001154, Capana00g001211, Capana00g001233, Capana00g001334, Capana00g001351, Capana00g001352, Capana00g001450, Capana00g001496, Capana00…
GO:0044264	BP	p	cellular polysaccharide metabolic process	5/1374	166/35336	0.689728	5	5	1	Capana03g001730, Capana03g004113, Capana09g002242, Capana11g000143, Capana11g001329
GO:0044237	BP	p	cellular metabolic process	177/1374	4680/35336	0.71493	2	177	1	Capana00g000237, Capana00g000247, Capana00g000410, Capana00g000414, Capana00g000438, Capana00g000447, Capana00g000477, Capana00g000516, Capana00g000668, Capana00g000709, Capana00g000771, Capana00g000860, Capana00g001154, Capana00g001211, Capana00g001233, Capana00g001334, Capana00g001351, Capana00g001450, Capana00g001496, Capana00g001497, Capana00g001498, Capana00g001963, Capana00g002017, Capana00…
GO:0008150	BP	p	biological_process	395/1374	10321/35336	0.716597	0	395	1	Capana00g000196, Capana00g000198, Capana00g000202, Capana00g000237, Capana00g000247, Capana00g000410, Capana00g000414, Capana00g000438, Capana00g000447, Capana00g000477, Capana00g000516, Capana00g000577, Capana00g000668, Capana00g000709, Capana00g000720, Capana00g000771, Capana00g000860, Capana00g000874, Capana00g001154, Capana00g001211, Capana00g001233, Capana00g001334, Capana00g001351, Capana00…
GO:0051668	BP	p	localization within membrane	1/1374	53/35336	0.72415	3	1	1	Capana04g001215
GO:0051274	BP	p	beta-glucan biosynthetic process	1/1374	54/35336	0.724679	8	1	1	Capana03g001730
GO:1901617	BP	p	organic hydroxy compound biosynthetic process	1/1374	55/35336	0.7254	4	1	1	Capana01g004441
GO:0030243	BP	p	cellulose metabolic process	1/1374	55/35336	0.7254	8	1	1	Capana03g001730
GO:0010564	BP	p	regulation of cell cycle process	1/1374	56/35336	0.726304	5	1	1	Capana04g000600
GO:0007062	BP	p	sister chromatid cohesion	1/1374	58/35336	0.728626	6	1	1	Capana02g001942
GO:1901605	BP	p	alpha-amino acid metabolic process	7/1374	228/35336	0.729115	7	7	1	Capana00g002895, Capana00g003668, Capana02g002814, Capana05g000208, Capana07g002359, Capana08g000129, Capana09g001606
GO:0048878	BP	p	chemical homeostasis	1/1374	61/35336	0.733276	4	1	1	Capana06g000256
GO:0017038	BP	p	protein import	1/1374	62/35336	0.735105	6	1	1	Capana01g001234
GO:1901606	BP	p	alpha-amino acid catabolic process	1/1374	62/35336	0.735105	8	1	1	Capana00g002895
GO:0022900	BP	p	electron transport chain	8/1374	254/35336	0.742926	4	8	1	Capana00g001154, Capana00g001211, Capana01g001865, Capana01g003214, Capana03g001476, Capana07g000501, Capana07g000502, Capana11g000773
GO:0071555	BP	p	cell wall organization	9/1374	273/35336	0.753016	5	9	1	Capana01g002618, Capana02g002211, Capana03g001730, Capana03g004113, Capana03g004202, Capana09g002242, Capana11g000143, Capana11g001329, Capana12g000234
GO:0019752	BP	p	carboxylic acid metabolic process	24/1374	675/35336	0.762576	5	24	1	Capana00g002895, Capana00g003668, Capana01g003963, Capana01g003965, Capana01g004230, Capana02g002814, Capana03g000103, Capana03g000656, Capana04g000751, Capana05g000208, Capana07g000375, Capana07g001760, Capana07g002359, Capana08g000129, Capana08g000691, Capana08g000841, Capana08g000853, Capana09g001407, Capana09g001606, Capana10g000324, Capana11g000722, Capana11g000741, Capana12g000452, Capana12…
GO:0045229	BP	p	external encapsulating structure organization	10/1374	305/35336	0.764842	4	10	1	Capana01g002618, Capana02g002211, Capana03g001730, Capana03g004113, Capana03g004202, Capana09g002242, Capana10g000707, Capana11g000143, Capana11g001329, Capana12g000234
GO:0016310	BP	p	phosphorylation	2/1374	80/35336	0.771869	5	2	1	Capana04g000600, Capana06g000921
GO:0006418	BP	p	tRNA aminoacylation for protein translation	2/1374	82/35336	0.772852	10	2	1	Capana09g001407, Capana12g002798
GO:0032268	BP	p	regulation of cellular protein metabolic process	2/1374	82/35336	0.772852	6	2	1	Capana00g001711, Capana04g000600
GO:0045944	BP	p	positive regulation of transcription by RNA polymerase II	2/1374	82/35336	0.772852	11	2	1	Capana03g001463, Capana08g000623
GO:0031047	BP	p	gene silencing by RNA	2/1374	84/35336	0.774245	7	2	1	Capana10g000734, Capana12g002510
GO:0043038	BP	p	amino acid activation	2/1374	85/35336	0.775086	7	2	1	Capana09g001407, Capana12g002798
GO:0043039	BP	p	tRNA aminoacylation	2/1374	85/35336	0.775086	9	2	1	Capana09g001407, Capana12g002798
GO:0016579	BP	p	protein deubiquitination	2/1374	86/35336	0.776021	9	2	1	Capana06g000617, Capana06g000618
GO:0006650	BP	p	glycerophospholipid metabolic process	3/1374	106/35336	0.800932	6	3	1	Capana01g000815, Capana04g000448, Capana09g001839
GO:0046486	BP	p	glycerolipid metabolic process	4/1374	129/35336	0.820713	5	4	1	Capana01g000815, Capana04g000448, Capana08g002342, Capana09g001839
GO:0010557	BP	p	positive regulation of macromolecule biosynthetic process	4/1374	130/35336	0.820792	6	4	1	Capana03g001463, Capana05g000149, Capana08g000623, Capana09g000936
GO:0005996	BP	p	monosaccharide metabolic process	4/1374	132/35336	0.821113	4	4	1	Capana00g000874, Capana09g000648, Capana09g001517, Capana09g001610
GO:0009891	BP	p	positive regulation of biosynthetic process	4/1374	134/35336	0.821646	5	4	1	Capana03g001463, Capana05g000149, Capana08g000623, Capana09g000936
GO:0031328	BP	p	positive regulation of cellular biosynthetic process	4/1374	134/35336	0.821646	6	4	1	Capana03g001463, Capana05g000149, Capana08g000623, Capana09g000936
GO:1901564	BP	p	organonitrogen compound metabolic process	84/1374	2219/35336	0.864824	3	84	1	Capana00g000237, Capana00g000247, Capana00g000414, Capana00g000438, Capana00g000771, Capana00g001154, Capana00g001211, Capana00g001351, Capana00g001963, Capana00g002017, Capana00g002019, Capana00g002088, Capana00g002895, Capana00g002956, Capana00g003098, Capana00g003222, Capana00g003520, Capana00g003668, Capana00g003808, Capana01g000167, Capana01g000647, Capana01g001108, Capana01g001780, Capana01…
GO:0044249	BP	p	cellular biosynthetic process	73/1374	1923/35336	0.903389	3	73	1	Capana00g000237, Capana00g000247, Capana00g000410, Capana00g000414, Capana00g000438, Capana00g000771, Capana00g001351, Capana00g001496, Capana00g001497, Capana00g001498, Capana00g001963, Capana00g002017, Capana00g002088, Capana00g002956, Capana00g004199, Capana01g000167, Capana01g000343, Capana01g001779, Capana01g001780, Capana01g001874, Capana01g001875, Capana01g001876, Capana01g002238, Capana01…
GO:0005975	BP	p	carbohydrate metabolic process	37/1374	986/35336	0.933321	3	37	1	Capana00g000196, Capana00g000874, Capana00g003098, Capana00g003222, Capana01g000073, Capana01g000074, Capana01g000522, Capana01g002323, Capana01g002564, Capana01g002618, Capana01g002926, Capana02g002477, Capana02g002478, Capana02g002482, Capana02g002650, Capana03g000788, Capana03g001730, Capana03g004113, Capana05g001871, Capana07g000244, Capana07g000253, Capana07g000255, Capana07g000257, Capana07…
GO:0046451	BP	p	diaminopimelate metabolic process	0/1374	8/35336	1	7	0	1
GO:0052546	BP	p	cell wall pectin metabolic process	0/1374	4/35336	1	7	0	1
GO:0033617	BP	p	mitochondrial cytochrome c oxidase assembly	0/1374	2/35336	1	9	0	1
GO:0006434	BP	p	seryl-tRNA aminoacylation	0/1374	8/35336	1	11	0	1
GO:0006382	BP	p	adenosine to inosine editing	0/1374	1/35336	1	9	0	1
GO:0030522	BP	p	intracellular receptor signaling pathway	0/1374	4/35336	1	5	0	1
GO:0009793	BP	p	embryo development ending in seed dormancy	1/1374	49/35336	1	5	1	1	Capana10g002389
GO:0046113	BP	p	nucleobase catabolic process	0/1374	3/35336	1	7	0	1
GO:0006081	BP	p	cellular aldehyde metabolic process	0/1374	23/35336	1	3	0	1
GO:0016053	BP	p	organic acid biosynthetic process	11/1374	299/35336	1	4	11	1	Capana03g000103, Capana03g000656, Capana04g000751, Capana05g000208, Capana07g000375, Capana07g001760, Capana07g002359, Capana08g000691, Capana09g001606, Capana11g000722, Capana11g000741
GO:0048511	BP	p	rhythmic process	0/1374	16/35336	1	1	0	1
GO:0033517	BP	p	myo-inositol hexakisphosphate metabolic process	0/1374	1/35336	1	7	0	1
GO:0045828	BP	p	positive regulation of isoprenoid metabolic process	0/1374	3/35336	1	7	0	1
GO:0009773	BP	p	photosynthetic electron transport in photosystem I	0/1374	8/35336	1	6	0	1
GO:0019856	BP	p	pyrimidine nucleobase biosynthetic process	0/1374	18/35336	1	8	0	1
GO:1990575	BP	p	mitochondrial L-ornithine transmembrane transport	0/1374	1/35336	1	11	0	1
GO:0008356	BP	p	asymmetric cell division	0/1374	7/35336	1	3	0	1
GO:0048235	BP	p	pollen sperm cell differentiation	0/1374	2/35336	1	4	0	1
GO:0042868	BP	p	antisense RNA metabolic process	0/1374	2/35336	1	8	0	1
GO:0010453	BP	p	regulation of cell fate commitment	0/1374	1/35336	1	4	0	1
GO:0051383	BP	p	kinetochore organization	0/1374	1/35336	1	6	0	1
GO:0032970	BP	p	regulation of actin filament-based process	0/1374	4/35336	1	4	0	1
GO:0016539	BP	p	intein-mediated protein splicing	0/1374	1/35336	1	8	0	1
GO:0034427	BP	p	nuclear-transcribed mRNA catabolic process, exonucleolytic, 3'-5'	0/1374	2/35336	1	11	0	1
GO:0000245	BP	p	spliceosomal complex assembly	0/1374	4/35336	1	8	0	1
GO:0033383	BP	p	geranyl diphosphate metabolic process	0/1374	3/35336	1	7	0	1
GO:0006421	BP	p	asparaginyl-tRNA aminoacylation	0/1374	4/35336	1	11	0	1
GO:0006446	BP	p	regulation of translational initiation	0/1374	1/35336	1	8	0	1
GO:0006814	BP	p	sodium ion transport	0/1374	12/35336	1	7	0	1
GO:1902292	BP	p	cell cycle DNA replication initiation	0/1374	1/35336	1	8	0	1
GO:0032956	BP	p	regulation of actin cytoskeleton organization	0/1374	4/35336	1	7	0	1
GO:0006303	BP	p	double-strand break repair via nonhomologous end joining	0/1374	5/35336	1	9	0	1
GO:0042823	BP	p	pyridoxal phosphate biosynthetic process	0/1374	9/35336	1	7	0	1
GO:0051235	BP	p	maintenance of location	0/1374	15/35336	1	2	0	1
GO:0030968	BP	p	endoplasmic reticulum unfolded protein response	0/1374	3/35336	1	5	0	1
GO:0031398	BP	p	positive regulation of protein ubiquitination	0/1374	21/35336	1	10	0	1
GO:1901984	BP	p	negative regulation of protein acetylation	0/1374	2/35336	1	9	0	1
GO:0072599	BP	p	establishment of protein localization to endoplasmic reticulum	0/1374	20/35336	1	7	0	1
GO:0016129	BP	p	phytosteroid biosynthetic process	0/1374	11/35336	1	6	0	1
GO:0009736	BP	p	cytokinin-activated signaling pathway	0/1374	2/35336	1	6	0	1
GO:0006553	BP	p	lysine metabolic process	0/1374	8/35336	1	9	0	1
GO:0007349	BP	p	cellularization	0/1374	1/35336	1	3	0	1
GO:0019252	BP	p	starch biosynthetic process	0/1374	12/35336	1	8	0	1
GO:0051098	BP	p	regulation of binding	0/1374	1/35336	1	3	0	1
GO:0009445	BP	p	putrescine metabolic process	0/1374	3/35336	1	8	0	1
GO:0006470	BP	p	protein dephosphorylation	0/1374	8/35336	1	7	0	1
GO:0010517	BP	p	regulation of phospholipase activity	0/1374	1/35336	1	6	0	1
GO:0044210	BP	p	'de novo' CTP biosynthetic process	0/1374	2/35336	1	12	0	1
GO:0015791	BP	p	polyol transport	0/1374	1/35336	1	6	0	1
GO:0046040	BP	p	IMP metabolic process	0/1374	20/35336	1	10	0	1
GO:0015996	BP	p	chlorophyll catabolic process	0/1374	2/35336	1	7	0	1
GO:0006573	BP	p	valine metabolic process	0/1374	8/35336	1	8	0	1
GO:0034311	BP	p	diol metabolic process	0/1374	1/35336	1	6	0	1
GO:0006029	BP	p	proteoglycan metabolic process	0/1374	1/35336	1	6	0	1
GO:0010311	BP	p	lateral root formation	0/1374	7/35336	1	4	0	1
GO:0006788	BP	p	heme oxidation	0/1374	4/35336	1	7	0	1
GO:0070141	BP	p	response to UV-A	0/1374	2/35336	1	6	0	1
GO:0070070	BP	p	proton-transporting V-type ATPase complex assembly	0/1374	3/35336	1	8	0	1
GO:0045962	BP	p	positive regulation of development, heterochronic	0/1374	1/35336	1	5	0	1
GO:0002098	BP	p	tRNA wobble uridine modification	0/1374	12/35336	1	12	0	1
GO:0010404	BP	p	cell wall hydroxyproline-rich glycoprotein metabolic process	0/1374	1/35336	1	8	0	1
GO:0016180	BP	p	snRNA processing	0/1374	7/35336	1	9	0	1
GO:0031331	BP	p	positive regulation of cellular catabolic process	0/1374	1/35336	1	6	0	1
GO:0051156	BP	p	glucose 6-phosphate metabolic process	0/1374	14/35336	1	5	0	1
GO:0009269	BP	p	response to desiccation	0/1374	10/35336	1	6	0	1
GO:0006829	BP	p	zinc ion transport	0/1374	2/35336	1	8	0	1
GO:0010028	BP	p	xanthophyll cycle	0/1374	1/35336	1	10	0	1
GO:0033750	BP	p	ribosome localization	0/1374	4/35336	1	4	0	1
GO:0098869	BP	p	cellular oxidant detoxification	0/1374	9/35336	1	3	0	1
GO:0010492	BP	p	maintenance of shoot apical meristem identity	0/1374	1/35336	1	5	0	1
GO:0034410	BP	p	cell wall beta-glucan biosynthetic process	0/1374	2/35336	1	9	0	1
GO:0019761	BP	p	glucosinolate biosynthetic process	0/1374	1/35336	1	7	0	1
GO:0043968	BP	p	histone H2A acetylation	0/1374	1/35336	1	12	0	1
GO:1901475	BP	p	pyruvate transmembrane transport	0/1374	3/35336	1	10	0	1
GO:0071577	BP	p	zinc ion transmembrane transport	0/1374	1/35336	1	9	0	1
GO:0035966	BP	p	response to topologically incorrect protein	0/1374	1/35336	1	4	0	1
GO:1901880	BP	p	negative regulation of protein depolymerization	0/1374	3/35336	1	7	0	1
GO:0019720	BP	p	Mo-molybdopterin cofactor metabolic process	0/1374	9/35336	1	6	0	1
GO:0010454	BP	p	negative regulation of cell fate commitment	0/1374	1/35336	1	6	0	1
GO:0007008	BP	p	outer mitochondrial membrane organization	0/1374	2/35336	1	7	0	1
GO:0019448	BP	p	L-cysteine catabolic process	0/1374	1/35336	1	11	0	1
GO:0080177	BP	p	plastoglobule organization	0/1374	1/35336	1	4	0	1
GO:0034031	BP	p	ribonucleoside bisphosphate catabolic process	0/1374	2/35336	1	9	0	1
GO:0043269	BP	p	regulation of ion transport	0/1374	22/35336	1	5	0	1
GO:0006384	BP	p	transcription initiation from RNA polymerase III promoter	0/1374	3/35336	1	9	0	1
GO:2000779	BP	p	regulation of double-strand break repair	0/1374	1/35336	1	8	0	1
GO:0051365	BP	p	cellular response to potassium ion starvation	0/1374	1/35336	1	7	0	1
GO:1901971	BP	p	regulation of DNA-5-methylcytosine glycosylase activity	0/1374	1/35336	1	6	0	1
GO:0006298	BP	p	mismatch repair	0/1374	22/35336	1	8	0	1
GO:0140053	BP	p	mitochondrial gene expression	0/1374	1/35336	1	5	0	1
GO:0043650	BP	p	dicarboxylic acid biosynthetic process	0/1374	15/35336	1	7	0	1
GO:0043461	BP	p	proton-transporting ATP synthase complex assembly	0/1374	1/35336	1	8	0	1
GO:0140029	BP	p	exocytic process	0/1374	20/35336	1	2	0	1
GO:0009561	BP	p	megagametogenesis	0/1374	4/35336	1	2	0	1
GO:2000042	BP	p	negative regulation of double-strand break repair via homologous recombination	0/1374	1/35336	1	10	0	1
GO:0051239	BP	p	regulation of multicellular organismal process	2/1374	56/35336	1	3	2	1	Capana12g001765, Capana12g002498
GO:0048507	BP	p	meristem development	0/1374	1/35336	1	4	0	1
GO:0042593	BP	p	glucose homeostasis	0/1374	8/35336	1	6	0	1
GO:0061013	BP	p	regulation of mRNA catabolic process	0/1374	1/35336	1	8	0	1
GO:0010863	BP	p	positive regulation of phospholipase C activity	0/1374	1/35336	1	8	0	1
GO:0042044	BP	p	fluid transport	0/1374	2/35336	1	4	0	1
GO:0016122	BP	p	xanthophyll metabolic process	0/1374	7/35336	1	9	0	1
GO:0006231	BP	p	dTMP biosynthetic process	0/1374	1/35336	1	12	0	1
GO:0061572	BP	p	actin filament bundle organization	0/1374	10/35336	1	6	0	1
GO:1901968	BP	p	regulation of polynucleotide 3'-phosphatase activity	0/1374	1/35336	1	9	0	1
GO:1901989	BP	p	positive regulation of cell cycle phase transition	0/1374	1/35336	1	7	0	1
GO:0051254	BP	p	positive regulation of RNA metabolic process	4/1374	119/35336	1	7	4	1	Capana03g001463, Capana05g000149, Capana08g000623, Capana09g000936
GO:0009649	BP	p	entrainment of circadian clock	0/1374	2/35336	1	4	0	1
GO:0051513	BP	p	regulation of monopolar cell growth	0/1374	4/35336	1	7	0	1
GO:0006566	BP	p	threonine metabolic process	0/1374	5/35336	1	9	0	1
GO:0000394	BP	p	RNA splicing, via endonucleolytic cleavage and ligation	0/1374	7/35336	1	9	0	1
GO:0030328	BP	p	prenylcysteine catabolic process	0/1374	1/35336	1	6	0	1
GO:0042762	BP	p	regulation of sulfur metabolic process	0/1374	5/35336	1	5	0	1
GO:0006476	BP	p	protein deacetylation	0/1374	5/35336	1	8	0	1
GO:0071267	BP	p	L-methionine salvage	0/1374	8/35336	1	12	0	1
GO:0009567	BP	p	double fertilization forming a zygote and endosperm	0/1374	4/35336	1	3	0	1
GO:0006359	BP	p	regulation of transcription by RNA polymerase III	0/1374	1/35336	1	10	0	1
GO:0051090	BP	p	regulation of DNA-binding transcription factor activity	0/1374	1/35336	1	10	0	1
GO:0010380	BP	p	regulation of chlorophyll biosynthetic process	0/1374	4/35336	1	7	0	1
GO:0061982	BP	p	meiosis I cell cycle process	0/1374	5/35336	1	4	0	1
GO:0006430	BP	p	lysyl-tRNA aminoacylation	0/1374	2/35336	1	11	0	1
GO:0030834	BP	p	regulation of actin filament depolymerization	0/1374	3/35336	1	10	0	1
GO:0022898	BP	p	regulation of transmembrane transporter activity	0/1374	5/35336	1	6	0	1
GO:0006488	BP	p	dolichol-linked oligosaccharide biosynthetic process	0/1374	11/35336	1	6	0	1
GO:0006656	BP	p	phosphatidylcholine biosynthetic process	0/1374	6/35336	1	8	0	1
GO:1902317	BP	p	nuclear DNA replication termination	0/1374	1/35336	1	9	0	1
GO:0043155	BP	p	negative regulation of photosynthesis, light reaction	0/1374	1/35336	1	7	0	1
GO:2001295	BP	p	malonyl-CoA biosynthetic process	0/1374	1/35336	1	12	0	1
GO:0046373	BP	p	L-arabinose metabolic process	0/1374	4/35336	1	7	0	1
GO:0009662	BP	p	etioplast organization	0/1374	1/35336	1	6	0	1
GO:0032262	BP	p	pyrimidine nucleotide salvage	0/1374	3/35336	1	10	0	1
GO:1901672	BP	p	positive regulation of systemic acquired resistance	0/1374	1/35336	1	7	0	1
GO:0060148	BP	p	positive regulation of posttranscriptional gene silencing	0/1374	1/35336	1	7	0	1
GO:0070201	BP	p	regulation of establishment of protein localization	0/1374	4/35336	1	5	0	1
GO:0071465	BP	p	cellular response to desiccation	0/1374	1/35336	1	7	0	1
GO:0034389	BP	p	lipid droplet organization	0/1374	4/35336	1	5	0	1
GO:1901000	BP	p	regulation of response to salt stress	0/1374	4/35336	1	6	0	1
GO:0007076	BP	p	mitotic chromosome condensation	0/1374	11/35336	1	9	0	1
GO:0043243	BP	p	positive regulation of protein-containing complex disassembly	0/1374	8/35336	1	6	0	1
GO:0000052	BP	p	citrulline metabolic process	0/1374	1/35336	1	8	0	1
GO:0000491	BP	p	small nucleolar ribonucleoprotein complex assembly	0/1374	2/35336	1	8	0	1
GO:0016444	BP	p	somatic cell DNA recombination	0/1374	1/35336	1	8	0	1
GO:0052543	BP	p	callose deposition in cell wall	0/1374	5/35336	1	8	0	1
GO:1903553	BP	p	positive regulation of extracellular exosome assembly	0/1374	1/35336	1	8	0	1
GO:0098657	BP	p	import into cell	0/1374	3/35336	1	4	0	1
GO:0043048	BP	p	dolichyl monophosphate biosynthetic process	0/1374	1/35336	1	7	0	1
GO:0032447	BP	p	protein urmylation	0/1374	3/35336	1	9	0	1
GO:0045747	BP	p	positive regulation of Notch signaling pathway	0/1374	1/35336	1	7	0	1
GO:0030832	BP	p	regulation of actin filament length	0/1374	4/35336	1	8	0	1
GO:0044843	BP	p	cell cycle G1/S phase transition	0/1374	3/35336	1	4	0	1
GO:0048767	BP	p	root hair elongation	0/1374	2/35336	1	4	0	1
GO:0034050	BP	p	programmed cell death induced by symbiont	0/1374	7/35336	1	6	0	1
GO:0032101	BP	p	regulation of response to external stimulus	1/1374	31/35336	1	4	1	1	Capana03g000381
GO:0042276	BP	p	error-prone translesion synthesis	0/1374	1/35336	1	10	0	1
GO:0002253	BP	p	activation of immune response	0/1374	10/35336	1	6	0	1
GO:0007131	BP	p	reciprocal meiotic recombination	0/1374	12/35336	1	10	0	1
GO:1902066	BP	p	regulation of cell wall pectin metabolic process	0/1374	1/35336	1	7	0	1
GO:0006857	BP	p	oligopeptide transport	1/1374	35/35336	1	7	1	1	Capana11g001561
GO:0032055	BP	p	negative regulation of translation in response to stress	0/1374	1/35336	1	9	0	1
GO:1900871	BP	p	chloroplast mRNA modification	0/1374	1/35336	1	9	0	1
GO:0046514	BP	p	ceramide catabolic process	0/1374	3/35336	1	8	0	1
GO:1900274	BP	p	regulation of phospholipase C activity	0/1374	1/35336	1	7	0	1
GO:0045047	BP	p	protein targeting to ER	0/1374	20/35336	1	8	0	1
GO:0060191	BP	p	regulation of lipase activity	0/1374	1/35336	1	5	0	1
GO:0009264	BP	p	deoxyribonucleotide catabolic process	0/1374	1/35336	1	9	0	1
GO:0010529	BP	p	negative regulation of transposition	0/1374	1/35336	1	5	0	1
GO:0052573	BP	p	UDP-D-galactose metabolic process	0/1374	1/35336	1	7	0	1
GO:0072666	BP	p	establishment of protein localization to vacuole	0/1374	9/35336	1	7	0	1
GO:0051596	BP	p	methylglyoxal catabolic process	0/1374	2/35336	1	5	0	1
GO:0090224	BP	p	regulation of spindle organization	0/1374	13/35336	1	8	0	1
GO:0000381	BP	p	regulation of alternative mRNA splicing, via spliceosome	0/1374	2/35336	1	10	0	1
GO:0009585	BP	p	red, far-red light phototransduction	0/1374	15/35336	1	7	0	1
GO:0010962	BP	p	regulation of glucan biosynthetic process	0/1374	4/35336	1	8	0	1
GO:0043062	BP	p	extracellular structure organization	1/1374	28/35336	1	4	1	1	Capana10g000707
GO:0006851	BP	p	mitochondrial calcium ion transmembrane transport	0/1374	1/35336	1	9	0	1
GO:1901891	BP	p	regulation of cell septum assembly	0/1374	2/35336	1	7	0	1
GO:0019318	BP	p	hexose metabolic process	4/1374	123/35336	1	5	4	1	Capana00g000874, Capana09g000648, Capana09g001517, Capana09g001610
GO:0045935	BP	p	positive regulation of nucleobase-containing compound metabolic process	4/1374	121/35336	1	6	4	1	Capana03g001463, Capana05g000149, Capana08g000623, Capana09g000936
GO:0010157	BP	p	response to chlorate	0/1374	1/35336	1	4	0	1
GO:0071454	BP	p	cellular response to anoxia	0/1374	1/35336	1	6	0	1
GO:0006739	BP	p	NADP metabolic process	0/1374	20/35336	1	2	0	1
GO:0009138	BP	p	pyrimidine nucleoside diphosphate metabolic process	0/1374	1/35336	1	8	0	1
GO:0044003	BP	p	modulation by symbiont of host process	0/1374	1/35336	1	4	0	1
GO:0016973	BP	p	poly(A)+ mRNA export from nucleus	0/1374	3/35336	1	10	0	1
GO:0032412	BP	p	regulation of ion transmembrane transporter activity	0/1374	5/35336	1	7	0	1
GO:0006098	BP	p	pentose-phosphate shunt	0/1374	14/35336	1	6	0	1
GO:0009688	BP	p	abscisic acid biosynthetic process	0/1374	1/35336	1	9	0	1
GO:1902222	BP	p	erythrose 4-phosphate/phosphoenolpyruvate family amino acid catabolic process	0/1374	7/35336	1	9	0	1
GO:1905933	BP	p	regulation of cell fate determination	0/1374	1/35336	1	4	0	1
GO:0009595	BP	p	detection of biotic stimulus	0/1374	1/35336	1	3	0	1
GO:0044208	BP	p	'de novo' AMP biosynthetic process	0/1374	5/35336	1	12	0	1
GO:0033869	BP	p	nucleoside bisphosphate catabolic process	0/1374	2/35336	1	8	0	1
GO:0018105	BP	p	peptidyl-serine phosphorylation	0/1374	2/35336	1	9	0	1
GO:0017009	BP	p	protein-phycocyanobilin linkage	0/1374	1/35336	1	9	0	1
GO:1902326	BP	p	positive regulation of chlorophyll biosynthetic process	0/1374	2/35336	1	8	0	1
GO:0007602	BP	p	phototransduction	0/1374	15/35336	1	6	0	1
GO:0044375	BP	p	regulation of peroxisome size	0/1374	2/35336	1	5	0	1
GO:0000162	BP	p	tryptophan biosynthetic process	0/1374	4/35336	1	9	0	1
GO:0002683	BP	p	negative regulation of immune system process	0/1374	2/35336	1	4	0	1
GO:0045089	BP	p	positive regulation of innate immune response	0/1374	10/35336	1	7	0	1
GO:0051238	BP	p	sequestering of metal ion	0/1374	1/35336	1	3	0	1
GO:0009265	BP	p	2'-deoxyribonucleotide biosynthetic process	0/1374	2/35336	1	10	0	1
GO:0043545	BP	p	molybdopterin cofactor metabolic process	0/1374	9/35336	1	5	0	1
GO:0006301	BP	p	postreplication repair	0/1374	7/35336	1	8	0	1
GO:0006306	BP	p	DNA methylation	0/1374	7/35336	1	9	0	1
GO:0009102	BP	p	biotin biosynthetic process	0/1374	1/35336	1	8	0	1
GO:1902533	BP	p	positive regulation of intracellular signal transduction	0/1374	7/35336	1	7	0	1
GO:0032922	BP	p	circadian regulation of gene expression	0/1374	1/35336	1	6	0	1
GO:0009864	BP	p	induced systemic resistance, jasmonic acid mediated signaling pathway	0/1374	9/35336	1	9	0	1
GO:1901976	BP	p	regulation of cell cycle checkpoint	0/1374	1/35336	1	7	0	1
GO:0009113	BP	p	purine nucleobase biosynthetic process	0/1374	8/35336	1	8	0	1
GO:0035967	BP	p	cellular response to topologically incorrect protein	0/1374	1/35336	1	5	0	1
GO:0046246	BP	p	terpene biosynthetic process	0/1374	5/35336	1	7	0	1
GO:0009189	BP	p	deoxyribonucleoside diphosphate biosynthetic process	0/1374	1/35336	1	9	0	1
GO:0052646	BP	p	alditol phosphate metabolic process	0/1374	9/35336	1	5	0	1
GO:0045492	BP	p	xylan biosynthetic process	0/1374	18/35336	1	9	0	1
GO:0010483	BP	p	pollen tube reception	0/1374	2/35336	1	2	0	1
GO:1902117	BP	p	positive regulation of organelle assembly	0/1374	1/35336	1	7	0	1
GO:0010618	BP	p	aerenchyma formation	0/1374	1/35336	1	3	0	1
GO:0048509	BP	p	regulation of meristem development	0/1374	1/35336	1	4	0	1
GO:0009157	BP	p	deoxyribonucleoside monophosphate biosynthetic process	0/1374	1/35336	1	9	0	1
GO:1903888	BP	p	regulation of plant epidermal cell differentiation	0/1374	1/35336	1	5	0	1
GO:0031123	BP	p	RNA 3'-end processing	0/1374	20/35336	1	8	0	1
GO:0030422	BP	p	production of siRNA involved in RNA interference	0/1374	3/35336	1	10	0	1
GO:0051275	BP	p	beta-glucan catabolic process	0/1374	21/35336	1	8	0	1
GO:0000025	BP	p	maltose catabolic process	0/1374	1/35336	1	7	0	1
GO:2000694	BP	p	regulation of phragmoplast microtubule organization	0/1374	2/35336	1	8	0	1
GO:0006576	BP	p	cellular biogenic amine metabolic process	1/1374	36/35336	1	6	1	1	Capana06g001835
GO:0006097	BP	p	glyoxylate cycle	0/1374	2/35336	1	8	0	1
GO:2000011	BP	p	regulation of adaxial/abaxial pattern formation	0/1374	1/35336	1	4	0	1
GO:0050687	BP	p	negative regulation of defense response to virus	0/1374	1/35336	1	7	0	1
GO:1901141	BP	p	regulation of lignin biosynthetic process	0/1374	1/35336	1	6	0	1
GO:0007142	BP	p	male meiosis II	0/1374	7/35336	1	9	0	1
GO:0033865	BP	p	nucleoside bisphosphate metabolic process	1/1374	37/35336	1	7	1	1	Capana02g000059
GO:0018198	BP	p	peptidyl-cysteine modification	0/1374	1/35336	1	8	0	1
GO:0052837	BP	p	thiazole biosynthetic process	0/1374	1/35336	1	6	0	1
GO:0006458	BP	p	'de novo' protein folding	0/1374	2/35336	1	3	0	1
GO:0042372	BP	p	phylloquinone biosynthetic process	0/1374	3/35336	1	7	0	1
GO:0070544	BP	p	histone H3-K36 demethylation	0/1374	1/35336	1	11	0	1
GO:1901068	BP	p	guanosine-containing compound metabolic process	0/1374	1/35336	1	9	0	1
GO:0009958	BP	p	positive gravitropism	0/1374	3/35336	1	5	0	1
GO:0015908	BP	p	fatty acid transport	0/1374	3/35336	1	6	0	1
GO:0009739	BP	p	response to gibberellin	0/1374	5/35336	1	5	0	1
GO:2000144	BP	p	positive regulation of DNA-templated transcription, initiation	0/1374	2/35336	1	11	0	1
GO:0060261	BP	p	positive regulation of transcription initiation from RNA polymerase II promoter	0/1374	2/35336	1	12	0	1
GO:0048284	BP	p	organelle fusion	0/1374	10/35336	1	5	0	1
GO:0072659	BP	p	protein localization to plasma membrane	0/1374	6/35336	1	6	0	1
GO:0032955	BP	p	regulation of division septum assembly	0/1374	2/35336	1	8	0	1
GO:0045901	BP	p	positive regulation of translational elongation	0/1374	8/35336	1	9	0	1
GO:0009086	BP	p	methionine biosynthetic process	0/1374	19/35336	1	10	0	1
GO:0000466	BP	p	maturation of 5.8S rRNA from tricistronic rRNA transcript (SSU-rRNA, 5.8S rRNA, LSU-rRNA)	0/1374	4/35336	1	11	0	1
GO:0043455	BP	p	regulation of secondary metabolic process	0/1374	12/35336	1	4	0	1
GO:0006564	BP	p	L-serine biosynthetic process	0/1374	6/35336	1	10	0	1
GO:0035542	BP	p	regulation of SNARE complex assembly	0/1374	2/35336	1	6	0	1
GO:0000578	BP	p	embryonic axis specification	0/1374	1/35336	1	4	0	1
GO:0042732	BP	p	D-xylose metabolic process	0/1374	1/35336	1	6	0	1
GO:0007267	BP	p	cell-cell signaling	0/1374	3/35336	1	3	0	1
GO:0009640	BP	p	photomorphogenesis	0/1374	11/35336	1	6	0	1
GO:0009798	BP	p	axis specification	0/1374	1/35336	1	3	0	1
GO:0040007	BP	p	growth	1/1374	31/35336	1	1	1	1	Capana02g003495
GO:0009700	BP	p	indole phytoalexin biosynthetic process	0/1374	2/35336	1	6	0	1
GO:0000737	BP	p	DNA catabolic process, endonucleolytic	0/1374	2/35336	1	8	0	1
GO:0046173	BP	p	polyol biosynthetic process	0/1374	11/35336	1	6	0	1
GO:1904589	BP	p	regulation of protein import	0/1374	1/35336	1	7	0	1
GO:0042753	BP	p	positive regulation of circadian rhythm	0/1374	6/35336	1	4	0	1
GO:0006414	BP	p	translational elongation	1/1374	31/35336	1	6	1	1	Capana11g000046
GO:0009896	BP	p	positive regulation of catabolic process	0/1374	1/35336	1	5	0	1
GO:0046500	BP	p	S-adenosylmethionine metabolic process	0/1374	5/35336	1	4	0	1
GO:0007031	BP	p	peroxisome organization	0/1374	16/35336	1	5	0	1
GO:0032959	BP	p	inositol trisphosphate biosynthetic process	0/1374	3/35336	1	8	0	1
GO:0046498	BP	p	S-adenosylhomocysteine metabolic process	0/1374	5/35336	1	9	0	1
GO:1902751	BP	p	positive regulation of cell cycle G2/M phase transition	0/1374	1/35336	1	8	0	1
GO:0071396	BP	p	cellular response to lipid	0/1374	2/35336	1	5	0	1
GO:0043985	BP	p	histone H4-R3 methylation	0/1374	1/35336	1	11	0	1
GO:0043551	BP	p	regulation of phosphatidylinositol 3-kinase activity	0/1374	3/35336	1	10	0	1
GO:0006654	BP	p	phosphatidic acid biosynthetic process	0/1374	2/35336	1	8	0	1
GO:0031061	BP	p	negative regulation of histone methylation	0/1374	1/35336	1	10	0	1
GO:0051052	BP	p	regulation of DNA metabolic process	0/1374	9/35336	1	6	0	1
GO:0070589	BP	p	cellular component macromolecule biosynthetic process	0/1374	24/35336	1	6	0	1
GO:0000350	BP	p	generation of catalytic spliceosome for second transesterification step	0/1374	2/35336	1	8	0	1
GO:0046184	BP	p	aldehyde biosynthetic process	0/1374	9/35336	1	4	0	1
GO:0000413	BP	p	protein peptidyl-prolyl isomerization	0/1374	1/35336	1	9	0	1
GO:0010053	BP	p	root epidermal cell differentiation	0/1374	2/35336	1	5	0	1
GO:0090708	BP	p	specification of plant organ axis polarity	0/1374	1/35336	1	4	0	1
GO:0022610	BP	p	biological adhesion	0/1374	2/35336	1	1	0	1
GO:0015846	BP	p	polyamine transport	0/1374	1/35336	1	5	0	1
GO:0018160	BP	p	peptidyl-pyrromethane cofactor linkage	0/1374	1/35336	1	9	0	1
GO:0032482	BP	p	Rab protein signal transduction	0/1374	2/35336	1	8	0	1
GO:0009396	BP	p	folic acid-containing compound biosynthetic process	0/1374	6/35336	1	6	0	1
GO:1904143	BP	p	positive regulation of carotenoid biosynthetic process	0/1374	2/35336	1	8	0	1
GO:0045833	BP	p	negative regulation of lipid metabolic process	0/1374	3/35336	1	6	0	1
GO:1990573	BP	p	potassium ion import across plasma membrane	0/1374	2/35336	1	9	0	1
GO:0080050	BP	p	regulation of seed development	0/1374	1/35336	1	6	0	1
GO:0097553	BP	p	calcium ion transmembrane import into cytosol	0/1374	3/35336	1	13	0	1
GO:2001294	BP	p	malonyl-CoA catabolic process	0/1374	2/35336	1	12	0	1
GO:0046741	BP	p	transport of virus in host, tissue to tissue	0/1374	1/35336	1	7	0	1
GO:0009660	BP	p	amyloplast organization	0/1374	1/35336	1	6	0	1
GO:0033499	BP	p	galactose catabolic process via UDP-galactose	0/1374	1/35336	1	8	0	1
GO:0045793	BP	p	positive regulation of cell size	0/1374	1/35336	1	6	0	1
GO:0048827	BP	p	phyllome development	0/1374	18/35336	1	4	0	1
GO:0032511	BP	p	late endosome to vacuole transport via multivesicular body sorting pathway	0/1374	5/35336	1	7	0	1
GO:0006821	BP	p	chloride transport	0/1374	1/35336	1	7	0	1
GO:0045899	BP	p	positive regulation of RNA polymerase II transcription preinitiation complex assembly	0/1374	2/35336	1	13	0	1
GO:0006898	BP	p	receptor-mediated endocytosis	0/1374	5/35336	1	6	0	1
GO:0046217	BP	p	indole phytoalexin metabolic process	0/1374	2/35336	1	5	0	1
GO:0048311	BP	p	mitochondrion distribution	0/1374	4/35336	1	6	0	1
GO:0046497	BP	p	nicotinate nucleotide metabolic process	0/1374	2/35336	1	9	0	1
GO:0051667	BP	p	establishment of plastid localization	0/1374	7/35336	1	5	0	1
GO:0009162	BP	p	deoxyribonucleoside monophosphate metabolic process	0/1374	1/35336	1	8	0	1
GO:0006777	BP	p	Mo-molybdopterin cofactor biosynthetic process	0/1374	9/35336	1	7	0	1
GO:0072506	BP	p	trivalent inorganic anion homeostasis	0/1374	1/35336	1	7	0	1
GO:0006646	BP	p	phosphatidylethanolamine biosynthetic process	0/1374	2/35336	1	8	0	1
GO:0006167	BP	p	AMP biosynthetic process	0/1374	5/35336	1	11	0	1
GO:0019362	BP	p	pyridine nucleotide metabolic process	0/1374	18/35336	1	8	0	1
GO:0070475	BP	p	rRNA base methylation	0/1374	10/35336	1	12	0	1
GO:0080110	BP	p	sporopollenin biosynthetic process	0/1374	1/35336	1	5	0	1
GO:0009933	BP	p	meristem structural organization	0/1374	1/35336	1	3	0	1
GO:0034656	BP	p	nucleobase-containing small molecule catabolic process	0/1374	6/35336	1	6	0	1
GO:0033355	BP	p	ascorbate glutathione cycle	0/1374	1/35336	1	7	0	1
GO:0032981	BP	p	mitochondrial respiratory chain complex I assembly	0/1374	6/35336	1	8	0	1
GO:0031334	BP	p	positive regulation of protein-containing complex assembly	0/1374	2/35336	1	6	0	1
GO:1901600	BP	p	strigolactone metabolic process	0/1374	1/35336	1	8	0	1
GO:1903432	BP	p	regulation of TORC1 signaling	0/1374	3/35336	1	8	0	1
GO:0070681	BP	p	glutaminyl-tRNAGln biosynthesis via transamidation	0/1374	3/35336	1	10	0	1
GO:0009785	BP	p	blue light signaling pathway	0/1374	4/35336	1	8	0	1
GO:0071514	BP	p	genetic imprinting	0/1374	2/35336	1	5	0	1
GO:0012501	BP	p	programmed cell death	0/1374	9/35336	1	3	0	1
GO:0071327	BP	p	cellular response to trehalose stimulus	0/1374	1/35336	1	7	0	1
GO:0042246	BP	p	tissue regeneration	0/1374	1/35336	1	4	0	1
GO:0034312	BP	p	diol biosynthetic process	0/1374	1/35336	1	7	0	1
GO:0042138	BP	p	meiotic DNA double-strand break formation	0/1374	3/35336	1	7	0	1
GO:0006474	BP	p	N-terminal protein amino acid acetylation	0/1374	2/35336	1	9	0	1
GO:1905037	BP	p	autophagosome organization	0/1374	6/35336	1	6	0	1
GO:0070481	BP	p	nuclear-transcribed mRNA catabolic process, non-stop decay	0/1374	2/35336	1	10	0	1
GO:0008535	BP	p	respiratory chain complex IV assembly	0/1374	2/35336	1	8	0	1
GO:0006690	BP	p	icosanoid metabolic process	0/1374	3/35336	1	6	0	1
GO:0006610	BP	p	ribosomal protein import into nucleus	0/1374	1/35336	1	9	0	1
GO:0033169	BP	p	histone H3-K9 demethylation	0/1374	1/35336	1	11	0	1
GO:0070919	BP	p	production of siRNA involved in gene silencing by small RNA	0/1374	2/35336	1	10	0	1
GO:0030100	BP	p	regulation of endocytosis	0/1374	1/35336	1	6	0	1
GO:0048640	BP	p	negative regulation of developmental growth	0/1374	4/35336	1	5	0	1
GO:0002376	BP	p	immune system process	0/1374	21/35336	1	1	0	1
GO:0043543	BP	p	protein acylation	0/1374	10/35336	1	7	0	1
GO:0031062	BP	p	positive regulation of histone methylation	0/1374	1/35336	1	10	0	1
GO:0009846	BP	p	pollen germination	0/1374	9/35336	1	2	0	1
GO:0070208	BP	p	protein heterotrimerization	0/1374	1/35336	1	8	0	1
GO:2000377	BP	p	regulation of reactive oxygen species metabolic process	0/1374	8/35336	1	5	0	1
GO:0090351	BP	p	seedling development	0/1374	1/35336	1	3	0	1
GO:0048832	BP	p	specification of plant organ number	0/1374	2/35336	1	4	0	1
GO:0010110	BP	p	regulation of photosynthesis, dark reaction	0/1374	1/35336	1	7	0	1
GO:0045900	BP	p	negative regulation of translational elongation	0/1374	2/35336	1	9	0	1
GO:0045595	BP	p	regulation of cell differentiation	0/1374	1/35336	1	4	0	1
GO:0046473	BP	p	phosphatidic acid metabolic process	0/1374	2/35336	1	7	0	1
GO:0009583	BP	p	detection of light stimulus	0/1374	15/35336	1	5	0	1
GO:0018394	BP	p	peptidyl-lysine acetylation	0/1374	6/35336	1	9	0	1
GO:0043162	BP	p	ubiquitin-dependent protein catabolic process via the multivesicular body sorting pathway	0/1374	2/35336	1	9	0	1
GO:0090603	BP	p	sieve element differentiation	0/1374	1/35336	1	4	0	1
GO:0046051	BP	p	UTP metabolic process	0/1374	8/35336	1	10	0	1
GO:0060147	BP	p	regulation of posttranscriptional gene silencing	0/1374	1/35336	1	6	0	1
GO:0070920	BP	p	regulation of production of small RNA involved in gene silencing by RNA	0/1374	1/35336	1	7	0	1
GO:0006272	BP	p	leading strand elongation	0/1374	2/35336	1	9	0	1
GO:0050691	BP	p	regulation of defense response to virus by host	0/1374	1/35336	1	7	0	1
GO:0006499	BP	p	N-terminal protein myristoylation	0/1374	2/35336	1	9	0	1
GO:0050482	BP	p	arachidonic acid secretion	0/1374	3/35336	1	10	0	1
GO:0090056	BP	p	regulation of chlorophyll metabolic process	0/1374	4/35336	1	6	0	1
GO:0031330	BP	p	negative regulation of cellular catabolic process	0/1374	1/35336	1	6	0	1
GO:0009452	BP	p	7-methylguanosine RNA capping	0/1374	8/35336	1	9	0	1
GO:0043555	BP	p	regulation of translation in response to stress	0/1374	1/35336	1	8	0	1
GO:0046283	BP	p	anthocyanin-containing compound metabolic process	0/1374	2/35336	1	4	0	1
GO:0009233	BP	p	menaquinone metabolic process	0/1374	4/35336	1	5	0	1
GO:0002218	BP	p	activation of innate immune response	0/1374	10/35336	1	8	0	1
GO:0080171	BP	p	lytic vacuole organization	0/1374	2/35336	1	6	0	1
GO:0048575	BP	p	short-day photoperiodism, flowering	0/1374	3/35336	1	7	0	1
GO:0016574	BP	p	histone ubiquitination	0/1374	2/35336	1	10	0	1
GO:0006207	BP	p	'de novo' pyrimidine nucleobase biosynthetic process	0/1374	13/35336	1	9	0	1
GO:0006003	BP	p	fructose 2,6-bisphosphate metabolic process	0/1374	1/35336	1	5	0	1
GO:0009834	BP	p	plant-type secondary cell wall biogenesis	0/1374	6/35336	1	6	0	1
GO:0032958	BP	p	inositol phosphate biosynthetic process	0/1374	6/35336	1	7	0	1
GO:1905156	BP	p	negative regulation of photosynthesis	0/1374	2/35336	1	6	0	1
GO:0030030	BP	p	cell projection organization	0/1374	1/35336	1	4	0	1
GO:0046337	BP	p	phosphatidylethanolamine metabolic process	0/1374	2/35336	1	7	0	1
GO:2000069	BP	p	regulation of post-embryonic root development	0/1374	3/35336	1	6	0	1
GO:0010088	BP	p	phloem development	0/1374	4/35336	1	5	0	1
GO:1903008	BP	p	organelle disassembly	0/1374	1/35336	1	5	0	1
GO:0032543	BP	p	mitochondrial translation	0/1374	6/35336	1	8	0	1
GO:0080188	BP	p	gene silencing by RNA-directed DNA methylation	0/1374	2/35336	1	10	0	1
GO:0019464	BP	p	glycine decarboxylation via glycine cleavage system	0/1374	3/35336	1	11	0	1
GO:0008645	BP	p	hexose transmembrane transport	0/1374	2/35336	1	8	0	1
GO:0070966	BP	p	nuclear-transcribed mRNA catabolic process, no-go decay	0/1374	2/35336	1	10	0	1
GO:0032885	BP	p	regulation of polysaccharide biosynthetic process	0/1374	4/35336	1	7	0	1
GO:0007584	BP	p	response to nutrient	0/1374	1/35336	1	5	0	1
GO:0019357	BP	p	nicotinate nucleotide biosynthetic process	0/1374	2/35336	1	10	0	1
GO:0043550	BP	p	regulation of lipid kinase activity	0/1374	3/35336	1	9	0	1
GO:0000911	BP	p	cytokinesis by cell plate formation	0/1374	8/35336	1	4	0	1
GO:0009133	BP	p	nucleoside diphosphate biosynthetic process	0/1374	1/35336	1	8	0	1
GO:0009094	BP	p	L-phenylalanine biosynthetic process	0/1374	8/35336	1	10	0	1
GO:0080182	BP	p	histone H3-K4 trimethylation	0/1374	1/35336	1	12	0	1
GO:0019628	BP	p	urate catabolic process	0/1374	1/35336	1	5	0	1
GO:1903322	BP	p	positive regulation of protein modification by small protein conjugation or removal	0/1374	21/35336	1	9	0	1
GO:0006404	BP	p	RNA import into nucleus	0/1374	1/35336	1	8	0	1
GO:1902546	BP	p	positive regulation of DNA N-glycosylase activity	0/1374	1/35336	1	6	0	1
GO:2000082	BP	p	regulation of L-ascorbic acid biosynthetic process	0/1374	1/35336	1	7	0	1
GO:0005992	BP	p	trehalose biosynthetic process	0/1374	24/35336	1	7	0	1
GO:0034227	BP	p	tRNA thio-modification	0/1374	5/35336	1	11	0	1
GO:0046487	BP	p	glyoxylate metabolic process	0/1374	3/35336	1	7	0	1
GO:0060402	BP	p	calcium ion transport into cytosol	0/1374	3/35336	1	12	0	1
GO:0046484	BP	p	oxazole or thiazole metabolic process	0/1374	1/35336	1	4	0	1
GO:0000097	BP	p	sulfur amino acid biosynthetic process	1/1374	31/35336	1	5	1	1	Capana07g002359
GO:1901182	BP	p	regulation of camalexin biosynthetic process	0/1374	1/35336	1	7	0	1
GO:0006370	BP	p	7-methylguanosine mRNA capping	0/1374	5/35336	1	10	0	1
GO:0009566	BP	p	fertilization	0/1374	4/35336	1	2	0	1
GO:0090329	BP	p	regulation of DNA-dependent DNA replication	0/1374	16/35336	1	8	0	1
GO:0017007	BP	p	protein-bilin linkage	0/1374	1/35336	1	8	0	1
GO:0051572	BP	p	negative regulation of histone H3-K4 methylation	0/1374	1/35336	1	11	0	1
GO:0080147	BP	p	root hair cell development	0/1374	1/35336	1	4	0	1
GO:0046320	BP	p	regulation of fatty acid oxidation	0/1374	2/35336	1	7	0	1
GO:1900425	BP	p	negative regulation of defense response to bacterium	0/1374	1/35336	1	7	0	1
GO:0097548	BP	p	seed abscission	0/1374	1/35336	1	3	0	1
GO:0052865	BP	p	1-deoxy-D-xylulose 5-phosphate biosynthetic process	0/1374	1/35336	1	6	0	1
GO:0009225	BP	p	nucleotide-sugar metabolic process	0/1374	17/35336	1	6	0	1
GO:0031399	BP	p	regulation of protein modification process	2/1374	54/35336	1	7	2	1	Capana00g001711, Capana04g000600
GO:0009832	BP	p	plant-type cell wall biogenesis	0/1374	12/35336	1	5	0	1
GO:0019419	BP	p	sulfate reduction	0/1374	8/35336	1	4	0	1
GO:1903311	BP	p	regulation of mRNA metabolic process	0/1374	3/35336	1	7	0	1
GO:0042255	BP	p	ribosome assembly	0/1374	9/35336	1	7	0	1
GO:0042659	BP	p	regulation of cell fate specification	0/1374	1/35336	1	5	0	1
GO:0044038	BP	p	cell wall macromolecule biosynthetic process	0/1374	24/35336	1	7	0	1
GO:0009176	BP	p	pyrimidine deoxyribonucleoside monophosphate metabolic process	0/1374	1/35336	1	9	0	1
GO:0044770	BP	p	cell cycle phase transition	0/1374	3/35336	1	3	0	1
GO:0048833	BP	p	specification of floral organ number	0/1374	2/35336	1	5	0	1
GO:0006105	BP	p	succinate metabolic process	0/1374	1/35336	1	7	0	1
GO:0002230	BP	p	positive regulation of defense response to virus by host	0/1374	1/35336	1	8	0	1
GO:0009934	BP	p	regulation of meristem structural organization	0/1374	5/35336	1	4	0	1
GO:0006626	BP	p	protein targeting to mitochondrion	0/1374	1/35336	1	8	0	1
GO:0006168	BP	p	adenine salvage	0/1374	2/35336	1	10	0	1
GO:0032535	BP	p	regulation of cellular component size	0/1374	9/35336	1	4	0	1
GO:0009743	BP	p	response to carbohydrate	0/1374	16/35336	1	4	0	1
GO:0036065	BP	p	fucosylation	0/1374	1/35336	1	3	0	1
GO:0034764	BP	p	positive regulation of transmembrane transport	0/1374	1/35336	1	6	0	1
GO:0031333	BP	p	negative regulation of protein-containing complex assembly	0/1374	4/35336	1	6	0	1
GO:0016480	BP	p	negative regulation of transcription by RNA polymerase III	0/1374	1/35336	1	11	0	1
GO:1903338	BP	p	regulation of cell wall organization or biogenesis	0/1374	5/35336	1	4	0	1
GO:0045910	BP	p	negative regulation of DNA recombination	0/1374	4/35336	1	8	0	1
GO:0080142	BP	p	regulation of salicylic acid biosynthetic process	0/1374	1/35336	1	7	0	1
GO:0019988	BP	p	charged-tRNA amino acid modification	0/1374	2/35336	1	11	0	1
GO:0010223	BP	p	secondary shoot formation	0/1374	3/35336	1	5	0	1
GO:0006528	BP	p	asparagine metabolic process	0/1374	3/35336	1	9	0	1
GO:0009582	BP	p	detection of abiotic stimulus	0/1374	16/35336	1	3	0	1
GO:1902065	BP	p	response to L-glutamate	0/1374	1/35336	1	6	0	1
GO:1903426	BP	p	regulation of reactive oxygen species biosynthetic process	0/1374	1/35336	1	6	0	1
GO:0019747	BP	p	regulation of isoprenoid metabolic process	0/1374	6/35336	1	6	0	1
GO:0006480	BP	p	N-terminal protein amino acid methylation	0/1374	1/35336	1	9	0	1
GO:0099587	BP	p	inorganic ion import across plasma membrane	0/1374	2/35336	1	7	0	1
GO:0045721	BP	p	negative regulation of gluconeogenesis	0/1374	3/35336	1	9	0	1
GO:0010439	BP	p	regulation of glucosinolate biosynthetic process	0/1374	1/35336	1	7	0	1
GO:0046394	BP	p	carboxylic acid biosynthetic process	10/1374	279/35336	1	6	10	1	Capana03g000103, Capana03g000656, Capana05g000208, Capana07g000375, Capana07g001760, Capana07g002359, Capana08g000691, Capana09g001606, Capana11g000722, Capana11g000741
GO:0045040	BP	p	protein insertion into mitochondrial outer membrane	0/1374	2/35336	1	10	0	1
GO:0006760	BP	p	folic acid-containing compound metabolic process	0/1374	19/35336	1	5	0	1
GO:0022616	BP	p	DNA strand elongation	0/1374	2/35336	1	7	0	1
GO:1902289	BP	p	negative regulation of defense response to oomycetes	0/1374	1/35336	1	7	0	1
GO:0046838	BP	p	phosphorylated carbohydrate dephosphorylation	0/1374	3/35336	1	6	0	1
GO:0034471	BP	p	ncRNA 5'-end processing	0/1374	2/35336	1	9	0	1
GO:0009581	BP	p	detection of external stimulus	0/1374	16/35336	1	3	0	1
GO:0010224	BP	p	response to UV-B	0/1374	10/35336	1	6	0	1
GO:0009800	BP	p	cinnamic acid biosynthetic process	0/1374	6/35336	1	8	0	1
GO:0051128	BP	p	regulation of cellular component organization	2/1374	74/35336	1	4	2	1	Capana04g000600, Capana12g001765
GO:0045893	BP	p	positive regulation of transcription, DNA-templated	4/1374	117/35336	1	10	4	1	Capana03g001463, Capana05g000149, Capana08g000623, Capana09g000936
GO:0006305	BP	p	DNA alkylation	0/1374	7/35336	1	8	0	1
GO:0072529	BP	p	pyrimidine-containing compound catabolic process	0/1374	1/35336	1	5	0	1
GO:0010289	BP	p	homogalacturonan biosynthetic process	0/1374	2/35336	1	10	0	1
GO:0006730	BP	p	one-carbon metabolic process	0/1374	23/35336	1	3	0	1
GO:0009263	BP	p	deoxyribonucleotide biosynthetic process	0/1374	4/35336	1	9	0	1
GO:0046655	BP	p	folic acid metabolic process	0/1374	2/35336	1	7	0	1
GO:1902170	BP	p	cellular response to reactive nitrogen species	0/1374	13/35336	1	5	0	1
GO:0006220	BP	p	pyrimidine nucleotide metabolic process	1/1374	33/35336	1	8	1	1	Capana04g000376
GO:0090342	BP	p	regulation of cell aging	0/1374	1/35336	1	4	0	1
GO:2000024	BP	p	regulation of leaf development	0/1374	2/35336	1	4	0	1
GO:0061726	BP	p	mitochondrion disassembly	0/1374	1/35336	1	6	0	1
GO:0070143	BP	p	mitochondrial alanyl-tRNA aminoacylation	0/1374	4/35336	1	12	0	1
GO:0016144	BP	p	S-glycoside biosynthetic process	0/1374	1/35336	1	6	0	1
GO:0044772	BP	p	mitotic cell cycle phase transition	0/1374	2/35336	1	4	0	1
GO:0051050	BP	p	positive regulation of transport	0/1374	1/35336	1	5	0	1
GO:0006383	BP	p	transcription by RNA polymerase III	0/1374	6/35336	1	10	0	1
GO:0010919	BP	p	regulation of inositol phosphate biosynthetic process	0/1374	1/35336	1	7	0	1
GO:0046130	BP	p	purine ribonucleoside catabolic process	0/1374	5/35336	1	9	0	1
GO:0045041	BP	p	protein import into mitochondrial intermembrane space	0/1374	1/35336	1	8	0	1
GO:0045339	BP	p	farnesyl diphosphate catabolic process	0/1374	1/35336	1	8	0	1
GO:0010208	BP	p	pollen wall assembly	0/1374	7/35336	1	6	0	1
GO:0071491	BP	p	cellular response to red light	0/1374	1/35336	1	8	0	1
GO:0015918	BP	p	sterol transport	0/1374	4/35336	1	6	0	1
GO:1902315	BP	p	nuclear cell cycle DNA replication initiation	0/1374	1/35336	1	9	0	1
GO:0009959	BP	p	negative gravitropism	0/1374	9/35336	1	5	0	1
GO:0010115	BP	p	regulation of abscisic acid biosynthetic process	0/1374	4/35336	1	7	0	1
GO:0050801	BP	p	ion homeostasis	1/1374	42/35336	1	5	1	1	Capana06g000256
GO:1902930	BP	p	regulation of alcohol biosynthetic process	0/1374	5/35336	1	5	0	1
GO:0033047	BP	p	regulation of mitotic sister chromatid segregation	0/1374	12/35336	1	8	0	1
GO:0050826	BP	p	response to freezing	0/1374	4/35336	1	5	0	1
GO:0010067	BP	p	procambium histogenesis	0/1374	1/35336	1	7	0	1
GO:0071732	BP	p	cellular response to nitric oxide	0/1374	1/35336	1	6	0	1
GO:0009270	BP	p	response to humidity	0/1374	1/35336	1	5	0	1
GO:0043254	BP	p	regulation of protein-containing complex assembly	0/1374	8/35336	1	5	0	1
GO:0009085	BP	p	lysine biosynthetic process	0/1374	8/35336	1	10	0	1
GO:0009074	BP	p	aromatic amino acid family catabolic process	0/1374	11/35336	1	8	0	1
GO:0031054	BP	p	pre-miRNA processing	0/1374	1/35336	1	9	0	1
GO:0018022	BP	p	peptidyl-lysine methylation	0/1374	4/35336	1	9	0	1
GO:0101030	BP	p	tRNA-guanine transglycosylation	0/1374	2/35336	1	11	0	1
GO:0072657	BP	p	protein localization to membrane	1/1374	49/35336	1	5	1	1	Capana04g001215
GO:0035383	BP	p	thioester metabolic process	0/1374	20/35336	1	4	0	1
GO:0045487	BP	p	gibberellin catabolic process	0/1374	1/35336	1	9	0	1
GO:1902652	BP	p	secondary alcohol metabolic process	0/1374	11/35336	1	5	0	1
GO:0006784	BP	p	heme A biosynthetic process	0/1374	1/35336	1	8	0	1
GO:0048658	BP	p	anther wall tapetum development	0/1374	2/35336	1	3	0	1
GO:0009221	BP	p	pyrimidine deoxyribonucleotide biosynthetic process	0/1374	2/35336	1	11	0	1
GO:0009558	BP	p	embryo sac cellularization	0/1374	1/35336	1	4	0	1
GO:0006268	BP	p	DNA unwinding involved in DNA replication	0/1374	2/35336	1	9	0	1
GO:0080144	BP	p	amino acid homeostasis	0/1374	1/35336	1	5	0	1
GO:1901292	BP	p	nucleoside phosphate catabolic process	0/1374	8/35336	1	7	0	1
GO:2000637	BP	p	positive regulation of gene silencing by miRNA	0/1374	1/35336	1	8	0	1
GO:1904950	BP	p	negative regulation of establishment of protein localization	0/1374	1/35336	1	6	0	1
GO:0031929	BP	p	TOR signaling	0/1374	6/35336	1	6	0	1
GO:0016559	BP	p	peroxisome fission	0/1374	13/35336	1	6	0	1
GO:0009237	BP	p	siderophore metabolic process	0/1374	1/35336	1	3	0	1
GO:0002758	BP	p	innate immune response-activating signal transduction	0/1374	1/35336	1	9	0	1
GO:0051013	BP	p	microtubule severing	0/1374	4/35336	1	7	0	1
GO:0010257	BP	p	NADH dehydrogenase complex assembly	0/1374	7/35336	1	7	0	1
GO:0006672	BP	p	ceramide metabolic process	0/1374	22/35336	1	7	0	1
GO:0032870	BP	p	cellular response to hormone stimulus	0/1374	4/35336	1	5	0	1
GO:0055062	BP	p	phosphate ion homeostasis	0/1374	1/35336	1	8	0	1
GO:0048582	BP	p	positive regulation of post-embryonic development	0/1374	8/35336	1	6	0	1
GO:0018196	BP	p	peptidyl-asparagine modification	0/1374	4/35336	1	8	0	1
GO:0051494	BP	p	negative regulation of cytoskeleton organization	0/1374	4/35336	1	7	0	1
GO:0006067	BP	p	ethanol metabolic process	0/1374	1/35336	1	6	0	1
GO:0009313	BP	p	oligosaccharide catabolic process	0/1374	2/35336	1	5	0	1
GO:0010928	BP	p	regulation of auxin mediated signaling pathway	0/1374	8/35336	1	6	0	1
GO:0035510	BP	p	DNA dealkylation	0/1374	1/35336	1	8	0	1
GO:1901259	BP	p	chloroplast rRNA processing	0/1374	5/35336	1	10	0	1
GO:0006228	BP	p	UTP biosynthetic process	0/1374	8/35336	1	11	0	1
GO:0006086	BP	p	acetyl-CoA biosynthetic process from pyruvate	0/1374	9/35336	1	13	0	1
GO:0070207	BP	p	protein homotrimerization	0/1374	2/35336	1	8	0	1
GO:0006586	BP	p	indolalkylamine metabolic process	0/1374	11/35336	1	7	0	1
GO:0070076	BP	p	histone lysine demethylation	0/1374	2/35336	1	10	0	1
GO:0019758	BP	p	glycosinolate biosynthetic process	0/1374	1/35336	1	6	0	1
GO:0051656	BP	p	establishment of organelle localization	0/1374	11/35336	1	4	0	1
GO:0046434	BP	p	organophosphate catabolic process	0/1374	19/35336	1	5	0	1
GO:0070813	BP	p	hydrogen sulfide metabolic process	0/1374	3/35336	1	4	0	1
GO:0051781	BP	p	positive regulation of cell division	0/1374	4/35336	1	5	0	1
GO:0033385	BP	p	geranylgeranyl diphosphate metabolic process	0/1374	1/35336	1	7	0	1
GO:0060236	BP	p	regulation of mitotic spindle organization	0/1374	13/35336	1	9	0	1
GO:0036260	BP	p	RNA capping	0/1374	8/35336	1	8	0	1
GO:0019284	BP	p	L-methionine salvage from S-adenosylmethionine	0/1374	2/35336	1	13	0	1
GO:0016102	BP	p	diterpenoid biosynthetic process	0/1374	3/35336	1	8	0	1
GO:0008154	BP	p	actin polymerization or depolymerization	0/1374	15/35336	1	6	0	1
GO:0010506	BP	p	regulation of autophagy	0/1374	5/35336	1	6	0	1
GO:0000154	BP	p	rRNA modification	0/1374	16/35336	1	10	0	1
GO:0002215	BP	p	defense response to nematode	0/1374	1/35336	1	6	0	1
GO:0050793	BP	p	regulation of developmental process	3/1374	81/35336	1	3	3	1	Capana11g001813, Capana12g001765, Capana12g002498
GO:0033567	BP	p	DNA replication, Okazaki fragment processing	0/1374	1/35336	1	7	0	1
GO:0009749	BP	p	response to glucose	0/1374	6/35336	1	7	0	1
GO:0034763	BP	p	negative regulation of transmembrane transport	0/1374	2/35336	1	6	0	1
GO:0043096	BP	p	purine nucleobase salvage	0/1374	2/35336	1	9	0	1
GO:0009938	BP	p	negative regulation of gibberellic acid mediated signaling pathway	0/1374	1/35336	1	7	0	1
GO:0045022	BP	p	early endosome to late endosome transport	0/1374	4/35336	1	6	0	1
GO:0009910	BP	p	negative regulation of flower development	0/1374	5/35336	1	7	0	1
GO:0071344	BP	p	diphosphate metabolic process	0/1374	1/35336	1	5	0	1
GO:0052318	BP	p	regulation of phytoalexin metabolic process	0/1374	1/35336	1	5	0	1
GO:0042168	BP	p	heme metabolic process	0/1374	16/35336	1	6	0	1
GO:1901355	BP	p	response to rapamycin	0/1374	1/35336	1	5	0	1
GO:1904951	BP	p	positive regulation of establishment of protein localization	0/1374	1/35336	1	6	0	1
GO:0071985	BP	p	multivesicular body sorting pathway	0/1374	10/35336	1	5	0	1
GO:0010405	BP	p	arabinogalactan protein metabolic process	0/1374	1/35336	1	9	0	1
GO:0099022	BP	p	vesicle tethering	0/1374	2/35336	1	4	0	1
GO:0045185	BP	p	maintenance of protein location	0/1374	8/35336	1	3	0	1
GO:0030865	BP	p	cortical cytoskeleton organization	0/1374	8/35336	1	6	0	1
GO:2000012	BP	p	regulation of auxin polar transport	0/1374	4/35336	1	5	0	1
GO:0009174	BP	p	pyrimidine ribonucleoside monophosphate biosynthetic process	0/1374	7/35336	1	10	0	1
GO:0098739	BP	p	import across plasma membrane	0/1374	2/35336	1	5	0	1
GO:0010965	BP	p	regulation of mitotic sister chromatid separation	0/1374	14/35336	1	7	0	1
GO:0051189	BP	p	prosthetic group metabolic process	0/1374	9/35336	1	2	0	1
GO:0071586	BP	p	CAAX-box protein processing	0/1374	4/35336	1	7	0	1
GO:0019048	BP	p	modulation by virus of host process	0/1374	1/35336	1	5	0	1
GO:0009746	BP	p	response to hexose	0/1374	6/35336	1	6	0	1
GO:0090628	BP	p	plant epidermal cell fate specification	0/1374	1/35336	1	4	0	1
GO:0060966	BP	p	regulation of gene silencing by RNA	0/1374	1/35336	1	6	0	1
GO:0006452	BP	p	translational frameshifting	0/1374	8/35336	1	7	0	1
GO:0034293	BP	p	sexual sporulation	0/1374	4/35336	1	3	0	1
GO:0007155	BP	p	cell adhesion	0/1374	2/35336	1	2	0	1
GO:0048572	BP	p	short-day photoperiodism	0/1374	3/35336	1	6	0	1
GO:0032012	BP	p	regulation of ARF protein signal transduction	0/1374	14/35336	1	9	0	1
GO:0046219	BP	p	indolalkylamine biosynthetic process	0/1374	4/35336	1	8	0	1
GO:0071395	BP	p	cellular response to jasmonic acid stimulus	0/1374	1/35336	1	7	0	1
GO:0051204	BP	p	protein insertion into mitochondrial membrane	0/1374	8/35336	1	9	0	1
GO:0018195	BP	p	peptidyl-arginine modification	0/1374	2/35336	1	8	0	1
GO:0051762	BP	p	sesquiterpene biosynthetic process	0/1374	1/35336	1	8	0	1
GO:0034969	BP	p	histone arginine methylation	0/1374	1/35336	1	10	0	1
GO:0006621	BP	p	protein retention in ER lumen	0/1374	7/35336	1	7	0	1
GO:0042402	BP	p	cellular biogenic amine catabolic process	0/1374	4/35336	1	7	0	1
GO:0006568	BP	p	tryptophan metabolic process	0/1374	11/35336	1	8	0	1
GO:0009836	BP	p	fruit ripening, climacteric	0/1374	1/35336	1	5	0	1
GO:0001934	BP	p	positive regulation of protein phosphorylation	0/1374	13/35336	1	9	0	1
GO:0009630	BP	p	gravitropism	0/1374	21/35336	1	4	0	1
GO:0046177	BP	p	D-gluconate catabolic process	0/1374	1/35336	1	9	0	1
GO:0062014	BP	p	negative regulation of small molecule metabolic process	0/1374	8/35336	1	5	0	1
GO:0009208	BP	p	pyrimidine ribonucleoside triphosphate metabolic process	0/1374	13/35336	1	9	0	1
GO:0006888	BP	p	endoplasmic reticulum to Golgi vesicle-mediated transport	0/1374	21/35336	1	6	0	1
GO:0017004	BP	p	cytochrome complex assembly	0/1374	15/35336	1	7	0	1
GO:0006473	BP	p	protein acetylation	0/1374	8/35336	1	8	0	1
GO:0055088	BP	p	lipid homeostasis	0/1374	6/35336	1	5	0	1
GO:0019218	BP	p	regulation of steroid metabolic process	0/1374	1/35336	1	6	0	1
GO:0000972	BP	p	transcription-dependent tethering of RNA polymerase II gene DNA at nuclear periphery	0/1374	3/35336	1	6	0	1
GO:0016925	BP	p	protein sumoylation	0/1374	4/35336	1	9	0	1
GO:0046146	BP	p	tetrahydrobiopterin metabolic process	0/1374	1/35336	1	7	0	1
GO:0045727	BP	p	positive regulation of translation	0/1374	12/35336	1	8	0	1
GO:0006741	BP	p	NADP biosynthetic process	0/1374	6/35336	1	11	0	1
GO:0031577	BP	p	spindle checkpoint signaling	0/1374	11/35336	1	9	0	1
GO:1905393	BP	p	plant organ formation	0/1374	12/35336	1	3	0	1
GO:0002143	BP	p	tRNA wobble position uridine thiolation	0/1374	2/35336	1	13	0	1
GO:0043289	BP	p	apocarotenoid biosynthetic process	0/1374	1/35336	1	7	0	1
GO:0033477	BP	p	S-methylmethionine metabolic process	0/1374	1/35336	1	5	0	1
GO:0010562	BP	p	positive regulation of phosphorus metabolic process	0/1374	15/35336	1	6	0	1
GO:0071103	BP	p	DNA conformation change	1/1374	33/35336	1	6	1	1	Capana11g001139
GO:0009789	BP	p	positive regulation of abscisic acid-activated signaling pathway	0/1374	1/35336	1	7	0	1
GO:0010267	BP	p	production of ta-siRNAs involved in RNA interference	0/1374	2/35336	1	11	0	1
GO:0009686	BP	p	gibberellin biosynthetic process	0/1374	3/35336	1	9	0	1
GO:0048506	BP	p	regulation of timing of meristematic phase transition	0/1374	1/35336	1	5	0	1
GO:0009129	BP	p	pyrimidine nucleoside monophosphate metabolic process	0/1374	8/35336	1	8	0	1
GO:0060918	BP	p	auxin transport	0/1374	7/35336	1	5	0	1
GO:0051103	BP	p	DNA ligation involved in DNA repair	0/1374	4/35336	1	8	0	1
GO:0051784	BP	p	negative regulation of nuclear division	0/1374	13/35336	1	7	0	1
GO:0060632	BP	p	regulation of microtubule-based movement	0/1374	1/35336	1	5	0	1
GO:0002237	BP	p	response to molecule of bacterial origin	0/1374	3/35336	1	4	0	1
GO:0052542	BP	p	defense response by callose deposition	0/1374	3/35336	1	5	0	1
GO:0044206	BP	p	UMP salvage	0/1374	3/35336	1	12	0	1
GO:2000038	BP	p	regulation of stomatal complex development	0/1374	2/35336	1	6	0	1
GO:2000023	BP	p	regulation of lateral root development	0/1374	3/35336	1	7	0	1
GO:0006047	BP	p	UDP-N-acetylglucosamine metabolic process	0/1374	3/35336	1	7	0	1
GO:0018941	BP	p	organomercury metabolic process	0/1374	1/35336	1	4	0	1
GO:0050993	BP	p	dimethylallyl diphosphate metabolic process	0/1374	4/35336	1	6	0	1
GO:0006075	BP	p	(1->3)-beta-D-glucan biosynthetic process	0/1374	20/35336	1	9	0	1
GO:1902224	BP	p	ketone body metabolic process	0/1374	2/35336	1	4	0	1
GO:0000028	BP	p	ribosomal small subunit assembly	0/1374	4/35336	1	8	0	1
GO:0019521	BP	p	D-gluconate metabolic process	0/1374	3/35336	1	8	0	1
GO:0002097	BP	p	tRNA wobble base modification	0/1374	13/35336	1	11	0	1
GO:0046950	BP	p	cellular ketone body metabolic process	0/1374	2/35336	1	3	0	1
GO:0051225	BP	p	spindle assembly	0/1374	10/35336	1	8	0	1
GO:0006408	BP	p	snRNA export from nucleus	0/1374	1/35336	1	10	0	1
GO:0032784	BP	p	regulation of DNA-templated transcription, elongation	0/1374	13/35336	1	10	0	1
GO:0071174	BP	p	mitotic spindle checkpoint signaling	0/1374	11/35336	1	10	0	1
GO:0009439	BP	p	cyanate metabolic process	0/1374	1/35336	1	4	0	1
GO:0000730	BP	p	DNA recombinase assembly	0/1374	1/35336	1	8	0	1
GO:1901657	BP	p	glycosyl compound metabolic process	1/1374	44/35336	1	4	1	1	Capana06g001835
GO:0009051	BP	p	pentose-phosphate shunt, oxidative branch	0/1374	1/35336	1	6	0	1
GO:0051444	BP	p	negative regulation of ubiquitin-protein transferase activity	0/1374	1/35336	1	11	0	1
GO:0018026	BP	p	peptidyl-lysine monomethylation	0/1374	2/35336	1	10	0	1
GO:0046073	BP	p	dTMP metabolic process	0/1374	1/35336	1	11	0	1
GO:0051568	BP	p	histone H3-K4 methylation	0/1374	2/35336	1	11	0	1
GO:0052863	BP	p	1-deoxy-D-xylulose 5-phosphate metabolic process	0/1374	1/35336	1	5	0	1
GO:0016575	BP	p	histone deacetylation	0/1374	5/35336	1	9	0	1
GO:0015937	BP	p	coenzyme A biosynthetic process	0/1374	7/35336	1	11	0	1
GO:0033108	BP	p	mitochondrial respiratory chain complex assembly	0/1374	8/35336	1	7	0	1
GO:0042435	BP	p	indole-containing compound biosynthetic process	0/1374	6/35336	1	5	0	1
GO:0090207	BP	p	regulation of triglyceride metabolic process	0/1374	1/35336	1	6	0	1
GO:0035821	BP	p	modulation of process of other organism	0/1374	1/35336	1	2	0	1
GO:0046786	BP	p	viral replication complex formation and maintenance	0/1374	2/35336	1	2	0	1
GO:0006885	BP	p	regulation of pH	0/1374	9/35336	1	8	0	1
GO:0046951	BP	p	ketone body biosynthetic process	0/1374	2/35336	1	5	0	1
GO:0006641	BP	p	triglyceride metabolic process	0/1374	3/35336	1	7	0	1
GO:0032876	BP	p	negative regulation of DNA endoreduplication	0/1374	1/35336	1	10	0	1
GO:0090066	BP	p	regulation of anatomical structure size	0/1374	9/35336	1	3	0	1
GO:0046039	BP	p	GTP metabolic process	0/1374	8/35336	1	10	0	1
GO:0051775	BP	p	response to redox state	0/1374	3/35336	1	2	0	1
GO:0000819	BP	p	sister chromatid segregation	0/1374	1/35336	1	6	0	1
GO:0071616	BP	p	acyl-CoA biosynthetic process	0/1374	11/35336	1	11	0	1
GO:0032103	BP	p	positive regulation of response to external stimulus	0/1374	16/35336	1	5	0	1
GO:0000041	BP	p	transition metal ion transport	0/1374	9/35336	1	7	0	1
GO:0050891	BP	p	multicellular organismal water homeostasis	0/1374	1/35336	1	6	0	1
GO:0007064	BP	p	mitotic sister chromatid cohesion	1/1374	49/35336	1	7	1	1	Capana02g001942
GO:2000634	BP	p	regulation of primary miRNA processing	0/1374	1/35336	1	9	0	1
GO:0045003	BP	p	double-strand break repair via synthesis-dependent strand annealing	0/1374	1/35336	1	10	0	1
GO:0031497	BP	p	chromatin assembly	0/1374	3/35336	1	6	0	1
GO:0009629	BP	p	response to gravity	0/1374	22/35336	1	3	0	1
GO:0009643	BP	p	photosynthetic acclimation	0/1374	3/35336	1	6	0	1
GO:0046415	BP	p	urate metabolic process	0/1374	1/35336	1	4	0	1
GO:0006284	BP	p	base-excision repair	1/1374	34/35336	1	8	1	1	Capana10g000607
GO:0032272	BP	p	negative regulation of protein polymerization	0/1374	4/35336	1	7	0	1
GO:0050665	BP	p	hydrogen peroxide biosynthetic process	0/1374	2/35336	1	5	0	1
GO:1901991	BP	p	negative regulation of mitotic cell cycle phase transition	0/1374	13/35336	1	8	0	1
GO:1902932	BP	p	positive regulation of alcohol biosynthetic process	0/1374	1/35336	1	6	0	1
GO:0006449	BP	p	regulation of translational termination	0/1374	8/35336	1	8	0	1
GO:0046463	BP	p	acylglycerol biosynthetic process	0/1374	3/35336	1	7	0	1
GO:0070328	BP	p	triglyceride homeostasis	0/1374	1/35336	1	7	0	1
GO:0030148	BP	p	sphingolipid biosynthetic process	0/1374	3/35336	1	7	0	1
GO:0070482	BP	p	response to oxygen levels	0/1374	3/35336	1	3	0	1
GO:0009850	BP	p	auxin metabolic process	0/1374	1/35336	1	5	0	1
GO:0098661	BP	p	inorganic anion transmembrane transport	0/1374	4/35336	1	7	0	1
GO:0006409	BP	p	tRNA export from nucleus	0/1374	1/35336	1	10	0	1
GO:0006266	BP	p	DNA ligation	0/1374	5/35336	1	7	0	1
GO:0045324	BP	p	late endosome to vacuole transport	0/1374	8/35336	1	5	0	1
GO:0034309	BP	p	primary alcohol biosynthetic process	0/1374	5/35336	1	6	0	1
GO:0071215	BP	p	cellular response to abscisic acid stimulus	0/1374	1/35336	1	6	0	1
GO:0045292	BP	p	mRNA cis splicing, via spliceosome	0/1374	9/35336	1	12	0	1
GO:1901992	BP	p	positive regulation of mitotic cell cycle phase transition	0/1374	1/35336	1	8	0	1
GO:0031509	BP	p	subtelomeric heterochromatin assembly	0/1374	1/35336	1	9	0	1
GO:0042727	BP	p	flavin-containing compound biosynthetic process	0/1374	12/35336	1	5	0	1
GO:0033875	BP	p	ribonucleoside bisphosphate metabolic process	1/1374	37/35336	1	8	1	1	Capana02g000059
GO:0051055	BP	p	negative regulation of lipid biosynthetic process	0/1374	1/35336	1	7	0	1
GO:0006556	BP	p	S-adenosylmethionine biosynthetic process	0/1374	4/35336	1	5	0	1
GO:0080167	BP	p	response to karrikin	0/1374	7/35336	1	3	0	1
GO:0008156	BP	p	negative regulation of DNA replication	0/1374	3/35336	1	8	0	1
GO:0008360	BP	p	regulation of cell shape	0/1374	1/35336	1	6	0	1
GO:0032261	BP	p	purine nucleotide salvage	0/1374	5/35336	1	10	0	1
GO:0043255	BP	p	regulation of carbohydrate biosynthetic process	0/1374	11/35336	1	6	0	1
GO:0010528	BP	p	regulation of transposition	0/1374	1/35336	1	4	0	1
GO:0006212	BP	p	uracil catabolic process	0/1374	1/35336	1	9	0	1
GO:0032102	BP	p	negative regulation of response to external stimulus	0/1374	5/35336	1	5	0	1
GO:0016075	BP	p	rRNA catabolic process	0/1374	2/35336	1	9	0	1
GO:0006183	BP	p	GTP biosynthetic process	0/1374	8/35336	1	11	0	1
GO:1902347	BP	p	response to strigolactone	0/1374	1/35336	1	5	0	1
GO:0043666	BP	p	regulation of phosphoprotein phosphatase activity	0/1374	2/35336	1	9	0	1
GO:0000380	BP	p	alternative mRNA splicing, via spliceosome	0/1374	2/35336	1	12	0	1
GO:0097064	BP	p	ncRNA export from nucleus	0/1374	2/35336	1	9	0	1
GO:0042023	BP	p	DNA endoreduplication	0/1374	2/35336	1	9	0	1
GO:0006479	BP	p	protein methylation	0/1374	19/35336	1	8	0	1
GO:0010387	BP	p	COP9 signalosome assembly	0/1374	1/35336	1	7	0	1
GO:0033037	BP	p	polysaccharide localization	0/1374	5/35336	1	3	0	1
GO:0043244	BP	p	regulation of protein-containing complex disassembly	0/1374	11/35336	1	5	0	1
GO:0006749	BP	p	glutathione metabolic process	0/1374	9/35336	1	6	0	1
GO:0032984	BP	p	protein-containing complex disassembly	0/1374	13/35336	1	5	0	1
GO:0006740	BP	p	NADPH regeneration	0/1374	14/35336	1	4	0	1
GO:0051348	BP	p	negative regulation of transferase activity	0/1374	1/35336	1	5	0	1
GO:0006069	BP	p	ethanol oxidation	0/1374	1/35336	1	7	0	1
GO:0009894	BP	p	regulation of catabolic process	0/1374	14/35336	1	4	0	1
GO:0019184	BP	p	nonribosomal peptide biosynthetic process	0/1374	2/35336	1	7	0	1
GO:0009996	BP	p	negative regulation of cell fate specification	0/1374	1/35336	1	7	0	1
GO:0042362	BP	p	fat-soluble vitamin biosynthetic process	0/1374	3/35336	1	5	0	1
GO:0048527	BP	p	lateral root development	0/1374	1/35336	1	6	0	1
GO:0010496	BP	p	intercellular transport	0/1374	4/35336	1	4	0	1
GO:0104004	BP	p	cellular response to environmental stimulus	0/1374	18/35336	1	3	0	1
GO:0019243	BP	p	methylglyoxal catabolic process to D-lactate via S-lactoyl-glutathione	0/1374	2/35336	1	9	0	1
GO:1900034	BP	p	regulation of cellular response to heat	0/1374	1/35336	1	6	0	1
GO:0006206	BP	p	pyrimidine nucleobase metabolic process	0/1374	19/35336	1	7	0	1
GO:1903504	BP	p	regulation of mitotic spindle checkpoint	0/1374	1/35336	1	9	0	1
GO:0042182	BP	p	ketone catabolic process	0/1374	2/35336	1	4	0	1
GO:0070592	BP	p	cell wall polysaccharide biosynthetic process	0/1374	24/35336	1	8	0	1
GO:0009220	BP	p	pyrimidine ribonucleotide biosynthetic process	0/1374	17/35336	1	10	0	1
GO:0000338	BP	p	protein deneddylation	0/1374	4/35336	1	9	0	1
GO:0010073	BP	p	meristem maintenance	0/1374	1/35336	1	2	0	1
GO:0009851	BP	p	auxin biosynthetic process	0/1374	1/35336	1	6	0	1
GO:0046471	BP	p	phosphatidylglycerol metabolic process	0/1374	1/35336	1	7	0	1
GO:0030041	BP	p	actin filament polymerization	0/1374	5/35336	1	8	0	1
GO:0098927	BP	p	vesicle-mediated transport between endosomal compartments	0/1374	4/35336	1	5	0	1
GO:0031221	BP	p	arabinan metabolic process	0/1374	2/35336	1	5	0	1
GO:0043981	BP	p	histone H4-K5 acetylation	0/1374	1/35336	1	13	0	1
GO:0070816	BP	p	phosphorylation of RNA polymerase II C-terminal domain	0/1374	2/35336	1	11	0	1
GO:0002764	BP	p	immune response-regulating signaling pathway	0/1374	4/35336	1	5	0	1
GO:0044092	BP	p	negative regulation of molecular function	0/1374	5/35336	1	3	0	1
GO:0019852	BP	p	L-ascorbic acid metabolic process	0/1374	1/35336	1	6	0	1
GO:0010726	BP	p	positive regulation of hydrogen peroxide metabolic process	0/1374	1/35336	1	7	0	1
GO:0046417	BP	p	chorismate metabolic process	0/1374	10/35336	1	7	0	1
GO:0010143	BP	p	cutin biosynthetic process	0/1374	1/35336	1	5	0	1
GO:0006285	BP	p	base-excision repair, AP site formation	0/1374	3/35336	1	7	0	1
GO:0050777	BP	p	negative regulation of immune response	0/1374	2/35336	1	5	0	1
GO:0010105	BP	p	negative regulation of ethylene-activated signaling pathway	0/1374	1/35336	1	9	0	1
GO:0010155	BP	p	regulation of proton transport	0/1374	3/35336	1	8	0	1
GO:0110053	BP	p	regulation of actin filament organization	0/1374	4/35336	1	8	0	1
GO:0019757	BP	p	glycosinolate metabolic process	0/1374	3/35336	1	5	0	1
GO:0042214	BP	p	terpene metabolic process	0/1374	7/35336	1	6	0	1
GO:0090332	BP	p	stomatal closure	0/1374	2/35336	1	3	0	1
GO:0006000	BP	p	fructose metabolic process	0/1374	4/35336	1	6	0	1
GO:0010467	BP	p	gene expression	0/1374	1/35336	1	4	0	1
[truncated: 3,783 more rows]
