# Supplementary material for: Analysis of the response regulatory network of pepper genes under hydrogen peroxide stress
Source: Front Plant Sci. 2022 Dec 8;13:1018991. doi: 10.3389/fpls.2022.1018991 (PMC9772053; doi:10.3389/fpls.2022.1018991)
Supplement: Supplementary file 1 [file DataSheet_1.zip › Table S5.XLSX]

## Sheet: Sheet1
Supplementary-Table S5 All GO terms enrichment in root DEGs
GO	NS	enrichment	name	ratio_in_study	ratio_in_pop	p_uncorrected	depth	study_count	p_fdr_bh	study_items
GO:0009415	BP	e	response to water	12/1526	66/35336	2.27914e-05	4	12	0.00425022	Capana00g003114, Capana00g004275, Capana00g004683, Capana02g000492, Capana02g002739, Capana03g003736, Capana06g001736, Capana08g001006, Capana08g001266, Capana08g002792, Capana09g000936, Capana10g002137
GO:0001101	BP	e	response to acid chemical	12/1526	67/35336	2.66808e-05	3	12	0.00482005	Capana00g003114, Capana00g004275, Capana00g004683, Capana02g000492, Capana02g002739, Capana03g003736, Capana06g001736, Capana08g001006, Capana08g001266, Capana08g002792, Capana09g000936, Capana10g002137
GO:0006720	BP	e	isoprenoid metabolic process	13/1526	91/35336	0.000143736	5	13	0.0162928	Capana00g001496, Capana00g001497, Capana00g001498, Capana01g002809, Capana01g004441, Capana02g000059, Capana02g000060, Capana03g002170, Capana04g002519, Capana10g000194, Capana11g000564, Capana12g002446, Capana12g002450
GO:0006721	BP	e	terpenoid metabolic process	10/1526	59/35336	0.000199324	6	10	0.0213387	Capana00g001496, Capana00g001497, Capana00g001498, Capana01g002809, Capana03g002170, Capana04g002519, Capana10g000194, Capana11g000564, Capana12g002446, Capana12g002450
GO:0008299	BP	e	isoprenoid biosynthetic process	12/1526	82/35336	0.000203218	6	12	0.02136	Capana00g001496, Capana00g001497, Capana00g001498, Capana01g004441, Capana02g000059, Capana02g000060, Capana03g002170, Capana04g002519, Capana10g000194, Capana11g000564, Capana12g002446, Capana12g002450
GO:0050896	BP	e	response to stimulus	72/1526	1068/35336	0.000223156	1	72	0.0218655	Capana00g001211, Capana00g001496, Capana00g001497, Capana00g001498, Capana00g002089, Capana00g002210, Capana00g002760, Capana00g003114, Capana00g004275, Capana00g004683, Capana00g005039, Capana01g001865, Capana01g003803, Capana02g000492, Capana02g000568, Capana02g001841, Capana02g001846, Capana02g002739, Capana02g003468, Capana03g000079, Capana03g000656, Capana03g000732, Capana03g001084, Capana03…
GO:0016114	BP	e	terpenoid biosynthetic process	9/1526	51/35336	0.000301116	7	9	0.0285369	Capana00g001496, Capana00g001497, Capana00g001498, Capana03g002170, Capana04g002519, Capana10g000194, Capana11g000564, Capana12g002446, Capana12g002450
GO:0015740	BP	e	C4-dicarboxylate transport	5/1526	16/35336	0.000437174	9	5	0.0377209	Capana01g000065, Capana01g003632, Capana03g000370, Capana08g001125, Capana12g000826
GO:0006835	BP	e	dicarboxylic acid transport	5/1526	16/35336	0.000437174	8	5	0.0377209	Capana01g000065, Capana01g003632, Capana03g000370, Capana08g001125, Capana12g000826
GO:0006950	BP	e	response to stress	54/1526	780/35336	0.000675046	2	54	0.0542006	Capana00g001211, Capana00g001496, Capana00g001497, Capana00g001498, Capana00g002089, Capana00g002210, Capana00g002760, Capana00g003114, Capana00g004275, Capana00g004683, Capana00g005039, Capana01g001865, Capana01g003803, Capana02g000568, Capana02g001841, Capana02g001846, Capana02g003468, Capana03g000079, Capana03g000732, Capana03g001834, Capana03g001836, Capana03g001837, Capana03g001838, Capana03…
GO:0009414	BP	e	response to water deprivation	9/1526	59/35336	0.000913232	5	9	0.0703919	Capana00g003114, Capana00g004275, Capana00g004683, Capana03g003736, Capana06g001736, Capana08g001006, Capana08g001266, Capana09g000936, Capana10g002137
GO:0006952	BP	e	defense response	17/1526	171/35336	0.00175035	3	17	0.1234	Capana00g001496, Capana00g001497, Capana00g001498, Capana00g002760, Capana02g001846, Capana03g004445, Capana04g002783, Capana04g002784, Capana05g000372, Capana05g000965, Capana05g001330, Capana05g002551, Capana07g001714, Capana08g001237, Capana12g002081, Capana12g002446, Capana12g002450
GO:0042744	BP	e	hydrogen peroxide catabolic process	12/1526	106/35336	0.0020956	5	12	0.138391	Capana00g005039, Capana01g003803, Capana02g000568, Capana02g001841, Capana03g001834, Capana03g001836, Capana03g001837, Capana03g001838, Capana06g000286, Capana08g002014, Capana10g001821, Capana12g002274
GO:0042221	BP	e	response to chemical	26/1526	325/35336	0.00240036	2	26	0.148579	Capana00g001211, Capana00g002089, Capana00g003114, Capana00g004275, Capana00g004683, Capana01g001865, Capana02g000492, Capana02g002739, Capana03g000656, Capana03g001923, Capana03g003736, Capana04g000217, Capana06g001736, Capana06g001979, Capana06g001980, Capana08g001006, Capana08g001266, Capana08g002648, Capana08g002649, Capana08g002650, Capana08g002792, Capana09g000247, Capana09g000445, Capana09…
GO:0042743	BP	e	hydrogen peroxide metabolic process	12/1526	108/35336	0.00245495	4	12	0.148579	Capana00g005039, Capana01g003803, Capana02g000568, Capana02g001841, Capana03g001834, Capana03g001836, Capana03g001837, Capana03g001838, Capana06g000286, Capana08g002014, Capana10g001821, Capana12g002274
GO:0046942	BP	e	carboxylic acid transport	5/1526	23/35336	0.00261823	7	5	0.155172	Capana01g000065, Capana01g003632, Capana03g000370, Capana08g001125, Capana12g000826
GO:0009772	BP	e	photosynthetic electron transport in photosystem II	7/1526	45/35336	0.00297432	6	7	0.171945	Capana00g001154, Capana00g001211, Capana00g002089, Capana01g001865, Capana03g001477, Capana07g000501, Capana07g000502
GO:0015711	BP	e	organic anion transport	5/1526	24/35336	0.00319096	6	5	0.182229	Capana01g000065, Capana01g003632, Capana03g000370, Capana08g001125, Capana12g000826
GO:0015743	BP	e	malate transport	4/1526	15/35336	0.00322543	10	4	0.182229	Capana01g000065, Capana01g003632, Capana03g000370, Capana08g001125
GO:0072593	BP	e	reactive oxygen species metabolic process	12/1526	113/35336	0.00357648	3	12	0.195053	Capana00g005039, Capana01g003803, Capana02g000568, Capana02g001841, Capana03g001834, Capana03g001836, Capana03g001837, Capana03g001838, Capana06g000286, Capana08g002014, Capana10g001821, Capana12g002274
GO:0009699	BP	e	phenylpropanoid biosynthetic process	4/1526	17/35336	0.00524946	5	4	0.269377	Capana02g003073, Capana02g003074, Capana09g002190, Capana09g002200
GO:0090391	BP	e	granum assembly	2/1526	3/35336	0.00543066	5	2	0.269377	Capana03g001084, Capana03g001085
GO:0015849	BP	e	organic acid transport	5/1526	27/35336	0.00544515	5	5	0.269377	Capana01g000065, Capana01g003632, Capana03g000370, Capana08g001125, Capana12g000826
GO:0098869	BP	e	cellular oxidant detoxification	3/1526	9/35336	0.00555043	3	3	0.271924	Capana03g001800, Capana03g001801, Capana06g000761
GO:0009725	BP	e	response to hormone	15/1526	164/35336	0.00581783	4	15	0.280274	Capana00g004275, Capana00g004683, Capana03g000656, Capana03g001923, Capana03g003736, Capana04g000217, Capana06g001736, Capana06g001979, Capana06g001980, Capana08g001266, Capana08g002648, Capana08g002649, Capana08g002650, Capana09g000445, Capana09g000936
GO:0009719	BP	e	response to endogenous stimulus	15/1526	165/35336	0.00608003	2	15	0.288104	Capana00g004275, Capana00g004683, Capana03g000656, Capana03g001923, Capana03g003736, Capana04g000217, Capana06g001736, Capana06g001979, Capana06g001980, Capana08g001266, Capana08g002648, Capana08g002649, Capana08g002650, Capana09g000445, Capana09g000936
GO:0006970	BP	e	response to osmotic stress	8/1526	64/35336	0.00613979	3	8	0.28857	Capana00g003114, Capana03g003736, Capana06g001736, Capana07g002091, Capana08g001266, Capana09g001737, Capana09g001938, Capana10g002137
GO:0009628	BP	e	response to abiotic stimulus	22/1526	280/35336	0.00708447	2	22	0.312512	Capana00g003114, Capana00g004275, Capana00g004683, Capana02g000492, Capana02g002739, Capana03g000079, Capana03g000656, Capana03g001084, Capana03g001085, Capana03g003736, Capana04g000645, Capana06g001736, Capana07g002091, Capana08g001006, Capana08g001266, Capana08g002792, Capana09g000936, Capana09g001737, Capana09g001938, Capana10g002137, Capana11g000402, Capana11g001898
GO:0009651	BP	e	response to salt stress	7/1526	53/35336	0.00750071	4	7	0.312512	Capana00g003114, Capana03g003736, Capana06g001736, Capana08g001266, Capana09g001737, Capana09g001938, Capana10g002137
GO:0034404	BP	e	nucleobase-containing small molecule biosynthetic process	3/1526	10/35336	0.0076763	6	3	0.312512	Capana00g002898, Capana00g002899, Capana00g004089
GO:0042455	BP	e	ribonucleoside biosynthetic process	3/1526	10/35336	0.0076763	8	3	0.312512	Capana00g002898, Capana00g002899, Capana00g004089
GO:0046129	BP	e	purine ribonucleoside biosynthetic process	3/1526	10/35336	0.0076763	9	3	0.312512	Capana00g002898, Capana00g002899, Capana00g004089
GO:0009163	BP	e	nucleoside biosynthetic process	3/1526	10/35336	0.0076763	7	3	0.312512	Capana00g002898, Capana00g002899, Capana00g004089
GO:0009636	BP	e	response to toxic substance	3/1526	10/35336	0.0076763	3	3	0.312512	Capana00g001211, Capana00g002089, Capana01g001865
GO:1990748	BP	e	cellular detoxification	3/1526	10/35336	0.0076763	2	3	0.312512	Capana03g001800, Capana03g001801, Capana06g000761
GO:0042451	BP	e	purine nucleoside biosynthetic process	3/1526	10/35336	0.0076763	8	3	0.312512	Capana00g002898, Capana00g002899, Capana00g004089
GO:0009635	BP	e	response to herbicide	3/1526	10/35336	0.0076763	4	3	0.312512	Capana00g001211, Capana00g002089, Capana01g001865
GO:0009308	BP	e	amine metabolic process	9/1526	83/35336	0.00953702	4	9	0.36272	Capana00g002898, Capana00g002899, Capana00g003520, Capana00g003562, Capana00g003808, Capana04g000125, Capana04g000194, Capana06g000526, Capana09g001075
GO:0042446	BP	e	hormone biosynthetic process	4/1526	20/35336	0.00964144	5	4	0.364295	Capana04g000194, Capana06g000526, Capana06g001405, Capana09g001075
GO:1901659	BP	e	glycosyl compound biosynthetic process	3/1526	11/35336	0.0102191	5	3	0.367412	Capana00g002898, Capana00g002899, Capana00g004089
GO:0002183	BP	e	cytoplasmic translational initiation	2/1526	4/35336	0.0105502	4	2	0.367412	Capana10g000484, Capana10g000485
GO:0006972	BP	e	hyperosmotic response	2/1526	4/35336	0.0105502	4	2	0.367412	Capana00g003114, Capana09g001938
GO:0010196	BP	e	nonphotochemical quenching	2/1526	4/35336	0.0105502	6	2	0.367412	Capana03g001084, Capana03g001085
GO:0010115	BP	e	regulation of abscisic acid biosynthetic process	2/1526	4/35336	0.0105502	7	2	0.367412	Capana04g000645, Capana11g001898
GO:1990066	BP	e	energy quenching	2/1526	4/35336	0.0105502	5	2	0.367412	Capana03g001084, Capana03g001085
GO:0042538	BP	e	hyperosmotic salinity response	2/1526	4/35336	0.0105502	5	2	0.367412	Capana00g003114, Capana09g001938
GO:0002191	BP	e	cap-dependent translational initiation	2/1526	4/35336	0.0105502	5	2	0.367412	Capana10g000484, Capana10g000485
GO:0010026	BP	e	trichome differentiation	2/1526	4/35336	0.0105502	4	2	0.367412	Capana00g002415, Capana00g003240
GO:0044550	BP	e	secondary metabolite biosynthetic process	4/1526	21/35336	0.0115098	3	4	0.377277	Capana02g003073, Capana02g003074, Capana09g002190, Capana09g002200
GO:0010035	BP	e	response to inorganic substance	12/1526	125/35336	0.0119541	3	12	0.381804	Capana00g003114, Capana00g004275, Capana00g004683, Capana02g000492, Capana02g002739, Capana03g003736, Capana06g001736, Capana08g001006, Capana08g001266, Capana08g002792, Capana09g000936, Capana10g002137
GO:0098754	BP	e	detoxification	3/1526	12/35336	0.0131929	1	3	0.414044	Capana03g001800, Capana03g001801, Capana06g000761
GO:0015986	BP	e	ATP synthesis coupled proton transport	10/1526	104/35336	0.0145421	12	10	0.442463	Capana00g000247, Capana00g000414, Capana01g001874, Capana01g002732, Capana02g000864, Capana03g003995, Capana04g000950, Capana04g000951, Capana04g001789, Capana06g001956
GO:0006754	BP	e	ATP biosynthetic process	10/1526	104/35336	0.0145421	11	10	0.442463	Capana00g000247, Capana00g000414, Capana01g001874, Capana01g002732, Capana02g000864, Capana03g003995, Capana04g000950, Capana04g000951, Capana04g001789, Capana06g001956
GO:0015985	BP	e	energy coupled proton transport, down electrochemical gradient	10/1526	104/35336	0.0145421	9	10	0.442463	Capana00g000247, Capana00g000414, Capana01g001874, Capana01g002732, Capana02g000864, Capana03g003995, Capana04g000950, Capana04g000951, Capana04g001789, Capana06g001956
GO:0044283	BP	e	small molecule biosynthetic process	27/1526	385/35336	0.0155658	3	27	0.460587	Capana00g002898, Capana00g002899, Capana00g004089, Capana01g001574, Capana01g001955, Capana02g000554, Capana03g000103, Capana03g000656, Capana03g001691, Capana03g003782, Capana04g000998, Capana04g002519, Capana05g000208, Capana05g001049, Capana06g000348, Capana06g001415, Capana07g002359, Capana09g001606, Capana09g002190, Capana09g002200, Capana11g000095, Capana11g000245, Capana11g000476, Capana11…
GO:0006081	BP	e	cellular aldehyde metabolic process	4/1526	23/35336	0.0159065	3	4	0.464422	Capana00g002959, Capana06g000348, Capana06g001736, Capana11g000095
GO:0009733	BP	e	response to auxin	8/1526	76/35336	0.0166735	5	8	0.474639	Capana03g001923, Capana04g000217, Capana06g001979, Capana06g001980, Capana08g002648, Capana08g002649, Capana08g002650, Capana09g000445
GO:0010033	BP	e	response to organic substance	17/1526	216/35336	0.0170536	3	17	0.474639	Capana00g004275, Capana00g004683, Capana03g000656, Capana03g001923, Capana03g003736, Capana04g000217, Capana06g001736, Capana06g001979, Capana06g001980, Capana08g001266, Capana08g002648, Capana08g002649, Capana08g002650, Capana09g000247, Capana09g000445, Capana09g000936, Capana12g000060
GO:0006413	BP	e	translational initiation	2/1526	5/35336	0.0170817	3	2	0.474639	Capana10g000484, Capana10g000485
GO:0009685	BP	e	gibberellin metabolic process	2/1526	5/35336	0.0170817	8	2	0.474639	Capana01g002809, Capana11g000564
GO:0016101	BP	e	diterpenoid metabolic process	2/1526	5/35336	0.0170817	7	2	0.474639	Capana01g002809, Capana11g000564
GO:1902930	BP	e	regulation of alcohol biosynthetic process	2/1526	5/35336	0.0170817	5	2	0.474639	Capana04g000645, Capana11g001898
GO:0009408	BP	e	response to heat	6/1526	49/35336	0.0183964	4	6	0.500739	Capana00g004275, Capana03g000079, Capana04g000645, Capana08g001266, Capana11g000402, Capana11g001898
GO:0006596	BP	e	polyamine biosynthetic process	4/1526	24/35336	0.0184496	8	4	0.500739	Capana00g002898, Capana00g002899, Capana00g003562, Capana04g000125
GO:0006595	BP	e	polyamine metabolic process	4/1526	24/35336	0.0184496	7	4	0.500739	Capana00g002898, Capana00g002899, Capana00g003562, Capana04g000125
GO:0006811	BP	e	ion transport	24/1526	339/35336	0.0210542	4	24	0.557887	Capana00g000247, Capana00g000414, Capana01g000065, Capana01g001874, Capana01g002732, Capana01g003632, Capana02g000864, Capana02g002855, Capana03g000370, Capana03g003995, Capana04g000950, Capana04g000951, Capana04g001132, Capana04g001789, Capana04g002139, Capana05g000183, Capana06g001956, Capana07g001979, Capana08g001125, Capana10g001451, Capana12g000826, Capana12g002196, Capana12g002676, Capana12…
GO:0071496	BP	e	cellular response to external stimulus	4/1526	25/35336	0.0212308	3	4	0.557887	Capana06g002062, Capana06g002063, Capana07g002091, Capana09g000022
GO:0031668	BP	e	cellular response to extracellular stimulus	4/1526	25/35336	0.0212308	4	4	0.557887	Capana06g002062, Capana06g002063, Capana07g002091, Capana09g000022
GO:0009141	BP	e	nucleoside triphosphate metabolic process	11/1526	126/35336	0.0245503	7	11	0.590043	Capana00g000247, Capana00g000414, Capana00g004746, Capana01g001874, Capana01g002732, Capana02g000864, Capana03g003995, Capana04g000950, Capana04g000951, Capana04g001789, Capana06g001956
GO:0006558	BP	e	L-phenylalanine metabolic process	3/1526	15/35336	0.0247803	9	3	0.590043	Capana09g002190, Capana09g002200, Capana11g000245
GO:1902221	BP	e	erythrose 4-phosphate/phosphoenolpyruvate family amino acid metabolic process	3/1526	15/35336	0.0247803	8	3	0.590043	Capana09g002190, Capana09g002200, Capana11g000245
GO:0009691	BP	e	cytokinin biosynthetic process	3/1526	15/35336	0.0247803	7	3	0.590043	Capana04g000194, Capana06g000526, Capana09g001075
GO:0009800	BP	e	cinnamic acid biosynthetic process	2/1526	6/35336	0.024894	8	2	0.590043	Capana09g002190, Capana09g002200
GO:0009803	BP	e	cinnamic acid metabolic process	2/1526	6/35336	0.024894	7	2	0.590043	Capana09g002190, Capana09g002200
GO:0010112	BP	e	regulation of systemic acquired resistance	2/1526	6/35336	0.024894	6	2	0.590043	Capana01g000533, Capana03g000381
GO:0019747	BP	e	regulation of isoprenoid metabolic process	2/1526	6/35336	0.024894	6	2	0.590043	Capana04g000645, Capana11g001898
GO:0042445	BP	e	hormone metabolic process	5/1526	39/35336	0.025407	4	5	0.599502	Capana00g003808, Capana04g000194, Capana06g000526, Capana06g001405, Capana09g001075
GO:0009119	BP	e	ribonucleoside metabolic process	3/1526	16/35336	0.02954	7	3	0.674983	Capana00g002898, Capana00g002899, Capana00g004089
GO:0046128	BP	e	purine ribonucleoside metabolic process	3/1526	16/35336	0.02954	8	3	0.674983	Capana00g002898, Capana00g002899, Capana00g004089
GO:0009145	BP	e	purine nucleoside triphosphate biosynthetic process	10/1526	112/35336	0.0303151	9	10	0.681914	Capana00g000247, Capana00g000414, Capana01g001874, Capana01g002732, Capana02g000864, Capana03g003995, Capana04g000950, Capana04g000951, Capana04g001789, Capana06g001956
GO:0009206	BP	e	purine ribonucleoside triphosphate biosynthetic process	10/1526	112/35336	0.0303151	10	10	0.681914	Capana00g000247, Capana00g000414, Capana01g001874, Capana01g002732, Capana02g000864, Capana03g003995, Capana04g000950, Capana04g000951, Capana04g001789, Capana06g001956
GO:0009144	BP	e	purine nucleoside triphosphate metabolic process	10/1526	112/35336	0.0303151	8	10	0.681914	Capana00g000247, Capana00g000414, Capana01g001874, Capana01g002732, Capana02g000864, Capana03g003995, Capana04g000950, Capana04g000951, Capana04g001789, Capana06g001956
GO:0009205	BP	e	purine ribonucleoside triphosphate metabolic process	10/1526	112/35336	0.0303151	9	10	0.681914	Capana00g000247, Capana00g000414, Capana01g001874, Capana01g002732, Capana02g000864, Capana03g003995, Capana04g000950, Capana04g000951, Capana04g001789, Capana06g001956
GO:0007154	BP	e	cell communication	4/1526	28/35336	0.0310478	2	4	0.695687	Capana06g002062, Capana06g002063, Capana07g002091, Capana09g000022
GO:0046499	BP	e	S-adenosylmethioninamine metabolic process	2/1526	7/35336	0.0338644	9	2	0.696558	Capana00g002898, Capana00g002899
GO:1902222	BP	e	erythrose 4-phosphate/phosphoenolpyruvate family amino acid catabolic process	2/1526	7/35336	0.0338644	9	2	0.696558	Capana09g002190, Capana09g002200
GO:0006557	BP	e	S-adenosylmethioninamine biosynthetic process	2/1526	7/35336	0.0338644	10	2	0.696558	Capana00g002898, Capana00g002899
GO:0009873	BP	e	ethylene-activated signaling pathway	2/1526	7/35336	0.0338644	7	2	0.696558	Capana07g001714, Capana12g002081
GO:0120255	BP	e	olefinic compound biosynthetic process	2/1526	7/35336	0.0338644	4	2	0.696558	Capana09g002190, Capana09g002200
GO:0006559	BP	e	L-phenylalanine catabolic process	2/1526	7/35336	0.0338644	10	2	0.696558	Capana09g002190, Capana09g002200
GO:0006032	BP	e	chitin catabolic process	3/1526	17/35336	0.0347451	7	3	0.696558	Capana00g003097, Capana00g003098, Capana02g002477
GO:0006022	BP	e	aminoglycan metabolic process	3/1526	17/35336	0.0347451	4	3	0.696558	Capana00g003097, Capana00g003098, Capana02g002477
GO:0006026	BP	e	aminoglycan catabolic process	3/1526	17/35336	0.0347451	5	3	0.696558	Capana00g003097, Capana00g003098, Capana02g002477
GO:1901071	BP	e	glucosamine-containing compound metabolic process	3/1526	17/35336	0.0347451	5	3	0.696558	Capana00g003097, Capana00g003098, Capana02g002477
GO:0006030	BP	e	chitin metabolic process	3/1526	17/35336	0.0347451	6	3	0.696558	Capana00g003097, Capana00g003098, Capana02g002477
GO:1901072	BP	e	glucosamine-containing compound catabolic process	3/1526	17/35336	0.0347451	6	3	0.696558	Capana00g003097, Capana00g003098, Capana02g002477
GO:0042278	BP	e	purine nucleoside metabolic process	3/1526	17/35336	0.0347451	7	3	0.696558	Capana00g002898, Capana00g002899, Capana00g004089
GO:0006367	BP	e	transcription initiation from RNA polymerase II promoter	3/1526	17/35336	0.0347451	9	3	0.696558	Capana05g001309, Capana07g000574, Capana07g000576
GO:0046348	BP	e	amino sugar catabolic process	3/1526	17/35336	0.0347451	5	3	0.696558	Capana00g003097, Capana00g003098, Capana02g002477
GO:0042401	BP	e	cellular biogenic amine biosynthetic process	4/1526	29/35336	0.0348219	7	4	0.696558	Capana00g002898, Capana00g002899, Capana00g003562, Capana04g000125
GO:0009309	BP	e	amine biosynthetic process	4/1526	29/35336	0.0348219	5	4	0.696558	Capana00g002898, Capana00g002899, Capana00g003562, Capana04g000125
GO:0009991	BP	e	response to extracellular stimulus	4/1526	29/35336	0.0348219	3	4	0.696558	Capana06g002062, Capana06g002063, Capana07g002091, Capana09g000022
GO:0009201	BP	e	ribonucleoside triphosphate biosynthetic process	10/1526	117/35336	0.0359721	9	10	0.712174	Capana00g000247, Capana00g000414, Capana01g001874, Capana01g002732, Capana02g000864, Capana03g003995, Capana04g000950, Capana04g000951, Capana04g001789, Capana06g001956
GO:0009199	BP	e	ribonucleoside triphosphate metabolic process	10/1526	117/35336	0.0359721	8	10	0.712174	Capana00g000247, Capana00g000414, Capana01g001874, Capana01g002732, Capana02g000864, Capana03g003995, Capana04g000950, Capana04g000951, Capana04g001789, Capana06g001956
GO:0009142	BP	e	nucleoside triphosphate biosynthetic process	10/1526	118/35336	0.0373025	8	10	0.724744	Capana00g000247, Capana00g000414, Capana01g001874, Capana01g002732, Capana02g000864, Capana03g003995, Capana04g000950, Capana04g000951, Capana04g001789, Capana06g001956
GO:1901700	BP	e	response to oxygen-containing compound	14/1526	183/35336	0.0412048	3	14	0.724744	Capana00g003114, Capana00g004275, Capana00g004683, Capana02g000492, Capana02g002739, Capana03g003736, Capana06g001736, Capana08g001006, Capana08g001266, Capana08g002792, Capana09g000247, Capana09g000936, Capana10g002137, Capana12g000060
GO:0006812	BP	e	cation transport	20/1526	294/35336	0.0426509	5	20	0.724744	Capana00g000247, Capana00g000414, Capana01g001874, Capana01g002732, Capana02g000864, Capana02g002855, Capana03g003995, Capana04g000950, Capana04g000951, Capana04g001132, Capana04g001789, Capana04g002139, Capana05g000183, Capana06g001956, Capana07g001979, Capana10g001451, Capana12g000826, Capana12g002196, Capana12g002676, Capana12g002781
GO:0043066	BP	e	negative regulation of apoptotic process	1/1526	1/35336	0.0431854	7	1	0.724744	Capana06g000284
GO:0015800	BP	e	acidic amino acid transport	1/1526	1/35336	0.0431854	7	1	0.724744	Capana12g000826
GO:0046100	BP	e	hypoxanthine metabolic process	1/1526	1/35336	0.0431854	8	1	0.724744	Capana00g004089
GO:0046098	BP	e	guanine metabolic process	1/1526	1/35336	0.0431854	8	1	0.724744	Capana00g004089
GO:0036377	BP	e	arbuscular mycorrhizal association	1/1526	1/35336	0.0431854	3	1	0.724744	Capana01g001040
GO:0072506	BP	e	trivalent inorganic anion homeostasis	1/1526	1/35336	0.0431854	7	1	0.724744	Capana09g000056
GO:0015810	BP	e	aspartate transmembrane transport	1/1526	1/35336	0.0431854	10	1	0.724744	Capana12g000826
GO:0055081	BP	e	anion homeostasis	1/1526	1/35336	0.0431854	6	1	0.724744	Capana09g000056
GO:0031155	BP	e	regulation of reproductive fruiting body development	1/1526	1/35336	0.0431854	5	1	0.724744	Capana11g001813
GO:0009850	BP	e	auxin metabolic process	1/1526	1/35336	0.0431854	5	1	0.724744	Capana06g001405
GO:0075260	BP	e	regulation of spore-bearing organ development	1/1526	1/35336	0.0431854	4	1	0.724744	Capana11g001813
GO:0010047	BP	e	fruit dehiscence	1/1526	1/35336	0.0431854	4	1	0.724744	Capana01g002618
GO:0080110	BP	e	sporopollenin biosynthetic process	1/1526	1/35336	0.0431854	5	1	0.724744	Capana05g000665
GO:0045003	BP	e	double-strand break repair via synthesis-dependent strand annealing	1/1526	1/35336	0.0431854	10	1	0.724744	Capana07g001820
GO:0015827	BP	e	tryptophan transport	1/1526	1/35336	0.0431854	8	1	0.724744	Capana12g000826
GO:0033387	BP	e	putrescine biosynthetic process from ornithine	1/1526	1/35336	0.0431854	10	1	0.724744	Capana04g000125
GO:0055062	BP	e	phosphate ion homeostasis	1/1526	1/35336	0.0431854	8	1	0.724744	Capana09g000056
GO:0015801	BP	e	aromatic amino acid transport	1/1526	1/35336	0.0431854	7	1	0.724744	Capana12g000826
GO:0009851	BP	e	auxin biosynthetic process	1/1526	1/35336	0.0431854	6	1	0.724744	Capana06g001405
GO:0009072	BP	e	aromatic amino acid family metabolic process	5/1526	45/35336	0.0437229	7	5	0.724744	Capana04g000998, Capana09g001606, Capana09g002190, Capana09g002200, Capana11g000245
GO:0009668	BP	e	plastid membrane organization	2/1526	8/35336	0.0438783	5	2	0.724744	Capana03g001084, Capana03g001085
GO:0006597	BP	e	spermine biosynthetic process	2/1526	8/35336	0.0438783	9	2	0.724744	Capana00g002898, Capana00g002899
GO:0000103	BP	e	sulfate assimilation	2/1526	8/35336	0.0438783	4	2	0.724744	Capana04g002872, Capana04g002873
GO:0010027	BP	e	thylakoid membrane organization	2/1526	8/35336	0.0438783	6	2	0.724744	Capana03g001084, Capana03g001085
GO:0008215	BP	e	spermine metabolic process	2/1526	8/35336	0.0438783	8	2	0.724744	Capana00g002898, Capana00g002899
GO:0009737	BP	e	response to abscisic acid	6/1526	60/35336	0.0443836	5	6	0.731002	Capana00g004275, Capana00g004683, Capana03g003736, Capana06g001736, Capana08g001266, Capana09g000936
GO:0006820	BP	e	anion transport	5/1526	46/35336	0.04738	5	5	0.761271	Capana01g000065, Capana01g003632, Capana03g000370, Capana08g001125, Capana12g000826
GO:0097305	BP	e	response to alcohol	6/1526	61/35336	0.0475026	4	6	0.761271	Capana00g004275, Capana00g004683, Capana03g003736, Capana06g001736, Capana08g001266, Capana09g000936
GO:0009690	BP	e	cytokinin metabolic process	4/1526	32/35336	0.04767	6	4	0.761271	Capana00g003808, Capana04g000194, Capana06g000526, Capana09g001075
GO:0034754	BP	e	cellular hormone metabolic process	4/1526	32/35336	0.04767	5	4	0.761271	Capana00g003808, Capana04g000194, Capana06g000526, Capana09g001075
GO:0055085	BP	e	transmembrane transport	26/1526	407/35336	0.0483511	4	26	0.767906	Capana00g000247, Capana00g000414, Capana00g000577, Capana00g001257, Capana01g001351, Capana01g001874, Capana01g002732, Capana01g002751, Capana02g000864, Capana02g002425, Capana03g002557, Capana03g003995, Capana04g000034, Capana04g000950, Capana04g000951, Capana04g001096, Capana04g001789, Capana06g000539, Capana06g001956, Capana07g001400, Capana08g001166, Capana09g001583, Capana12g000826, Capana12…
GO:0018298	BP	e	protein-chromophore linkage	12/1526	158/35336	0.04921	7	12	0.775974	Capana00g001154, Capana00g001211, Capana00g002089, Capana00g002665, Capana00g002797, Capana01g000647, Capana01g001865, Capana03g001477, Capana07g000048, Capana07g000501, Capana07g000502, Capana08g000734
GO:0072330	BP	e	monocarboxylic acid biosynthetic process	9/1526	106/35336	0.0492687	7	9	0.775974	Capana02g000554, Capana03g000656, Capana03g001691, Capana06g001415, Capana09g002190, Capana09g002200, Capana11g000476, Capana11g000722, Capana11g000741
GO:0048544	BP	e	recognition of pollen	11/1526	135/35336	0.0505477	3	11	0.785528	Capana00g002502, Capana02g002123, Capana03g002082, Capana04g002585, Capana07g001598, Capana07g002251, Capana07g002259, Capana07g002260, Capana10g000042, Capana11g000300, Capana12g001989
GO:0008037	BP	e	cell recognition	11/1526	135/35336	0.0505477	2	11	0.785528	Capana00g002502, Capana02g002123, Capana03g002082, Capana04g002585, Capana07g001598, Capana07g002251, Capana07g002259, Capana07g002260, Capana10g000042, Capana11g000300, Capana12g001989
GO:0016998	BP	e	cell wall macromolecule catabolic process	4/1526	33/35336	0.0524607	6	4	0.790442	Capana00g003097, Capana00g003098, Capana02g002477, Capana09g002242
GO:0031123	BP	e	RNA 3'-end processing	3/1526	20/35336	0.0529649	8	3	0.790442	Capana00g003155, Capana01g001857, Capana01g001858
GO:0019684	BP	e	photosynthesis, light reaction	3/1526	20/35336	0.0529649	4	3	0.790442	Capana01g002199, Capana05g001874, Capana05g001875
GO:0051955	BP	e	regulation of amino acid transport	2/1526	9/35336	0.0548291	6	2	0.790442	Capana01g004034, Capana02g003214
GO:0120254	BP	e	olefinic compound metabolic process	2/1526	9/35336	0.0548291	3	2	0.790442	Capana09g002190, Capana09g002200
GO:1903789	BP	e	regulation of amino acid transmembrane transport	2/1526	9/35336	0.0548291	7	2	0.790442	Capana01g004034, Capana02g003214
GO:0042822	BP	e	pyridoxal phosphate metabolic process	2/1526	9/35336	0.0548291	6	2	0.790442	Capana06g000348, Capana11g000095
GO:0080143	BP	e	regulation of amino acid export	2/1526	9/35336	0.0548291	8	2	0.790442	Capana01g004034, Capana02g003214
GO:0031124	BP	e	mRNA 3'-end processing	2/1526	9/35336	0.0548291	9	2	0.790442	Capana01g001857, Capana01g001858
GO:0046184	BP	e	aldehyde biosynthetic process	2/1526	9/35336	0.0548291	4	2	0.790442	Capana06g000348, Capana11g000095
GO:0046890	BP	e	regulation of lipid biosynthetic process	2/1526	9/35336	0.0548291	6	2	0.790442	Capana04g000645, Capana11g001898
GO:0051952	BP	e	regulation of amine transport	2/1526	9/35336	0.0548291	5	2	0.790442	Capana01g004034, Capana02g003214
GO:0032890	BP	e	regulation of organic acid transport	2/1526	9/35336	0.0548291	5	2	0.790442	Capana01g004034, Capana02g003214
GO:0042823	BP	e	pyridoxal phosphate biosynthetic process	2/1526	9/35336	0.0548291	7	2	0.790442	Capana06g000348, Capana11g000095
GO:0072522	BP	e	purine-containing compound biosynthetic process	13/1526	173/35336	0.0563573	5	13	0.810452	Capana00g000247, Capana00g000414, Capana00g002898, Capana00g002899, Capana00g004089, Capana01g001874, Capana01g002732, Capana02g000864, Capana03g003995, Capana04g000950, Capana04g000951, Capana04g001789, Capana06g001956
GO:0010817	BP	e	regulation of hormone levels	5/1526	50/35336	0.0637664	3	5	0.892576	Capana00g003808, Capana04g000194, Capana06g000526, Capana06g001405, Capana09g001075
GO:0042537	BP	e	benzene-containing compound metabolic process	2/1526	10/35336	0.0666173	4	2	0.912595	Capana09g002190, Capana09g002200
GO:0009269	BP	e	response to desiccation	2/1526	10/35336	0.0666173	6	2	0.912595	Capana06g001736, Capana08g001006
GO:0009809	BP	e	lignin biosynthetic process	2/1526	10/35336	0.0666173	6	2	0.912595	Capana02g003073, Capana02g003074
GO:0006040	BP	e	amino sugar metabolic process	3/1526	22/35336	0.0671812	4	3	0.918143	Capana00g003097, Capana00g003098, Capana02g002477
GO:0006576	BP	e	cellular biogenic amine metabolic process	4/1526	36/35336	0.0683342	6	4	0.927324	Capana00g002898, Capana00g002899, Capana00g003562, Capana04g000125
GO:0044106	BP	e	cellular amine metabolic process	4/1526	36/35336	0.0683342	5	4	0.927324	Capana00g002898, Capana00g002899, Capana00g003562, Capana04g000125
GO:0006979	BP	e	response to oxidative stress	13/1526	184/35336	0.0693727	3	13	0.937018	Capana00g005039, Capana01g003803, Capana02g000568, Capana02g001841, Capana02g003468, Capana03g001834, Capana03g001836, Capana03g001837, Capana03g001838, Capana06g000286, Capana08g002014, Capana10g001821, Capana12g002274
GO:0008216	BP	e	spermidine metabolic process	2/1526	11/35336	0.0791503	8	2	1	Capana00g002898, Capana00g002899
GO:0009095	BP	e	aromatic amino acid family biosynthetic process, prephenate pathway	2/1526	11/35336	0.0791503	9	2	1	Capana09g001606, Capana11g000245
GO:0008295	BP	e	spermidine biosynthetic process	2/1526	11/35336	0.0791503	9	2	1	Capana00g002898, Capana00g002899
GO:0009074	BP	e	aromatic amino acid family catabolic process	2/1526	11/35336	0.0791503	8	2	1	Capana09g002190, Capana09g002200
GO:0042180	BP	e	cellular ketone metabolic process	3/1526	24/35336	0.0829328	3	3	1	Capana00g002959, Capana05g001049, Capana11g001386
GO:0034477	BP	e	U6 snRNA 3'-end processing	1/1526	2/35336	0.084507	11	1	1	Capana00g003155
GO:0043069	BP	e	negative regulation of programmed cell death	1/1526	2/35336	0.084507	6	1	1	Capana06g000284
GO:0006089	BP	e	lactate metabolic process	1/1526	2/35336	0.084507	7	1	1	Capana00g002959
GO:0042182	BP	e	ketone catabolic process	1/1526	2/35336	0.084507	4	1	1	Capana00g002959
GO:0043628	BP	e	ncRNA 3'-end processing	1/1526	2/35336	0.084507	9	1	1	Capana00g003155
GO:0009438	BP	e	methylglyoxal metabolic process	1/1526	2/35336	0.084507	4	1	1	Capana00g002959
GO:0051596	BP	e	methylglyoxal catabolic process	1/1526	2/35336	0.084507	5	1	1	Capana00g002959
GO:0009901	BP	e	anther dehiscence	1/1526	2/35336	0.084507	4	1	1	Capana01g002618
GO:0019243	BP	e	methylglyoxal catabolic process to D-lactate via S-lactoyl-glutathione	1/1526	2/35336	0.084507	9	1	1	Capana00g002959
GO:0061727	BP	e	methylglyoxal catabolic process to lactate	1/1526	2/35336	0.084507	8	1	1	Capana00g002959
GO:0034472	BP	e	snRNA 3'-end processing	1/1526	2/35336	0.084507	10	1	1	Capana00g003155
GO:0043100	BP	e	pyrimidine nucleobase salvage	1/1526	2/35336	0.084507	7	1	1	Capana12g000557
GO:0046107	BP	e	uracil biosynthetic process	1/1526	2/35336	0.084507	9	1	1	Capana12g000557
GO:0006223	BP	e	uracil salvage	1/1526	2/35336	0.084507	10	1	1	Capana12g000557
GO:0016053	BP	e	organic acid biosynthetic process	19/1526	299/35336	0.0857933	4	19	1	Capana01g001574, Capana01g001955, Capana02g000554, Capana03g000103, Capana03g000656, Capana03g001691, Capana03g003782, Capana04g000998, Capana05g000208, Capana06g001415, Capana07g002359, Capana09g001606, Capana09g002190, Capana09g002200, Capana11g000245, Capana11g000476, Capana11g000564, Capana11g000722, Capana11g000741
GO:0042819	BP	e	vitamin B6 biosynthetic process	2/1526	12/35336	0.0923418	6	2	1	Capana06g000348, Capana11g000095
GO:0043455	BP	e	regulation of secondary metabolic process	2/1526	12/35336	0.0923418	4	2	1	Capana04g000645, Capana11g001898
GO:0006814	BP	e	sodium ion transport	2/1526	12/35336	0.0923418	7	2	1	Capana12g002676, Capana12g002781
GO:0042816	BP	e	vitamin B6 metabolic process	2/1526	12/35336	0.0923418	5	2	1	Capana06g000348, Capana11g000095
GO:0019216	BP	e	regulation of lipid metabolic process	2/1526	12/35336	0.0923418	5	2	1	Capana04g000645, Capana11g001898
GO:0009116	BP	e	nucleoside metabolic process	4/1526	41/35336	0.0995825	6	4	1	Capana00g002898, Capana00g002899, Capana00g004089, Capana12g000557
GO:0006887	BP	e	exocytosis	4/1526	41/35336	0.0995825	6	4	1	Capana00g000648, Capana06g000470, Capana09g002041, Capana09g002042
GO:0006012	BP	e	galactose metabolic process	3/1526	26/35336	0.100098	6	3	1	Capana00g003378, Capana02g000423, Capana02g002649
GO:0009073	BP	e	aromatic amino acid family biosynthetic process	3/1526	26/35336	0.100098	8	3	1	Capana04g000998, Capana09g001606, Capana11g000245
GO:0046394	BP	e	carboxylic acid biosynthetic process	18/1526	279/35336	0.100656	6	18	1	Capana01g001574, Capana01g001955, Capana02g000554, Capana03g000103, Capana03g000656, Capana03g001691, Capana03g003782, Capana04g000998, Capana05g000208, Capana06g001415, Capana07g002359, Capana09g001606, Capana09g002190, Capana09g002200, Capana11g000245, Capana11g000476, Capana11g000722, Capana11g000741
GO:0010565	BP	e	regulation of cellular ketone metabolic process	2/1526	13/35336	0.106112	5	2	1	Capana04g000645, Capana11g001898
GO:0055074	BP	e	calcium ion homeostasis	2/1526	13/35336	0.106112	8	2	1	Capana02g000787, Capana02g003480
GO:0006874	BP	e	cellular calcium ion homeostasis	2/1526	13/35336	0.106112	9	2	1	Capana02g000787, Capana02g003480
GO:0050801	BP	e	ion homeostasis	4/1526	42/35336	0.106507	5	4	1	Capana02g000787, Capana02g003480, Capana09g000056, Capana09g001929
GO:0044281	BP	e	small molecule metabolic process	63/1526	1200/35336	0.111516	2	63	1	Capana00g000247, Capana00g000414, Capana00g000469, Capana00g001445, Capana00g002898, Capana00g002899, Capana00g002959, Capana00g003378, Capana00g004089, Capana00g004746, Capana01g001574, Capana01g001678, Capana01g001874, Capana01g001955, Capana01g002732, Capana01g002809, Capana01g003963, Capana01g003965, Capana02g000059, Capana02g000060, Capana02g000423, Capana02g000554, Capana02g000864, Capana02…
GO:0009152	BP	e	purine ribonucleotide biosynthetic process	11/1526	158/35336	0.112359	10	11	1	Capana00g000247, Capana00g000414, Capana00g004089, Capana01g001874, Capana01g002732, Capana02g000864, Capana03g003995, Capana04g000950, Capana04g000951, Capana04g001789, Capana06g001956
GO:0006164	BP	e	purine nucleotide biosynthetic process	11/1526	161/35336	0.118054	9	11	1	Capana00g000247, Capana00g000414, Capana00g004089, Capana01g001874, Capana01g002732, Capana02g000864, Capana03g003995, Capana04g000950, Capana04g000951, Capana04g001789, Capana06g001956
GO:0072525	BP	e	pyridine-containing compound biosynthetic process	3/1526	28/35336	0.118544	5	3	1	Capana01g001678, Capana06g000348, Capana11g000095
GO:0072503	BP	e	cellular divalent inorganic cation homeostasis	2/1526	14/35336	0.120385	8	2	1	Capana02g000787, Capana02g003480
GO:0015936	BP	e	coenzyme A metabolic process	2/1526	14/35336	0.120385	10	2	1	Capana02g000059, Capana02g000060
GO:1901657	BP	e	glycosyl compound metabolic process	4/1526	44/35336	0.120983	4	4	1	Capana00g002898, Capana00g002899, Capana00g004089, Capana12g000557
GO:0006428	BP	e	isoleucyl-tRNA aminoacylation	1/1526	3/35336	0.124045	11	1	1	Capana12g002798
GO:0046209	BP	e	nitric oxide metabolic process	1/1526	3/35336	0.124045	4	1	1	Capana04g001896
GO:0050918	BP	e	positive chemotaxis	1/1526	3/35336	0.124045	4	1	1	Capana08g002474
GO:0009446	BP	e	putrescine biosynthetic process	1/1526	3/35336	0.124045	9	1	1	Capana04g000125
GO:0009900	BP	e	dehiscence	1/1526	3/35336	0.124045	3	1	1	Capana01g002618
GO:0019860	BP	e	uracil metabolic process	1/1526	3/35336	0.124045	8	1	1	Capana12g000557
GO:0019722	BP	e	calcium-mediated signaling	1/1526	3/35336	0.124045	7	1	1	Capana00g000202
GO:0002181	BP	e	cytoplasmic translation	1/1526	3/35336	0.124045	8	1	1	Capana12g000958
GO:0006935	BP	e	chemotaxis	1/1526	3/35336	0.124045	3	1	1	Capana08g002474
GO:0043174	BP	e	nucleoside salvage	1/1526	3/35336	0.124045	8	1	1	Capana00g004089
GO:0006166	BP	e	purine ribonucleoside salvage	1/1526	3/35336	0.124045	10	1	1	Capana00g004089
GO:0006809	BP	e	nitric oxide biosynthetic process	1/1526	3/35336	0.124045	5	1	1	Capana04g001896
GO:0009686	BP	e	gibberellin biosynthetic process	1/1526	3/35336	0.124045	9	1	1	Capana11g000564
GO:0006591	BP	e	ornithine metabolic process	1/1526	3/35336	0.124045	8	1	1	Capana04g000125
GO:0009831	BP	e	plant-type cell wall modification involved in multidimensional cell growth	1/1526	3/35336	0.124045	8	1	1	Capana11g001329
GO:0009445	BP	e	putrescine metabolic process	1/1526	3/35336	0.124045	8	1	1	Capana04g000125
GO:0040011	BP	e	locomotion	1/1526	3/35336	0.124045	1	1	1	Capana08g002474
GO:0046185	BP	e	aldehyde catabolic process	1/1526	3/35336	0.124045	4	1	1	Capana00g002959
GO:0033383	BP	e	geranyl diphosphate metabolic process	1/1526	3/35336	0.124045	7	1	1	Capana10g000194
GO:0015940	BP	e	pantothenate biosynthetic process	1/1526	3/35336	0.124045	8	1	1	Capana11g000476
GO:0015939	BP	e	pantothenate metabolic process	1/1526	3/35336	0.124045	7	1	1	Capana11g000476
GO:0016102	BP	e	diterpenoid biosynthetic process	1/1526	3/35336	0.124045	8	1	1	Capana11g000564
GO:0033384	BP	e	geranyl diphosphate biosynthetic process	1/1526	3/35336	0.124045	8	1	1	Capana10g000194
GO:0010183	BP	e	pollen tube guidance	1/1526	3/35336	0.124045	5	1	1	Capana08g002474
GO:0009827	BP	e	plant-type cell wall modification	1/1526	3/35336	0.124045	7	1	1	Capana11g001329
GO:0042330	BP	e	taxis	1/1526	3/35336	0.124045	2	1	1	Capana08g002474
GO:0042547	BP	e	cell wall modification involved in multidimensional cell growth	1/1526	3/35336	0.124045	7	1	1	Capana11g001329
GO:0006869	BP	e	lipid transport	6/1526	69/35336	0.124649	5	6	1	Capana01g003501, Capana10g001248, Capana10g001258, Capana10g001261, Capana10g001268, Capana10g001664
GO:0010411	BP	e	xyloglucan metabolic process	3/1526	29/35336	0.128204	8	3	1	Capana09g000283, Capana09g002242, Capana11g001329
GO:0032940	BP	e	secretion by cell	4/1526	45/35336	0.128521	5	4	1	Capana00g000648, Capana06g000470, Capana09g002041, Capana09g002042
GO:0033993	BP	e	response to lipid	6/1526	72/35336	0.132104	4	6	1	Capana00g004275, Capana00g004683, Capana03g003736, Capana06g001736, Capana08g001266, Capana09g000936
GO:0008643	BP	e	carbohydrate transport	6/1526	73/35336	0.135017	5	6	1	Capana00g002538, Capana01g001351, Capana01g003237, Capana02g002710, Capana06g000793, Capana06g001914
GO:0072507	BP	e	divalent inorganic cation homeostasis	2/1526	15/35336	0.135094	7	2	1	Capana02g000787, Capana02g003480
GO:0072524	BP	e	pyridine-containing compound metabolic process	3/1526	30/35336	0.138132	4	3	1	Capana01g001678, Capana06g000348, Capana11g000095
GO:0006873	BP	e	cellular ion homeostasis	3/1526	31/35336	0.148311	6	3	1	Capana02g000787, Capana02g003480, Capana09g001929
GO:0006414	BP	e	translational elongation	3/1526	31/35336	0.148311	6	3	1	Capana01g001952, Capana04g002332, Capana11g000046
GO:0030001	BP	e	metal ion transport	8/1526	110/35336	0.149809	6	8	1	Capana02g002855, Capana04g001132, Capana04g002139, Capana05g000183, Capana07g001979, Capana10g001451, Capana12g002676, Capana12g002781
GO:0046903	BP	e	secretion	4/1526	48/35336	0.152244	4	4	1	Capana00g000648, Capana06g000470, Capana09g002041, Capana09g002042
GO:0072521	BP	e	purine-containing compound metabolic process	15/1526	244/35336	0.15419	4	15	1	Capana00g000247, Capana00g000414, Capana00g002898, Capana00g002899, Capana00g004089, Capana01g001874, Capana01g002732, Capana02g000059, Capana02g000060, Capana02g000864, Capana03g003995, Capana04g000950, Capana04g000951, Capana04g001789, Capana06g001956
GO:0009234	BP	e	menaquinone biosynthetic process	1/1526	4/35336	0.161877	6	1	1	Capana05g001049
GO:0019932	BP	e	second-messenger-mediated signaling	1/1526	4/35336	0.161877	6	1	1	Capana00g000202
GO:0006995	BP	e	cellular response to nitrogen starvation	1/1526	4/35336	0.161877	7	1	1	Capana07g002091
GO:0046373	BP	e	L-arabinose metabolic process	1/1526	4/35336	0.161877	7	1	1	Capana12g000051
GO:0045337	BP	e	farnesyl diphosphate biosynthetic process	1/1526	4/35336	0.161877	8	1	1	Capana10g000194
GO:0003333	BP	e	amino acid transmembrane transport	1/1526	4/35336	0.161877	8	1	1	Capana12g000826
GO:0051560	BP	e	mitochondrial calcium ion homeostasis	1/1526	4/35336	0.161877	10	1	1	Capana02g000787
GO:0009233	BP	e	menaquinone metabolic process	1/1526	4/35336	0.161877	5	1	1	Capana05g001049
GO:0019566	BP	e	arabinose metabolic process	1/1526	4/35336	0.161877	6	1	1	Capana12g000051
GO:0006571	BP	e	tyrosine biosynthetic process	1/1526	4/35336	0.161877	10	1	1	Capana09g001606
GO:0006357	BP	e	regulation of transcription by RNA polymerase II	10/1526	154/35336	0.16606	10	10	1	Capana02g001947, Capana02g002325, Capana02g002640, Capana03g001463, Capana03g002443, Capana06g002604, Capana09g002123, Capana10g000345, Capana10g002295, Capana10g002296
GO:0045893	BP	e	positive regulation of transcription, DNA-templated	8/1526	117/35336	0.16963	10	8	1	Capana00g002415, Capana00g003240, Capana02g002640, Capana03g001463, Capana06g002604, Capana08g001614, Capana09g000936, Capana09g002123
GO:1903508	BP	e	positive regulation of nucleic acid-templated transcription	8/1526	117/35336	0.16963	9	8	1	Capana00g002415, Capana00g003240, Capana02g002640, Capana03g001463, Capana06g002604, Capana08g001614, Capana09g000936, Capana09g002123
GO:1902680	BP	e	positive regulation of RNA biosynthetic process	8/1526	117/35336	0.16963	8	8	1	Capana00g002415, Capana00g003240, Capana02g002640, Capana03g001463, Capana06g002604, Capana08g001614, Capana09g000936, Capana09g002123
GO:0046390	BP	e	ribose phosphate biosynthetic process	11/1526	167/35336	0.175664	6	11	1	Capana00g000247, Capana00g000414, Capana00g004089, Capana01g001874, Capana01g002732, Capana02g000864, Capana03g003995, Capana04g000950, Capana04g000951, Capana04g001789, Capana06g001956
GO:0009260	BP	e	ribonucleotide biosynthetic process	11/1526	167/35336	0.175664	9	11	1	Capana00g000247, Capana00g000414, Capana00g004089, Capana01g001874, Capana01g002732, Capana02g000864, Capana03g003995, Capana04g000950, Capana04g000951, Capana04g001789, Capana06g001956
GO:0051254	BP	e	positive regulation of RNA metabolic process	8/1526	119/35336	0.176491	7	8	1	Capana00g002415, Capana00g003240, Capana02g002640, Capana03g001463, Capana06g002604, Capana08g001614, Capana09g000936, Capana09g002123
GO:0009266	BP	e	response to temperature stimulus	6/1526	84/35336	0.179601	3	6	1	Capana00g004275, Capana03g000079, Capana04g000645, Capana08g001266, Capana11g000402, Capana11g001898
GO:0044036	BP	e	cell wall macromolecule metabolic process	6/1526	84/35336	0.179601	5	6	1	Capana00g003097, Capana00g003098, Capana02g002477, Capana09g000283, Capana09g002242, Capana11g001329
GO:0051173	BP	e	positive regulation of nitrogen compound metabolic process	11/1526	170/35336	0.18037	5	11	1	Capana00g002415, Capana00g003240, Capana01g001952, Capana01g004263, Capana02g002640, Capana03g001463, Capana06g002604, Capana08g001614, Capana09g000936, Capana09g002123, Capana10g000338
GO:1901663	BP	e	quinone biosynthetic process	2/1526	18/35336	0.18121	5	2	1	Capana05g001049, Capana11g001386
GO:1901661	BP	e	quinone metabolic process	2/1526	18/35336	0.18121	4	2	1	Capana05g001049, Capana11g001386
GO:0016109	BP	e	tetraterpenoid biosynthetic process	2/1526	18/35336	0.18121	8	2	1	Capana03g002170, Capana04g002519
GO:0009267	BP	e	cellular response to starvation	2/1526	18/35336	0.18121	6	2	1	Capana07g002091, Capana09g000022
GO:0042181	BP	e	ketone biosynthetic process	2/1526	18/35336	0.18121	4	2	1	Capana05g001049, Capana11g001386
GO:0016117	BP	e	carotenoid biosynthetic process	2/1526	18/35336	0.18121	9	2	1	Capana03g002170, Capana04g002519
GO:0010604	BP	e	positive regulation of macromolecule metabolic process	11/1526	172/35336	0.184035	5	11	1	Capana00g002415, Capana00g003240, Capana01g001952, Capana01g004263, Capana02g002640, Capana03g001463, Capana06g002604, Capana08g001614, Capana09g000936, Capana09g002123, Capana10g000338
GO:0010557	BP	e	positive regulation of macromolecule biosynthetic process	9/1526	130/35336	0.187156	6	9	1	Capana00g002415, Capana00g003240, Capana01g001952, Capana02g002640, Capana03g001463, Capana06g002604, Capana08g001614, Capana09g000936, Capana09g002123
GO:0031325	BP	e	positive regulation of cellular metabolic process	11/1526	176/35336	0.192581	5	11	1	Capana00g002415, Capana00g003240, Capana01g001952, Capana01g004263, Capana02g002640, Capana03g001463, Capana06g002604, Capana08g001614, Capana09g000936, Capana09g002123, Capana10g000338
GO:0009891	BP	e	positive regulation of biosynthetic process	9/1526	134/35336	0.194051	5	9	1	Capana00g002415, Capana00g003240, Capana01g001952, Capana02g002640, Capana03g001463, Capana06g002604, Capana08g001614, Capana09g000936, Capana09g002123
GO:0031328	BP	e	positive regulation of cellular biosynthetic process	9/1526	134/35336	0.194051	6	9	1	Capana00g002415, Capana00g003240, Capana01g001952, Capana02g002640, Capana03g001463, Capana06g002604, Capana08g001614, Capana09g000936, Capana09g002123
GO:1902600	BP	e	proton transmembrane transport	11/1526	177/35336	0.194963	8	11	1	Capana00g000247, Capana00g000414, Capana01g001874, Capana01g002732, Capana02g000864, Capana03g003995, Capana04g000950, Capana04g000951, Capana04g001789, Capana06g001956, Capana12g002196
GO:0009893	BP	e	positive regulation of metabolic process	11/1526	178/35336	0.197439	4	11	1	Capana00g002415, Capana00g003240, Capana01g001952, Capana01g004263, Capana02g002640, Capana03g001463, Capana06g002604, Capana08g001614, Capana09g000936, Capana09g002123, Capana10g000338
GO:0032264	BP	e	IMP salvage	1/1526	5/35336	0.198076	12	1	1	Capana00g004089
GO:0106380	BP	e	purine ribonucleotide salvage	1/1526	5/35336	0.198076	11	1	1	Capana00g004089
GO:0008655	BP	e	pyrimidine-containing compound salvage	1/1526	5/35336	0.198076	6	1	1	Capana12g000557
GO:0032261	BP	e	purine nucleotide salvage	1/1526	5/35336	0.198076	10	1	1	Capana00g004089
GO:0010091	BP	e	trichome branching	1/1526	5/35336	0.198076	5	1	1	Capana10g000785
GO:0009143	BP	e	nucleoside triphosphate catabolic process	1/1526	5/35336	0.198076	8	1	1	Capana00g004746
GO:0006570	BP	e	tyrosine metabolic process	1/1526	5/35336	0.198076	8	1	1	Capana09g001606
GO:2000280	BP	e	regulation of root development	1/1526	5/35336	0.198076	4	1	1	Capana06g001405
GO:0098771	BP	e	inorganic ion homeostasis	3/1526	36/35336	0.202343	6	3	1	Capana02g000787, Capana02g003480, Capana09g000056
GO:1901136	BP	e	carbohydrate derivative catabolic process	3/1526	36/35336	0.202343	4	3	1	Capana00g003097, Capana00g003098, Capana02g002477
GO:0034220	BP	e	ion transmembrane transport	12/1526	194/35336	0.210634	5	12	1	Capana00g000247, Capana00g000414, Capana01g001874, Capana01g002732, Capana02g000864, Capana03g003995, Capana04g000950, Capana04g000951, Capana04g001789, Capana06g001956, Capana12g000826, Capana12g002196
GO:0009767	BP	e	photosynthetic electron transport chain	7/1526	101/35336	0.21099	5	7	1	Capana00g001154, Capana00g001211, Capana00g002089, Capana01g001865, Capana03g001477, Capana07g000501, Capana07g000502
GO:0000904	BP	e	cell morphogenesis involved in differentiation	2/1526	20/35336	0.213073	4	2	1	Capana02g003480, Capana10g000785
GO:0001732	BP	e	formation of cytoplasmic translation initiation complex	2/1526	20/35336	0.213073	8	2	1	Capana10g000484, Capana10g000485
GO:0062012	BP	e	regulation of small molecule metabolic process	2/1526	20/35336	0.213073	4	2	1	Capana04g000645, Capana11g001898
GO:0009826	BP	e	unidimensional cell growth	2/1526	20/35336	0.213073	4	2	1	Capana02g003480, Capana11g000564
GO:0042364	BP	e	water-soluble vitamin biosynthetic process	3/1526	37/35336	0.213657	5	3	1	Capana06g000348, Capana11g000095, Capana11g000476
GO:0006767	BP	e	water-soluble vitamin metabolic process	3/1526	38/35336	0.225102	4	3	1	Capana06g000348, Capana11g000095, Capana11g000476
GO:0016126	BP	e	sterol biosynthetic process	2/1526	21/35336	0.229199	6	2	1	Capana01g004441, Capana04g002519
GO:0031669	BP	e	cellular response to nutrient levels	2/1526	21/35336	0.229199	5	2	1	Capana07g002091, Capana09g000022
GO:0016108	BP	e	tetraterpenoid metabolic process	2/1526	21/35336	0.229199	7	2	1	Capana03g002170, Capana04g002519
GO:0042594	BP	e	response to starvation	2/1526	21/35336	0.229199	5	2	1	Capana07g002091, Capana09g000022
GO:0016116	BP	e	carotenoid metabolic process	2/1526	21/35336	0.229199	8	2	1	Capana03g002170, Capana04g002519
GO:0042981	BP	e	regulation of apoptotic process	1/1526	6/35336	0.232712	6	1	1	Capana06g000284
GO:0042753	BP	e	positive regulation of circadian rhythm	1/1526	6/35336	0.232712	4	1	1	Capana12g000966
GO:0006865	BP	e	amino acid transport	1/1526	6/35336	0.232712	6	1	1	Capana12g000826
GO:0010200	BP	e	response to chitin	1/1526	6/35336	0.232712	5	1	1	Capana09g000247
GO:0006333	BP	e	chromatin assembly or disassembly	1/1526	6/35336	0.232712	5	1	1	Capana02g002838
GO:0006741	BP	e	NADP biosynthetic process	1/1526	6/35336	0.232712	11	1	1	Capana01g001678
GO:0045338	BP	e	farnesyl diphosphate metabolic process	1/1526	6/35336	0.232712	7	1	1	Capana10g000194
GO:0006388	BP	e	tRNA splicing, via endonucleolytic cleavage and ligation	1/1526	6/35336	0.232712	10	1	1	Capana01g001380
GO:0019674	BP	e	NAD metabolic process	1/1526	6/35336	0.232712	2	1	1	Capana01g001678
GO:0055082	BP	e	cellular chemical homeostasis	3/1526	39/35336	0.236661	5	3	1	Capana02g000787, Capana02g003480, Capana09g001929
GO:0009150	BP	e	purine ribonucleotide metabolic process	13/1526	218/35336	0.238258	9	13	1	Capana00g000247, Capana00g000414, Capana00g004089, Capana01g001874, Capana01g002732, Capana02g000059, Capana02g000060, Capana02g000864, Capana03g003995, Capana04g000950, Capana04g000951, Capana04g001789, Capana06g001956
GO:0006163	BP	e	purine nucleotide metabolic process	13/1526	221/35336	0.243068	8	13	1	Capana00g000247, Capana00g000414, Capana00g004089, Capana01g001874, Capana01g002732, Capana02g000059, Capana02g000060, Capana02g000864, Capana03g003995, Capana04g000950, Capana04g000951, Capana04g001789, Capana06g001956
GO:0008610	BP	e	lipid biosynthetic process	20/1526	364/35336	0.244387	4	20	1	Capana00g001496, Capana00g001497, Capana00g001498, Capana00g003693, Capana01g004441, Capana02g000059, Capana02g000060, Capana02g000554, Capana03g000656, Capana03g001691, Capana03g002170, Capana04g002519, Capana06g001415, Capana10g000194, Capana11g000564, Capana11g000722, Capana11g000741, Capana12g001477, Capana12g002446, Capana12g002450
GO:0060560	BP	e	developmental growth involved in morphogenesis	2/1526	22/35336	0.245401	3	2	1	Capana02g003480, Capana11g000564
GO:0000902	BP	e	cell morphogenesis	3/1526	40/35336	0.248319	3	3	1	Capana02g003480, Capana10g000785, Capana11g000564
GO:0009110	BP	e	vitamin biosynthetic process	3/1526	40/35336	0.248319	4	3	1	Capana06g000348, Capana11g000095, Capana11g000476
GO:0045935	BP	e	positive regulation of nucleobase-containing compound metabolic process	8/1526	121/35336	0.254457	6	8	1	Capana00g002415, Capana00g003240, Capana02g002640, Capana03g001463, Capana06g002604, Capana08g001614, Capana09g000936, Capana09g002123
GO:0006082	BP	e	organic acid metabolic process	36/1526	694/35336	0.256853	3	36	1	Capana00g000469, Capana00g001445, Capana00g002959, Capana01g001574, Capana01g001955, Capana01g002809, Capana01g003963, Capana01g003965, Capana02g000554, Capana03g000103, Capana03g000656, Capana03g001691, Capana03g003782, Capana04g000125, Capana04g000998, Capana04g001896, Capana05g000208, Capana05g000452, Capana05g001049, Capana06g001415, Capana07g001621, Capana07g002359, Capana08g000129, Capana08…
GO:0006766	BP	e	vitamin metabolic process	3/1526	41/35336	0.260062	3	3	1	Capana06g000348, Capana11g000095, Capana11g000476
GO:0015979	BP	e	photosynthesis	8/1526	124/35336	0.260708	3	8	1	Capana00g000447, Capana00g002665, Capana06g000112, Capana07g000048, Capana08g000734, Capana09g000168, Capana10g000317, Capana10g000395
GO:0031408	BP	e	oxylipin biosynthetic process	2/1526	23/35336	0.261642	7	2	1	Capana01g001574, Capana03g000103
GO:0006875	BP	e	cellular metal ion homeostasis	2/1526	23/35336	0.261642	8	2	1	Capana02g000787, Capana02g003480
GO:0031407	BP	e	oxylipin metabolic process	2/1526	23/35336	0.261642	6	2	1	Capana01g001574, Capana03g000103
GO:0046034	BP	e	ATP metabolic process	11/1526	179/35336	0.263291	2	11	1	Capana00g000247, Capana00g000414, Capana01g001874, Capana01g002732, Capana02g000864, Capana03g003995, Capana04g000950, Capana04g000951, Capana04g001789, Capana06g001956, Capana12g002196
GO:0008204	BP	e	ergosterol metabolic process	1/1526	7/35336	0.265853	6	1	1	Capana04g002519
GO:1903825	BP	e	organic acid transmembrane transport	1/1526	7/35336	0.265853	6	1	1	Capana12g000826
GO:0016073	BP	e	snRNA metabolic process	1/1526	7/35336	0.265853	8	1	1	Capana00g003155
GO:0016180	BP	e	snRNA processing	1/1526	7/35336	0.265853	9	1	1	Capana00g003155
GO:0042128	BP	e	nitrate assimilation	1/1526	7/35336	0.265853	6	1	1	Capana04g001896
GO:0032008	BP	e	positive regulation of TOR signaling	1/1526	7/35336	0.265853	8	1	1	Capana03g000631
GO:0019750	BP	e	chloroplast localization	1/1526	7/35336	0.265853	5	1	1	Capana07g000652
GO:0006696	BP	e	ergosterol biosynthetic process	1/1526	7/35336	0.265853	7	1	1	Capana04g002519
GO:0097384	BP	e	cellular lipid biosynthetic process	1/1526	7/35336	0.265853	5	1	1	Capana04g002519
GO:0044108	BP	e	cellular alcohol biosynthetic process	1/1526	7/35336	0.265853	6	1	1	Capana04g002519
GO:1905958	BP	e	negative regulation of cellular response to alcohol	1/1526	7/35336	0.265853	6	1	1	Capana04g001537
GO:0044107	BP	e	cellular alcohol metabolic process	1/1526	7/35336	0.265853	5	1	1	Capana04g002519
GO:0000394	BP	e	RNA splicing, via endonucleolytic cleavage and ligation	1/1526	7/35336	0.265853	9	1	1	Capana01g001380
GO:0043562	BP	e	cellular response to nitrogen levels	1/1526	7/35336	0.265853	6	1	1	Capana07g002091
GO:1902533	BP	e	positive regulation of intracellular signal transduction	1/1526	7/35336	0.265853	7	1	1	Capana03g000631
GO:0009902	BP	e	chloroplast relocation	1/1526	7/35336	0.265853	7	1	1	Capana07g000652
GO:0009788	BP	e	negative regulation of abscisic acid-activated signaling pathway	1/1526	7/35336	0.265853	7	1	1	Capana04g001537
GO:1901420	BP	e	negative regulation of response to alcohol	1/1526	7/35336	0.265853	5	1	1	Capana04g001537
GO:0051667	BP	e	establishment of plastid localization	1/1526	7/35336	0.265853	5	1	1	Capana07g000652
GO:2001057	BP	e	reactive nitrogen species metabolic process	1/1526	7/35336	0.265853	3	1	1	Capana04g001896
GO:0042126	BP	e	nitrate metabolic process	1/1526	7/35336	0.265853	5	1	1	Capana04g001896
GO:1905039	BP	e	carboxylic acid transmembrane transport	1/1526	7/35336	0.265853	7	1	1	Capana12g000826
GO:1902653	BP	e	secondary alcohol biosynthetic process	1/1526	7/35336	0.265853	6	1	1	Capana04g002519
GO:0051644	BP	e	plastid localization	1/1526	7/35336	0.265853	4	1	1	Capana07g000652
GO:0098662	BP	e	inorganic cation transmembrane transport	11/1526	185/35336	0.272735	7	11	1	Capana00g000247, Capana00g000414, Capana01g001874, Capana01g002732, Capana02g000864, Capana03g003995, Capana04g000950, Capana04g000951, Capana04g001789, Capana06g001956, Capana12g002196
GO:0098655	BP	e	cation transmembrane transport	11/1526	186/35336	0.274683	6	11	1	Capana00g000247, Capana00g000414, Capana01g001874, Capana01g002732, Capana02g000864, Capana03g003995, Capana04g000950, Capana04g000951, Capana04g001789, Capana06g001956, Capana12g002196
GO:0016049	BP	e	cell growth	2/1526	24/35336	0.277888	2	2	1	Capana02g003480, Capana11g000564
GO:0098660	BP	e	inorganic ion transmembrane transport	11/1526	189/35336	0.281134	6	11	1	Capana00g000247, Capana00g000414, Capana01g001874, Capana01g002732, Capana02g000864, Capana03g003995, Capana04g000950, Capana04g000951, Capana04g001789, Capana06g001956, Capana12g002196
GO:0006633	BP	e	fatty acid biosynthetic process	6/1526	89/35336	0.285166	8	6	1	Capana02g000554, Capana03g000656, Capana03g001691, Capana06g001415, Capana11g000722, Capana11g000741
GO:1902531	BP	e	regulation of intracellular signal transduction	2/1526	25/35336	0.294109	6	2	1	Capana03g000631, Capana08g000613
GO:0031667	BP	e	response to nutrient levels	2/1526	25/35336	0.294109	4	2	1	Capana07g002091, Capana09g000022
GO:0140352	BP	e	export from cell	4/1526	54/35336	0.296005	4	4	1	Capana00g000648, Capana06g000470, Capana09g002041, Capana09g002042
GO:0009094	BP	e	L-phenylalanine biosynthetic process	1/1526	8/35336	0.297564	10	1	1	Capana11g000245
GO:0043243	BP	e	positive regulation of protein-containing complex disassembly	1/1526	8/35336	0.297564	6	1	1	Capana01g001952
GO:1902223	BP	e	erythrose 4-phosphate/phosphoenolpyruvate family amino acid biosynthetic process	1/1526	8/35336	0.297564	9	1	1	Capana11g000245
GO:0045905	BP	e	positive regulation of translational termination	1/1526	8/35336	0.297564	9	1	1	Capana01g001952
GO:0032006	BP	e	regulation of TOR signaling	1/1526	8/35336	0.297564	7	1	1	Capana03g000631
GO:0043622	BP	e	cortical microtubule organization	1/1526	8/35336	0.297564	8	1	1	Capana01g000187
GO:0090558	BP	e	plant epidermis development	1/1526	8/35336	0.297564	4	1	1	Capana08g002685
GO:0009423	BP	e	chorismate biosynthetic process	1/1526	8/35336	0.297564	8	1	1	Capana04g000998
GO:0009845	BP	e	seed germination	1/1526	8/35336	0.297564	2	1	1	Capana00g004089
GO:0045901	BP	e	positive regulation of translational elongation	1/1526	8/35336	0.297564	9	1	1	Capana01g001952
GO:0006452	BP	e	translational frameshifting	1/1526	8/35336	0.297564	7	1	1	Capana01g001952
GO:0030865	BP	e	cortical cytoskeleton organization	1/1526	8/35336	0.297564	6	1	1	Capana01g000187
GO:1901292	BP	e	nucleoside phosphate catabolic process	1/1526	8/35336	0.297564	7	1	1	Capana00g004746
GO:0010374	BP	e	stomatal complex development	1/1526	8/35336	0.297564	5	1	1	Capana08g002685
GO:0006449	BP	e	regulation of translational termination	1/1526	8/35336	0.297564	8	1	1	Capana01g001952
GO:0019321	BP	e	pentose metabolic process	1/1526	8/35336	0.297564	5	1	1	Capana12g000051
GO:0048522	BP	e	positive regulation of cellular process	12/1526	206/35336	0.298015	4	12	1	Capana00g002415, Capana00g003240, Capana01g001952, Capana01g004263, Capana02g002640, Capana03g000631, Capana03g001463, Capana06g002604, Capana08g001614, Capana09g000936, Capana09g002123, Capana10g000338
GO:0009165	BP	e	nucleotide biosynthetic process	12/1526	208/35336	0.301088	8	12	1	Capana00g000247, Capana00g000414, Capana00g004089, Capana01g001678, Capana01g001874, Capana01g002732, Capana02g000864, Capana03g003995, Capana04g000950, Capana04g000951, Capana04g001789, Capana06g001956
GO:1901617	BP	e	organic hydroxy compound biosynthetic process	4/1526	55/35336	0.301108	4	4	1	Capana01g004441, Capana04g002519, Capana06g000348, Capana11g000095
GO:0031326	BP	e	regulation of cellular biosynthetic process	49/1526	986/35336	0.301333	5	49	1	Capana00g001997, Capana00g002415, Capana00g003240, Capana01g000034, Capana01g000117, Capana01g001420, Capana01g001421, Capana01g001952, Capana01g003479, Capana01g003669, Capana02g000842, Capana02g001947, Capana02g002325, Capana02g002640, Capana03g000219, Capana03g000802, Capana03g001296, Capana03g001463, Capana03g001619, Capana03g002443, Capana03g003883, Capana04g000645, Capana04g000741, Capana04…
GO:0009889	BP	e	regulation of biosynthetic process	49/1526	987/35336	0.301742	4	49	1	Capana00g001997, Capana00g002415, Capana00g003240, Capana01g000034, Capana01g000117, Capana01g001420, Capana01g001421, Capana01g001952, Capana01g003479, Capana01g003669, Capana02g000842, Capana02g001947, Capana02g002325, Capana02g002640, Capana03g000219, Capana03g000802, Capana03g001296, Capana03g001463, Capana03g001619, Capana03g002443, Capana03g003883, Capana04g000645, Capana04g000741, Capana04…
GO:1901293	BP	e	nucleoside phosphate biosynthetic process	12/1526	209/35336	0.302767	7	12	1	Capana00g000247, Capana00g000414, Capana00g004089, Capana01g001678, Capana01g001874, Capana01g002732, Capana02g000864, Capana03g003995, Capana04g000950, Capana04g000951, Capana04g001789, Capana06g001956
GO:0030003	BP	e	cellular cation homeostasis	2/1526	26/35336	0.310277	7	2	1	Capana02g000787, Capana02g003480
GO:0009698	BP	e	phenylpropanoid metabolic process	4/1526	58/35336	0.318046	4	4	1	Capana02g003073, Capana02g003074, Capana09g002190, Capana09g002200
GO:0009259	BP	e	ribonucleotide metabolic process	13/1526	227/35336	0.321599	8	13	1	Capana00g000247, Capana00g000414, Capana00g004089, Capana01g001874, Capana01g002732, Capana02g000059, Capana02g000060, Capana02g000864, Capana03g003995, Capana04g000950, Capana04g000951, Capana04g001789, Capana06g001956
GO:0019693	BP	e	ribose phosphate metabolic process	13/1526	227/35336	0.321599	5	13	1	Capana00g000247, Capana00g000414, Capana00g004089, Capana01g001874, Capana01g002732, Capana02g000059, Capana02g000060, Capana02g000864, Capana03g003995, Capana04g000950, Capana04g000951, Capana04g001789, Capana06g001956
GO:2001141	BP	e	regulation of RNA biosynthetic process	46/1526	921/35336	0.323412	7	46	1	Capana00g001997, Capana00g002415, Capana00g003240, Capana01g000034, Capana01g000117, Capana01g001420, Capana01g001421, Capana01g003479, Capana01g003669, Capana02g000842, Capana02g001947, Capana02g002325, Capana02g002640, Capana03g000219, Capana03g000802, Capana03g001296, Capana03g001463, Capana03g001619, Capana03g002443, Capana03g003883, Capana04g000741, Capana04g001192, Capana04g001429, Capana04…
GO:1903506	BP	e	regulation of nucleic acid-templated transcription	46/1526	921/35336	0.323412	8	46	1	Capana00g001997, Capana00g002415, Capana00g003240, Capana01g000034, Capana01g000117, Capana01g001420, Capana01g001421, Capana01g003479, Capana01g003669, Capana02g000842, Capana02g001947, Capana02g002325, Capana02g002640, Capana03g000219, Capana03g000802, Capana03g001296, Capana03g001463, Capana03g001619, Capana03g002443, Capana03g003883, Capana04g000741, Capana04g001192, Capana04g001429, Capana04…
GO:0006355	BP	e	regulation of transcription, DNA-templated	46/1526	921/35336	0.323412	9	46	1	Capana00g001997, Capana00g002415, Capana00g003240, Capana01g000034, Capana01g000117, Capana01g001420, Capana01g001421, Capana01g003479, Capana01g003669, Capana02g000842, Capana02g001947, Capana02g002325, Capana02g002640, Capana03g000219, Capana03g000802, Capana03g001296, Capana03g001463, Capana03g001619, Capana03g002443, Capana03g003883, Capana04g000741, Capana04g001192, Capana04g001429, Capana04…
GO:0051252	BP	e	regulation of RNA metabolic process	46/1526	930/35336	0.326587	6	46	1	Capana00g001997, Capana00g002415, Capana00g003240, Capana01g000034, Capana01g000117, Capana01g001420, Capana01g001421, Capana01g003479, Capana01g003669, Capana02g000842, Capana02g001947, Capana02g002325, Capana02g002640, Capana03g000219, Capana03g000802, Capana03g001296, Capana03g001463, Capana03g001619, Capana03g002443, Capana03g003883, Capana04g000741, Capana04g001192, Capana04g001429, Capana04…
GO:0098656	BP	e	anion transmembrane transport	1/1526	9/35336	0.327906	6	1	1	Capana12g000826
GO:0019953	BP	e	sexual reproduction	1/1526	9/35336	0.327906	3	1	1	Capana01g000716
GO:0071941	BP	e	nitrogen cycle metabolic process	1/1526	9/35336	0.327906	3	1	1	Capana04g001896
GO:0031122	BP	e	cytoplasmic microtubule organization	1/1526	9/35336	0.327906	7	1	1	Capana01g000187
GO:0043101	BP	e	purine-containing compound salvage	1/1526	9/35336	0.327906	6	1	1	Capana00g004089
GO:0044703	BP	e	multi-organism reproductive process	1/1526	9/35336	0.327906	2	1	1	Capana01g000716
GO:0007205	BP	e	protein kinase C-activating G protein-coupled receptor signaling pathway	1/1526	9/35336	0.327906	6	1	1	Capana02g000158
GO:0044255	BP	e	cellular lipid metabolic process	22/1526	423/35336	0.336572	4	22	1	Capana00g001496, Capana00g001497, Capana00g001498, Capana01g002809, Capana01g004441, Capana02g000059, Capana02g000060, Capana02g000554, Capana03g000656, Capana03g001691, Capana03g002170, Capana04g002519, Capana06g000824, Capana06g001415, Capana08g000853, Capana10g000194, Capana11g000564, Capana11g000722, Capana11g000741, Capana12g001477, Capana12g002446, Capana12g002450
GO:0048878	BP	e	chemical homeostasis	4/1526	61/35336	0.337106	4	4	1	Capana02g000787, Capana02g003480, Capana09g000056, Capana09g001929
GO:0055086	BP	e	nucleobase-containing small molecule metabolic process	18/1526	335/35336	0.34222	5	18	1	Capana00g000247, Capana00g000414, Capana00g002898, Capana00g002899, Capana00g004089, Capana00g004746, Capana01g001678, Capana01g001874, Capana01g002732, Capana02g000059, Capana02g000060, Capana02g000864, Capana03g003995, Capana04g000950, Capana04g000951, Capana04g001789, Capana06g001956, Capana12g000557
GO:0022414	BP	e	reproductive process	18/1526	342/35336	0.35035	1	18	1	Capana00g002502, Capana01g000716, Capana01g002618, Capana02g002123, Capana02g003480, Capana03g002082, Capana04g002585, Capana07g001598, Capana07g001820, Capana07g002251, Capana07g002259, Capana07g002260, Capana08g002474, Capana10g000042, Capana10g002389, Capana11g000300, Capana11g000564, Capana12g001989
GO:0080090	BP	e	regulation of primary metabolic process	51/1526	1038/35336	0.351606	4	51	1	Capana00g001997, Capana00g002415, Capana00g003240, Capana01g000034, Capana01g000117, Capana01g001420, Capana01g001421, Capana01g001952, Capana01g003479, Capana01g003669, Capana01g004263, Capana02g000842, Capana02g001947, Capana02g002325, Capana02g002640, Capana03g000219, Capana03g000802, Capana03g001296, Capana03g001463, Capana03g001619, Capana03g002443, Capana03g003883, Capana04g000645, Capana04…
GO:1905957	BP	e	regulation of cellular response to alcohol	1/1526	10/35336	0.356938	5	1	1	Capana04g001537
GO:0043067	BP	e	regulation of programmed cell death	1/1526	10/35336	0.356938	5	1	1	Capana06g000284
GO:0016036	BP	e	cellular response to phosphate starvation	1/1526	10/35336	0.356938	7	1	1	Capana09g000022
GO:0023057	BP	e	negative regulation of signaling	1/1526	10/35336	0.356938	4	1	1	Capana04g001537
GO:1901419	BP	e	regulation of response to alcohol	1/1526	10/35336	0.356938	4	1	1	Capana04g001537
GO:0009787	BP	e	regulation of abscisic acid-activated signaling pathway	1/1526	10/35336	0.356938	6	1	1	Capana04g001537
GO:0009968	BP	e	negative regulation of signal transduction	1/1526	10/35336	0.356938	6	1	1	Capana04g001537
GO:0046417	BP	e	chorismate metabolic process	1/1526	10/35336	0.356938	7	1	1	Capana04g000998
GO:0010648	BP	e	negative regulation of cell communication	1/1526	10/35336	0.356938	5	1	1	Capana04g001537
GO:0051260	BP	e	protein homooligomerization	1/1526	10/35336	0.356938	7	1	1	Capana01g000247
GO:0006536	BP	e	glutamate metabolic process	1/1526	10/35336	0.356938	9	1	1	Capana08g000129
GO:0015990	BP	e	electron transport coupled proton transport	1/1526	10/35336	0.356938	10	1	1	Capana12g002196
GO:0006542	BP	e	glutamine biosynthetic process	1/1526	10/35336	0.356938	10	1	1	Capana05g000208
GO:0060548	BP	e	negative regulation of cell death	1/1526	10/35336	0.356938	5	1	1	Capana06g000284
GO:0051321	BP	e	meiotic cell cycle	1/1526	10/35336	0.356938	3	1	1	Capana07g001820
GO:0044403	BP	e	biological process involved in symbiotic interaction	1/1526	10/35336	0.356938	2	1	1	Capana01g001040
GO:0015988	BP	e	energy coupled proton transmembrane transport, against electrochemical gradient	1/1526	10/35336	0.356938	9	1	1	Capana12g002196
GO:0019748	BP	e	secondary metabolic process	4/1526	64/35336	0.357906	2	4	1	Capana02g003073, Capana02g003074, Capana09g002190, Capana09g002200
GO:0016125	BP	e	sterol metabolic process	2/1526	29/35336	0.358214	5	2	1	Capana01g004441, Capana04g002519
GO:0048589	BP	e	developmental growth	2/1526	29/35336	0.358214	2	2	1	Capana02g003480, Capana11g000564
GO:0044272	BP	e	sulfur compound biosynthetic process	4/1526	65/35336	0.365164	4	4	1	Capana00g002898, Capana00g002899, Capana03g003782, Capana07g002359
GO:0006631	BP	e	fatty acid metabolic process	7/1526	120/35336	0.366409	7	7	1	Capana02g000554, Capana03g000656, Capana03g001691, Capana06g001415, Capana08g000853, Capana11g000722, Capana11g000741
GO:0019219	BP	e	regulation of nucleobase-containing compound metabolic process	46/1526	938/35336	0.369911	5	46	1	Capana00g001997, Capana00g002415, Capana00g003240, Capana01g000034, Capana01g000117, Capana01g001420, Capana01g001421, Capana01g003479, Capana01g003669, Capana02g000842, Capana02g001947, Capana02g002325, Capana02g002640, Capana03g000219, Capana03g000802, Capana03g001296, Capana03g001463, Capana03g001619, Capana03g002443, Capana03g003883, Capana04g000741, Capana04g001192, Capana04g001429, Capana04…
GO:0034762	BP	e	regulation of transmembrane transport	2/1526	30/35336	0.373934	5	2	1	Capana01g004034, Capana02g003214
GO:0055065	BP	e	metal ion homeostasis	2/1526	30/35336	0.373934	7	2	1	Capana02g000787, Capana02g003480
GO:0006753	BP	e	nucleoside phosphate metabolic process	15/1526	280/35336	0.374093	6	15	1	Capana00g000247, Capana00g000414, Capana00g004089, Capana00g004746, Capana01g001678, Capana01g001874, Capana01g002732, Capana02g000059, Capana02g000060, Capana02g000864, Capana03g003995, Capana04g000950, Capana04g000951, Capana04g001789, Capana06g001956
GO:0009755	BP	e	hormone-mediated signaling pathway	7/1526	123/35336	0.377417	5	7	1	Capana00g001997, Capana00g002164, Capana01g001421, Capana01g002751, Capana07g001714, Capana09g001861, Capana12g002081
GO:0010556	BP	e	regulation of macromolecule biosynthetic process	47/1526	968/35336	0.378463	5	47	1	Capana00g001997, Capana00g002415, Capana00g003240, Capana01g000034, Capana01g000117, Capana01g001420, Capana01g001421, Capana01g001952, Capana01g003479, Capana01g003669, Capana02g000842, Capana02g001947, Capana02g002325, Capana02g002640, Capana03g000219, Capana03g000802, Capana03g001296, Capana03g001463, Capana03g001619, Capana03g002443, Capana03g003883, Capana04g000741, Capana04g001192, Capana04…
GO:2000112	BP	e	regulation of cellular macromolecule biosynthetic process	47/1526	968/35336	0.378463	6	47	1	Capana00g001997, Capana00g002415, Capana00g003240, Capana01g000034, Capana01g000117, Capana01g001420, Capana01g001421, Capana01g001952, Capana01g003479, Capana01g003669, Capana02g000842, Capana02g001947, Capana02g002325, Capana02g002640, Capana03g000219, Capana03g000802, Capana03g001296, Capana03g001463, Capana03g001619, Capana03g002443, Capana03g003883, Capana04g000741, Capana04g001192, Capana04…
GO:0006744	BP	e	ubiquinone biosynthetic process	1/1526	11/35336	0.384717	6	1	1	Capana11g001386
GO:0000003	BP	e	reproduction	1/1526	11/35336	0.384717	1	1	1	Capana01g000716
GO:0016129	BP	e	phytosteroid biosynthetic process	1/1526	11/35336	0.384717	6	1	1	Capana04g002519
GO:0042752	BP	e	regulation of circadian rhythm	1/1526	11/35336	0.384717	3	1	1	Capana12g000966
GO:1902652	BP	e	secondary alcohol metabolic process	1/1526	11/35336	0.384717	5	1	1	Capana04g002519
GO:0006535	BP	e	cysteine biosynthetic process from serine	1/1526	11/35336	0.384717	11	1	1	Capana07g002359
GO:0090693	BP	e	plant organ senescence	1/1526	11/35336	0.384717	3	1	1	Capana11g001813
GO:0009860	BP	e	pollen tube growth	1/1526	11/35336	0.384717	6	1	1	Capana02g003480
GO:0043173	BP	e	nucleotide salvage	1/1526	11/35336	0.384717	9	1	1	Capana00g004089
GO:0051656	BP	e	establishment of organelle localization	1/1526	11/35336	0.384717	4	1	1	Capana07g000652
GO:0010150	BP	e	leaf senescence	1/1526	11/35336	0.384717	4	1	1	Capana11g001813
GO:0006743	BP	e	ubiquinone metabolic process	1/1526	11/35336	0.384717	5	1	1	Capana11g001386
GO:0043244	BP	e	regulation of protein-containing complex disassembly	1/1526	11/35336	0.384717	5	1	1	Capana01g001952
GO:0040007	BP	e	growth	2/1526	31/35336	0.389495	1	2	1	Capana02g003480, Capana11g000564
GO:0002831	BP	e	regulation of response to biotic stimulus	2/1526	31/35336	0.389495	4	2	1	Capana01g000533, Capana03g000381
GO:0000097	BP	e	sulfur amino acid biosynthetic process	2/1526	31/35336	0.389495	5	2	1	Capana03g003782, Capana07g002359
GO:0032101	BP	e	regulation of response to external stimulus	2/1526	31/35336	0.389495	4	2	1	Capana01g000533, Capana03g000381
GO:0042545	BP	e	cell wall modification	5/1526	78/35336	0.39136	6	5	1	Capana01g002814, Capana02g002161, Capana02g002622, Capana09g000227, Capana11g001329
GO:0043436	BP	e	oxoacid metabolic process	34/1526	687/35336	0.393441	4	34	1	Capana00g000469, Capana00g001445, Capana00g002959, Capana01g001574, Capana01g001955, Capana01g003963, Capana01g003965, Capana02g000554, Capana03g000103, Capana03g000656, Capana03g001691, Capana03g003782, Capana04g000125, Capana04g000998, Capana04g001896, Capana05g000208, Capana05g000452, Capana05g001049, Capana06g001415, Capana07g001621, Capana07g002359, Capana08g000129, Capana08g000841, Capana08…
GO:0009734	BP	e	auxin-activated signaling pathway	5/1526	81/35336	0.401947	6	5	1	Capana00g001997, Capana00g002164, Capana01g001421, Capana01g002751, Capana09g001861
GO:0019344	BP	e	cysteine biosynthetic process	1/1526	12/35336	0.411296	10	1	1	Capana07g002359
GO:0051259	BP	e	protein complex oligomerization	1/1526	12/35336	0.411296	6	1	1	Capana01g000247
GO:0048609	BP	e	multicellular organismal reproductive process	1/1526	12/35336	0.411296	2	1	1	Capana01g002618
GO:0034250	BP	e	positive regulation of cellular amide metabolic process	1/1526	12/35336	0.411296	6	1	1	Capana01g001952
GO:0045727	BP	e	positive regulation of translation	1/1526	12/35336	0.411296	8	1	1	Capana01g001952
GO:0048518	BP	e	positive regulation of biological process	13/1526	242/35336	0.424331	3	13	1	Capana00g002415, Capana00g003240, Capana01g001952, Capana01g004263, Capana02g002640, Capana03g000631, Capana03g001463, Capana06g002604, Capana08g001614, Capana09g000936, Capana09g002123, Capana10g000338, Capana12g000966
GO:1901137	BP	e	carbohydrate derivative biosynthetic process	13/1526	246/35336	0.429551	4	13	1	Capana00g000247, Capana00g000414, Capana00g002898, Capana00g002899, Capana00g004089, Capana01g001874, Capana01g002732, Capana02g000864, Capana03g003995, Capana04g000950, Capana04g000951, Capana04g001789, Capana06g001956
GO:1901615	BP	e	organic hydroxy compound metabolic process	5/1526	88/35336	0.433148	3	5	1	Capana00g002959, Capana01g004441, Capana04g002519, Capana06g000348, Capana11g000095
GO:0051171	BP	e	regulation of nitrogen compound metabolic process	49/1526	1025/35336	0.435831	4	49	1	Capana00g001997, Capana00g002415, Capana00g003240, Capana01g000034, Capana01g000117, Capana01g001420, Capana01g001421, Capana01g001952, Capana01g003479, Capana01g003669, Capana01g004263, Capana02g000842, Capana02g001947, Capana02g002325, Capana02g002640, Capana03g000219, Capana03g000802, Capana03g001296, Capana03g001463, Capana03g001619, Capana03g002443, Capana03g003883, Capana04g000741, Capana04…
GO:0006144	BP	e	purine nucleobase metabolic process	1/1526	13/35336	0.436728	7	1	1	Capana00g004089
GO:0051130	BP	e	positive regulation of cellular component organization	1/1526	13/35336	0.436728	5	1	1	Capana01g001952
GO:0009932	BP	e	cell tip growth	1/1526	13/35336	0.436728	5	1	1	Capana02g003480
GO:0090224	BP	e	regulation of spindle organization	1/1526	13/35336	0.436728	8	1	1	Capana10g000338
GO:0001934	BP	e	positive regulation of protein phosphorylation	1/1526	13/35336	0.436728	9	1	1	Capana10g000338
GO:0016559	BP	e	peroxisome fission	1/1526	13/35336	0.436728	6	1	1	Capana03g002567
GO:0048366	BP	e	leaf development	1/1526	13/35336	0.436728	5	1	1	Capana07g002512
GO:0007568	BP	e	aging	1/1526	13/35336	0.436728	2	1	1	Capana11g001813
GO:0042398	BP	e	cellular modified amino acid biosynthetic process	1/1526	13/35336	0.436728	5	1	1	Capana11g000476
GO:0016128	BP	e	phytosteroid metabolic process	1/1526	13/35336	0.436728	5	1	1	Capana04g002519
GO:0032147	BP	e	activation of protein kinase activity	1/1526	13/35336	0.436728	11	1	1	Capana10g000338
GO:0045860	BP	e	positive regulation of protein kinase activity	1/1526	13/35336	0.436728	10	1	1	Capana10g000338
GO:0051704	BP	e	multi-organism process	1/1526	13/35336	0.436728	1	1	1	Capana01g000716
GO:0070507	BP	e	regulation of microtubule cytoskeleton organization	1/1526	13/35336	0.436728	7	1	1	Capana10g000338
GO:0006261	BP	e	DNA-dependent DNA replication	1/1526	13/35336	0.436728	7	1	1	Capana08g000710
GO:0048588	BP	e	developmental cell growth	1/1526	13/35336	0.436728	3	1	1	Capana02g003480
GO:0060236	BP	e	regulation of mitotic spindle organization	1/1526	13/35336	0.436728	9	1	1	Capana10g000338
GO:0006448	BP	e	regulation of translational elongation	1/1526	13/35336	0.436728	8	1	1	Capana01g001952
GO:0042546	BP	e	cell wall biogenesis	3/1526	44/35336	0.438835	4	3	1	Capana09g000283, Capana09g002242, Capana11g001329
GO:0019752	BP	e	carboxylic acid metabolic process	33/1526	675/35336	0.444004	5	33	1	Capana00g000469, Capana00g001445, Capana00g002959, Capana01g001574, Capana01g001955, Capana01g003963, Capana01g003965, Capana02g000554, Capana03g000103, Capana03g000656, Capana03g001691, Capana03g003782, Capana04g000125, Capana04g000998, Capana05g000208, Capana05g000452, Capana05g001049, Capana06g001415, Capana07g001621, Capana07g002359, Capana08g000129, Capana08g000841, Capana08g000853, Capana08…
GO:0051247	BP	e	positive regulation of protein metabolic process	3/1526	47/35336	0.456902	6	3	1	Capana01g001952, Capana01g004263, Capana10g000338
GO:0032270	BP	e	positive regulation of cellular protein metabolic process	3/1526	47/35336	0.456902	7	3	1	Capana01g001952, Capana01g004263, Capana10g000338
GO:0010243	BP	e	response to organonitrogen compound	1/1526	14/35336	0.461062	4	1	1	Capana09g000247
GO:0046578	BP	e	regulation of Ras protein signal transduction	1/1526	14/35336	0.461062	8	1	1	Capana08g000613
GO:0042327	BP	e	positive regulation of phosphorylation	1/1526	14/35336	0.461062	8	1	1	Capana10g000338
GO:0032012	BP	e	regulation of ARF protein signal transduction	1/1526	14/35336	0.461062	9	1	1	Capana08g000613
GO:0006534	BP	e	cysteine metabolic process	1/1526	14/35336	0.461062	9	1	1	Capana07g002359
GO:0033674	BP	e	positive regulation of kinase activity	1/1526	14/35336	0.461062	9	1	1	Capana10g000338
GO:0051056	BP	e	regulation of small GTPase mediated signal transduction	1/1526	14/35336	0.461062	7	1	1	Capana08g000613
GO:0006352	BP	e	DNA-templated transcription, initiation	3/1526	49/35336	0.470173	8	3	1	Capana05g001309, Capana07g000574, Capana07g000576
GO:0019359	BP	e	nicotinamide nucleotide biosynthetic process	1/1526	15/35336	0.484346	10	1	1	Capana01g001678
GO:0023056	BP	e	positive regulation of signaling	1/1526	15/35336	0.484346	4	1	1	Capana03g000631
GO:0043650	BP	e	dicarboxylic acid biosynthetic process	1/1526	15/35336	0.484346	7	1	1	Capana04g000998
GO:0006487	BP	e	protein N-linked glycosylation	1/1526	15/35336	0.484346	8	1	1	Capana02g003558
GO:0010562	BP	e	positive regulation of phosphorus metabolic process	1/1526	15/35336	0.484346	6	1	1	Capana10g000338
GO:0010628	BP	e	positive regulation of gene expression	1/1526	15/35336	0.484346	6	1	1	Capana01g001952
GO:0010647	BP	e	positive regulation of cell communication	1/1526	15/35336	0.484346	5	1	1	Capana03g000631
GO:0009967	BP	e	positive regulation of signal transduction	1/1526	15/35336	0.484346	6	1	1	Capana03g000631
GO:0045937	BP	e	positive regulation of phosphate metabolic process	1/1526	15/35336	0.484346	7	1	1	Capana10g000338
GO:0032787	BP	e	monocarboxylic acid metabolic process	11/1526	214/35336	0.499499	6	11	1	Capana00g002959, Capana02g000554, Capana03g000656, Capana03g001691, Capana06g001415, Capana08g000853, Capana09g002190, Capana09g002200, Capana11g000476, Capana11g000722, Capana11g000741
GO:0009653	BP	e	anatomical structure morphogenesis	3/1526	54/35336	0.506435	2	3	1	Capana02g003480, Capana10g000785, Capana11g000564
GO:0019363	BP	e	pyridine nucleotide biosynthetic process	1/1526	16/35336	0.506624	9	1	1	Capana01g001678
GO:0007623	BP	e	circadian rhythm	1/1526	16/35336	0.506624	2	1	1	Capana03g004339
GO:0015995	BP	e	chlorophyll biosynthetic process	1/1526	16/35336	0.506624	7	1	1	Capana10g000395
GO:0048511	BP	e	rhythmic process	1/1526	16/35336	0.506624	1	1	1	Capana03g004339
GO:0006119	BP	e	oxidative phosphorylation	1/1526	16/35336	0.506624	7	1	1	Capana12g002196
GO:0007031	BP	e	peroxisome organization	1/1526	16/35336	0.506624	5	1	1	Capana00g000868
GO:0000725	BP	e	recombinational repair	1/1526	17/35336	0.52794	8	1	1	Capana07g001820
GO:0000724	BP	e	double-strand break repair via homologous recombination	1/1526	17/35336	0.52794	9	1	1	Capana07g001820
GO:0046496	BP	e	nicotinamide nucleotide metabolic process	1/1526	17/35336	0.52794	9	1	1	Capana01g001678
GO:0046148	BP	e	pigment biosynthetic process	4/1526	67/35336	0.537008	3	4	1	Capana02g003208, Capana03g002170, Capana04g002519, Capana10g000395
GO:0031323	BP	e	regulation of cellular metabolic process	51/1526	1086/35336	0.543603	4	51	1	Capana00g001997, Capana00g002415, Capana00g003240, Capana01g000034, Capana01g000117, Capana01g001420, Capana01g001421, Capana01g001952, Capana01g003479, Capana01g003669, Capana01g004263, Capana02g000842, Capana02g001947, Capana02g002325, Capana02g002640, Capana03g000219, Capana03g000802, Capana03g001296, Capana03g001463, Capana03g001619, Capana03g002443, Capana03g003883, Capana04g000645, Capana04…
GO:0019362	BP	e	pyridine nucleotide metabolic process	1/1526	18/35336	0.548336	8	1	1	Capana01g001678
GO:0051493	BP	e	regulation of cytoskeleton organization	1/1526	18/35336	0.548336	6	1	1	Capana10g000338
GO:0019856	BP	e	pyrimidine nucleobase biosynthetic process	1/1526	18/35336	0.548336	8	1	1	Capana12g000557
GO:0048827	BP	e	phyllome development	1/1526	18/35336	0.548336	4	1	1	Capana07g002512
GO:0009117	BP	e	nucleotide metabolic process	14/1526	276/35336	0.549708	7	14	1	Capana00g000247, Capana00g000414, Capana00g004089, Capana01g001678, Capana01g001874, Capana01g002732, Capana02g000059, Capana02g000060, Capana02g000864, Capana03g003995, Capana04g000950, Capana04g000951, Capana04g001789, Capana06g001956
GO:0065008	BP	e	regulation of biological quality	14/1526	277/35336	0.550491	2	14	1	Capana00g003808, Capana02g000787, Capana02g003480, Capana04g000194, Capana04g001638, Capana06g000526, Capana06g001405, Capana06g001864, Capana07g001774, Capana08g000303, Capana09g000056, Capana09g001075, Capana09g001929, Capana10g000465
GO:0042440	BP	e	pigment metabolic process	4/1526	73/35336	0.558504	2	4	1	Capana02g003208, Capana03g002170, Capana04g002519, Capana10g000395
GO:0046434	BP	e	organophosphate catabolic process	1/1526	19/35336	0.567851	5	1	1	Capana00g004746
GO:0015994	BP	e	chlorophyll metabolic process	1/1526	19/35336	0.567851	6	1	1	Capana10g000395
GO:0009086	BP	e	methionine biosynthetic process	1/1526	19/35336	0.567851	10	1	1	Capana03g003782
GO:0006635	BP	e	fatty acid beta-oxidation	1/1526	19/35336	0.567851	9	1	1	Capana08g000853
GO:0046856	BP	e	phosphatidylinositol dephosphorylation	1/1526	19/35336	0.567851	8	1	1	Capana06g000824
GO:0019395	BP	e	fatty acid oxidation	1/1526	19/35336	0.567851	8	1	1	Capana08g000853
GO:0006206	BP	e	pyrimidine nucleobase metabolic process	1/1526	19/35336	0.567851	7	1	1	Capana12g000557
GO:0009735	BP	e	response to cytokinin	1/1526	19/35336	0.567851	5	1	1	Capana03g000656
GO:0010941	BP	e	regulation of cell death	1/1526	19/35336	0.567851	4	1	1	Capana06g000284
GO:0046839	BP	e	phospholipid dephosphorylation	1/1526	19/35336	0.567851	6	1	1	Capana06g000824
GO:0009064	BP	e	glutamine family amino acid metabolic process	4/1526	76/35336	0.571468	8	4	1	Capana01g001955, Capana05g000208, Capana08g000129, Capana08g002127
GO:0009062	BP	e	fatty acid catabolic process	1/1526	20/35336	0.586524	8	1	1	Capana08g000853
GO:0046040	BP	e	IMP metabolic process	1/1526	20/35336	0.586524	10	1	1	Capana00g004089
GO:0034440	BP	e	lipid oxidation	1/1526	20/35336	0.586524	6	1	1	Capana08g000853
GO:0006739	BP	e	NADP metabolic process	1/1526	20/35336	0.586524	2	1	1	Capana01g001678
GO:0007186	BP	e	G protein-coupled receptor signaling pathway	1/1526	20/35336	0.586524	5	1	1	Capana02g000158
GO:0006526	BP	e	arginine biosynthetic process	1/1526	20/35336	0.586524	10	1	1	Capana01g001955
GO:0009611	BP	e	response to wounding	1/1526	20/35336	0.586524	3	1	1	Capana04g001537
GO:0006188	BP	e	IMP biosynthetic process	1/1526	20/35336	0.586524	11	1	1	Capana00g004089
GO:0031398	BP	e	positive regulation of protein ubiquitination	1/1526	21/35336	0.60439	10	1	1	Capana01g004263
GO:0006888	BP	e	endoplasmic reticulum to Golgi vesicle-mediated transport	1/1526	21/35336	0.60439	6	1	1	Capana02g000028
GO:0051275	BP	e	beta-glucan catabolic process	1/1526	21/35336	0.60439	8	1	1	Capana03g002535
GO:0030245	BP	e	cellulose catabolic process	1/1526	21/35336	0.60439	9	1	1	Capana03g002535
GO:0051443	BP	e	positive regulation of ubiquitin-protein transferase activity	1/1526	21/35336	0.60439	11	1	1	Capana01g004263
GO:1904668	BP	e	positive regulation of ubiquitin protein ligase activity	1/1526	21/35336	0.60439	12	1	1	Capana01g004263
GO:1903322	BP	e	positive regulation of protein modification by small protein conjugation or removal	1/1526	21/35336	0.60439	9	1	1	Capana01g004263
GO:0006555	BP	e	methionine metabolic process	1/1526	22/35336	0.621485	9	1	1	Capana03g003782
GO:1904666	BP	e	regulation of ubiquitin protein ligase activity	1/1526	22/35336	0.621485	6	1	1	Capana01g004263
GO:0006298	BP	e	mismatch repair	1/1526	22/35336	0.621485	8	1	1	Capana00g002210
GO:1903320	BP	e	regulation of protein modification by small protein conjugation or removal	1/1526	22/35336	0.621485	8	1	1	Capana01g004263
GO:0051438	BP	e	regulation of ubiquitin-protein transferase activity	1/1526	22/35336	0.621485	5	1	1	Capana01g004263
GO:0031396	BP	e	regulation of protein ubiquitination	1/1526	22/35336	0.621485	9	1	1	Capana01g004263
GO:1901605	BP	e	alpha-amino acid metabolic process	11/1526	228/35336	0.624814	7	11	1	Capana01g001955, Capana03g003782, Capana04g000125, Capana05g000208, Capana07g002359, Capana08g000129, Capana08g002127, Capana09g001606, Capana09g002190, Capana09g002200, Capana11g000245
GO:0051234	BP	e	establishment of localization	63/1526	1385/35336	0.637122	2	63	1	Capana00g000247, Capana00g000414, Capana00g000577, Capana00g000648, Capana00g001257, Capana00g002538, Capana01g000065, Capana01g001351, Capana01g001874, Capana01g002154, Capana01g002732, Capana01g002751, Capana01g003237, Capana01g003501, Capana01g003618, Capana01g003632, Capana02g000028, Capana02g000864, Capana02g002425, Capana02g002710, Capana02g002855, Capana02g003268, Capana03g000370, Capana03…
GO:0009112	BP	e	nucleobase metabolic process	2/1526	32/35336	0.64822	6	2	1	Capana00g004089, Capana12g000557
GO:0009765	BP	e	photosynthesis, light harvesting	2/1526	33/35336	0.652897	4	2	1	Capana00g002797, Capana01g000647
GO:0006541	BP	e	glutamine metabolic process	2/1526	34/35336	0.657827	9	2	1	Capana05g000208, Capana08g002127
GO:0061024	BP	e	membrane organization	2/1526	34/35336	0.657827	4	2	1	Capana03g001084, Capana03g001085
GO:0030154	BP	e	cell differentiation	2/1526	35/35336	0.662979	3	2	1	Capana00g002415, Capana00g003240
GO:0009617	BP	e	response to bacterium	2/1526	35/35336	0.662979	5	2	1	Capana05g002551, Capana08g001237
GO:0055080	BP	e	cation homeostasis	2/1526	35/35336	0.662979	6	2	1	Capana02g000787, Capana02g003480
GO:0042742	BP	e	defense response to bacterium	2/1526	35/35336	0.662979	6	2	1	Capana05g002551, Capana08g001237
GO:0051347	BP	e	positive regulation of transferase activity	2/1526	35/35336	0.662979	5	2	1	Capana01g004263, Capana10g000338
GO:0031401	BP	e	positive regulation of protein modification process	2/1526	35/35336	0.662979	8	2	1	Capana01g004263, Capana10g000338
GO:0000096	BP	e	sulfur amino acid metabolic process	2/1526	36/35336	0.668325	4	2	1	Capana03g003782, Capana07g002359
GO:0033865	BP	e	nucleoside bisphosphate metabolic process	2/1526	37/35336	0.673839	7	2	1	Capana02g000059, Capana02g000060
GO:0033875	BP	e	ribonucleoside bisphosphate metabolic process	2/1526	37/35336	0.673839	8	2	1	Capana02g000059, Capana02g000060
GO:0034032	BP	e	purine nucleoside bisphosphate metabolic process	2/1526	37/35336	0.673839	8	2	1	Capana02g000059, Capana02g000060
GO:0000272	BP	e	polysaccharide catabolic process	7/1526	146/35336	0.683337	5	7	1	Capana01g000793, Capana01g002618, Capana01g002814, Capana02g002161, Capana02g002622, Capana03g002535, Capana03g004414
GO:0006810	BP	e	transport	62/1526	1365/35336	0.683407	3	62	1	Capana00g000247, Capana00g000414, Capana00g000577, Capana00g000648, Capana00g001257, Capana00g002538, Capana01g000065, Capana01g001351, Capana01g001874, Capana01g002154, Capana01g002732, Capana01g002751, Capana01g003237, Capana01g003501, Capana01g003618, Capana01g003632, Capana02g000028, Capana02g000864, Capana02g002425, Capana02g002710, Capana02g002855, Capana02g003268, Capana03g000370, Capana03…
GO:0090407	BP	e	organophosphate biosynthetic process	16/1526	337/35336	0.685042	5	16	1	Capana00g000247, Capana00g000414, Capana00g004089, Capana01g001678, Capana01g001874, Capana01g002732, Capana02g000864, Capana03g003995, Capana04g000950, Capana04g000951, Capana04g001789, Capana06g000348, Capana06g001956, Capana10g000194, Capana11g000095, Capana12g001477
GO:0006694	BP	e	steroid biosynthetic process	2/1526	39/35336	0.685273	5	2	1	Capana01g004441, Capana04g002519
GO:0009084	BP	e	glutamine family amino acid biosynthetic process	2/1526	40/35336	0.691149	9	2	1	Capana01g001955, Capana05g000208
GO:0006606	BP	e	protein import into nucleus	2/1526	40/35336	0.691149	8	2	1	Capana02g003268, Capana12g002834
GO:0034504	BP	e	protein localization to nucleus	2/1526	40/35336	0.691149	6	2	1	Capana02g003268, Capana12g002834
GO:0051049	BP	e	regulation of transport	2/1526	40/35336	0.691149	4	2	1	Capana01g004034, Capana02g003214
GO:0051170	BP	e	import into nucleus	2/1526	41/35336	0.697106	7	2	1	Capana02g003268, Capana12g002834
GO:0019438	BP	e	aromatic compound biosynthetic process	31/1526	670/35336	0.700502	4	31	1	Capana00g000247, Capana00g000414, Capana00g002898, Capana00g002899, Capana00g004089, Capana01g001420, Capana01g001678, Capana01g001874, Capana01g002732, Capana02g000864, Capana02g003073, Capana02g003074, Capana03g003995, Capana04g000950, Capana04g000951, Capana04g000998, Capana04g001789, Capana05g000665, Capana05g001309, Capana06g000348, Capana06g001956, Capana07g000574, Capana07g000576, Capana09…
GO:0043094	BP	e	cellular metabolic compound salvage	2/1526	42/35336	0.703124	3	2	1	Capana00g004089, Capana12g000557
GO:0043085	BP	e	positive regulation of catalytic activity	2/1526	42/35336	0.703124	4	2	1	Capana01g004263, Capana10g000338
GO:0048869	BP	e	cellular developmental process	2/1526	43/35336	0.709189	2	2	1	Capana00g002415, Capana00g003240
GO:0044093	BP	e	positive regulation of molecular function	2/1526	44/35336	0.715284	3	2	1	Capana01g004263, Capana10g000338
GO:0032879	BP	e	regulation of localization	2/1526	45/35336	0.721396	3	2	1	Capana01g004034, Capana02g003214
GO:0030258	BP	e	lipid modification	2/1526	45/35336	0.721396	5	2	1	Capana06g000824, Capana08g000853
GO:0044249	BP	e	cellular biosynthetic process	86/1526	1923/35336	0.729134	3	86	1	Capana00g000247, Capana00g000414, Capana00g000438, Capana00g001133, Capana00g001496, Capana00g001497, Capana00g001498, Capana00g002088, Capana00g002898, Capana00g002899, Capana00g003562, Capana00g004089, Capana01g001420, Capana01g001574, Capana01g001678, Capana01g001780, Capana01g001874, Capana01g001952, Capana01g001955, Capana01g002238, Capana01g002732, Capana01g003216, Capana01g003304, Capana01…
GO:0010410	BP	e	hemicellulose metabolic process	3/1526	58/35336	0.739653	7	3	1	Capana09g000283, Capana09g002242, Capana11g001329
GO:0031347	BP	e	regulation of defense response	3/1526	59/35336	0.742159	5	3	1	Capana01g000533, Capana03g000381, Capana12g000060
GO:0010383	BP	e	cell wall polysaccharide metabolic process	3/1526	66/35336	0.762719	6	3	1	Capana09g000283, Capana09g002242, Capana11g001329
GO:0045944	BP	e	positive regulation of transcription by RNA polymerase II	4/1526	82/35336	0.781711	11	4	1	Capana02g002640, Capana03g001463, Capana06g002604, Capana09g002123
GO:0009966	BP	e	regulation of signal transduction	4/1526	83/35336	0.783309	5	4	1	Capana03g000631, Capana04g001537, Capana08g000613, Capana12g000060
GO:0010646	BP	e	regulation of cell communication	4/1526	83/35336	0.783309	4	4	1	Capana03g000631, Capana04g001537, Capana08g000613, Capana12g000060
GO:0023051	BP	e	regulation of signaling	4/1526	83/35336	0.783309	3	4	1	Capana03g000631, Capana04g001537, Capana08g000613, Capana12g000060
GO:1901607	BP	e	alpha-amino acid biosynthetic process	6/1526	129/35336	0.826339	8	6	1	Capana01g001955, Capana03g003782, Capana05g000208, Capana07g002359, Capana09g001606, Capana11g000245
GO:0006790	BP	e	sulfur compound metabolic process	6/1526	135/35336	0.832171	3	6	1	Capana00g002898, Capana00g002899, Capana03g003782, Capana04g002872, Capana04g002873, Capana07g002359
GO:0051179	BP	e	localization	63/1526	1429/35336	0.84202	1	63	1	Capana00g000247, Capana00g000414, Capana00g000577, Capana00g000648, Capana00g001257, Capana00g002538, Capana01g000065, Capana01g001351, Capana01g001874, Capana01g002154, Capana01g002732, Capana01g002751, Capana01g003237, Capana01g003501, Capana01g003618, Capana01g003632, Capana02g000028, Capana02g000864, Capana02g002425, Capana02g002710, Capana02g002855, Capana02g003268, Capana03g000370, Capana03…
GO:0006520	BP	e	cellular amino acid metabolic process	18/1526	412/35336	0.902967	6	18	1	Capana00g000469, Capana01g001955, Capana03g003782, Capana04g000125, Capana04g000998, Capana05g000208, Capana05g000452, Capana05g001049, Capana07g001621, Capana07g002359, Capana08g000129, Capana08g002127, Capana09g001606, Capana09g002190, Capana09g002200, Capana11g000245, Capana12g000452, Capana12g002798
GO:0044248	BP	e	cellular catabolic process	26/1526	596/35336	0.919006	3	26	1	Capana00g002959, Capana00g003097, Capana00g003098, Capana00g004746, Capana00g005039, Capana01g003803, Capana02g000568, Capana02g001841, Capana02g002477, Capana03g001834, Capana03g001836, Capana03g001837, Capana03g001838, Capana03g002017, Capana03g002535, Capana05g001049, Capana06g000286, Capana08g000853, Capana08g002014, Capana08g002033, Capana09g002190, Capana09g002200, Capana09g002242, Capana10…
GO:0006629	BP	e	lipid metabolic process	30/1526	690/35336	0.92467	3	30	1	Capana00g001496, Capana00g001497, Capana00g001498, Capana00g003693, Capana01g002809, Capana01g004441, Capana02g000059, Capana02g000060, Capana02g000274, Capana02g000554, Capana02g001833, Capana02g003128, Capana03g000656, Capana03g001691, Capana03g002170, Capana04g002519, Capana05g001678, Capana06g000824, Capana06g001415, Capana06g002292, Capana08g000231, Capana08g000853, Capana10g000194, Capana10…
GO:1901566	BP	e	organonitrogen compound biosynthetic process	43/1526	991/35336	0.936845	4	43	1	Capana00g000247, Capana00g000414, Capana00g000438, Capana00g001133, Capana00g002088, Capana00g002898, Capana00g002899, Capana00g003562, Capana00g004089, Capana01g001678, Capana01g001780, Capana01g001874, Capana01g001955, Capana01g002238, Capana01g002732, Capana01g003216, Capana02g000864, Capana02g003508, Capana03g003782, Capana03g003995, Capana04g000125, Capana04g000950, Capana04g000951, Capana04…
GO:0010468	BP	e	regulation of gene expression	48/1526	1105/35336	0.940053	5	48	1	Capana00g001997, Capana00g002415, Capana00g003240, Capana01g000034, Capana01g000117, Capana01g001420, Capana01g001421, Capana01g001952, Capana01g003479, Capana01g003669, Capana02g000842, Capana02g001947, Capana02g002325, Capana02g002640, Capana03g000219, Capana03g000802, Capana03g001296, Capana03g001463, Capana03g001619, Capana03g002443, Capana03g003883, Capana04g000741, Capana04g001192, Capana04…
GO:0045859	BP	e	regulation of protein kinase activity	1/1526	23/35336	1	9	1	1	Capana10g000338
GO:0045490	BP	e	pectin catabolic process	4/1526	92/35336	1	7	4	1	Capana01g002618, Capana01g002814, Capana02g002161, Capana02g002622
GO:0080134	BP	e	regulation of response to stress	3/1526	69/35336	1	4	3	1	Capana01g000533, Capana03g000381, Capana12g000060
GO:0001932	BP	e	regulation of protein phosphorylation	1/1526	23/35336	1	8	1	1	Capana10g000338
GO:0043231	CC	e	intracellular membrane-bounded organelle	205/1526	3497/35336	6.01473e-06	4	205	0.00199722	Capana00g000247, Capana00g000414, Capana00g000438, Capana00g000447, Capana00g000462, Capana00g001083, Capana00g001133, Capana00g001154, Capana00g001211, Capana00g001830, Capana00g001997, Capana00g002088, Capana00g002089, Capana00g002161, Capana00g002415, Capana00g002665, Capana00g003155, Capana00g003240, Capana00g003399, Capana00g003781, Capana00g004112, Capana00g004561, Capana01g000034, Capana01…
GO:0043227	CC	e	membrane-bounded organelle	205/1526	3502/35336	6.15607e-06	3	205	0.00199722	Capana00g000247, Capana00g000414, Capana00g000438, Capana00g000447, Capana00g000462, Capana00g001083, Capana00g001133, Capana00g001154, Capana00g001211, Capana00g001830, Capana00g001997, Capana00g002088, Capana00g002089, Capana00g002161, Capana00g002415, Capana00g002665, Capana00g003155, Capana00g003240, Capana00g003399, Capana00g003781, Capana00g004112, Capana00g004561, Capana01g000034, Capana01…
GO:0042651	CC	e	thylakoid membrane	29/1526	270/35336	6.86835e-06	4	29	0.00199722	Capana00g000414, Capana00g000447, Capana00g001154, Capana00g001211, Capana00g002089, Capana00g002665, Capana00g002797, Capana00g003114, Capana01g000647, Capana01g001865, Capana01g001874, Capana01g002199, Capana01g002732, Capana02g000864, Capana03g001084, Capana03g001085, Capana03g001477, Capana03g003995, Capana04g000950, Capana04g000951, Capana04g001789, Capana05g001874, Capana05g001875, Capana07…
GO:0034357	CC	e	photosynthetic membrane	29/1526	270/35336	6.86835e-06	3	29	0.00199722	Capana00g000414, Capana00g000447, Capana00g001154, Capana00g001211, Capana00g002089, Capana00g002665, Capana00g002797, Capana00g003114, Capana01g000647, Capana01g001865, Capana01g001874, Capana01g002199, Capana01g002732, Capana02g000864, Capana03g001084, Capana03g001085, Capana03g001477, Capana03g003995, Capana04g000950, Capana04g000951, Capana04g001789, Capana05g001874, Capana05g001875, Capana07…
GO:0005634	CC	e	nucleus	146/1526	2338/35336	7.07462e-06	5	146	0.00199722	Capana00g001830, Capana00g001997, Capana00g002161, Capana00g002415, Capana00g003155, Capana00g003240, Capana00g003399, Capana00g003781, Capana00g004112, Capana00g004561, Capana01g000034, Capana01g000273, Capana01g000661, Capana01g000662, Capana01g000677, Capana01g001040, Capana01g001420, Capana01g001421, Capana01g002912, Capana01g003147, Capana01g003445, Capana01g003985, Capana01g004446, Capana01…
GO:0009535	CC	e	chloroplast thylakoid membrane	28/1526	264/35336	1.24299e-05	6	28	0.00287429	Capana00g000414, Capana00g000447, Capana00g001154, Capana00g001211, Capana00g002089, Capana00g002665, Capana00g002797, Capana00g003114, Capana01g000647, Capana01g001865, Capana01g001874, Capana01g002199, Capana01g002732, Capana02g000864, Capana03g001084, Capana03g001085, Capana03g001477, Capana03g003995, Capana04g000950, Capana04g000951, Capana04g001789, Capana05g001874, Capana05g001875, Capana07…
GO:0055035	CC	e	plastid thylakoid membrane	28/1526	265/35336	2.12761e-05	5	28	0.00417463	Capana00g000414, Capana00g000447, Capana00g001154, Capana00g001211, Capana00g002089, Capana00g002665, Capana00g002797, Capana00g003114, Capana01g000647, Capana01g001865, Capana01g001874, Capana01g002199, Capana01g002732, Capana02g000864, Capana03g001084, Capana03g001085, Capana03g001477, Capana03g003995, Capana04g000950, Capana04g000951, Capana04g001789, Capana05g001874, Capana05g001875, Capana07…
GO:0042170	CC	e	plastid membrane	29/1526	306/35336	8.97331e-05	4	29	0.0110372	Capana00g000414, Capana00g000447, Capana00g001154, Capana00g001211, Capana00g002089, Capana00g002665, Capana00g002797, Capana00g003114, Capana01g000647, Capana01g001865, Capana01g001874, Capana01g002199, Capana01g002732, Capana02g000864, Capana03g001084, Capana03g001085, Capana03g001477, Capana03g002170, Capana03g003995, Capana04g000950, Capana04g000951, Capana04g001789, Capana05g001874, Capana05…
GO:0009536	CC	e	plastid	39/1526	478/35336	0.000154999	5	39	0.0172317	Capana00g000414, Capana00g000447, Capana00g001133, Capana00g001154, Capana00g001211, Capana00g002088, Capana00g002089, Capana00g002665, Capana01g001780, Capana01g001865, Capana01g002199, Capana01g002238, Capana01g003216, Capana03g000461, Capana03g001477, Capana03g001691, Capana03g003995, Capana03g004339, Capana04g000950, Capana04g000951, Capana04g000998, Capana04g001789, Capana05g002511, Capana05…
GO:0009523	CC	e	photosystem II	11/1526	83/35336	0.000873365	4	11	0.0682287	Capana00g001154, Capana00g001211, Capana00g002089, Capana00g002797, Capana01g000647, Capana01g001865, Capana03g001477, Capana06g000112, Capana07g000501, Capana07g000502, Capana09g000168
GO:0043229	CC	e	intracellular organelle	213/1526	4029/35336	0.00173585	3	213	0.1234	Capana00g000247, Capana00g000414, Capana00g000438, Capana00g000447, Capana00g000462, Capana00g001083, Capana00g001133, Capana00g001154, Capana00g001211, Capana00g001830, Capana00g001997, Capana00g002088, Capana00g002089, Capana00g002161, Capana00g002415, Capana00g002665, Capana00g003155, Capana00g003240, Capana00g003399, Capana00g003781, Capana00g004112, Capana00g004275, Capana00g004561, Capana01…
GO:0043226	CC	e	organelle	213/1526	4036/35336	0.00200635	2	213	0.136455	Capana00g000247, Capana00g000414, Capana00g000438, Capana00g000447, Capana00g000462, Capana00g001083, Capana00g001133, Capana00g001154, Capana00g001211, Capana00g001830, Capana00g001997, Capana00g002088, Capana00g002089, Capana00g002161, Capana00g002415, Capana00g002665, Capana00g003155, Capana00g003240, Capana00g003399, Capana00g003781, Capana00g004112, Capana00g004275, Capana00g004561, Capana01…
GO:0005674	CC	e	transcription factor TFIIF complex	2/1526	3/35336	0.00543066	4	2	0.269377	Capana07g000574, Capana07g000576
GO:0009515	CC	e	granal stacked thylakoid	2/1526	3/35336	0.00543066	6	2	0.269377	Capana03g001084, Capana03g001085
GO:0009534	CC	e	chloroplast thylakoid	4/1526	18/35336	0.00652135	5	4	0.292247	Capana00g002089, Capana03g000103, Capana03g001084, Capana03g001085
GO:0031976	CC	e	plastid thylakoid	4/1526	18/35336	0.00652135	4	4	0.292247	Capana00g002089, Capana03g000103, Capana03g001084, Capana03g001085
GO:0005576	CC	e	extracellular region	30/1526	418/35336	0.0071863	2	30	0.312512	Capana00g000472, Capana00g003796, Capana00g005039, Capana01g000716, Capana01g000755, Capana01g002618, Capana01g003803, Capana01g004384, Capana02g000568, Capana02g001841, Capana02g002826, Capana03g000094, Capana03g001834, Capana03g001836, Capana03g001837, Capana03g001838, Capana06g000286, Capana07g000035, Capana07g000074, Capana07g000961, Capana08g001738, Capana08g001742, Capana08g002014, Capana09…
GO:0009507	CC	e	chloroplast	30/1526	419/35336	0.0072876	6	30	0.312512	Capana00g000414, Capana00g000447, Capana00g001133, Capana00g002088, Capana00g002089, Capana00g002665, Capana01g001780, Capana01g001865, Capana01g002238, Capana01g003216, Capana03g000461, Capana03g001477, Capana03g001691, Capana03g003995, Capana03g004339, Capana04g000950, Capana04g000951, Capana04g000998, Capana04g001789, Capana05g002511, Capana05g002551, Capana06g000112, Capana07g002512, Capana08…
GO:0045261	CC	e	proton-transporting ATP synthase complex, catalytic core F(1)	9/1526	81/35336	0.00816741	4	9	0.325626	Capana00g000247, Capana00g000414, Capana01g001874, Capana01g002732, Capana02g000864, Capana03g003995, Capana04g000950, Capana04g001789, Capana06g001956
GO:0110165	CC	e	cellular anatomical entity	643/1526	13753/35336	0.00921326	1	643	0.352727	Capana00g000202, Capana00g000204, Capana00g000247, Capana00g000414, Capana00g000438, Capana00g000447, Capana00g000462, Capana00g000472, Capana00g000577, Capana00g000580, Capana00g000701, Capana00g000868, Capana00g001083, Capana00g001133, Capana00g001154, Capana00g001159, Capana00g001211, Capana00g001257, Capana00g001405, Capana00g001427, Capana00g001496, Capana00g001497, Capana00g001498, Capana00…
GO:0033178	CC	e	proton-transporting two-sector ATPase complex, catalytic domain	9/1526	94/35336	0.0203543	3	9	0.547295	Capana00g000247, Capana00g000414, Capana01g001874, Capana01g002732, Capana02g000864, Capana03g003995, Capana04g000950, Capana04g001789, Capana06g001956
GO:0031012	CC	e	extracellular matrix	2/1526	6/35336	0.024894	3	2	0.590043	Capana01g000614, Capana08g000768
GO:0030014	CC	e	CCR4-NOT complex	3/1526	16/35336	0.02954	3	3	0.674983	Capana03g002160, Capana06g000644, Capana11g000347
GO:0009521	CC	e	photosystem	14/1526	179/35336	0.0389043	3	14	0.724744	Capana00g001154, Capana00g001211, Capana00g002089, Capana00g002665, Capana00g002797, Capana01g000647, Capana01g001865, Capana03g001477, Capana06g000112, Capana07g000048, Capana07g000501, Capana07g000502, Capana08g000734, Capana09g000168
GO:0000314	CC	e	organellar small ribosomal subunit	1/1526	1/35336	0.0431854	5	1	0.724744	Capana01g001780
GO:0009575	CC	e	chromoplast stroma	1/1526	1/35336	0.0431854	3	1	0.724744	Capana04g002519
GO:0005763	CC	e	mitochondrial small ribosomal subunit	1/1526	1/35336	0.0431854	6	1	0.724744	Capana01g001780
GO:0030286	CC	e	dynein complex	2/1526	8/35336	0.0438783	3	2	0.724744	Capana07g002193, Capana07g002241
GO:0009579	CC	e	thylakoid	4/1526	35/35336	0.0627955	3	4	0.883262	Capana00g002089, Capana03g000103, Capana03g001084, Capana03g001085
GO:0005622	CC	e	intracellular anatomical structure	4/1526	35/35336	0.0627955	2	4	0.883262	Capana00g002089, Capana03g000103, Capana03g001084, Capana03g001085
GO:0012505	CC	e	endomembrane system	1/1526	2/35336	0.084507	2	1	1	Capana05g002551
GO:0016324	CC	e	apical plasma membrane	1/1526	2/35336	0.084507	4	1	1	Capana02g003480
GO:0098807	CC	e	chloroplast thylakoid membrane protein complex	1/1526	2/35336	0.084507	3	1	1	Capana03g004339
GO:0042597	CC	e	periplasmic space	1/1526	3/35336	0.124045	2	1	1	Capana00g003520
GO:0098590	CC	e	plasma membrane region	1/1526	3/35336	0.124045	3	1	1	Capana02g003480
GO:0005575	CC	e	cellular_component	666/1526	14784/35336	0.144663	0	666	1	Capana00g000202, Capana00g000204, Capana00g000247, Capana00g000414, Capana00g000438, Capana00g000447, Capana00g000462, Capana00g000472, Capana00g000577, Capana00g000580, Capana00g000648, Capana00g000701, Capana00g000868, Capana00g001083, Capana00g001133, Capana00g001154, Capana00g001159, Capana00g001211, Capana00g001257, Capana00g001405, Capana00g001427, Capana00g001496, Capana00g001497, Capana00…
GO:0031361	CC	e	integral component of thylakoid membrane	2/1526	16/35336	0.150173	4	2	1	Capana00g000447, Capana10g000317
GO:0031360	CC	e	intrinsic component of thylakoid membrane	2/1526	16/35336	0.150173	3	2	1	Capana00g000447, Capana10g000317
GO:0000145	CC	e	exocyst	4/1526	48/35336	0.152244	3	4	1	Capana00g000648, Capana06g000470, Capana09g002041, Capana09g002042
GO:0090575	CC	e	RNA polymerase II transcription regulator complex	3/1526	32/35336	0.158722	3	3	1	Capana07g000574, Capana07g000576, Capana08g000393
GO:0035101	CC	e	FACT complex	1/1526	4/35336	0.161877	4	1	1	Capana02g002320
GO:0005615	CC	e	extracellular space	2/1526	19/35336	0.197062	2	2	1	Capana04g000487, Capana04g000488
GO:0009543	CC	e	chloroplast thylakoid lumen	1/1526	5/35336	0.198076	4	1	1	Capana05g000184
GO:0031978	CC	e	plastid thylakoid lumen	1/1526	5/35336	0.198076	3	1	1	Capana05g000184
GO:0016282	CC	e	eukaryotic 43S preinitiation complex	2/1526	20/35336	0.213073	4	2	1	Capana10g000484, Capana10g000485
GO:0070993	CC	e	translation preinitiation complex	2/1526	20/35336	0.213073	3	2	1	Capana10g000484, Capana10g000485
GO:0005875	CC	e	microtubule associated complex	2/1526	20/35336	0.213073	2	2	1	Capana07g002193, Capana07g002241
GO:0033290	CC	e	eukaryotic 48S preinitiation complex	2/1526	20/35336	0.213073	4	2	1	Capana10g000484, Capana10g000485
GO:0016602	CC	e	CCAAT-binding factor complex	1/1526	6/35336	0.232712	4	1	1	Capana08g000393
GO:0032777	CC	e	Piccolo NuA4 histone acetyltransferase complex	1/1526	6/35336	0.232712	10	1	1	Capana02g002325
GO:0005852	CC	e	eukaryotic translation initiation factor 3 complex	2/1526	22/35336	0.245401	2	2	1	Capana10g000484, Capana10g000485
GO:0031314	CC	e	extrinsic component of mitochondrial inner membrane	1/1526	7/35336	0.265853	4	1	1	Capana11g001386
GO:0005667	CC	e	transcription regulator complex	4/1526	53/35336	0.2912	2	4	1	Capana07g000574, Capana07g000576, Capana08g000393, Capana11g000350
GO:0031312	CC	e	extrinsic component of organelle membrane	1/1526	8/35336	0.297564	3	1	1	Capana11g001386
GO:0005849	CC	e	mRNA cleavage factor complex	2/1526	26/35336	0.310277	3	2	1	Capana01g001857, Capana01g001858
GO:0015934	CC	e	large ribosomal subunit	4/1526	59/35336	0.324183	4	4	1	Capana00g001133, Capana00g002088, Capana01g003216, Capana05g002511
GO:0031984	CC	e	organelle subcompartment	4/1526	63/35336	0.350801	2	4	1	Capana00g002089, Capana03g000103, Capana03g001084, Capana03g001085
GO:0030118	CC	e	clathrin coat	1/1526	11/35336	0.384717	4	1	1	Capana08g001976
GO:0030132	CC	e	clathrin coat of coated pit	1/1526	11/35336	0.384717	5	1	1	Capana08g001976
GO:0030125	CC	e	clathrin vesicle coat	1/1526	11/35336	0.384717	5	1	1	Capana08g001976
GO:0031231	CC	e	intrinsic component of peroxisomal membrane	1/1526	11/35336	0.384717	4	1	1	Capana03g002567
GO:0005779	CC	e	integral component of peroxisomal membrane	1/1526	11/35336	0.384717	5	1	1	Capana03g002567
GO:0030130	CC	e	clathrin coat of trans-Golgi network vesicle	1/1526	11/35336	0.384717	6	1	1	Capana08g001976
GO:0045277	CC	e	respiratory chain complex IV	1/1526	11/35336	0.384717	4	1	1	Capana12g002196
GO:0010287	CC	e	plastoglobule	1/1526	12/35336	0.411296	2	1	1	Capana00g002089
GO:0005819	CC	e	spindle	1/1526	12/35336	0.411296	5	1	1	Capana10g000338
GO:0009522	CC	e	photosystem I	5/1526	85/35336	0.418783	4	5	1	Capana00g002665, Capana00g002797, Capana01g000647, Capana07g000048, Capana08g000734
GO:0005773	CC	e	vacuole	3/1526	43/35336	0.433397	5	3	1	Capana06g001736, Capana09g000247, Capana12g002781
GO:0005769	CC	e	early endosome	1/1526	13/35336	0.436728	8	1	1	Capana01g002555
GO:0009532	CC	e	plastid stroma	6/1526	101/35336	0.454111	2	6	1	Capana00g003114, Capana03g000103, Capana03g000656, Capana04g002519, Capana05g000184, Capana11g000245
GO:0044391	CC	e	ribosomal subunit	6/1526	102/35336	0.456391	3	6	1	Capana00g001133, Capana00g002088, Capana01g001780, Capana01g002238, Capana01g003216, Capana05g002511
GO:0031977	CC	e	thylakoid lumen	1/1526	15/35336	0.484346	2	1	1	Capana05g000184
GO:0008023	CC	e	transcription elongation factor complex	1/1526	16/35336	0.506624	3	1	1	Capana02g002320
GO:0000159	CC	e	protein phosphatase type 2A complex	1/1526	17/35336	0.52794	6	1	1	Capana05g002525
GO:0030127	CC	e	COPII vesicle coat	1/1526	18/35336	0.548336	5	1	1	Capana02g000028
GO:0005963	CC	e	magnesium-dependent protein serine/threonine phosphatase complex	1/1526	18/35336	0.548336	5	1	1	Capana05g002525
GO:1903293	CC	e	phosphatase complex	1/1526	19/35336	0.567851	3	1	1	Capana05g002525
GO:0008287	CC	e	protein serine/threonine phosphatase complex	1/1526	19/35336	0.567851	4	1	1	Capana05g002525
GO:0030054	CC	e	cell junction	4/1526	77/35336	0.576052	2	4	1	Capana03g003736, Capana06g001736, Capana07g000074, Capana08g001266
GO:0009506	CC	e	plasmodesma	4/1526	77/35336	0.576052	5	4	1	Capana03g003736, Capana06g001736, Capana07g000074, Capana08g001266
GO:0005911	CC	e	cell-cell junction	4/1526	77/35336	0.576052	4	4	1	Capana03g003736, Capana06g001736, Capana07g000074, Capana08g001266
GO:0070161	CC	e	anchoring junction	4/1526	77/35336	0.576052	3	4	1	Capana03g003736, Capana06g001736, Capana07g000074, Capana08g001266
GO:0099023	CC	e	vesicle tethering complex	4/1526	77/35336	0.576052	2	4	1	Capana00g000648, Capana06g000470, Capana09g002041, Capana09g002042
GO:0045263	CC	e	proton-transporting ATP synthase complex, coupling factor F(o)	1/1526	22/35336	0.621485	4	1	1	Capana04g000951
GO:0009570	CC	e	chloroplast stroma	5/1526	100/35336	0.622884	3	5	1	Capana00g003114, Capana03g000103, Capana03g000656, Capana05g000184, Capana11g000245
GO:0030120	CC	e	vesicle coat	2/1526	39/35336	0.685273	4	2	1	Capana02g000028, Capana08g001976
GO:0016020	CC	e	membrane	64/1526	1415/35336	0.688656	2	64	1	Capana00g000202, Capana00g000414, Capana00g000447, Capana00g001154, Capana00g001211, Capana00g002089, Capana00g002538, Capana00g002665, Capana00g002797, Capana00g002893, Capana00g003114, Capana00g003178, Capana01g000647, Capana01g001280, Capana01g001865, Capana01g001874, Capana01g002154, Capana01g002199, Capana01g002555, Capana01g002732, Capana01g003355, Capana01g003576, Capana02g000059, Capana02…
GO:0015935	CC	e	small ribosomal subunit	2/1526	44/35336	0.715284	4	2	1	Capana01g001780, Capana01g002238
GO:0031090	CC	e	organelle membrane	35/1526	763/35336	0.718242	3	35	1	Capana00g000414, Capana00g000447, Capana00g001154, Capana00g001211, Capana00g002089, Capana00g002665, Capana00g002797, Capana00g003114, Capana01g000647, Capana01g001280, Capana01g001865, Capana01g001874, Capana01g002199, Capana01g002732, Capana01g003576, Capana02g000059, Capana02g000060, Capana02g000864, Capana03g001084, Capana03g001085, Capana03g001477, Capana03g002170, Capana03g003995, Capana04…
GO:0005739	CC	e	mitochondrion	17/1526	377/35336	0.798862	5	17	1	Capana00g000247, Capana00g000438, Capana00g000462, Capana00g001083, Capana01g001456, Capana02g000787, Capana04g001066, Capana04g001789, Capana06g000381, Capana06g000809, Capana07g000474, Capana07g001868, Capana08g001141, Capana10g000933, Capana10g001648, Capana11g000352, Capana12g002211
GO:0005886	CC	e	plasma membrane	16/1526	362/35336	0.896288	3	16	1	Capana00g000202, Capana00g002538, Capana01g002199, Capana01g002555, Capana02g003355, Capana03g000542, Capana03g003736, Capana03g003782, Capana04g001460, Capana05g000393, Capana05g001875, Capana05g002409, Capana06g000793, Capana08g001006, Capana08g002499, Capana12g000826
GO:0016021	CC	e	integral component of membrane	384/1526	8882/35336	0.975941	3	384	1	Capana00g000204, Capana00g000447, Capana00g000577, Capana00g000580, Capana00g000701, Capana00g000868, Capana00g001154, Capana00g001159, Capana00g001211, Capana00g001257, Capana00g001405, Capana00g001427, Capana00g001993, Capana00g002089, Capana00g002362, Capana00g002502, Capana00g002538, Capana00g002628, Capana00g002634, Capana00g002665, Capana00g002746, Capana00g002797, Capana00g003178, Capana00…
GO:0097346	CC	e	INO80-type complex	2/1526	46/35336	1	5	2	1	Capana01g002870, Capana02g003688
GO:0031011	CC	e	Ino80 complex	2/1526	46/35336	1	6	2	1	Capana01g002870, Capana02g003688
GO:0003700	MF	e	DNA-binding transcription factor activity	75/1526	634/35336	3.51056e-15	2	75	5.07364e-12	Capana00g003399, Capana00g004112, Capana00g004561, Capana01g000273, Capana01g000661, Capana01g000662, Capana01g000677, Capana01g000849, Capana01g003147, Capana01g004446, Capana01g004472, Capana02g000496, Capana02g000632, Capana02g001661, Capana02g001850, Capana02g001851, Capana02g001897, Capana02g001898, Capana02g001907, Capana02g002230, Capana02g002640, Capana02g003097, Capana02g003661, Capana03…
GO:0140110	MF	e	transcription regulator activity	81/1526	737/35336	2.21609e-14	1	81	2.56224e-11	Capana00g003399, Capana00g004112, Capana00g004275, Capana00g004561, Capana01g000273, Capana01g000661, Capana01g000662, Capana01g000677, Capana01g000849, Capana01g003147, Capana01g004446, Capana01g004472, Capana02g000496, Capana02g000632, Capana02g001661, Capana02g001850, Capana02g001851, Capana02g001897, Capana02g001898, Capana02g001907, Capana02g002230, Capana02g002640, Capana02g003097, Capana02…
GO:0046906	MF	e	tetrapyrrole binding	74/1526	891/35336	9.6793e-08	3	74	6.9945e-05	Capana00g000447, Capana00g001154, Capana00g001211, Capana00g002089, Capana00g002665, Capana00g002797, Capana00g004237, Capana00g005039, Capana01g000491, Capana01g000647, Capana01g000668, Capana01g000832, Capana01g001446, Capana01g001865, Capana01g003420, Capana01g003803, Capana02g000568, Capana02g001090, Capana02g001094, Capana02g001818, Capana02g001841, Capana02g002776, Capana02g003140, Capana02…
GO:0020037	MF	e	heme binding	62/1526	742/35336	9.14019e-07	4	62	0.000528394	Capana00g000447, Capana00g004237, Capana00g005039, Capana01g000491, Capana01g000668, Capana01g000832, Capana01g001446, Capana01g003420, Capana01g003803, Capana02g000568, Capana02g001090, Capana02g001094, Capana02g001818, Capana02g001841, Capana02g002776, Capana02g003140, Capana02g003149, Capana02g003468, Capana03g000102, Capana03g000903, Capana03g001834, Capana03g001836, Capana03g001837, Capana03…
GO:0016491	MF	e	oxidoreductase activity	156/1526	2472/35336	1.68424e-06	2	156	0.000885147	Capana00g000447, Capana00g000469, Capana00g000688, Capana00g001154, Capana00g001211, Capana00g001732, Capana00g002008, Capana00g002089, Capana00g002665, Capana00g002845, Capana00g002941, Capana00g003012, Capana00g003114, Capana00g003520, Capana00g003565, Capana00g003693, Capana00g003808, Capana00g004237, Capana00g005039, Capana01g000491, Capana01g000668, Capana01g000832, Capana01g001014, Capana01…
GO:0043565	MF	e	sequence-specific DNA binding	36/1526	353/35336	2.08665e-06	5	36	0.00100525	Capana00g004112, Capana00g004275, Capana01g000273, Capana01g001040, Capana01g004472, Capana02g000632, Capana02g001661, Capana02g002230, Capana02g002640, Capana02g003661, Capana03g000473, Capana03g001463, Capana03g002072, Capana03g003248, Capana04g000568, Capana06g001110, Capana06g001506, Capana06g002128, Capana06g002604, Capana07g001899, Capana08g000429, Capana08g000683, Capana08g001044, Capana08…
GO:0102698	MF	e	5-epi-aristolochene synthase activity	5/1526	8/35336	7.49201e-06	5	5	0.00199722	Capana00g001496, Capana00g001497, Capana00g001498, Capana12g002446, Capana12g002450
GO:0003677	MF	e	DNA binding	144/1526	2298/35336	7.60057e-06	4	144	0.00199722	Capana00g001830, Capana00g001997, Capana00g002161, Capana00g002210, Capana00g002415, Capana00g003240, Capana00g003399, Capana00g004112, Capana00g004275, Capana00g004561, Capana01g000034, Capana01g000117, Capana01g000273, Capana01g000661, Capana01g000662, Capana01g000677, Capana01g001040, Capana01g002912, Capana01g003147, Capana01g003304, Capana01g003445, Capana01g003479, Capana01g003985, Capana01…
GO:0008061	MF	e	chitin binding	9/1526	39/35336	3.34138e-05	3	9	0.00521308	Capana00g003097, Capana00g003098, Capana03g000774, Capana07g000244, Capana07g000253, Capana07g000255, Capana07g000258, Capana07g000260, Capana08g001237
GO:0005506	MF	e	iron ion binding	52/1526	661/35336	4.00621e-05	6	52	0.00578998	Capana00g000447, Capana00g001211, Capana00g002089, Capana00g003693, Capana00g004237, Capana01g000491, Capana01g000668, Capana01g000832, Capana01g001446, Capana01g001865, Capana01g003420, Capana02g001090, Capana02g001094, Capana02g001818, Capana02g002776, Capana02g003140, Capana02g003149, Capana03g000102, Capana03g000903, Capana03g001477, Capana03g002170, Capana03g002264, Capana03g003377, Capana03…
GO:0016758	MF	e	hexosyltransferase activity	45/1526	547/35336	4.37401e-05	4	45	0.00616735	Capana00g003178, Capana00g004277, Capana00g004279, Capana00g004281, Capana01g001280, Capana01g004005, Capana02g000423, Capana02g001401, Capana02g002649, Capana02g003558, Capana03g000135, Capana03g000983, Capana03g002250, Capana03g004107, Capana03g004110, Capana04g000150, Capana04g000823, Capana04g001024, Capana04g002271, Capana05g001959, Capana05g002339, Capana07g001384, Capana07g002183, Capana08…
GO:0016705	MF	e	oxidoreductase activity, acting on paired donors, with incorporation or reduction of molecular oxygen	49/1526	618/35336	5.27409e-05	3	49	0.00725941	Capana00g003012, Capana00g004237, Capana01g000491, Capana01g000668, Capana01g000832, Capana01g001446, Capana01g002809, Capana01g003420, Capana02g001090, Capana02g001094, Capana02g001818, Capana02g002776, Capana02g003140, Capana02g003149, Capana03g000102, Capana03g000903, Capana03g002264, Capana03g003377, Capana03g003392, Capana03g004160, Capana03g004270, Capana03g004273, Capana04g000617, Capana04…
GO:0004497	MF	e	monooxygenase activity	44/1526	539/35336	6.21514e-05	3	44	0.00798438	Capana00g003012, Capana00g004237, Capana01g000491, Capana01g000668, Capana01g000832, Capana01g001446, Capana01g003420, Capana02g001090, Capana02g001094, Capana02g001818, Capana02g003140, Capana02g003149, Capana02g003208, Capana03g000102, Capana03g000903, Capana03g002264, Capana03g003392, Capana03g004160, Capana03g004273, Capana04g000617, Capana04g001256, Capana04g001382, Capana05g000003, Capana05…
GO:0043169	MF	e	cation binding	212/1526	3806/35336	0.000100413	3	212	0.0120935	Capana00g000202, Capana00g000447, Capana00g000472, Capana00g000688, Capana00g001211, Capana00g001257, Capana00g001496, Capana00g001497, Capana00g001498, Capana00g001861, Capana00g002008, Capana00g002089, Capana00g002126, Capana00g002665, Capana00g003012, Capana00g003042, Capana00g003114, Capana00g003134, Capana00g003693, Capana00g003781, Capana00g003796, Capana00g003839, Capana00g004089, Capana00…
GO:0046872	MF	e	metal ion binding	211/1526	3791/35336	0.000115711	4	211	0.0136516	Capana00g000202, Capana00g000447, Capana00g000472, Capana00g000688, Capana00g001211, Capana00g001257, Capana00g001496, Capana00g001497, Capana00g001498, Capana00g001861, Capana00g002008, Capana00g002089, Capana00g002126, Capana00g002665, Capana00g003012, Capana00g003042, Capana00g003114, Capana00g003134, Capana00g003693, Capana00g003781, Capana00g003796, Capana00g003839, Capana00g004089, Capana00…
GO:0010333	MF	e	terpene synthase activity	14/1526	108/35336	0.000232115	5	14	0.0223643	Capana00g001496, Capana00g001497, Capana00g001498, Capana02g001089, Capana03g001544, Capana03g004275, Capana06g000078, Capana06g001740, Capana08g002115, Capana12g002416, Capana12g002432, Capana12g002446, Capana12g002448, Capana12g002450
GO:0016757	MF	e	glycosyltransferase activity	55/1526	776/35336	0.000332383	3	55	0.030992	Capana00g003178, Capana00g004089, Capana00g004277, Capana00g004279, Capana00g004281, Capana01g001280, Capana01g004005, Capana02g000423, Capana02g001401, Capana02g002649, Capana02g003440, Capana02g003534, Capana02g003558, Capana03g000135, Capana03g000961, Capana03g000983, Capana03g002250, Capana03g004107, Capana03g004110, Capana04g000150, Capana04g000823, Capana04g001024, Capana04g001889, Capana04…
GO:0016838	MF	e	carbon-oxygen lyase activity, acting on phosphates	14/1526	112/35336	0.000340162	4	14	0.0312139	Capana00g001496, Capana00g001497, Capana00g001498, Capana02g001089, Capana03g001544, Capana03g004275, Capana06g000078, Capana06g001740, Capana08g002115, Capana12g002416, Capana12g002432, Capana12g002446, Capana12g002448, Capana12g002450
GO:0009055	MF	e	electron transfer activity	28/1526	346/35336	0.00189869	3	28	0.132245	Capana00g000447, Capana00g001154, Capana00g001211, Capana00g002089, Capana00g002665, Capana01g001865, Capana03g000448, Capana03g001477, Capana05g001874, Capana05g001875, Capana06g001864, Capana07g000048, Capana07g000439, Capana07g000461, Capana07g000501, Capana07g000502, Capana07g001774, Capana08g000303, Capana08g000734, Capana08g001895, Capana08g002425, Capana08g002427, Capana08g002430, Capana08…
GO:0016829	MF	e	lyase activity	35/1526	475/35336	0.00205721	2	35	0.138288	Capana00g001445, Capana00g001496, Capana00g001497, Capana00g001498, Capana00g001727, Capana00g001861, Capana00g002898, Capana00g002899, Capana01g000048, Capana01g003963, Capana01g003965, Capana02g001089, Capana02g002618, Capana03g001544, Capana03g004275, Capana04g000125, Capana05g000452, Capana05g001049, Capana05g001723, Capana06g000078, Capana06g001740, Capana07g001621, Capana08g000129, Capana08…
GO:0045156	MF	e	electron transporter, transferring electrons within the cyclic electron transport pathway of photosynthesis activity	7/1526	46/35336	0.0033796	4	7	0.18786	Capana00g001154, Capana00g001211, Capana00g002089, Capana01g001865, Capana03g001477, Capana07g000501, Capana07g000502
GO:0046933	MF	e	proton-transporting ATP synthase activity, rotational mechanism	10/1526	90/35336	0.00545185	8	10	0.269377	Capana00g000247, Capana00g000414, Capana01g001874, Capana01g002732, Capana02g000864, Capana03g003995, Capana04g000950, Capana04g000951, Capana04g001789, Capana06g001956
GO:0015252	MF	e	proton channel activity	10/1526	91/35336	0.00589369	7	10	0.281582	Capana00g000247, Capana00g000414, Capana01g001874, Capana01g002732, Capana02g000864, Capana03g003995, Capana04g000950, Capana04g000951, Capana04g001789, Capana06g001956
GO:0005509	MF	e	calcium ion binding	24/1526	308/35336	0.00663354	5	24	0.294988	Capana00g000202, Capana00g001257, Capana00g002126, Capana00g003134, Capana02g002052, Capana02g002124, Capana02g002462, Capana02g003359, Capana02g003630, Capana03g000955, Capana03g003639, Capana05g000028, Capana07g001575, Capana08g001121, Capana08g001266, Capana08g002673, Capana09g001938, Capana10g000042, Capana10g000043, Capana10g000047, Capana10g000785, Capana11g000290, Capana11g000436, Capana12…
GO:0005488	MF	e	binding	618/1526	13182/35336	0.0086724	1	618	0.341055	Capana00g000152, Capana00g000202, Capana00g000204, Capana00g000247, Capana00g000414, Capana00g000438, Capana00g000447, Capana00g000469, Capana00g000472, Capana00g000587, Capana00g000688, Capana00g000958, Capana00g001133, Capana00g001154, Capana00g001159, Capana00g001173, Capana00g001211, Capana00g001257, Capana00g001340, Capana00g001445, Capana00g001496, Capana00g001497, Capana00g001498, Capana00…
GO:0098808	MF	e	mRNA cap binding	2/1526	4/35336	0.0105502	6	2	0.367412	Capana10g000484, Capana10g000485
GO:0042409	MF	e	caffeoyl-CoA O-methyltransferase activity	2/1526	4/35336	0.0105502	6	2	0.367412	Capana02g003073, Capana02g003074
GO:0016835	MF	e	carbon-oxygen lyase activity	18/1526	226/35336	0.0124646	3	18	0.395921	Capana00g001496, Capana00g001497, Capana00g001498, Capana00g001861, Capana02g001089, Capana03g001544, Capana03g004275, Capana05g001049, Capana06g000078, Capana06g001740, Capana08g002115, Capana08g002492, Capana11g000245, Capana12g002416, Capana12g002432, Capana12g002446, Capana12g002448, Capana12g002450
GO:0016831	MF	e	carboxy-lyase activity	9/1526	89/35336	0.0146911	4	9	0.444655	Capana00g001445, Capana00g002898, Capana00g002899, Capana01g003963, Capana01g003965, Capana04g000125, Capana07g001621, Capana08g000129, Capana08g000841
GO:0016796	MF	e	exonuclease activity, active with either ribo- or deoxyribonucleic acids and producing 5'-phosphomonoesters	4/1526	23/35336	0.0159065	6	4	0.464422	Capana00g003155, Capana06g000644, Capana11g000347, Capana11g000531
GO:0004337	MF	e	geranyltranstransferase activity	2/1526	5/35336	0.0170817	5	2	0.474639	Capana04g002519, Capana10g000194
GO:0030145	MF	e	manganese ion binding	7/1526	62/35336	0.0171596	6	7	0.474639	Capana00g000472, Capana00g003796, Capana03g000094, Capana07g000642, Capana07g000961, Capana08g001738, Capana08g001742
GO:0005261	MF	e	cation channel activity	11/1526	117/35336	0.0181881	6	11	0.500692	Capana00g000247, Capana00g000414, Capana01g001874, Capana01g002732, Capana02g000864, Capana02g003480, Capana03g003995, Capana04g000950, Capana04g000951, Capana04g001789, Capana06g001956
GO:0051213	MF	e	dioxygenase activity	14/1526	167/35336	0.0191012	3	14	0.515999	Capana00g003114, Capana01g001048, Capana01g001574, Capana01g002809, Capana01g003456, Capana02g003468, Capana03g000103, Capana03g000366, Capana06g001291, Capana06g001293, Capana06g001294, Capana10g000300, Capana10g001356, Capana11g000564
GO:0019789	MF	e	SUMO transferase activity	3/1526	14/35336	0.0204693	4	3	0.547838	Capana04g000574, Capana06g002062, Capana06g002063
GO:0019787	MF	e	ubiquitin-like protein transferase activity	18/1526	241/35336	0.0242036	3	18	0.590043	Capana01g003626, Capana01g003627, Capana03g000577, Capana03g000796, Capana03g000986, Capana03g002160, Capana04g000574, Capana05g000896, Capana05g000897, Capana06g002062, Capana06g002063, Capana08g002598, Capana10g000864, Capana11g000362, Capana11g002083, Capana11g002166, Capana12g002106, Capana12g002922
GO:0000175	MF	e	3'-5'-exoribonuclease activity	3/1526	15/35336	0.0247803	8	3	0.590043	Capana00g003155, Capana06g000644, Capana11g000347
GO:0045548	MF	e	phenylalanine ammonia-lyase activity	2/1526	6/35336	0.024894	5	2	0.590043	Capana09g002190, Capana09g002200
GO:0004779	MF	e	sulfate adenylyltransferase activity	2/1526	6/35336	0.024894	6	2	0.590043	Capana04g002872, Capana04g002873
GO:0004781	MF	e	sulfate adenylyltransferase (ATP) activity	2/1526	6/35336	0.024894	7	2	0.590043	Capana04g002872, Capana04g002873
GO:0046914	MF	e	transition metal ion binding	99/1526	1838/35336	0.0249041	5	99	0.590043	Capana00g000447, Capana00g000472, Capana00g001211, Capana00g001861, Capana00g002089, Capana00g003012, Capana00g003693, Capana00g003781, Capana00g003796, Capana00g004237, Capana01g000491, Capana01g000614, Capana01g000668, Capana01g000832, Capana01g001446, Capana01g001865, Capana01g002083, Capana01g003420, Capana01g004050, Capana02g000028, Capana02g001090, Capana02g001094, Capana02g001298, Capana02…
GO:0008375	MF	e	acetylglucosaminyltransferase activity	6/1526	53/35336	0.0261487	5	6	0.614494	Capana00g003178, Capana02g003558, Capana04g000150, Capana07g002183, Capana11g002326, Capana11g002389
GO:0070279	MF	e	vitamin B6 binding	13/1526	161/35336	0.029425	4	13	0.674983	Capana00g001445, Capana00g004123, Capana01g000048, Capana01g003963, Capana01g003965, Capana06g000029, Capana07g001621, Capana07g002230, Capana08g000129, Capana08g000841, Capana08g000980, Capana09g000427, Capana12g000452
GO:0030170	MF	e	pyridoxal phosphate binding	13/1526	161/35336	0.029425	5	13	0.674983	Capana00g001445, Capana00g004123, Capana01g000048, Capana01g003963, Capana01g003965, Capana06g000029, Capana07g001621, Capana07g002230, Capana08g000129, Capana08g000841, Capana08g000980, Capana09g000427, Capana12g000452
GO:0004601	MF	e	peroxidase activity	13/1526	165/35336	0.0328453	4	13	0.696558	Capana00g005039, Capana01g003803, Capana02g000568, Capana02g001841, Capana02g003468, Capana03g001834, Capana03g001836, Capana03g001837, Capana03g001838, Capana06g000286, Capana08g002014, Capana10g001821, Capana12g002274
GO:0047216	MF	e	inositol 3-alpha-galactosyltransferase activity	2/1526	7/35336	0.0338644	7	2	0.696558	Capana02g000423, Capana02g002649
GO:0004420	MF	e	hydroxymethylglutaryl-CoA reductase (NADPH) activity	2/1526	7/35336	0.0338644	5	2	0.696558	Capana02g000059, Capana02g000060
GO:0035250	MF	e	UDP-galactosyltransferase activity	2/1526	7/35336	0.0338644	6	2	0.696558	Capana02g000423, Capana02g002649
GO:0004014	MF	e	adenosylmethionine decarboxylase activity	2/1526	7/35336	0.0338644	5	2	0.696558	Capana00g002898, Capana00g002899
GO:0004568	MF	e	chitinase activity	3/1526	17/35336	0.0347451	5	3	0.696558	Capana00g003097, Capana00g003098, Capana02g002477
GO:0016684	MF	e	oxidoreductase activity, acting on peroxide as acceptor	13/1526	168/35336	0.0358859	3	13	0.712174	Capana00g005039, Capana01g003803, Capana02g000568, Capana02g001841, Capana02g003468, Capana03g001834, Capana03g001836, Capana03g001837, Capana03g001838, Capana06g000286, Capana08g002014, Capana10g001821, Capana12g002274
GO:0016168	MF	e	chlorophyll binding	12/1526	150/35336	0.0399155	4	12	0.724744	Capana00g001154, Capana00g001211, Capana00g002089, Capana00g002665, Capana00g002797, Capana01g000647, Capana01g001865, Capana03g001477, Capana07g000048, Capana07g000501, Capana07g000502, Capana08g000734
GO:0016209	MF	e	antioxidant activity	14/1526	184/35336	0.0419021	1	14	0.724744	Capana00g005039, Capana01g003803, Capana02g000568, Capana02g001841, Capana02g003468, Capana03g001834, Capana03g001836, Capana03g001837, Capana03g001838, Capana06g000286, Capana06g002288, Capana08g002014, Capana10g001821, Capana12g002274
GO:0102111	MF	e	gibberellin A20,2-oxoglutarate:oxygen oxidoreductase activity	1/1526	1/35336	0.0431854	5	1	0.724744	Capana01g002809
GO:0015175	MF	e	neutral amino acid transmembrane transporter activity	1/1526	1/35336	0.0431854	6	1	0.724744	Capana12g000826
GO:0003864	MF	e	3-methyl-2-oxobutanoate hydroxymethyltransferase activity	1/1526	1/35336	0.0431854	5	1	0.724744	Capana11g000476
GO:0052657	MF	e	guanine phosphoribosyltransferase activity	1/1526	1/35336	0.0431854	6	1	0.724744	Capana00g004089
GO:0050275	MF	e	scopoletin glucosyltransferase activity	1/1526	1/35336	0.0431854	7	1	0.724744	Capana08g002330
GO:0004586	MF	e	ornithine decarboxylase activity	1/1526	1/35336	0.0431854	5	1	0.724744	Capana04g000125
GO:0015140	MF	e	malate transmembrane transporter activity	1/1526	1/35336	0.0431854	7	1	0.724744	Capana12g002781
GO:0005310	MF	e	dicarboxylic acid transmembrane transporter activity	1/1526	1/35336	0.0431854	5	1	0.724744	Capana12g002781
GO:0004422	MF	e	hypoxanthine phosphoribosyltransferase activity	1/1526	1/35336	0.0431854	6	1	0.724744	Capana00g004089
GO:0015556	MF	e	C4-dicarboxylate transmembrane transporter activity	1/1526	1/35336	0.0431854	6	1	0.724744	Capana12g002781
GO:0103075	MF	e	indole-3-pyruvate monooxygenase activity	1/1526	1/35336	0.0431854	5	1	0.724744	Capana06g001405
GO:0102924	MF	e	gibberellin A44,2-oxoglutarate:oxygen oxidoreductase activity	1/1526	1/35336	0.0431854	5	1	0.724744	Capana01g002809
GO:0043333	MF	e	2-octaprenyl-6-methoxy-1,4-benzoquinone methylase activity	1/1526	1/35336	0.0431854	8	1	0.724744	Capana11g001386
GO:0102895	MF	e	colneleate synthase activity	1/1526	1/35336	0.0431854	5	1	0.724744	Capana08g002492
GO:0102652	MF	e	gibberellin A9,2-oxoglutarate:oxygen oxidoreductase activity	1/1526	1/35336	0.0431854	5	1	0.724744	Capana01g002809
GO:0015172	MF	e	acidic amino acid transmembrane transporter activity	1/1526	1/35336	0.0431854	6	1	0.724744	Capana12g000826
GO:0004416	MF	e	hydroxyacylglutathione hydrolase activity	1/1526	1/35336	0.0431854	5	1	0.724744	Capana00g002959
GO:0061135	MF	e	endopeptidase regulator activity	7/1526	76/35336	0.0457189	4	7	0.746613	Capana03g001423, Capana03g001469, Capana03g001484, Capana03g001486, Capana03g001489, Capana04g001435, Capana06g000844
GO:0030414	MF	e	peptidase inhibitor activity	7/1526	76/35336	0.0457189	4	7	0.746613	Capana03g001423, Capana03g001469, Capana03g001484, Capana03g001486, Capana03g001489, Capana04g001435, Capana06g000844
GO:0004866	MF	e	endopeptidase inhibitor activity	7/1526	76/35336	0.0457189	5	7	0.746613	Capana03g001423, Capana03g001469, Capana03g001484, Capana03g001486, Capana03g001489, Capana04g001435, Capana06g000844
GO:0061134	MF	e	peptidase regulator activity	7/1526	77/35336	0.0484983	3	7	0.768134	Capana03g001423, Capana03g001469, Capana03g001484, Capana03g001486, Capana03g001489, Capana04g001435, Capana06g000844
GO:0016896	MF	e	exoribonuclease activity, producing 5'-phosphomonoesters	3/1526	20/35336	0.0529649	7	3	0.790442	Capana00g003155, Capana06g000644, Capana11g000347
GO:0004532	MF	e	exoribonuclease activity	3/1526	20/35336	0.0529649	6	3	0.790442	Capana00g003155, Capana06g000644, Capana11g000347
GO:0016706	MF	e	2-oxoglutarate-dependent dioxygenase activity	2/1526	9/35336	0.0548291	4	2	0.790442	Capana01g002809, Capana11g000564
GO:0004535	MF	e	poly(A)-specific ribonuclease activity	2/1526	9/35336	0.0548291	9	2	0.790442	Capana06g000644, Capana11g000347
GO:0008519	MF	e	ammonium transmembrane transporter activity	2/1526	9/35336	0.0548291	6	2	0.790442	Capana03g004422, Capana10g001341
GO:0004402	MF	e	histone acetyltransferase activity	3/1526	21/35336	0.059874	9	3	0.851335	Capana03g001296, Capana06g000918, Capana06g000919
GO:0061733	MF	e	peptide-lysine-N-acetyltransferase activity	3/1526	21/35336	0.059874	8	3	0.851335	Capana03g001296, Capana06g000918, Capana06g000919
GO:0034212	MF	e	peptide N-acetyltransferase activity	3/1526	21/35336	0.059874	7	3	0.851335	Capana03g001296, Capana06g000918, Capana06g000919
GO:0005216	MF	e	ion channel activity	15/1526	214/35336	0.0614572	5	15	0.868665	Capana00g000247, Capana00g000414, Capana00g001993, Capana00g004923, Capana01g001874, Capana01g002732, Capana02g000864, Capana02g003480, Capana03g003995, Capana04g000549, Capana04g000950, Capana04g000951, Capana04g001789, Capana06g001956, Capana09g001929
GO:0000339	MF	e	RNA cap binding	2/1526	10/35336	0.0666173	5	2	0.912595	Capana10g000484, Capana10g000485
GO:0016841	MF	e	ammonia-lyase activity	2/1526	10/35336	0.0666173	4	2	0.912595	Capana09g002190, Capana09g002200
GO:0016790	MF	e	thiolester hydrolase activity	3/1526	24/35336	0.0829328	4	3	1	Capana00g002959, Capana01g001861, Capana03g001691
GO:0046912	MF	e	acyltransferase, acyl groups converted into alkyl on transfer	3/1526	24/35336	0.0829328	4	3	1	Capana01g004441, Capana12g000170, Capana12g000171
GO:0016407	MF	e	acetyltransferase activity	5/1526	54/35336	0.0829442	5	5	1	Capana01g001955, Capana03g001296, Capana06g000918, Capana06g000919, Capana07g002359
GO:1990838	MF	e	poly(U)-specific exoribonuclease activity, producing 3' uridine cyclic phosphate ends	1/1526	2/35336	0.084507	9	1	1	Capana00g003155
GO:0008297	MF	e	single-stranded DNA exodeoxyribonuclease activity	1/1526	2/35336	0.084507	8	1	1	Capana11g000531
GO:0005358	MF	e	high-affinity glucose:proton symporter activity	1/1526	2/35336	0.084507	11	1	1	Capana03g003736
GO:0005356	MF	e	glucose:proton symporter activity	1/1526	2/35336	0.084507	10	1	1	Capana03g003736
GO:0008425	MF	e	2-polyprenyl-6-methoxy-1,4-benzoquinone methyltransferase activity	1/1526	2/35336	0.084507	7	1	1	Capana11g001386
GO:0010285	MF	e	L,L-diaminopimelate aminotransferase activity	1/1526	2/35336	0.084507	5	1	1	Capana00g004123
GO:0009824	MF	e	AMP dimethylallyltransferase activity	1/1526	2/35336	0.084507	4	1	1	Capana09g001075
GO:0004845	MF	e	uracil phosphoribosyltransferase activity	1/1526	2/35336	0.084507	5	1	1	Capana12g000557
GO:0045543	MF	e	gibberellin 2-beta-dioxygenase activity	1/1526	2/35336	0.084507	5	1	1	Capana01g002809
GO:0047918	MF	e	GDP-mannose 3,5-epimerase activity	1/1526	2/35336	0.084507	5	1	1	Capana08g001246
GO:0045145	MF	e	single-stranded DNA 5'-3' exodeoxyribonuclease activity	1/1526	2/35336	0.084507	9	1	1	Capana11g000531
GO:0030580	MF	e	quinone cofactor methyltransferase activity	1/1526	2/35336	0.084507	6	1	1	Capana11g001386
GO:0036033	MF	e	mediator complex binding	1/1526	2/35336	0.084507	3	1	1	Capana08g002474
GO:0009679	MF	e	hexose:proton symporter activity	1/1526	2/35336	0.084507	9	1	1	Capana03g003736
GO:0016767	MF	e	geranylgeranyl-diphosphate geranylgeranyltransferase activity	1/1526	2/35336	0.084507	6	1	1	Capana04g002519
GO:0004029	MF	e	aldehyde dehydrogenase (NAD+) activity	1/1526	2/35336	0.084507	6	1	1	Capana06g001736
GO:0004536	MF	e	deoxyribonuclease activity	2/1526	12/35336	0.0923418	5	2	1	Capana03g000732, Capana11g000531
GO:0051119	MF	e	sugar transmembrane transporter activity	2/1526	12/35336	0.0923418	4	2	1	Capana03g003736, Capana04g001460
GO:0016161	MF	e	beta-amylase activity	2/1526	12/35336	0.0923418	6	2	1	Capana01g000793, Capana03g004414
GO:0004364	MF	e	glutathione transferase activity	2/1526	12/35336	0.0923418	4	2	1	Capana00g002164, Capana09g001861
GO:0102229	MF	e	amylopectin maltohydrolase activity	2/1526	12/35336	0.0923418	5	2	1	Capana01g000793, Capana03g004414
GO:0004842	MF	e	ubiquitin-protein transferase activity	15/1526	227/35336	0.0987289	4	15	1	Capana01g003626, Capana01g003627, Capana03g000577, Capana03g000796, Capana03g000986, Capana03g002160, Capana05g000896, Capana05g000897, Capana08g002598, Capana10g000864, Capana11g000362, Capana11g002083, Capana11g002166, Capana12g002106, Capana12g002922
GO:0016830	MF	e	carbon-carbon lyase activity	9/1526	119/35336	0.10587	3	9	1	Capana00g001445, Capana00g002898, Capana00g002899, Capana01g003963, Capana01g003965, Capana04g000125, Capana07g001621, Capana08g000129, Capana08g000841
GO:0016702	MF	e	oxidoreductase activity, acting on single donors with incorporation of molecular oxygen, incorporation of two atoms of oxygen	5/1526	59/35336	0.110692	4	5	1	Capana00g003114, Capana01g001574, Capana01g003456, Capana03g000103, Capana10g000300
GO:0008080	MF	e	N-acetyltransferase activity	4/1526	43/35336	0.113643	6	4	1	Capana01g001955, Capana03g001296, Capana06g000918, Capana06g000919
GO:0016762	MF	e	xyloglucan:xyloglucosyl transferase activity	3/1526	28/35336	0.118544	6	3	1	Capana09g000283, Capana09g002242, Capana11g001329
GO:0019842	MF	e	vitamin binding	14/1526	211/35336	0.121848	3	14	1	Capana00g001445, Capana00g004123, Capana01g000048, Capana01g003963, Capana01g003965, Capana05g001049, Capana06g000029, Capana07g001621, Capana07g002230, Capana08g000129, Capana08g000841, Capana08g000980, Capana09g000427, Capana12g000452
GO:0004529	MF	e	exodeoxyribonuclease activity	1/1526	3/35336	0.124045	6	1	1	Capana11g000531
GO:0005355	MF	e	glucose transmembrane transporter activity	1/1526	3/35336	0.124045	7	1	1	Capana03g003736
GO:0016895	MF	e	exodeoxyribonuclease activity, producing 5'-phosphomonoesters	1/1526	3/35336	0.124045	7	1	1	Capana11g000531
GO:0043546	MF	e	molybdopterin cofactor binding	1/1526	3/35336	0.124045	3	1	1	Capana04g001896
GO:0050463	MF	e	nitrate reductase [NAD(P)H] activity	1/1526	3/35336	0.124045	5	1	1	Capana04g001896
GO:0051002	MF	e	ligase activity, forming nitrogen-metal bonds	1/1526	3/35336	0.124045	3	1	1	Capana10g000395
GO:0047150	MF	e	betaine-homocysteine S-methyltransferase activity	1/1526	3/35336	0.124045	6	1	1	Capana03g003782
GO:0045549	MF	e	9-cis-epoxycarotenoid dioxygenase activity	1/1526	3/35336	0.124045	6	1	1	Capana00g003114
GO:0045544	MF	e	gibberellin 20-oxidase activity	1/1526	3/35336	0.124045	5	1	1	Capana11g000564
GO:0051003	MF	e	ligase activity, forming nitrogen-metal bonds, forming coordination complexes	1/1526	3/35336	0.124045	4	1	1	Capana10g000395
GO:0010436	MF	e	carotenoid dioxygenase activity	1/1526	3/35336	0.124045	5	1	1	Capana00g003114
GO:0008977	MF	e	prephenate dehydrogenase (NAD+) activity	1/1526	3/35336	0.124045	5	1	1	Capana09g001606
GO:0004106	MF	e	chorismate mutase activity	1/1526	3/35336	0.124045	4	1	1	Capana11g000245
GO:0016165	MF	e	linoleate 13S-lipoxygenase activity	1/1526	3/35336	0.124045	5	1	1	Capana03g000103
GO:0050464	MF	e	nitrate reductase (NADPH) activity	1/1526	3/35336	0.124045	6	1	1	Capana04g001896
GO:0008940	MF	e	nitrate reductase activity	1/1526	3/35336	0.124045	4	1	1	Capana04g001896
GO:0004575	MF	e	sucrose alpha-glucosidase activity	1/1526	3/35336	0.124045	7	1	1	Capana01g000522
GO:0106130	MF	e	purine phosphoribosyltransferase activity	1/1526	3/35336	0.124045	5	1	1	Capana00g004089
GO:0004665	MF	e	prephenate dehydrogenase (NADP+) activity	1/1526	3/35336	0.124045	5	1	1	Capana09g001606
GO:0070205	MF	e	2-succinyl-6-hydroxy-2,4-cyclohexadiene-1-carboxylate synthase activity	1/1526	3/35336	0.124045	4	1	1	Capana05g001049
GO:0070204	MF	e	2-succinyl-5-enolpyruvyl-6-hydroxy-3-cyclohexene-1-carboxylic-acid synthase activity	1/1526	3/35336	0.124045	4	1	1	Capana05g001049
GO:0015149	MF	e	hexose transmembrane transporter activity	1/1526	3/35336	0.124045	6	1	1	Capana03g003736
GO:0004822	MF	e	isoleucine-tRNA ligase activity	1/1526	3/35336	0.124045	6	1	1	Capana12g002798
GO:0008444	MF	e	CDP-diacylglycerol-glycerol-3-phosphate 3-phosphatidyltransferase activity	1/1526	3/35336	0.124045	6	1	1	Capana12g001477
GO:0035312	MF	e	5'-3' exodeoxyribonuclease activity	1/1526	3/35336	0.124045	8	1	1	Capana11g000531
GO:0016851	MF	e	magnesium chelatase activity	1/1526	3/35336	0.124045	5	1	1	Capana10g000395
GO:0016874	MF	e	ligase activity	38/1526	687/35336	0.128147	2	38	1	Capana00g000247, Capana00g000414, Capana00g003042, Capana01g001874, Capana01g002732, Capana01g003626, Capana01g003627, Capana02g000864, Capana02g001122, Capana02g001492, Capana02g002286, Capana02g002290, Capana02g003572, Capana03g000577, Capana03g000796, Capana03g001209, Capana03g002017, Capana03g003995, Capana04g000151, Capana04g000950, Capana04g000951, Capana04g001789, Capana04g002518, Capana05…
GO:0000287	MF	e	magnesium ion binding	17/1526	270/35336	0.129436	5	17	1	Capana00g001496, Capana00g001497, Capana00g001498, Capana00g002665, Capana02g001089, Capana03g001544, Capana03g004275, Capana06g000078, Capana06g001740, Capana07g000048, Capana08g000734, Capana08g002115, Capana12g002416, Capana12g002432, Capana12g002446, Capana12g002448, Capana12g002450
GO:0004527	MF	e	exonuclease activity	6/1526	72/35336	0.132104	5	6	1	Capana00g003155, Capana03g000732, Capana04g000794, Capana06g000644, Capana11g000347, Capana11g000531
GO:0016709	MF	e	oxidoreductase activity, acting on paired donors, with incorporation or reduction of molecular oxygen, NAD(P)H as one donor, and incorporation of one atom of oxygen	4/1526	46/35336	0.136249	4	4	1	Capana00g003012, Capana06g001405, Capana08g002820, Capana11g000602
GO:0016701	MF	e	oxidoreductase activity, acting on single donors with incorporation of molecular oxygen	6/1526	76/35336	0.144974	3	6	1	Capana00g003114, Capana01g001574, Capana01g003456, Capana03g000103, Capana05g000005, Capana10g000300
GO:0005342	MF	e	organic acid transmembrane transporter activity	2/1526	16/35336	0.150173	3	2	1	Capana12g000826, Capana12g002781
GO:0046943	MF	e	carboxylic acid transmembrane transporter activity	2/1526	16/35336	0.150173	4	2	1	Capana12g000826, Capana12g002781
GO:0030246	MF	e	carbohydrate binding	25/1526	433/35336	0.151342	2	25	1	Capana00g001727, Capana00g002502, Capana00g003858, Capana01g000880, Capana01g001580, Capana02g002123, Capana02g002302, Capana02g002803, Capana03g000716, Capana03g000774, Capana03g002082, Capana03g003639, Capana04g001746, Capana05g001723, Capana07g000244, Capana07g000258, Capana07g000260, Capana07g001598, Capana07g002251, Capana07g002259, Capana07g002260, Capana07g002383, Capana09g001623, Capana11…
GO:0016765	MF	e	transferase activity, transferring alkyl or aryl (other than methyl) groups	6/1526	78/35336	0.152578	3	6	1	Capana00g002164, Capana04g000998, Capana04g002519, Capana09g001075, Capana09g001861, Capana10g000194
GO:0004499	MF	e	N,N-dimethylaniline monooxygenase activity	3/1526	32/35336	0.158722	5	3	1	Capana00g003012, Capana06g001405, Capana08g002820
GO:0048038	MF	e	quinone binding	4/1526	49/35336	0.160497	2	4	1	Capana00g001732, Capana01g002199, Capana05g001874, Capana05g001875
GO:0016410	MF	e	N-acyltransferase activity	4/1526	49/35336	0.160497	5	4	1	Capana01g001955, Capana03g001296, Capana06g000918, Capana06g000919
GO:0004030	MF	e	aldehyde dehydrogenase [NAD(P)+] activity	1/1526	4/35336	0.161877	5	1	1	Capana06g001736
GO:0003830	MF	e	beta-1,4-mannosylglycoprotein 4-beta-N-acetylglucosaminyltransferase activity	1/1526	4/35336	0.161877	6	1	1	Capana02g003558
GO:0046857	MF	e	oxidoreductase activity, acting on other nitrogenous compounds as donors, with NAD or NADP as acceptor	1/1526	4/35336	0.161877	4	1	1	Capana04g001896
GO:0009001	MF	e	serine O-acetyltransferase activity	1/1526	4/35336	0.161877	7	1	1	Capana07g002359
GO:0008169	MF	e	C-methyltransferase activity	1/1526	4/35336	0.161877	5	1	1	Capana11g001386
GO:0004161	MF	e	dimethylallyltranstransferase activity	1/1526	4/35336	0.161877	5	1	1	Capana10g000194
GO:0003849	MF	e	3-deoxy-7-phosphoheptulonate synthase activity	1/1526	4/35336	0.161877	4	1	1	Capana04g000998
GO:0004359	MF	e	glutaminase activity	1/1526	4/35336	0.161877	5	1	1	Capana11g000095
GO:0090599	MF	e	alpha-glucosidase activity	1/1526	4/35336	0.161877	6	1	1	Capana01g000522
GO:0016412	MF	e	serine O-acyltransferase activity	1/1526	4/35336	0.161877	6	1	1	Capana07g002359
GO:0016866	MF	e	intramolecular transferase activity	6/1526	82/35336	0.16993	3	6	1	Capana00g001306, Capana03g001459, Capana09g000401, Capana09g000410, Capana11g000245, Capana11g001143
GO:0022824	MF	e	transmitter-gated ion channel activity	3/1526	34/35336	0.180172	9	3	1	Capana00g001993, Capana00g004923, Capana04g000549
GO:0022835	MF	e	transmitter-gated channel activity	3/1526	34/35336	0.180172	7	3	1	Capana00g001993, Capana00g004923, Capana04g000549
GO:0008066	MF	e	glutamate receptor activity	3/1526	34/35336	0.180172	4	3	1	Capana00g001993, Capana00g004923, Capana04g000549
GO:0004970	MF	e	ionotropic glutamate receptor activity	3/1526	34/35336	0.180172	10	3	1	Capana00g001993, Capana00g004923, Capana04g000549
GO:0030594	MF	e	neurotransmitter receptor activity	3/1526	34/35336	0.180172	3	3	1	Capana00g001993, Capana00g004923, Capana04g000549
GO:0005230	MF	e	extracellular ligand-gated ion channel activity	3/1526	34/35336	0.180172	8	3	1	Capana00g001993, Capana00g004923, Capana04g000549
GO:0016160	MF	e	amylase activity	2/1526	18/35336	0.18121	5	2	1	Capana01g000793, Capana03g004414
GO:0016868	MF	e	intramolecular transferase activity, phosphotransferases	2/1526	18/35336	0.18121	4	2	1	Capana00g001306, Capana11g001143
GO:0015293	MF	e	symporter activity	2/1526	18/35336	0.18121	5	2	1	Capana01g003237, Capana03g003736
GO:0003674	MF	e	molecular_function	972/1526	21933/35336	0.186371	0	972	1	Capana00g000118, Capana00g000152, Capana00g000202, Capana00g000204, Capana00g000247, Capana00g000414, Capana00g000438, Capana00g000447, Capana00g000469, Capana00g000472, Capana00g000587, Capana00g000688, Capana00g000958, Capana00g001133, Capana00g001154, Capana00g001159, Capana00g001173, Capana00g001211, Capana00g001257, Capana00g001306, Capana00g001340, Capana00g001445, Capana00g001496, Capana00…
GO:0015276	MF	e	ligand-gated ion channel activity	3/1526	35/35336	0.191176	7	3	1	Capana00g001993, Capana00g004923, Capana04g000549
GO:0022834	MF	e	ligand-gated channel activity	3/1526	35/35336	0.191176	6	3	1	Capana00g001993, Capana00g004923, Capana04g000549
GO:0015144	MF	e	carbohydrate transmembrane transporter activity	2/1526	19/35336	0.197062	3	2	1	Capana03g003736, Capana04g001460
GO:0005262	MF	e	calcium channel activity	1/1526	5/35336	0.198076	8	1	1	Capana02g003480
GO:0047769	MF	e	arogenate dehydratase activity	1/1526	5/35336	0.198076	5	1	1	Capana11g000245
GO:0004351	MF	e	glutamate decarboxylase activity	1/1526	5/35336	0.198076	5	1	1	Capana08g000129
GO:0004486	MF	e	methylenetetrahydrofolate dehydrogenase [NAD(P)+] activity	1/1526	5/35336	0.198076	5	1	1	Capana08g000882
GO:0015145	MF	e	monosaccharide transmembrane transporter activity	1/1526	5/35336	0.198076	5	1	1	Capana03g003736
GO:0004564	MF	e	beta-fructofuranosidase activity	1/1526	5/35336	0.198076	5	1	1	Capana01g000522
GO:0004488	MF	e	methylenetetrahydrofolate dehydrogenase (NADP+) activity	1/1526	5/35336	0.198076	6	1	1	Capana08g000882
GO:0017169	MF	e	CDP-alcohol phosphatidyltransferase activity	1/1526	5/35336	0.198076	5	1	1	Capana12g001477
GO:0004421	MF	e	hydroxymethylglutaryl-CoA synthase activity	1/1526	5/35336	0.198076	5	1	1	Capana01g004441
GO:0016661	MF	e	oxidoreductase activity, acting on other nitrogenous compounds as donors	1/1526	5/35336	0.198076	3	1	1	Capana04g001896
GO:0003676	MF	e	nucleic acid binding	202/1526	4321/35336	0.21577	3	202	1	Capana00g000152, Capana00g000204, Capana00g000438, Capana00g000587, Capana00g001133, Capana00g001830, Capana00g001997, Capana00g002088, Capana00g002161, Capana00g002210, Capana00g002415, Capana00g003012, Capana00g003175, Capana00g003240, Capana00g003399, Capana00g003787, Capana00g004112, Capana00g004183, Capana00g004275, Capana00g004561, Capana01g000034, Capana01g000117, Capana01g000273, Capana01…
GO:0016740	MF	e	transferase activity	254/1526	5480/35336	0.21894	2	254	1	Capana00g000958, Capana00g001133, Capana00g001159, Capana00g001879, Capana00g002088, Capana00g002090, Capana00g002091, Capana00g002164, Capana00g002502, Capana00g002533, Capana00g002628, Capana00g002634, Capana00g003105, Capana00g003106, Capana00g003178, Capana00g003181, Capana00g003219, Capana00g003562, Capana00g004089, Capana00g004123, Capana00g004277, Capana00g004279, Capana00g004281, Capana00…
GO:0016888	MF	e	endodeoxyribonuclease activity, producing 5'-phosphomonoesters	1/1526	6/35336	0.232712	7	1	1	Capana03g000732
GO:0046577	MF	e	long-chain-alcohol oxidase activity	1/1526	6/35336	0.232712	5	1	1	Capana03g003398
GO:0004042	MF	e	acetyl-CoA:L-glutamate N-acetyltransferase activity	1/1526	6/35336	0.232712	7	1	1	Capana01g001955
GO:0048256	MF	e	flap endonuclease activity	1/1526	6/35336	0.232712	7	1	1	Capana03g000732
GO:0017108	MF	e	5'-flap endonuclease activity	1/1526	6/35336	0.232712	8	1	1	Capana03g000732
GO:0004664	MF	e	prephenate dehydratase activity	1/1526	6/35336	0.232712	5	1	1	Capana11g000245
GO:0003729	MF	e	mRNA binding	3/1526	39/35336	0.236661	5	3	1	Capana08g001266, Capana10g000484, Capana10g000485
GO:0003951	MF	e	NAD+ kinase activity	2/1526	22/35336	0.245401	5	2	1	Capana01g001678, Capana02g000158
GO:0008194	MF	e	UDP-glycosyltransferase activity	10/1526	166/35336	0.25087	4	10	1	Capana00g003178, Capana02g000423, Capana02g002649, Capana02g003558, Capana04g000150, Capana07g001384, Capana07g002183, Capana08g002330, Capana11g002326, Capana11g002389
GO:0016746	MF	e	acyltransferase activity	26/1526	483/35336	0.257911	3	26	1	Capana00g002090, Capana00g002091, Capana01g001955, Capana01g004213, Capana01g004441, Capana02g000554, Capana03g001296, Capana03g001659, Capana03g003770, Capana04g000584, Capana05g001678, Capana06g000918, Capana06g000919, Capana06g001273, Capana06g001415, Capana07g001146, Capana07g001962, Capana07g002359, Capana08g000827, Capana08g000842, Capana09g001566, Capana11g000188, Capana11g000722, Capana11…
GO:0016747	MF	e	acyltransferase activity, transferring groups other than amino-acyl groups	22/1526	399/35336	0.262638	4	22	1	Capana00g002090, Capana00g002091, Capana01g001955, Capana01g004213, Capana02g000554, Capana03g001296, Capana03g001659, Capana03g003770, Capana04g000584, Capana05g001678, Capana06g000918, Capana06g000919, Capana06g001273, Capana06g001415, Capana07g001146, Capana07g002359, Capana08g000827, Capana08g000842, Capana09g001566, Capana11g000188, Capana11g000722, Capana11g000741
GO:0004462	MF	e	lactoylglutathione lyase activity	1/1526	7/35336	0.265853	4	1	1	Capana02g002618
GO:0004310	MF	e	farnesyl-diphosphate farnesyltransferase activity	1/1526	7/35336	0.265853	6	1	1	Capana04g002519
GO:0051996	MF	e	squalene synthase activity	1/1526	7/35336	0.265853	6	1	1	Capana04g002519
GO:0030151	MF	e	molybdenum ion binding	1/1526	7/35336	0.265853	6	1	1	Capana04g001896
GO:0046556	MF	e	alpha-L-arabinofuranosidase activity	1/1526	7/35336	0.265853	5	1	1	Capana12g000051
GO:0008172	MF	e	S-methyltransferase activity	1/1526	7/35336	0.265853	5	1	1	Capana03g003782
GO:0004659	MF	e	prenyltransferase activity	2/1526	24/35336	0.277888	4	2	1	Capana04g002519, Capana10g000194
GO:1901363	MF	e	heterocyclic compound binding	451/1526	10010/35336	0.282601	2	451	1	Capana00g000152, Capana00g000204, Capana00g000247, Capana00g000414, Capana00g000438, Capana00g000447, Capana00g000469, Capana00g000587, Capana00g000958, Capana00g001133, Capana00g001154, Capana00g001159, Capana00g001173, Capana00g001211, Capana00g001340, Capana00g001445, Capana00g001732, Capana00g001830, Capana00g001879, Capana00g001997, Capana00g002088, Capana00g002089, Capana00g002161, Capana00…
GO:0097159	MF	e	organic cyclic compound binding	451/1526	10011/35336	0.282629	2	451	1	Capana00g000152, Capana00g000204, Capana00g000247, Capana00g000414, Capana00g000438, Capana00g000447, Capana00g000469, Capana00g000587, Capana00g000958, Capana00g001133, Capana00g001154, Capana00g001159, Capana00g001173, Capana00g001211, Capana00g001340, Capana00g001445, Capana00g001732, Capana00g001830, Capana00g001879, Capana00g001997, Capana00g002088, Capana00g002089, Capana00g002161, Capana00…
GO:0008408	MF	e	3'-5' exonuclease activity	4/1526	52/35336	0.286708	6	4	1	Capana00g003155, Capana04g000794, Capana06g000644, Capana11g000347
GO:0016413	MF	e	O-acetyltransferase activity	1/1526	8/35336	0.297564	6	1	1	Capana07g002359
GO:0000977	MF	e	RNA polymerase II transcription regulatory region sequence-specific DNA binding	4/1526	57/35336	0.312144	8	4	1	Capana02g002640, Capana03g001463, Capana06g002604, Capana09g002123
GO:0003743	MF	e	translation initiation factor activity	9/1526	152/35336	0.313694	6	9	1	Capana01g001952, Capana02g001270, Capana02g002661, Capana04g000741, Capana05g001309, Capana07g000574, Capana07g000576, Capana10g000484, Capana10g000485
GO:0004520	MF	e	endodeoxyribonuclease activity	1/1526	9/35336	0.327906	6	1	1	Capana03g000732
GO:0016721	MF	e	oxidoreductase activity, acting on superoxide radicals as acceptor	1/1526	9/35336	0.327906	3	1	1	Capana06g002288
GO:0010277	MF	e	chlorophyllide a oxygenase [overall] activity	1/1526	9/35336	0.327906	5	1	1	Capana05g000005
GO:0005102	MF	e	signaling receptor binding	1/1526	9/35336	0.327906	3	1	1	Capana01g001931
GO:0005351	MF	e	carbohydrate:proton symporter activity	1/1526	9/35336	0.327906	8	1	1	Capana03g003736
GO:0005402	MF	e	carbohydrate:cation symporter activity	1/1526	9/35336	0.327906	7	1	1	Capana03g003736
GO:0004143	MF	e	diacylglycerol kinase activity	1/1526	9/35336	0.327906	5	1	1	Capana02g000158
GO:0008409	MF	e	5'-3' exonuclease activity	1/1526	9/35336	0.327906	6	1	1	Capana11g000531
GO:0004784	MF	e	superoxide dismutase activity	1/1526	9/35336	0.327906	4	1	1	Capana06g002288
GO:0016646	MF	e	oxidoreductase activity, acting on the CH-NH group of donors, NAD or NADP as acceptor	1/1526	10/35336	0.356938	4	1	1	Capana08g000882
GO:0004311	MF	e	farnesyltranstransferase activity	1/1526	10/35336	0.356938	5	1	1	Capana04g002519
GO:0004356	MF	e	glutamate-ammonia ligase activity	1/1526	10/35336	0.356938	6	1	1	Capana05g000208
GO:0016880	MF	e	acid-ammonia (or amide) ligase activity	1/1526	10/35336	0.356938	4	1	1	Capana05g000208
GO:0008514	MF	e	organic anion transmembrane transporter activity	1/1526	10/35336	0.356938	5	1	1	Capana12g002781
GO:0047429	MF	e	nucleoside-triphosphate diphosphatase activity	1/1526	10/35336	0.356938	6	1	1	Capana00g004746
GO:0016639	MF	e	oxidoreductase activity, acting on the CH-NH2 group of donors, NAD or NADP as acceptor	1/1526	10/35336	0.356938	4	1	1	Capana00g000469
GO:0016211	MF	e	ammonia ligase activity	1/1526	10/35336	0.356938	5	1	1	Capana05g000208
GO:0004867	MF	e	serine-type endopeptidase inhibitor activity	1/1526	10/35336	0.356938	6	1	1	Capana03g001469
GO:0016645	MF	e	oxidoreductase activity, acting on the CH-NH group of donors	2/1526	29/35336	0.358214	3	2	1	Capana00g003808, Capana08g000882
GO:0046982	MF	e	protein heterodimerization activity	7/1526	118/35336	0.359739	4	7	1	Capana00g001830, Capana00g002161, Capana02g001270, Capana03g001400, Capana05g001309, Capana11g000095, Capana12g002408
GO:0016703	MF	e	oxidoreductase activity, acting on single donors with incorporation of molecular oxygen, incorporation of one atom of oxygen (internal monooxygenases or internal mixed function oxidases)	1/1526	11/35336	0.384717	4	1	1	Capana05g000005
GO:0004017	MF	e	adenylate kinase activity	1/1526	11/35336	0.384717	7	1	1	Capana06g000485
GO:0031078	MF	e	histone deacetylase activity (H3-K14 specific)	1/1526	11/35336	0.384717	6	1	1	Capana03g001204
GO:0102721	MF	e	ubiquinol:oxygen oxidoreductase activity	1/1526	11/35336	0.384717	5	1	1	Capana01g001014
GO:0003950	MF	e	NAD+ ADP-ribosyltransferase activity	1/1526	11/35336	0.384717	5	1	1	Capana03g000961
GO:0004407	MF	e	histone deacetylase activity	1/1526	11/35336	0.384717	5	1	1	Capana03g001204
GO:0016899	MF	e	oxidoreductase activity, acting on the CH-OH group of donors, oxygen as acceptor	1/1526	11/35336	0.384717	4	1	1	Capana03g003398
GO:0003978	MF	e	UDP-glucose 4-epimerase activity	1/1526	11/35336	0.384717	5	1	1	Capana00g003378
GO:0009916	MF	e	alternative oxidase activity	1/1526	11/35336	0.384717	5	1	1	Capana01g001014
GO:0015095	MF	e	magnesium ion transmembrane transporter activity	1/1526	11/35336	0.384717	7	1	1	Capana01g002555
GO:0032041	MF	e	NAD-dependent histone deacetylase activity (H3-K14 specific)	1/1526	11/35336	0.384717	7	1	1	Capana03g001204
GO:0017136	MF	e	NAD-dependent histone deacetylase activity	1/1526	11/35336	0.384717	6	1	1	Capana03g001204
GO:0016682	MF	e	oxidoreductase activity, acting on diphenols and related substances as donors, oxygen as acceptor	5/1526	77/35336	0.388267	4	5	1	Capana00g001211, Capana00g002089, Capana01g001014, Capana01g001865, Capana02g003208
GO:0050661	MF	e	NADP binding	5/1526	83/35336	0.410006	5	5	1	Capana00g003012, Capana02g000059, Capana02g000060, Capana06g001405, Capana08g002820
GO:0043167	MF	e	ion binding	386/1526	8623/35336	0.410766	2	386	1	Capana00g000202, Capana00g000247, Capana00g000414, Capana00g000447, Capana00g000472, Capana00g000688, Capana00g000958, Capana00g001159, Capana00g001173, Capana00g001211, Capana00g001257, Capana00g001340, Capana00g001445, Capana00g001496, Capana00g001497, Capana00g001498, Capana00g001861, Capana00g001879, Capana00g002008, Capana00g002089, Capana00g002126, Capana00g002210, Capana00g002368, Capana00…
GO:0034979	MF	e	NAD-dependent protein deacetylase activity	1/1526	12/35336	0.411296	5	1	1	Capana03g001204
GO:0033558	MF	e	protein deacetylase activity	1/1526	12/35336	0.411296	4	1	1	Capana03g001204
GO:0003713	MF	e	transcription coactivator activity	1/1526	12/35336	0.411296	3	1	1	Capana00g004275
GO:0045735	MF	e	nutrient reservoir activity	8/1526	147/35336	0.419625	1	8	1	Capana00g000472, Capana00g003796, Capana02g002661, Capana03g000094, Capana06g000487, Capana07g000961, Capana08g001738, Capana08g001742
GO:0016763	MF	e	pentosyltransferase activity	3/1526	42/35336	0.428292	4	3	1	Capana00g004089, Capana03g000961, Capana12g000557
GO:0015295	MF	e	solute:proton symporter activity	1/1526	13/35336	0.436728	7	1	1	Capana03g003736
GO:0003857	MF	e	3-hydroxyacyl-CoA dehydrogenase activity	1/1526	13/35336	0.436728	5	1	1	Capana08g000853
GO:0015035	MF	e	protein-disulfide reductase activity	5/1526	89/35336	0.438223	5	5	1	Capana04g001638, Capana06g001864, Capana07g001774, Capana08g000303, Capana10g000465
GO:0008378	MF	e	galactosyltransferase activity	3/1526	46/35336	0.450612	5	3	1	Capana01g001280, Capana02g000423, Capana02g002649
GO:0050136	MF	e	NADH dehydrogenase (quinone) activity	3/1526	46/35336	0.450612	6	3	1	Capana01g002199, Capana05g001874, Capana05g001875
GO:0003712	MF	e	transcription coregulator activity	6/1526	103/35336	0.458841	2	6	1	Capana00g004275, Capana03g001296, Capana05g000564, Capana05g000574, Capana06g000918, Capana06g000919
GO:0019139	MF	e	cytokinin dehydrogenase activity	1/1526	14/35336	0.461062	4	1	1	Capana00g003808
GO:0015171	MF	e	amino acid transmembrane transporter activity	1/1526	14/35336	0.461062	5	1	1	Capana12g000826
GO:0016742	MF	e	hydroxymethyl-, formyl- and related transferase activity	1/1526	14/35336	0.461062	4	1	1	Capana11g000476
GO:0015926	MF	e	glucosidase activity	1/1526	14/35336	0.461062	5	1	1	Capana01g000522
GO:0003860	MF	e	3-hydroxyisobutyryl-CoA hydrolase activity	1/1526	14/35336	0.461062	6	1	1	Capana01g001861
GO:0043023	MF	e	ribosomal large subunit binding	1/1526	14/35336	0.461062	4	1	1	Capana12g002835
GO:0008374	MF	e	O-acyltransferase activity	3/1526	49/35336	0.470173	5	3	1	Capana05g001678, Capana06g001273, Capana07g002359
GO:0003954	MF	e	NADH dehydrogenase activity	3/1526	51/35336	0.484225	4	3	1	Capana01g002199, Capana05g001874, Capana05g001875
GO:0019213	MF	e	deacetylase activity	1/1526	15/35336	0.484346	3	1	1	Capana03g001204
GO:0004097	MF	e	catechol oxidase activity	1/1526	15/35336	0.484346	5	1	1	Capana02g003208
GO:0008649	MF	e	rRNA methyltransferase activity	1/1526	15/35336	0.484346	6	1	1	Capana03g001018
GO:0004177	MF	e	aminopeptidase activity	1/1526	15/35336	0.484346	5	1	1	Capana07g000642
GO:0140102	MF	e	catalytic activity, acting on a rRNA	1/1526	15/35336	0.484346	4	1	1	Capana03g001018
GO:0015294	MF	e	solute:cation symporter activity	1/1526	15/35336	0.484346	6	1	1	Capana03g003736
GO:0016717	MF	e	oxidoreductase activity, acting on paired donors, with oxidation of a pair of donors resulting in the reduction of molecular oxygen to two molecules of water	1/1526	15/35336	0.484346	4	1	1	Capana06g002292
GO:0022803	MF	e	passive transmembrane transporter activity	16/1526	318/35336	0.48816	3	16	1	Capana00g000247, Capana00g000414, Capana00g001993, Capana00g004923, Capana01g001874, Capana01g002732, Capana02g000864, Capana02g003480, Capana03g003995, Capana04g000549, Capana04g000950, Capana04g000951, Capana04g001789, Capana06g001956, Capana06g001982, Capana09g001929
GO:0015267	MF	e	channel activity	16/1526	318/35336	0.48816	4	16	1	Capana00g000247, Capana00g000414, Capana00g001993, Capana00g004923, Capana01g001874, Capana01g002732, Capana02g000864, Capana02g003480, Capana03g003995, Capana04g000549, Capana04g000950, Capana04g000951, Capana04g001789, Capana06g001956, Capana06g001982, Capana09g001929
GO:0004888	MF	e	transmembrane signaling receptor activity	3/1526	53/35336	0.498904	3	3	1	Capana00g001993, Capana00g004923, Capana04g000549
GO:0061631	MF	e	ubiquitin conjugating enzyme activity	1/1526	16/35336	0.506624	5	1	1	Capana10g000864
GO:0061650	MF	e	ubiquitin-like protein conjugating enzyme activity	1/1526	16/35336	0.506624	4	1	1	Capana10g000864
GO:0140103	MF	e	catalytic activity, acting on a glycoprotein	1/1526	16/35336	0.506624	3	1	1	Capana02g003558
GO:0008135	MF	e	translation factor activity, RNA binding	12/1526	235/35336	0.517949	5	12	1	Capana01g001952, Capana02g001270, Capana02g002661, Capana04g000741, Capana04g002332, Capana05g001309, Capana06g002536, Capana07g000574, Capana07g000576, Capana10g000484, Capana10g000485, Capana11g000046
GO:0045182	MF	e	translation regulator activity	12/1526	235/35336	0.517949	1	12	1	Capana01g001952, Capana02g001270, Capana02g002661, Capana04g000741, Capana04g002332, Capana05g001309, Capana06g002536, Capana07g000574, Capana07g000576, Capana10g000484, Capana10g000485, Capana11g000046
GO:0090079	MF	e	translation regulator activity, nucleic acid binding	12/1526	235/35336	0.517949	4	12	1	Capana01g001952, Capana02g001270, Capana02g002661, Capana04g000741, Capana04g002332, Capana05g001309, Capana06g002536, Capana07g000574, Capana07g000576, Capana10g000484, Capana10g000485, Capana11g000046
GO:0002161	MF	e	aminoacyl-tRNA editing activity	1/1526	17/35336	0.52794	5	1	1	Capana12g002798
GO:0016289	MF	e	CoA hydrolase activity	1/1526	17/35336	0.52794	5	1	1	Capana01g001861
GO:0030976	MF	e	thiamine pyrophosphate binding	1/1526	17/35336	0.52794	4	1	1	Capana05g001049
GO:0004089	MF	e	carbonate dehydratase activity	1/1526	17/35336	0.52794	5	1	1	Capana00g001861
GO:0050997	MF	e	quaternary ammonium group binding	1/1526	17/35336	0.52794	2	1	1	Capana05g001049
GO:0030599	MF	e	pectinesterase activity	4/1526	70/35336	0.546925	5	4	1	Capana01g002814, Capana02g002161, Capana02g002622, Capana09g000227
GO:0045330	MF	e	aspartyl esterase activity	4/1526	70/35336	0.546925	4	4	1	Capana01g002814, Capana02g002161, Capana02g002622, Capana09g000227
GO:0003968	MF	e	RNA-directed 5'-3' RNA polymerase activity	1/1526	18/35336	0.548336	7	1	1	Capana09g000244
GO:0005249	MF	e	voltage-gated potassium channel activity	1/1526	18/35336	0.548336	9	1	1	Capana02g003480
GO:0019843	MF	e	rRNA binding	4/1526	71/35336	0.550614	5	4	1	Capana00g002088, Capana01g002238, Capana01g003216, Capana05g002511
GO:0008970	MF	e	phospholipase A1 activity	1/1526	19/35336	0.567851	6	1	1	Capana02g001833
GO:0008810	MF	e	cellulase activity	1/1526	19/35336	0.567851	5	1	1	Capana03g002535
GO:0005267	MF	e	potassium channel activity	1/1526	20/35336	0.586524	8	1	1	Capana02g003480
GO:0019900	MF	e	kinase binding	1/1526	20/35336	0.586524	4	1	1	Capana04g001537
GO:0015036	MF	e	disulfide oxidoreductase activity	5/1526	91/35336	0.598843	4	5	1	Capana04g001638, Capana06g001864, Capana07g001774, Capana08g000303, Capana10g000465
GO:0000976	MF	e	transcription cis-regulatory region binding	5/1526	91/35336	0.598843	7	5	1	Capana02g002640, Capana03g001463, Capana06g002604, Capana08g001614, Capana09g002123
GO:0001067	MF	e	transcription regulatory region nucleic acid binding	5/1526	91/35336	0.598843	4	5	1	Capana02g002640, Capana03g001463, Capana06g002604, Capana08g001614, Capana09g002123
GO:0097027	MF	e	ubiquitin-protein transferase activator activity	1/1526	21/35336	0.60439	4	1	1	Capana01g004263
GO:0030983	MF	e	mismatched DNA binding	1/1526	21/35336	0.60439	6	1	1	Capana00g002210
GO:0016628	MF	e	oxidoreductase activity, acting on the CH-CH group of donors, NAD or NADP as acceptor	1/1526	21/35336	0.60439	4	1	1	Capana09g001606
GO:0055106	MF	e	ubiquitin-protein transferase regulator activity	1/1526	21/35336	0.60439	3	1	1	Capana01g004263
GO:0031072	MF	e	heat shock protein binding	1/1526	21/35336	0.60439	3	1	1	Capana11g000402
GO:0016780	MF	e	phosphotransferase activity, for other substituted phosphate groups	1/1526	21/35336	0.60439	4	1	1	Capana12g001477
GO:0030247	MF	e	polysaccharide binding	5/1526	94/35336	0.605705	3	5	1	Capana00g003858, Capana02g002302, Capana02g002803, Capana03g000716, Capana03g003639
GO:1990837	MF	e	sequence-specific double-stranded DNA binding	5/1526	94/35336	0.605705	6	5	1	Capana02g002640, Capana03g001463, Capana06g002604, Capana08g001614, Capana09g002123
GO:0050660	MF	e	flavin adenine dinucleotide binding	10/1526	206/35336	0.60813	5	10	1	Capana00g003012, Capana00g003808, Capana02g001413, Capana02g001420, Capana02g001423, Capana03g000176, Capana03g003398, Capana06g001405, Capana08g002820, Capana12g000600
GO:0016679	MF	e	oxidoreductase activity, acting on diphenols and related substances as donors	5/1526	95/35336	0.608268	3	5	1	Capana00g001211, Capana00g002089, Capana01g001014, Capana01g001865, Capana02g003208
GO:0005516	MF	e	calmodulin binding	5/1526	97/35336	0.613771	3	5	1	Capana02g001846, Capana03g000714, Capana03g000715, Capana03g001012, Capana10g002137
GO:0004857	MF	e	enzyme inhibitor activity	11/1526	222/35336	0.61723	3	11	1	Capana02g002161, Capana03g001423, Capana03g001469, Capana03g001484, Capana03g001486, Capana03g001489, Capana03g002531, Capana03g002532, Capana04g001435, Capana05g002409, Capana06g000844
GO:0000049	MF	e	tRNA binding	1/1526	22/35336	0.621485	5	1	1	Capana12g002798
GO:0016744	MF	e	transketolase or transaldolase activity	1/1526	22/35336	0.621485	3	1	1	Capana05g001049
GO:0005484	MF	e	SNAP receptor activity	1/1526	22/35336	0.621485	3	1	1	Capana01g003618
GO:0070566	MF	e	adenylyltransferase activity	2/1526	32/35336	0.64822	5	2	1	Capana04g002872, Capana04g002873
GO:0140299	MF	e	small molecule sensor activity	2/1526	33/35336	0.652897	1	2	1	Capana02g002561, Capana08g001602
GO:0000155	MF	e	phosphorelay sensor kinase activity	2/1526	33/35336	0.652897	7	2	1	Capana02g002561, Capana08g001602
GO:0016840	MF	e	carbon-nitrogen lyase activity	2/1526	34/35336	0.657827	3	2	1	Capana09g002190, Capana09g002200
GO:0016775	MF	e	phosphotransferase activity, nitrogenous group as acceptor	2/1526	34/35336	0.657827	4	2	1	Capana02g002561, Capana08g001602
GO:0003993	MF	e	acid phosphatase activity	2/1526	34/35336	0.657827	6	2	1	Capana01g002627, Capana01g002736
GO:0004673	MF	e	protein histidine kinase activity	2/1526	34/35336	0.657827	6	2	1	Capana02g002561, Capana08g001602
GO:0016857	MF	e	racemase and epimerase activity, acting on carbohydrates and derivatives	2/1526	35/35336	0.662979	4	2	1	Capana00g003378, Capana08g001246
GO:0008137	MF	e	NADH dehydrogenase (ubiquinone) activity	2/1526	41/35336	0.697106	7	2	1	Capana05g001874, Capana05g001875
GO:0003690	MF	e	double-stranded DNA binding	8/1526	164/35336	0.697798	5	8	1	Capana00g002210, Capana01g003479, Capana02g002640, Capana03g001463, Capana04g001192, Capana06g002604, Capana08g001614, Capana09g002123
GO:0016854	MF	e	racemase and epimerase activity	2/1526	42/35336	0.703124	3	2	1	Capana00g003378, Capana08g001246
GO:0043021	MF	e	ribonucleoprotein complex binding	2/1526	44/35336	0.715284	3	2	1	Capana01g001952, Capana12g002835
GO:0003955	MF	e	NAD(P)H dehydrogenase (quinone) activity	3/1526	56/35336	0.735054	5	3	1	Capana01g002199, Capana05g001874, Capana05g001875
GO:0016655	MF	e	oxidoreductase activity, acting on NAD(P)H, quinone or similar compound as acceptor	3/1526	63/35336	0.753349	4	3	1	Capana01g002199, Capana05g001874, Capana05g001875
GO:0003746	MF	e	translation elongation factor activity	4/1526	82/35336	0.781711	6	4	1	Capana01g001952, Capana04g002332, Capana06g002536, Capana11g000046
GO:0051539	MF	e	4 iron, 4 sulfur cluster binding	4/1526	83/35336	0.783309	4	4	1	Capana00g002665, Capana05g001874, Capana07g000048, Capana08g000734
GO:0046527	MF	e	glucosyltransferase activity	5/1526	104/35336	0.806249	5	5	1	Capana07g001384, Capana08g002330, Capana09g000283, Capana09g002242, Capana11g001329
GO:0022836	MF	e	gated channel activity	5/1526	104/35336	0.806249	5	5	1	Capana00g001993, Capana00g004923, Capana02g003480, Capana04g000549, Capana09g001929
GO:0071949	MF	e	FAD binding	5/1526	113/35336	0.817678	6	5	1	Capana00g003808, Capana02g001413, Capana02g001420, Capana02g001423, Capana12g000600
GO:0052689	MF	e	carboxylic ester hydrolase activity	6/1526	132/35336	0.829052	4	6	1	Capana01g002814, Capana02g001833, Capana02g002161, Capana02g002622, Capana09g000227, Capana12g002798
GO:0004553	MF	e	hydrolase activity, hydrolyzing O-glycosyl compounds	21/1526	483/35336	0.910382	4	21	1	Capana00g000118, Capana00g003097, Capana00g003098, Capana01g000522, Capana01g000793, Capana01g002618, Capana02g001465, Capana02g002477, Capana03g002535, Capana03g003618, Capana03g004414, Capana07g000253, Capana07g000255, Capana09g000283, Capana09g002242, Capana09g002437, Capana10g000338, Capana10g002229, Capana10g002253, Capana11g001329, Capana12g000051
GO:0004674	MF	e	protein serine/threonine kinase activity	39/1526	901/35336	0.933945	6	39	1	Capana00g001159, Capana00g002502, Capana00g002533, Capana00g004747, Capana01g000880, Capana01g001580, Capana02g001704, Capana02g002123, Capana02g003087, Capana03g000542, Capana03g000553, Capana03g001317, Capana03g002082, Capana03g002352, Capana03g003639, Capana04g000076, Capana04g000812, Capana04g001746, Capana04g002585, Capana04g002658, Capana04g002794, Capana05g000517, Capana06g000284, Capana06…
GO:0022843	MF	e	voltage-gated cation channel activity	1/1526	23/35336	1	8	1	1	Capana02g003480
GO:0016846	MF	e	carbon-sulfur lyase activity	1/1526	23/35336	1	3	1	1	Capana02g002618
GO:0015078	MF	e	proton transmembrane transporter activity	12/1526	277/35336	1	6	12	1	Capana00g000247, Capana00g000414, Capana01g001874, Capana01g002732, Capana02g000864, Capana03g003736, Capana03g003995, Capana04g000950, Capana04g000951, Capana04g001789, Capana06g001956, Capana12g002196
GO:0019888	MF	e	protein phosphatase regulator activity	1/1526	23/35336	1	4	1	1	Capana05g002525
GO:0004707	MF	e	MAP kinase activity	1/1526	23/35336	1	7	1	1	Capana06g002562
GO:0008173	MF	e	RNA methyltransferase activity	2/1526	46/35336	1	5	2	1	Capana01g003064, Capana03g001018
GO:0010997	MF	e	anaphase-promoting complex binding	1/1526	23/35336	1	3	1	1	Capana01g004263
GO:0090304	BP	p	nucleic acid metabolic process	21/1526	1352/35336	1.08422e-08	5	21	8.95408e-06	Capana00g002210, Capana00g003155, Capana01g001380, Capana01g001420, Capana01g001857, Capana01g001858, Capana01g002783, Capana01g003064, Capana03g000732, Capana05g000505, Capana05g001309, Capana07g000574, Capana07g000576, Capana07g001820, Capana09g001075, Capana10g001621, Capana11g000300, Capana11g000352, Capana12g000557, Capana12g002510, Capana12g002798
GO:0043170	BP	p	macromolecule metabolic process	77/1526	2975/35336	3.21427e-07	3	77	0.000206463	Capana00g000438, Capana00g001133, Capana00g001154, Capana00g001211, Capana00g002088, Capana00g002089, Capana00g002210, Capana00g002665, Capana00g002797, Capana00g003097, Capana00g003098, Capana00g003155, Capana01g000647, Capana01g000793, Capana01g001280, Capana01g001380, Capana01g001420, Capana01g001780, Capana01g001857, Capana01g001858, Capana01g001865, Capana01g001952, Capana01g002238, Capana01…
GO:0016070	BP	p	RNA metabolic process	15/1526	946/35336	3.15025e-06	6	15	0.00140089	Capana00g003155, Capana01g001380, Capana01g001420, Capana01g001857, Capana01g001858, Capana01g002783, Capana01g003064, Capana05g001309, Capana07g000574, Capana07g000576, Capana09g001075, Capana10g001621, Capana11g000352, Capana12g002510, Capana12g002798
GO:0006139	BP	p	nucleobase-containing compound metabolic process	38/1526	1692/35336	3.86754e-06	4	38	0.00159702	Capana00g000247, Capana00g000414, Capana00g002210, Capana00g002898, Capana00g002899, Capana00g003155, Capana00g004089, Capana00g004746, Capana01g001380, Capana01g001420, Capana01g001678, Capana01g001857, Capana01g001858, Capana01g001874, Capana01g002732, Capana01g002783, Capana01g003064, Capana02g000059, Capana02g000060, Capana02g000864, Capana03g000732, Capana03g003995, Capana04g000950, Capana04…
GO:0046483	BP	p	heterocycle metabolic process	44/1526	1855/35336	5.7831e-06	3	44	0.00199722	Capana00g000247, Capana00g000414, Capana00g002210, Capana00g002898, Capana00g002899, Capana00g003155, Capana00g003808, Capana00g004089, Capana00g004746, Capana01g001380, Capana01g001420, Capana01g001678, Capana01g001857, Capana01g001858, Capana01g001874, Capana01g002732, Capana01g002783, Capana01g003064, Capana02g000059, Capana02g000060, Capana02g000864, Capana03g000732, Capana03g003995, Capana04…
GO:0034641	BP	p	cellular nitrogen compound metabolic process	60/1526	2318/35336	8.30159e-06	3	60	0.00208659	Capana00g000247, Capana00g000414, Capana00g000438, Capana00g001133, Capana00g002088, Capana00g002210, Capana00g002898, Capana00g002899, Capana00g003155, Capana00g003562, Capana00g004089, Capana00g004746, Capana01g001380, Capana01g001420, Capana01g001678, Capana01g001780, Capana01g001857, Capana01g001858, Capana01g001874, Capana01g002238, Capana01g002732, Capana01g002783, Capana01g003064, Capana01…
GO:0044260	BP	p	cellular macromolecule metabolic process	56/1526	2165/35336	1.53046e-05	4	56	0.00340292	Capana00g000438, Capana00g001133, Capana00g001154, Capana00g001211, Capana00g002088, Capana00g002089, Capana00g002210, Capana00g002665, Capana00g002797, Capana00g003097, Capana00g003098, Capana01g000647, Capana01g001280, Capana01g001420, Capana01g001780, Capana01g001865, Capana01g001952, Capana01g002238, Capana01g003216, Capana01g003304, Capana02g002477, Capana02g003508, Capana02g003558, Capana03…
GO:1901360	BP	p	organic cyclic compound metabolic process	50/1526	1958/35336	2.82148e-05	3	50	0.00494271	Capana00g000247, Capana00g000414, Capana00g002210, Capana00g002898, Capana00g002899, Capana00g003155, Capana00g004089, Capana00g004746, Capana01g001380, Capana01g001420, Capana01g001678, Capana01g001857, Capana01g001858, Capana01g001874, Capana01g002732, Capana01g002783, Capana01g003064, Capana01g004441, Capana02g000059, Capana02g000060, Capana02g000864, Capana02g003073, Capana02g003074, Capana03…
GO:0071840	BP	p	cellular component organization or biogenesis	22/1526	1106/35336	3.1378e-05	2	22	0.00518275	Capana00g000868, Capana00g004068, Capana01g000187, Capana01g000247, Capana01g002618, Capana01g002814, Capana01g002870, Capana02g002161, Capana02g002622, Capana02g002838, Capana03g001084, Capana03g001085, Capana03g002567, Capana07g000074, Capana07g000652, Capana07g001384, Capana09g000227, Capana09g000283, Capana09g002242, Capana10g000484, Capana10g000485, Capana11g001329
GO:0044238	BP	p	primary metabolic process	156/1526	4802/35336	5.91876e-05	2	156	0.00795729	Capana00g000118, Capana00g000247, Capana00g000414, Capana00g000438, Capana00g000469, Capana00g001133, Capana00g001154, Capana00g001211, Capana00g001306, Capana00g001496, Capana00g001497, Capana00g001498, Capana00g001727, Capana00g002088, Capana00g002089, Capana00g002210, Capana00g002665, Capana00g002797, Capana00g002898, Capana00g002899, Capana00g003097, Capana00g003098, Capana00g003155, Capana00…
GO:0006807	BP	p	nitrogen compound metabolic process	106/1526	3477/35336	6.1731e-05	2	106	0.00798438	Capana00g000247, Capana00g000414, Capana00g000438, Capana00g000469, Capana00g001133, Capana00g001154, Capana00g001211, Capana00g002088, Capana00g002089, Capana00g002210, Capana00g002665, Capana00g002797, Capana00g002898, Capana00g002899, Capana00g003097, Capana00g003098, Capana00g003155, Capana00g003520, Capana00g003562, Capana00g003808, Capana00g004089, Capana00g004746, Capana01g000647, Capana01…
GO:0016043	BP	p	cellular component organization	22/1526	1062/35336	8.44726e-05	3	22	0.010616	Capana00g000868, Capana00g004068, Capana01g000187, Capana01g000247, Capana01g002618, Capana01g002814, Capana01g002870, Capana02g002161, Capana02g002622, Capana02g002838, Capana03g001084, Capana03g001085, Capana03g002567, Capana07g000074, Capana07g000652, Capana07g001384, Capana09g000227, Capana09g000283, Capana09g002242, Capana10g000484, Capana10g000485, Capana11g001329
GO:0009987	BP	p	cellular process	266/1526	7513/35336	0.000158319	1	266	0.0172688	Capana00g000202, Capana00g000247, Capana00g000414, Capana00g000438, Capana00g000447, Capana00g000469, Capana00g000577, Capana00g000648, Capana00g000868, Capana00g001133, Capana00g001154, Capana00g001211, Capana00g001257, Capana00g001340, Capana00g001445, Capana00g001496, Capana00g001497, Capana00g001498, Capana00g001997, Capana00g002088, Capana00g002089, Capana00g002164, Capana00g002210, Capana00…
GO:0006725	BP	p	cellular aromatic compound metabolic process	52/1526	1915/35336	0.000207625	3	52	0.0214336	Capana00g000247, Capana00g000414, Capana00g002210, Capana00g002898, Capana00g002899, Capana00g003155, Capana00g003808, Capana00g004089, Capana00g004746, Capana01g001380, Capana01g001420, Capana01g001678, Capana01g001857, Capana01g001858, Capana01g001874, Capana01g002732, Capana01g002783, Capana01g003064, Capana02g000059, Capana02g000060, Capana02g000864, Capana02g003073, Capana02g003074, Capana03…
GO:0071704	BP	p	organic substance metabolic process	183/1526	5324/35336	0.00050314	2	183	0.0421544	Capana00g000118, Capana00g000247, Capana00g000414, Capana00g000438, Capana00g000469, Capana00g001133, Capana00g001154, Capana00g001211, Capana00g001306, Capana00g001445, Capana00g001496, Capana00g001497, Capana00g001498, Capana00g001727, Capana00g002088, Capana00g002089, Capana00g002210, Capana00g002665, Capana00g002797, Capana00g002898, Capana00g002899, Capana00g002959, Capana00g003097, Capana00…
GO:0006996	BP	p	organelle organization	5/1526	386/35336	0.0014347	4	5	0.106334	Capana00g000868, Capana00g004068, Capana01g000187, Capana03g002567, Capana07g000652
GO:0006259	BP	p	DNA metabolic process	6/1526	420/35336	0.00150784	6	6	0.11034	Capana00g002210, Capana03g000732, Capana05g000505, Capana07g001820, Capana11g000300, Capana12g000557
GO:0051641	BP	p	cellular localization	8/1526	487/35336	0.00155447	2	8	0.11233	Capana01g003618, Capana02g000028, Capana02g003268, Capana03g001564, Capana05g000211, Capana07g000652, Capana08g001976, Capana12g002834
GO:0022904	BP	p	respiratory electron transport chain	0/1526	150/35336	0.00211377	5	0	0.138391
GO:0009059	BP	p	macromolecule biosynthetic process	25/1526	1011/35336	0.00213878	4	25	0.138391	Capana00g000438, Capana00g001133, Capana00g002088, Capana01g001420, Capana01g001780, Capana01g001952, Capana01g002238, Capana01g003216, Capana01g003304, Capana02g003508, Capana04g002332, Capana05g001309, Capana05g002511, Capana07g000054, Capana07g000574, Capana07g000576, Capana07g001384, Capana08g000710, Capana08g001141, Capana10g001621, Capana10g001795, Capana11g000046, Capana12g000565, Capana12…
GO:0034645	BP	p	cellular macromolecule biosynthetic process	22/1526	925/35336	0.00230111	5	22	0.145516	Capana00g000438, Capana00g001133, Capana00g002088, Capana01g001420, Capana01g001780, Capana01g001952, Capana01g002238, Capana01g003216, Capana01g003304, Capana02g003508, Capana04g002332, Capana05g002511, Capana07g000054, Capana07g001384, Capana08g000710, Capana08g001141, Capana10g001621, Capana10g001795, Capana11g000046, Capana12g000565, Capana12g000958, Capana12g002517
GO:0097659	BP	p	nucleic acid-templated transcription	2/1526	247/35336	0.00246732	8	2	0.148579	Capana01g001420, Capana10g001621
GO:0006351	BP	p	transcription, DNA-templated	2/1526	247/35336	0.00246732	9	2	0.148579	Capana01g001420, Capana10g001621
GO:0046907	BP	p	intracellular transport	7/1526	430/35336	0.00377976	4	7	0.204213	Capana01g003618, Capana02g000028, Capana02g003268, Capana03g001564, Capana05g000211, Capana08g001976, Capana12g002834
GO:0008152	BP	p	metabolic process	214/1526	5893/35336	0.00398836	1	214	0.213488	Capana00g000118, Capana00g000247, Capana00g000414, Capana00g000438, Capana00g000447, Capana00g000469, Capana00g001133, Capana00g001154, Capana00g001211, Capana00g001306, Capana00g001445, Capana00g001496, Capana00g001497, Capana00g001498, Capana00g001727, Capana00g002088, Capana00g002089, Capana00g002210, Capana00g002665, Capana00g002797, Capana00g002898, Capana00g002899, Capana00g002959, Capana00…
GO:0034622	BP	p	cellular protein-containing complex assembly	2/1526	229/35336	0.00492098	6	2	0.25629	Capana10g000484, Capana10g000485
GO:0043933	BP	p	protein-containing complex subunit organization	3/1526	263/35336	0.00569319	4	3	0.276574	Capana01g000247, Capana10g000484, Capana10g000485
GO:0051649	BP	p	establishment of localization in cell	8/1526	441/35336	0.00628801	3	8	0.291793	Capana01g003618, Capana02g000028, Capana02g003268, Capana03g001564, Capana05g000211, Capana07g000652, Capana08g001976, Capana12g002834
GO:0009892	BP	p	negative regulation of metabolic process	3/1526	254/35336	0.00787126	4	3	0.316088	Capana01g003669, Capana09g002337, Capana12g002510
GO:0048519	BP	p	negative regulation of biological process	5/1526	328/35336	0.00877719	3	5	0.342844	Capana01g003669, Capana04g001537, Capana06g000284, Capana09g002337, Capana12g002510
GO:0006122	BP	p	mitochondrial electron transport, ubiquinol to cytochrome c	0/1526	117/35336	0.010407	8	0	0.367412
GO:0065003	BP	p	protein-containing complex assembly	3/1526	246/35336	0.0108993	5	3	0.36771	Capana01g000247, Capana10g000484, Capana10g000485
GO:0019646	BP	p	aerobic electron transport chain	0/1526	121/35336	0.0109404	7	0	0.36771
GO:0016051	BP	p	carbohydrate biosynthetic process	1/1526	167/35336	0.0113252	4	1	0.377277	Capana07g001384
GO:0032774	BP	p	RNA biosynthetic process	5/1526	313/35336	0.0115898	7	5	0.377277	Capana01g001420, Capana05g001309, Capana07g000574, Capana07g000576, Capana10g001621
GO:0019538	BP	p	protein metabolic process	38/1526	1291/35336	0.0118544	4	38	0.381804	Capana00g000438, Capana00g001133, Capana00g001154, Capana00g001211, Capana00g002088, Capana00g002089, Capana00g002665, Capana00g002797, Capana01g000647, Capana01g001280, Capana01g001780, Capana01g001865, Capana01g002238, Capana01g003216, Capana01g003658, Capana02g002826, Capana02g003508, Capana02g003558, Capana03g001477, Capana03g002017, Capana04g001889, Capana04g002332, Capana05g002511, Capana06…
GO:0022607	BP	p	cellular component assembly	5/1526	320/35336	0.0118928	4	5	0.381804	Capana01g000247, Capana03g001084, Capana03g001085, Capana10g000484, Capana10g000485
GO:0006396	BP	p	RNA processing	9/1526	447/35336	0.01325	7	9	0.414044	Capana00g003155, Capana01g001380, Capana01g001857, Capana01g001858, Capana01g002783, Capana01g003064, Capana09g001075, Capana11g000352, Capana12g002510
GO:0044237	BP	p	cellular metabolic process	170/1526	4680/35336	0.0134193	2	170	0.417081	Capana00g000247, Capana00g000414, Capana00g000438, Capana00g000447, Capana00g000469, Capana00g001133, Capana00g001154, Capana00g001211, Capana00g001445, Capana00g001496, Capana00g001497, Capana00g001498, Capana00g002088, Capana00g002089, Capana00g002210, Capana00g002665, Capana00g002797, Capana00g002898, Capana00g002899, Capana00g002959, Capana00g003097, Capana00g003098, Capana00g003155, Capana00…
GO:0006281	BP	p	DNA repair	3/1526	233/35336	0.0148755	7	3	0.447891	Capana00g002210, Capana03g000732, Capana07g001820
GO:0010605	BP	p	negative regulation of macromolecule metabolic process	3/1526	242/35336	0.0156158	5	3	0.460587	Capana01g003669, Capana09g002337, Capana12g002510
GO:0006974	BP	p	cellular response to DNA damage stimulus	3/1526	242/35336	0.0156158	4	3	0.460587	Capana00g002210, Capana03g000732, Capana07g001820
GO:0009451	BP	p	RNA modification	0/1526	112/35336	0.016255	7	0	0.470339
GO:0015980	BP	p	energy derivation by oxidation of organic compounds	1/1526	159/35336	0.0164615	4	1	0.473452	Capana12g002196
GO:0033554	BP	p	cellular response to stress	5/1526	296/35336	0.0207189	3	5	0.551964	Capana00g002210, Capana03g000732, Capana07g001820, Capana07g002091, Capana09g000022
GO:0022402	BP	p	cell cycle process	1/1526	145/35336	0.0226779	2	1	0.585273	Capana00g004068
GO:0009060	BP	p	aerobic respiration	1/1526	145/35336	0.0226779	6	1	0.585273	Capana12g002196
GO:0045333	BP	p	cellular respiration	1/1526	145/35336	0.0226779	5	1	0.585273	Capana12g002196
GO:0045017	BP	p	glycerolipid biosynthetic process	0/1526	98/35336	0.0229531	6	0	0.587131
GO:0010629	BP	p	negative regulation of gene expression	1/1526	135/35336	0.0323631	6	1	0.696558	Capana12g002510
GO:0006886	BP	p	intracellular protein transport	7/1526	348/35336	0.0326561	6	7	0.696558	Capana01g003618, Capana02g000028, Capana02g003268, Capana03g001564, Capana05g000211, Capana08g001976, Capana12g002834
GO:0007018	BP	p	microtubule-based movement	1/1526	142/35336	0.0342987	3	1	0.696558	Capana00g001340
GO:0006928	BP	p	movement of cell or subcellular component	1/1526	142/35336	0.0342987	2	1	0.696558	Capana00g001340
GO:0007017	BP	p	microtubule-based process	4/1526	244/35336	0.0380361	2	4	0.724744	Capana00g001340, Capana01g000187, Capana07g002193, Capana07g002241
GO:0071705	BP	p	nitrogen compound transport	15/1526	581/35336	0.0387385	4	15	0.724744	Capana00g000648, Capana01g002154, Capana01g003618, Capana02g000028, Capana02g003268, Capana03g001564, Capana05g000211, Capana06g000470, Capana08g001976, Capana09g002041, Capana09g002042, Capana10g000117, Capana12g000826, Capana12g002834, Capana12g002835
GO:0034660	BP	p	ncRNA metabolic process	4/1526	248/35336	0.0390329	7	4	0.724744	Capana00g003155, Capana01g001380, Capana09g001075, Capana12g002798
GO:0043412	BP	p	macromolecule modification	20/1526	722/35336	0.0410755	4	20	0.724744	Capana00g001154, Capana00g001211, Capana00g002089, Capana00g002665, Capana00g002797, Capana01g000647, Capana01g001280, Capana01g001865, Capana02g003558, Capana03g001477, Capana03g002017, Capana04g001889, Capana06g000617, Capana06g000618, Capana07g000048, Capana07g000501, Capana07g000502, Capana08g000734, Capana08g002033, Capana08g002635
GO:0051276	BP	p	chromosome organization	1/1526	127/35336	0.0464211	5	1	0.75171	Capana00g004068
GO:0034637	BP	p	cellular carbohydrate biosynthetic process	1/1526	127/35336	0.0464211	5	1	0.75171	Capana07g001384
GO:0046486	BP	p	glycerolipid metabolic process	1/1526	129/35336	0.0469975	5	1	0.758917	Capana06g000824
GO:0051716	BP	p	cellular response to stimulus	8/1526	361/35336	0.0496487	2	8	0.777829	Capana00g002210, Capana03g000732, Capana06g002062, Capana06g002063, Capana07g001820, Capana07g002091, Capana09g000022, Capana12g000060
GO:0016071	BP	p	mRNA metabolic process	4/1526	230/35336	0.0502004	7	4	0.784347	Capana01g001857, Capana01g001858, Capana01g002783, Capana11g000352
GO:0006364	BP	p	rRNA processing	0/1526	79/35336	0.0510834	9	0	0.788703
GO:0016310	BP	p	phosphorylation	0/1526	80/35336	0.051219	5	0	0.788703
GO:0016072	BP	p	rRNA metabolic process	0/1526	81/35336	0.0514826	8	0	0.789445
GO:0051603	BP	p	proteolysis involved in cellular protein catabolic process	3/1526	201/35336	0.0525705	6	3	0.790442	Capana03g002017, Capana08g002033, Capana11g001241
GO:0033036	BP	p	macromolecule localization	14/1526	533/35336	0.0527564	2	14	0.790442	Capana00g000648, Capana01g002154, Capana01g003618, Capana02g000028, Capana02g003268, Capana03g001564, Capana05g000211, Capana06g000470, Capana08g001976, Capana09g002041, Capana09g002042, Capana10g000117, Capana12g002834, Capana12g002835
GO:1901575	BP	p	organic substance catabolic process	21/1526	717/35336	0.0634177	3	21	0.889849	Capana00g002959, Capana00g003097, Capana00g003098, Capana00g004746, Capana01g000793, Capana01g002618, Capana01g002814, Capana02g002161, Capana02g002477, Capana02g002622, Capana02g003128, Capana03g002017, Capana03g002535, Capana03g004414, Capana05g001049, Capana08g000853, Capana08g002033, Capana09g002190, Capana09g002200, Capana09g002242, Capana11g001241
GO:0008104	BP	p	protein localization	14/1526	528/35336	0.065401	3	14	0.911044	Capana00g000648, Capana01g002154, Capana01g003618, Capana02g000028, Capana02g003268, Capana03g001564, Capana05g000211, Capana06g000470, Capana08g001976, Capana09g002041, Capana09g002042, Capana10g000117, Capana12g002834, Capana12g002835
GO:0000271	BP	p	polysaccharide biosynthetic process	1/1526	116/35336	0.0658087	5	1	0.912327	Capana07g001384
GO:0044267	BP	p	cellular protein metabolic process	35/1526	1094/35336	0.0692767	5	35	0.937018	Capana00g000438, Capana00g001133, Capana00g001154, Capana00g001211, Capana00g002088, Capana00g002089, Capana00g002665, Capana00g002797, Capana01g000647, Capana01g001280, Capana01g001780, Capana01g001865, Capana01g002238, Capana01g003216, Capana02g003508, Capana02g003558, Capana03g001477, Capana03g002017, Capana04g001889, Capana04g002332, Capana05g002511, Capana06g000617, Capana06g000618, Capana07…
GO:0043632	BP	p	modification-dependent macromolecule catabolic process	3/1526	185/35336	0.069545	6	3	0.937156	Capana03g002017, Capana08g002033, Capana11g001241
GO:0065004	BP	p	protein-DNA complex assembly	0/1526	72/35336	0.0771456	7	0	1
GO:0046474	BP	p	glycerophospholipid biosynthetic process	0/1526	75/35336	0.0793968	7	0	1
GO:0045184	BP	p	establishment of protein localization	14/1526	519/35336	0.0802646	4	14	1	Capana00g000648, Capana01g002154, Capana01g003618, Capana02g000028, Capana02g003268, Capana03g001564, Capana05g000211, Capana06g000470, Capana08g001976, Capana09g002041, Capana09g002042, Capana10g000117, Capana12g002834, Capana12g002835
GO:0071824	BP	p	protein-DNA complex subunit organization	0/1526	76/35336	0.0804988	5	0	1
GO:0016192	BP	p	vesicle-mediated transport	8/1526	343/35336	0.0806714	4	8	1	Capana00g000648, Capana01g003618, Capana02g000028, Capana03g001564, Capana06g000470, Capana08g001976, Capana09g002041, Capana09g002042
GO:0006650	BP	p	glycerophospholipid metabolic process	1/1526	106/35336	0.093509	6	1	1	Capana06g000824
GO:0006511	BP	p	ubiquitin-dependent protein catabolic process	3/1526	180/35336	0.0946809	8	3	1	Capana03g002017, Capana08g002033, Capana11g001241
GO:0019941	BP	p	modification-dependent protein catabolic process	3/1526	184/35336	0.0970316	7	3	1	Capana03g002017, Capana08g002033, Capana11g001241
GO:0015031	BP	p	protein transport	14/1526	506/35336	0.0970943	5	14	1	Capana00g000648, Capana01g002154, Capana01g003618, Capana02g000028, Capana02g003268, Capana03g001564, Capana05g000211, Capana06g000470, Capana08g001976, Capana09g002041, Capana09g002042, Capana10g000117, Capana12g002834, Capana12g002835
GO:0006508	BP	p	proteolysis	6/1526	272/35336	0.0976567	5	6	1	Capana02g002826, Capana03g002017, Capana06g000617, Capana06g000618, Capana08g002033, Capana11g001241
GO:0006334	BP	p	nucleosome assembly	0/1526	60/35336	0.114964	8	0	1
GO:0006643	BP	p	membrane lipid metabolic process	0/1526	61/35336	0.11503	5	0	1
GO:0034728	BP	p	nucleosome organization	0/1526	64/35336	0.116792	6	0	1
GO:0033692	BP	p	cellular polysaccharide biosynthetic process	1/1526	96/35336	0.132611	6	1	1	Capana07g001384
GO:0006002	BP	p	fructose 6-phosphate metabolic process	1/1526	99/35336	0.133533	5	1	1	Capana12g002629
GO:0043603	BP	p	cellular amide metabolic process	16/1526	545/35336	0.135479	4	16	1	Capana00g000438, Capana00g001133, Capana00g002088, Capana01g001780, Capana01g002238, Capana01g003216, Capana02g003508, Capana04g002332, Capana05g002511, Capana07g000054, Capana08g001141, Capana10g001795, Capana11g000046, Capana11g000476, Capana12g000958, Capana12g002517
GO:0034470	BP	p	ncRNA processing	3/1526	159/35336	0.168014	8	3	1	Capana00g003155, Capana01g001380, Capana09g001075
GO:0006399	BP	p	tRNA metabolic process	3/1526	163/35336	0.170925	8	3	1	Capana01g001380, Capana09g001075, Capana12g002798
GO:0051604	BP	p	protein maturation	0/1526	51/35336	0.173379	5	0	1
GO:0006004	BP	p	fucose metabolic process	0/1526	52/35336	0.173543	6	0	1
GO:0051668	BP	p	localization within membrane	0/1526	53/35336	0.174077	3	0	1
GO:0043414	BP	p	macromolecule methylation	0/1526	54/35336	0.174969	5	0	1
GO:0006661	BP	p	phosphatidylinositol biosynthetic process	0/1526	54/35336	0.174969	8	0	1
GO:0032259	BP	p	methylation	0/1526	54/35336	0.174969	2	0	1
GO:0006090	BP	p	pyruvate metabolic process	0/1526	55/35336	0.17621	7	0	1
GO:0051239	BP	p	regulation of multicellular organismal process	0/1526	56/35336	0.17779	3	0	1
GO:0044262	BP	p	cellular carbohydrate metabolic process	5/1526	218/35336	0.178527	4	5	1	Capana03g002535, Capana07g001384, Capana09g000283, Capana09g002242, Capana11g001329
GO:0031324	BP	p	negative regulation of cellular metabolic process	2/1526	125/35336	0.181793	5	2	1	Capana01g003669, Capana09g002337
GO:0006310	BP	p	DNA recombination	1/1526	88/35336	0.187993	7	1	1	Capana07g001820
GO:0006338	BP	p	chromatin remodeling	1/1526	89/35336	0.188531	5	1	1	Capana01g002870
GO:0008150	BP	p	biological_process	423/1526	10321/35336	0.195404	0	423	1	Capana00g000118, Capana00g000202, Capana00g000247, Capana00g000414, Capana00g000438, Capana00g000447, Capana00g000469, Capana00g000577, Capana00g000648, Capana00g000868, Capana00g001133, Capana00g001154, Capana00g001211, Capana00g001257, Capana00g001306, Capana00g001340, Capana00g001445, Capana00g001496, Capana00g001497, Capana00g001498, Capana00g001727, Capana00g001997, Capana00g002088, Capana00…
GO:0051726	BP	p	regulation of cell cycle	1/1526	95/35336	0.196239	4	1	1	Capana10g000338
GO:0006518	BP	p	peptide metabolic process	15/1526	490/35336	0.216439	5	15	1	Capana00g000438, Capana00g001133, Capana00g002088, Capana01g001780, Capana01g002238, Capana01g003216, Capana02g003508, Capana04g002332, Capana05g002511, Capana07g000054, Capana08g001141, Capana10g001795, Capana11g000046, Capana12g000958, Capana12g002517
GO:0044265	BP	p	cellular macromolecule catabolic process	7/1526	270/35336	0.225759	5	7	1	Capana00g003097, Capana00g003098, Capana02g002477, Capana03g002017, Capana08g002033, Capana09g002242, Capana11g001241
GO:0006464	BP	p	cellular protein modification process	20/1526	608/35336	0.227781	6	20	1	Capana00g001154, Capana00g001211, Capana00g002089, Capana00g002665, Capana00g002797, Capana01g000647, Capana01g001280, Capana01g001865, Capana02g003558, Capana03g001477, Capana03g002017, Capana04g001889, Capana06g000617, Capana06g000618, Capana07g000048, Capana07g000501, Capana07g000502, Capana08g000734, Capana08g002033, Capana08g002635
GO:0036211	BP	p	protein modification process	20/1526	608/35336	0.227781	5	20	1	Capana00g001154, Capana00g001211, Capana00g002089, Capana00g002665, Capana00g002797, Capana01g000647, Capana01g001280, Capana01g001865, Capana02g003558, Capana03g001477, Capana03g002017, Capana04g001889, Capana06g000617, Capana06g000618, Capana07g000048, Capana07g000501, Capana07g000502, Capana08g000734, Capana08g002033, Capana08g002635
GO:0006796	BP	p	phosphate-containing compound metabolic process	21/1526	631/35336	0.236416	4	21	1	Capana00g000247, Capana00g000414, Capana00g004089, Capana00g004746, Capana01g001678, Capana01g001874, Capana01g002732, Capana02g000059, Capana02g000060, Capana02g000864, Capana03g003995, Capana04g000950, Capana04g000951, Capana04g001789, Capana06g000348, Capana06g000824, Capana06g001956, Capana10g000194, Capana11g000095, Capana12g001477, Capana12g002629
GO:0006793	BP	p	phosphorus metabolic process	21/1526	640/35336	0.237618	3	21	1	Capana00g000247, Capana00g000414, Capana00g004089, Capana00g004746, Capana01g001678, Capana01g001874, Capana01g002732, Capana02g000059, Capana02g000060, Capana02g000864, Capana03g003995, Capana04g000950, Capana04g000951, Capana04g001789, Capana06g000348, Capana06g000824, Capana06g001956, Capana10g000194, Capana11g000095, Capana12g001477, Capana12g002629
GO:0006325	BP	p	chromatin organization	2/1526	111/35336	0.244632	4	2	1	Capana01g002870, Capana02g002838
GO:0031327	BP	p	negative regulation of cellular biosynthetic process	2/1526	113/35336	0.245151	6	2	1	Capana01g003669, Capana09g002337
GO:0051172	BP	p	negative regulation of nitrogen compound metabolic process	2/1526	113/35336	0.245151	5	2	1	Capana01g003669, Capana09g002337
GO:0009890	BP	p	negative regulation of biosynthetic process	2/1526	114/35336	0.245692	5	2	1	Capana01g003669, Capana09g002337
GO:0034613	BP	p	cellular protein localization	2/1526	115/35336	0.246417	4	2	1	Capana02g003268, Capana12g002834
GO:0070727	BP	p	cellular macromolecule localization	2/1526	120/35336	0.252693	3	2	1	Capana02g003268, Capana12g002834
GO:0048856	BP	p	anatomical structure development	6/1526	230/35336	0.25315	2	6	1	Capana03g002017, Capana06g000658, Capana07g002512, Capana08g002685, Capana10g002389, Capana11g000564
GO:0006412	BP	p	translation	15/1526	474/35336	0.25434	7	15	1	Capana00g000438, Capana00g001133, Capana00g002088, Capana01g001780, Capana01g002238, Capana01g003216, Capana02g003508, Capana04g002332, Capana05g002511, Capana07g000054, Capana08g001141, Capana10g001795, Capana11g000046, Capana12g000958, Capana12g002517
GO:0043043	BP	p	peptide biosynthetic process	15/1526	477/35336	0.255128	6	15	1	Capana00g000438, Capana00g001133, Capana00g002088, Capana01g001780, Capana01g002238, Capana01g003216, Capana02g003508, Capana04g002332, Capana05g002511, Capana07g000054, Capana08g001141, Capana10g001795, Capana11g000046, Capana12g000958, Capana12g002517
GO:0048523	BP	p	negative regulation of cellular process	4/1526	175/35336	0.259249	4	4	1	Capana01g003669, Capana04g001537, Capana06g000284, Capana09g002337
GO:0006605	BP	p	protein targeting	0/1526	42/35336	0.262926	7	0	1
GO:0090150	BP	p	establishment of protein localization to membrane	0/1526	43/35336	0.263299	6	0	1
GO:0006096	BP	p	glycolytic process	0/1526	43/35336	0.263299	12	0	1
GO:0046939	BP	p	nucleotide phosphorylation	0/1526	43/35336	0.263299	6	0	1
GO:0009179	BP	p	purine ribonucleoside diphosphate metabolic process	0/1526	43/35336	0.263299	9	0	1
GO:0006757	BP	p	ATP generation from ADP	0/1526	43/35336	0.263299	11	0	1
GO:0009185	BP	p	ribonucleoside diphosphate metabolic process	0/1526	43/35336	0.263299	8	0	1
GO:0006165	BP	p	nucleoside diphosphate phosphorylation	0/1526	43/35336	0.263299	8	0	1
GO:0009135	BP	p	purine nucleoside diphosphate metabolic process	0/1526	43/35336	0.263299	8	0	1
GO:0046031	BP	p	ADP metabolic process	0/1526	43/35336	0.263299	10	0	1
GO:0009132	BP	p	nucleoside diphosphate metabolic process	0/1526	44/35336	0.264168	7	0	1
GO:0046700	BP	p	heterocycle catabolic process	1/1526	76/35336	0.264542	4	1	1	Capana00g004746
GO:0044270	BP	p	cellular nitrogen compound catabolic process	1/1526	78/35336	0.264907	4	1	1	Capana00g004746
GO:0005975	BP	p	carbohydrate metabolic process	35/1526	986/35336	0.26527	3	35	1	Capana00g000118, Capana00g001306, Capana00g001727, Capana00g003097, Capana00g003098, Capana00g003378, Capana01g000522, Capana01g000793, Capana01g002618, Capana01g002814, Capana02g000423, Capana02g001465, Capana02g002161, Capana02g002477, Capana02g002622, Capana02g002649, Capana03g002535, Capana03g003618, Capana03g004414, Capana05g001723, Capana07g000244, Capana07g000253, Capana07g000255, Capana07…
GO:0006400	BP	p	tRNA modification	0/1526	45/35336	0.265515	10	0	1
GO:0048580	BP	p	regulation of post-embryonic development	0/1526	45/35336	0.265515	5	0	1
GO:0043604	BP	p	amide biosynthetic process	16/1526	499/35336	0.266079	5	16	1	Capana00g000438, Capana00g001133, Capana00g002088, Capana01g001780, Capana01g002238, Capana01g003216, Capana02g003508, Capana04g002332, Capana05g002511, Capana07g000054, Capana08g001141, Capana10g001795, Capana11g000046, Capana11g000476, Capana12g000958, Capana12g002517
GO:0000375	BP	p	RNA splicing, via transesterification reactions	1/1526	81/35336	0.267494	9	1	1	Capana01g002783
GO:0000377	BP	p	RNA splicing, via transesterification reactions with bulged adenosine as nucleophile	1/1526	81/35336	0.267494	10	1	1	Capana01g002783
GO:1903047	BP	p	mitotic cell cycle process	1/1526	81/35336	0.267494	3	1	1	Capana00g004068
GO:0006418	BP	p	tRNA aminoacylation for protein translation	1/1526	82/35336	0.268876	10	1	1	Capana12g002798
GO:0006401	BP	p	RNA catabolic process	0/1526	47/35336	0.269561	7	0	1
GO:2000026	BP	p	regulation of multicellular organismal development	0/1526	47/35336	0.269561	4	0	1
GO:0006544	BP	p	glycine metabolic process	0/1526	47/35336	0.269561	9	0	1
GO:0006099	BP	p	tricarboxylic acid cycle	0/1526	47/35336	0.269561	3	0	1
GO:0009311	BP	p	oligosaccharide metabolic process	0/1526	48/35336	0.272224	4	0	1
GO:0007015	BP	p	actin filament organization	0/1526	48/35336	0.272224	5	0	1
GO:0031047	BP	p	gene silencing by RNA	1/1526	84/35336	0.27238	7	1	1	Capana12g002510
GO:0043038	BP	p	amino acid activation	1/1526	85/35336	0.27449	7	1	1	Capana12g002798
GO:0043039	BP	p	tRNA aminoacylation	1/1526	85/35336	0.27449	9	1	1	Capana12g002798
GO:0072657	BP	p	protein localization to membrane	0/1526	49/35336	0.275288	5	0	1
GO:0022900	BP	p	electron transport chain	7/1526	254/35336	0.276663	4	7	1	Capana00g001154, Capana00g001211, Capana00g002089, Capana01g001865, Capana03g001477, Capana07g000501, Capana07g000502
GO:0018130	BP	p	heterocycle biosynthetic process	23/1526	667/35336	0.290822	4	23	1	Capana00g000247, Capana00g000414, Capana00g002898, Capana00g002899, Capana00g004089, Capana01g001420, Capana01g001678, Capana01g001874, Capana01g002732, Capana02g000864, Capana03g003995, Capana04g000950, Capana04g000951, Capana04g001789, Capana05g001309, Capana06g000348, Capana06g001956, Capana07g000574, Capana07g000576, Capana10g000395, Capana10g001621, Capana11g000095, Capana12g000557
GO:0003006	BP	p	developmental process involved in reproduction	3/1526	137/35336	0.291545	2	3	1	Capana02g003480, Capana10g002389, Capana11g000564
GO:0006644	BP	p	phospholipid metabolic process	3/1526	143/35336	0.296581	5	3	1	Capana06g000824, Capana10g000194, Capana12g001477
GO:0044271	BP	p	cellular nitrogen compound biosynthetic process	42/1526	1149/35336	0.301047	4	42	1	Capana00g000247, Capana00g000414, Capana00g000438, Capana00g001133, Capana00g002088, Capana00g002898, Capana00g002899, Capana00g003562, Capana00g004089, Capana01g001420, Capana01g001678, Capana01g001780, Capana01g001874, Capana01g002238, Capana01g002732, Capana01g003216, Capana02g000864, Capana02g003508, Capana03g003995, Capana04g000125, Capana04g000950, Capana04g000951, Capana04g001789, Capana04…
GO:1901564	BP	p	organonitrogen compound metabolic process	86/1526	2219/35336	0.305621	3	86	1	Capana00g000247, Capana00g000414, Capana00g000438, Capana00g000469, Capana00g001133, Capana00g001154, Capana00g001211, Capana00g002088, Capana00g002089, Capana00g002665, Capana00g002797, Capana00g002898, Capana00g002899, Capana00g003097, Capana00g003098, Capana00g003520, Capana00g003562, Capana00g003808, Capana00g004089, Capana01g000647, Capana01g001280, Capana01g001678, Capana01g001780, Capana01…
GO:0006091	BP	p	generation of precursor metabolites and energy	13/1526	408/35336	0.325409	3	13	1	Capana00g001154, Capana00g001211, Capana00g002089, Capana00g002797, Capana01g000647, Capana01g001865, Capana01g002199, Capana03g001477, Capana05g001874, Capana05g001875, Capana07g000501, Capana07g000502, Capana12g002196
GO:0008654	BP	p	phospholipid biosynthetic process	2/1526	101/35336	0.329945	6	2	1	Capana10g000194, Capana12g001477
GO:0045934	BP	p	negative regulation of nucleobase-containing compound metabolic process	2/1526	103/35336	0.330581	6	2	1	Capana01g003669, Capana09g002337
GO:0006457	BP	p	protein folding	4/1526	162/35336	0.330824	2	4	1	Capana01g004002, Capana02g001893, Capana06g002498, Capana11g000402
GO:0010558	BP	p	negative regulation of macromolecule biosynthetic process	2/1526	107/35336	0.334334	6	2	1	Capana01g003669, Capana09g002337
GO:2000113	BP	p	negative regulation of cellular macromolecule biosynthetic process	2/1526	107/35336	0.334334	7	2	1	Capana01g003669, Capana09g002337
GO:0006397	BP	p	mRNA processing	4/1526	167/35336	0.334922	8	4	1	Capana01g001857, Capana01g001858, Capana01g002783, Capana11g000352
GO:0050789	BP	p	regulation of biological process	81/1526	2086/35336	0.345011	2	81	1	Capana00g000202, Capana00g001997, Capana00g002164, Capana00g002415, Capana00g003240, Capana01g000034, Capana01g000117, Capana01g000533, Capana01g001420, Capana01g001421, Capana01g001931, Capana01g001952, Capana01g002751, Capana01g003479, Capana01g003669, Capana01g004034, Capana01g004263, Capana02g000158, Capana02g000842, Capana02g001216, Capana02g001704, Capana02g001947, Capana02g002325, Capana02…
GO:0034655	BP	p	nucleobase-containing compound catabolic process	1/1526	66/35336	0.371641	5	1	1	Capana00g004746
GO:0030163	BP	p	protein catabolic process	1/1526	67/35336	0.371667	5	1	1	Capana11g001241
GO:0009069	BP	p	serine family amino acid metabolic process	1/1526	67/35336	0.371667	8	1	1	Capana07g002359
GO:0000398	BP	p	mRNA splicing, via spliceosome	1/1526	73/35336	0.378317	11	1	1	Capana01g002783
GO:0046488	BP	p	phosphatidylinositol metabolic process	1/1526	73/35336	0.378317	7	1	1	Capana06g000824
GO:0007010	BP	p	cytoskeleton organization	1/1526	73/35336	0.378317	5	1	1	Capana01g000187
GO:0009250	BP	p	glucan biosynthetic process	1/1526	75/35336	0.382789	7	1	1	Capana07g001384
GO:0032501	BP	p	multicellular organismal process	6/1526	212/35336	0.393795	1	6	1	Capana00g004089, Capana03g002017, Capana06g000658, Capana08g002685, Capana10g002389, Capana11g000564
GO:0009057	BP	p	macromolecule catabolic process	14/1526	419/35336	0.396272	4	14	1	Capana00g003097, Capana00g003098, Capana01g000793, Capana01g002618, Capana01g002814, Capana02g002161, Capana02g002477, Capana02g002622, Capana03g002017, Capana03g002535, Capana03g004414, Capana08g002033, Capana09g002242, Capana11g001241
GO:0016197	BP	p	endosomal transport	0/1526	32/35336	0.402062	5	0	1
GO:0009312	BP	p	oligosaccharide biosynthetic process	0/1526	32/35336	0.402062	5	0	1
GO:0016570	BP	p	histone modification	0/1526	33/35336	0.40217	7	0	1
GO:0071103	BP	p	DNA conformation change	0/1526	33/35336	0.40217	6	0	1
GO:0006220	BP	p	pyrimidine nucleotide metabolic process	0/1526	33/35336	0.40217	8	0	1
GO:0006284	BP	p	base-excision repair	0/1526	34/35336	0.40293	8	0	1
GO:0000956	BP	p	nuclear-transcribed mRNA catabolic process	0/1526	34/35336	0.40293	9	0	1
GO:0090501	BP	p	RNA phosphodiester bond hydrolysis	0/1526	34/35336	0.40293	7	0	1
GO:0009081	BP	p	branched-chain amino acid metabolic process	0/1526	35/35336	0.404304	7	0	1
GO:0006857	BP	p	oligopeptide transport	0/1526	35/35336	0.404304	7	0	1
GO:1903046	BP	p	meiotic cell cycle process	0/1526	36/35336	0.406259	3	0	1
GO:0006468	BP	p	protein phosphorylation	0/1526	36/35336	0.406259	7	0	1
GO:0010038	BP	p	response to metal ion	0/1526	36/35336	0.406259	4	0	1
GO:0015833	BP	p	peptide transport	0/1526	36/35336	0.406259	6	0	1
GO:0048364	BP	p	root development	0/1526	36/35336	0.406259	4	0	1
GO:0006402	BP	p	mRNA catabolic process	0/1526	36/35336	0.406259	8	0	1
GO:0009247	BP	p	glycolipid biosynthetic process	0/1526	37/35336	0.408758	7	0	1
GO:0042886	BP	p	amide transport	0/1526	37/35336	0.408758	5	0	1
GO:0005984	BP	p	disaccharide metabolic process	0/1526	38/35336	0.411768	5	0	1
GO:0006546	BP	p	glycine catabolic process	0/1526	38/35336	0.411768	10	0	1
GO:0046467	BP	p	membrane lipid biosynthetic process	0/1526	39/35336	0.415257	6	0	1
GO:0090305	BP	p	nucleic acid phosphodiester bond hydrolysis	0/1526	39/35336	0.415257	6	0	1
GO:0009071	BP	p	serine family amino acid catabolic process	0/1526	39/35336	0.415257	9	0	1
GO:1903509	BP	p	liposaccharide metabolic process	0/1526	40/35336	0.419194	4	0	1
GO:0046271	BP	p	phenylpropanoid catabolic process	0/1526	40/35336	0.419194	5	0	1
GO:0006664	BP	p	glycolipid metabolic process	0/1526	40/35336	0.419194	6	0	1
GO:0022613	BP	p	ribonucleoprotein complex biogenesis	0/1526	40/35336	0.419194	4	0	1
GO:0046274	BP	p	lignin catabolic process	0/1526	40/35336	0.419194	6	0	1
GO:0035556	BP	p	intracellular signal transduction	4/1526	154/35336	0.423098	5	4	1	Capana00g000202, Capana02g001216, Capana07g001714, Capana12g002081
GO:0018193	BP	p	peptidyl-amino acid modification	0/1526	41/35336	0.423549	7	0	1
GO:0007165	BP	p	signal transduction	17/1526	489/35336	0.432012	4	17	1	Capana00g000202, Capana00g001997, Capana00g002164, Capana01g001421, Capana01g001931, Capana01g002751, Capana02g000158, Capana02g001216, Capana02g001704, Capana04g000812, Capana05g002525, Capana06g000284, Capana07g001714, Capana08g001736, Capana09g000133, Capana09g001861, Capana12g002081
GO:0016042	BP	p	lipid catabolic process	2/1526	92/35336	0.442127	4	2	1	Capana02g003128, Capana08g000853
GO:0033365	BP	p	protein localization to organelle	2/1526	95/35336	0.444301	5	2	1	Capana02g003268, Capana12g002834
GO:0072594	BP	p	establishment of protein localization to organelle	2/1526	95/35336	0.444301	6	2	1	Capana02g003268, Capana12g002834
GO:0008380	BP	p	RNA splicing	2/1526	96/35336	0.445448	8	2	1	Capana01g001380, Capana01g002783
GO:0043207	BP	p	response to external biotic stimulus	2/1526	97/35336	0.446797	3	2	1	Capana05g002551, Capana08g001237
GO:0051707	BP	p	response to other organism	2/1526	97/35336	0.446797	4	2	1	Capana05g002551, Capana08g001237
GO:1903507	BP	p	negative regulation of nucleic acid-templated transcription	2/1526	99/35336	0.450081	9	2	1	Capana01g003669, Capana09g002337
GO:1902679	BP	p	negative regulation of RNA biosynthetic process	2/1526	99/35336	0.450081	8	2	1	Capana01g003669, Capana09g002337
GO:0045892	BP	p	negative regulation of transcription, DNA-templated	2/1526	99/35336	0.450081	10	2	1	Capana01g003669, Capana09g002337
GO:0051253	BP	p	negative regulation of RNA metabolic process	2/1526	99/35336	0.450081	7	2	1	Capana01g003669, Capana09g002337
GO:0019637	BP	p	organophosphate metabolic process	21/1526	578/35336	0.47049	4	21	1	Capana00g000247, Capana00g000414, Capana00g004089, Capana00g004746, Capana01g001678, Capana01g001874, Capana01g002732, Capana02g000059, Capana02g000060, Capana02g000864, Capana03g003995, Capana04g000950, Capana04g000951, Capana04g001789, Capana06g000348, Capana06g000824, Capana06g001956, Capana10g000194, Capana11g000095, Capana12g001477, Capana12g002629
GO:0045229	BP	p	external encapsulating structure organization	10/1526	305/35336	0.477649	4	10	1	Capana01g002618, Capana01g002814, Capana02g002161, Capana02g002622, Capana07g000074, Capana07g001384, Capana09g000227, Capana09g000283, Capana09g002242, Capana11g001329
GO:0019439	BP	p	aromatic compound catabolic process	3/1526	121/35336	0.496643	4	3	1	Capana00g004746, Capana09g002190, Capana09g002200
GO:1901361	BP	p	organic cyclic compound catabolic process	3/1526	123/35336	0.499285	4	3	1	Capana00g004746, Capana09g002190, Capana09g002200
GO:0019318	BP	p	hexose metabolic process	3/1526	123/35336	0.499285	5	3	1	Capana00g003378, Capana02g000423, Capana02g002649
GO:0032502	BP	p	developmental process	12/1526	349/35336	0.507631	1	12	1	Capana00g002415, Capana00g003240, Capana01g001420, Capana02g003480, Capana03g002017, Capana06g000658, Capana07g002512, Capana08g002685, Capana10g000785, Capana10g002389, Capana11g000564, Capana11g001813
GO:0010564	BP	p	regulation of cell cycle process	1/1526	56/35336	0.519751	5	1	1	Capana10g000338
GO:0033013	BP	p	tetrapyrrole metabolic process	1/1526	57/35336	0.519827	4	1	1	Capana10g000395
GO:0097435	BP	p	supramolecular fiber organization	1/1526	57/35336	0.519827	4	1	1	Capana01g000187
GO:0007062	BP	p	sister chromatid cohesion	1/1526	58/35336	0.520237	6	1	1	Capana00g004068
GO:0070887	BP	p	cellular response to chemical stimulus	1/1526	60/35336	0.522012	3	1	1	Capana12g000060
GO:0000226	BP	p	microtubule cytoskeleton organization	1/1526	61/35336	0.523353	6	1	1	Capana01g000187
GO:0034654	BP	p	nucleobase-containing compound biosynthetic process	20/1526	549/35336	0.524588	5	20	1	Capana00g000247, Capana00g000414, Capana00g002898, Capana00g002899, Capana00g004089, Capana01g001420, Capana01g001678, Capana01g001874, Capana01g002732, Capana02g000864, Capana03g003995, Capana04g000950, Capana04g000951, Capana04g001789, Capana05g001309, Capana06g001956, Capana07g000574, Capana07g000576, Capana10g001621, Capana12g000557
GO:0099402	BP	p	plant organ development	1/1526	64/35336	0.529048	3	1	1	Capana07g002512
GO:0070647	BP	p	protein modification by small protein conjugation or removal	4/1526	141/35336	0.532026	7	4	1	Capana03g002017, Capana06g000617, Capana06g000618, Capana08g002033
GO:1901576	BP	p	organic substance biosynthetic process	81/1526	2017/35336	0.534857	3	81	1	Capana00g000247, Capana00g000414, Capana00g000438, Capana00g001133, Capana00g001496, Capana00g001497, Capana00g001498, Capana00g002088, Capana00g002898, Capana00g002899, Capana00g003562, Capana00g003693, Capana00g004089, Capana01g001420, Capana01g001574, Capana01g001678, Capana01g001780, Capana01g001874, Capana01g001952, Capana01g001955, Capana01g002238, Capana01g002732, Capana01g003216, Capana01…
GO:0044264	BP	p	cellular polysaccharide metabolic process	5/1526	166/35336	0.563627	5	5	1	Capana03g002535, Capana07g001384, Capana09g000283, Capana09g002242, Capana11g001329
GO:0065009	BP	p	regulation of molecular function	2/1526	81/35336	0.586693	2	2	1	Capana01g004263, Capana10g000338
GO:0050793	BP	p	regulation of developmental process	2/1526	81/35336	0.586693	3	2	1	Capana06g001405, Capana11g001813
GO:0065007	BP	p	biological regulation	89/1526	2196/35336	0.587592	1	89	1	Capana00g000202, Capana00g001997, Capana00g002164, Capana00g002415, Capana00g003240, Capana00g003808, Capana01g000034, Capana01g000117, Capana01g000533, Capana01g001420, Capana01g001421, Capana01g001931, Capana01g001952, Capana01g002751, Capana01g003479, Capana01g003669, Capana01g004034, Capana01g004263, Capana02g000158, Capana02g000787, Capana02g000842, Capana02g001216, Capana02g001704, Capana02…
GO:0098542	BP	p	defense response to other organism	2/1526	85/35336	0.589363	5	2	1	Capana05g002551, Capana08g001237
GO:0009056	BP	p	catabolic process	33/1526	843/35336	0.607541	2	33	1	Capana00g002959, Capana00g003097, Capana00g003098, Capana00g004746, Capana00g005039, Capana01g000793, Capana01g002618, Capana01g002814, Capana01g003803, Capana02g000568, Capana02g001841, Capana02g002161, Capana02g002477, Capana02g002622, Capana02g003128, Capana03g001834, Capana03g001836, Capana03g001837, Capana03g001838, Capana03g002017, Capana03g002535, Capana03g004414, Capana05g001049, Capana06…
GO:0051028	BP	p	mRNA transport	0/1526	23/35336	0.6238	8	0	1
GO:0018205	BP	p	peptidyl-lysine modification	0/1526	23/35336	0.6238	8	0	1
GO:0048831	BP	p	regulation of shoot system development	0/1526	23/35336	0.6238	4	0	1
GO:0048646	BP	p	anatomical structure formation involved in morphogenesis	0/1526	23/35336	0.6238	2	0	1
GO:0006730	BP	p	one-carbon metabolic process	0/1526	23/35336	0.6238	3	0	1
GO:0016226	BP	p	iron-sulfur cluster assembly	0/1526	24/35336	0.624396	6	0	1
GO:0006665	BP	p	sphingolipid metabolic process	0/1526	24/35336	0.624396	6	0	1
GO:0031163	BP	p	metallo-sulfur cluster assembly	0/1526	24/35336	0.624396	5	0	1
GO:0005992	BP	p	trehalose biosynthetic process	0/1526	24/35336	0.624396	7	0	1
GO:0009555	BP	p	pollen development	0/1526	24/35336	0.624396	5	0	1
GO:0070592	BP	p	cell wall polysaccharide biosynthetic process	0/1526	24/35336	0.624396	8	0	1
GO:0070589	BP	p	cellular component macromolecule biosynthetic process	0/1526	24/35336	0.624396	6	0	1
GO:0044038	BP	p	cell wall macromolecule biosynthetic process	0/1526	24/35336	0.624396	7	0	1
GO:0051168	BP	p	nuclear export	0/1526	25/35336	0.625643	7	0	1
GO:0009639	BP	p	response to red or far red light	0/1526	25/35336	0.625643	5	0	1
GO:0016482	BP	p	cytosolic transport	0/1526	25/35336	0.625643	5	0	1
GO:0006289	BP	p	nucleotide-excision repair	0/1526	25/35336	0.625643	8	0	1
GO:0019751	BP	p	polyol metabolic process	0/1526	25/35336	0.625643	5	0	1
GO:0009642	BP	p	response to light intensity	0/1526	25/35336	0.625643	5	0	1
GO:0016050	BP	p	vesicle organization	0/1526	25/35336	0.625643	5	0	1
GO:0006006	BP	p	glucose metabolic process	0/1526	25/35336	0.625643	6	0	1
GO:0006379	BP	p	mRNA cleavage	0/1526	25/35336	0.625643	8	0	1
GO:0007346	BP	p	regulation of mitotic cell cycle	0/1526	26/35336	0.627483	5	0	1
GO:0050657	BP	p	nucleic acid transport	0/1526	26/35336	0.627483	6	0	1
GO:0050658	BP	p	RNA transport	0/1526	26/35336	0.627483	7	0	1
GO:0015977	BP	p	carbon fixation	0/1526	26/35336	0.627483	3	0	1
GO:0005991	BP	p	trehalose metabolic process	0/1526	26/35336	0.627483	6	0	1
GO:0051236	BP	p	establishment of RNA localization	0/1526	26/35336	0.627483	3	0	1
GO:0046686	BP	p	response to cadmium ion	0/1526	26/35336	0.627483	5	0	1
GO:0070925	BP	p	organelle assembly	0/1526	26/35336	0.627483	5	0	1
GO:0046351	BP	p	disaccharide biosynthetic process	0/1526	27/35336	0.629863	6	0	1
GO:0009606	BP	p	tropism	0/1526	27/35336	0.629863	3	0	1
GO:0007034	BP	p	vacuolar transport	0/1526	27/35336	0.629863	4	0	1
GO:0048229	BP	p	gametophyte development	0/1526	28/35336	0.632732	4	0	1
GO:0030198	BP	p	extracellular matrix organization	0/1526	28/35336	0.632732	5	0	1
GO:0043062	BP	p	extracellular structure organization	0/1526	28/35336	0.632732	4	0	1
GO:0001510	BP	p	RNA methylation	0/1526	28/35336	0.632732	8	0	1
GO:0010215	BP	p	cellulose microfibril organization	0/1526	28/35336	0.632732	6	0	1
GO:0009416	BP	p	response to light stimulus	3/1526	110/35336	0.63469	4	3	1	Capana03g000656, Capana03g001084, Capana03g001085
GO:0007275	BP	p	multicellular organism development	3/1526	111/35336	0.635729	3	3	1	Capana03g002017, Capana06g000658, Capana10g002389
GO:0042254	BP	p	ribosome biogenesis	0/1526	29/35336	0.636045	5	0	1
GO:0006505	BP	p	GPI anchor metabolic process	0/1526	29/35336	0.636045	8	0	1
GO:0040008	BP	p	regulation of growth	0/1526	29/35336	0.636045	3	0	1
GO:0006506	BP	p	GPI anchor biosynthetic process	0/1526	29/35336	0.636045	9	0	1
GO:0045491	BP	p	xylan metabolic process	0/1526	29/35336	0.636045	8	0	1
GO:0007005	BP	p	mitochondrion organization	0/1526	29/35336	0.636045	5	0	1
GO:0009314	BP	p	response to radiation	3/1526	112/35336	0.636895	3	3	1	Capana03g000656, Capana03g001084, Capana03g001085
GO:0016485	BP	p	protein processing	0/1526	30/35336	0.639757	6	0	1
GO:0006221	BP	p	pyrimidine nucleotide biosynthetic process	0/1526	30/35336	0.639757	9	0	1
GO:0009082	BP	p	branched-chain amino acid biosynthetic process	0/1526	31/35336	0.643828	8	0	1
GO:0006497	BP	p	protein lipidation	0/1526	31/35336	0.643828	7	0	1
GO:0001522	BP	p	pseudouridine synthesis	0/1526	31/35336	0.643828	8	0	1
GO:0015931	BP	p	nucleobase-containing compound transport	0/1526	31/35336	0.643828	5	0	1
GO:0006486	BP	p	protein glycosylation	4/1526	127/35336	0.663924	7	4	1	Capana01g001280, Capana02g003558, Capana04g001889, Capana08g002635
GO:0043413	BP	p	macromolecule glycosylation	4/1526	127/35336	0.663924	5	4	1	Capana01g001280, Capana02g003558, Capana04g001889, Capana08g002635
GO:0070085	BP	p	glycosylation	4/1526	132/35336	0.665662	2	4	1	Capana01g001280, Capana02g003558, Capana04g001889, Capana08g002635
GO:0005996	BP	p	monosaccharide metabolic process	4/1526	132/35336	0.665662	4	4	1	Capana00g003378, Capana02g000423, Capana02g002649, Capana12g000051
GO:0050794	BP	p	regulation of cellular process	76/1526	1852/35336	0.681192	3	76	1	Capana00g000202, Capana00g001997, Capana00g002164, Capana00g002415, Capana00g003240, Capana01g000034, Capana01g000117, Capana01g001420, Capana01g001421, Capana01g001931, Capana01g001952, Capana01g002751, Capana01g003479, Capana01g003669, Capana01g004034, Capana01g004263, Capana02g000158, Capana02g000842, Capana02g001216, Capana02g001704, Capana02g001947, Capana02g002325, Capana02g002640, Capana02…
GO:0045454	BP	p	cell redox homeostasis	5/1526	156/35336	0.690921	5	5	1	Capana04g001638, Capana06g001864, Capana07g001774, Capana08g000303, Capana10g000465
GO:0072528	BP	p	pyrimidine-containing compound biosynthetic process	1/1526	46/35336	0.723101	5	1	1	Capana12g000557
GO:2000241	BP	p	regulation of reproductive process	1/1526	47/35336	0.723283	3	1	1	Capana11g001813
GO:0009793	BP	p	embryo development ending in seed dormancy	1/1526	49/35336	0.724405	5	1	1	Capana10g002389
GO:0007064	BP	p	mitotic sister chromatid cohesion	1/1526	49/35336	0.724405	7	1	1	Capana00g004068
GO:0006066	BP	p	alcohol metabolic process	1/1526	49/35336	0.724405	4	1	1	Capana04g002519
GO:0009790	BP	p	embryo development	1/1526	49/35336	0.724405	4	1	1	Capana10g002389
GO:0033014	BP	p	tetrapyrrole biosynthetic process	1/1526	50/35336	0.725321	5	1	1	Capana10g000395
GO:0072527	BP	p	pyrimidine-containing compound metabolic process	1/1526	50/35336	0.725321	4	1	1	Capana12g000557
GO:0009658	BP	p	chloroplast organization	1/1526	51/35336	0.726457	6	1	1	Capana07g000652
GO:0032446	BP	p	protein modification by small protein conjugation	1/1526	51/35336	0.726457	8	1	1	Capana03g002017
GO:0016052	BP	p	carbohydrate catabolic process	7/1526	203/35336	0.727553	4	7	1	Capana01g000793, Capana01g002618, Capana01g002814, Capana02g002161, Capana02g002622, Capana03g002535, Capana03g004414
GO:0006778	BP	p	porphyrin-containing compound metabolic process	1/1526	52/35336	0.727802	5	1	1	Capana10g000395
GO:0048193	BP	p	Golgi vesicle transport	1/1526	53/35336	0.729346	5	1	1	Capana02g000028
GO:0051274	BP	p	beta-glucan biosynthetic process	1/1526	54/35336	0.731076	8	1	1	Capana07g001384
GO:0009657	BP	p	plastid organization	1/1526	55/35336	0.732983	5	1	1	Capana07g000652
GO:0071555	BP	p	cell wall organization	10/1526	273/35336	0.763935	5	10	1	Capana01g002618, Capana01g002814, Capana02g002161, Capana02g002622, Capana07g000074, Capana07g001384, Capana09g000227, Capana09g000283, Capana09g002242, Capana11g001329
GO:0006913	BP	p	nucleocytoplasmic transport	2/1526	69/35336	0.770727	6	2	1	Capana02g003268, Capana12g002834
GO:0051169	BP	p	nuclear transport	2/1526	69/35336	0.770727	5	2	1	Capana02g003268, Capana12g002834
GO:0051128	BP	p	regulation of cellular component organization	2/1526	74/35336	0.77252	4	2	1	Capana01g001952, Capana10g000338
GO:0005976	BP	p	polysaccharide metabolic process	11/1526	294/35336	0.772634	4	11	1	Capana01g000793, Capana01g002618, Capana01g002814, Capana02g002161, Capana02g002622, Capana03g002535, Capana03g004414, Capana07g001384, Capana09g000283, Capana09g002242, Capana11g001329
GO:0071554	BP	p	cell wall organization or biogenesis	11/1526	294/35336	0.772634	2	11	1	Capana01g002618, Capana01g002814, Capana02g002161, Capana02g002622, Capana03g001459, Capana07g000074, Capana07g001384, Capana09g000227, Capana09g000283, Capana09g002242, Capana11g001329
GO:0051273	BP	p	beta-glucan metabolic process	2/1526	75/35336	0.773276	7	2	1	Capana03g002535, Capana07g001384
GO:0050790	BP	p	regulation of catalytic activity	2/1526	75/35336	0.773276	3	2	1	Capana01g004263, Capana10g000338
GO:0015074	BP	p	DNA integration	2/1526	76/35336	0.774154	7	2	1	Capana11g000300, Capana12g000557
GO:0008033	BP	p	tRNA processing	2/1526	78/35336	0.776256	9	2	1	Capana01g001380, Capana09g001075
GO:0006260	BP	p	DNA replication	3/1526	92/35336	0.800007	6	3	1	Capana01g003304, Capana08g000710, Capana12g000565
GO:0051301	BP	p	cell division	3/1526	97/35336	0.801124	2	3	1	Capana01g004263, Capana05g000505, Capana09g002369
GO:0044419	BP	p	biological process involved in interspecies interaction between organisms	3/1526	99/35336	0.802193	1	3	1	Capana01g001040, Capana05g002551, Capana08g001237
GO:0010393	BP	p	galacturonan metabolic process	4/1526	115/35336	0.820322	5	4	1	Capana01g002618, Capana01g002814, Capana02g002161, Capana02g002622
GO:0045488	BP	p	pectin metabolic process	4/1526	115/35336	0.820322	6	4	1	Capana01g002618, Capana01g002814, Capana02g002161, Capana02g002622
GO:0009607	BP	p	response to biotic stimulus	4/1526	123/35336	0.822311	2	4	1	Capana00g002760, Capana02g001846, Capana05g002551, Capana08g001237
GO:1901135	BP	p	carbohydrate derivative metabolic process	20/1526	501/35336	0.824677	3	20	1	Capana00g000247, Capana00g000414, Capana00g002898, Capana00g002899, Capana00g003097, Capana00g003098, Capana00g004089, Capana01g001874, Capana01g002732, Capana02g000059, Capana02g000060, Capana02g000864, Capana02g002477, Capana03g003995, Capana04g000950, Capana04g000951, Capana04g001789, Capana06g001956, Capana12g000557, Capana12g002629
GO:0009605	BP	p	response to external stimulus	6/1526	164/35336	0.847442	2	6	1	Capana05g002551, Capana06g002062, Capana06g002063, Capana07g002091, Capana08g001237, Capana09g000022
GO:0060255	BP	p	regulation of macromolecule metabolic process	50/1526	1195/35336	0.884874	4	50	1	Capana00g001997, Capana00g002415, Capana00g003240, Capana01g000034, Capana01g000117, Capana01g001420, Capana01g001421, Capana01g001952, Capana01g003479, Capana01g003669, Capana01g004263, Capana02g000842, Capana02g001947, Capana02g002325, Capana02g002640, Capana03g000219, Capana03g000802, Capana03g001296, Capana03g001463, Capana03g001619, Capana03g002443, Capana03g003883, Capana04g000741, Capana04…
GO:0019222	BP	p	regulation of metabolic process	52/1526	1248/35336	0.88713	3	52	1	Capana00g001997, Capana00g002415, Capana00g003240, Capana01g000034, Capana01g000117, Capana01g001420, Capana01g001421, Capana01g001952, Capana01g003479, Capana01g003669, Capana01g004263, Capana02g000842, Capana02g001947, Capana02g002325, Capana02g002640, Capana03g000219, Capana03g000802, Capana03g001296, Capana03g001463, Capana03g001619, Capana03g002443, Capana03g003883, Capana04g000645, Capana04…
GO:0009058	BP	p	biosynthetic process	92/1526	2169/35336	0.913158	2	92	1	Capana00g000247, Capana00g000414, Capana00g000438, Capana00g001133, Capana00g001496, Capana00g001497, Capana00g001498, Capana00g002088, Capana00g002898, Capana00g002899, Capana00g003562, Capana00g003693, Capana00g004089, Capana00g004123, Capana01g001420, Capana01g001574, Capana01g001678, Capana01g001780, Capana01g001874, Capana01g001952, Capana01g001955, Capana01g002238, Capana01g002732, Capana01…
GO:0019520	BP	p	aldonic acid metabolic process	0/1526	3/35336	1	7	0	1
GO:0009791	BP	p	post-embryonic development	2/1526	66/35336	1	2	2	1	Capana08g002685, Capana11g000564
GO:0008645	BP	p	hexose transmembrane transport	0/1526	2/35336	1	8	0	1
GO:0051238	BP	p	sequestering of metal ion	0/1526	1/35336	1	3	0	1
GO:0032543	BP	p	mitochondrial translation	0/1526	6/35336	1	8	0	1
GO:0009099	BP	p	valine biosynthetic process	0/1526	7/35336	1	9	0	1
GO:0032951	BP	p	regulation of beta-glucan biosynthetic process	0/1526	3/35336	1	9	0	1
GO:2000023	BP	p	regulation of lateral root development	0/1526	3/35336	1	7	0	1
GO:0070476	BP	p	rRNA (guanine-N7)-methylation	0/1526	7/35336	1	13	0	1
GO:0032365	BP	p	intracellular lipid transport	0/1526	4/35336	1	6	0	1
GO:0009138	BP	p	pyrimidine nucleoside diphosphate metabolic process	0/1526	1/35336	1	8	0	1
GO:0006569	BP	p	tryptophan catabolic process	0/1526	4/35336	1	9	0	1
GO:0017004	BP	p	cytochrome complex assembly	0/1526	15/35336	1	7	0	1
GO:0070646	BP	p	protein modification by small protein removal	3/1526	90/35336	1	8	3	1	Capana06g000617, Capana06g000618, Capana08g002033
GO:1990573	BP	p	potassium ion import across plasma membrane	0/1526	2/35336	1	9	0	1
GO:0009221	BP	p	pyrimidine deoxyribonucleotide biosynthetic process	0/1526	2/35336	1	11	0	1
GO:0045931	BP	p	positive regulation of mitotic cell cycle	0/1526	1/35336	1	6	0	1
GO:0010231	BP	p	maintenance of seed dormancy	0/1526	1/35336	1	4	0	1
GO:2000067	BP	p	regulation of root morphogenesis	0/1526	1/35336	1	6	0	1
GO:0009819	BP	p	drought recovery	0/1526	1/35336	1	6	0	1
GO:0016024	BP	p	CDP-diacylglycerol biosynthetic process	0/1526	7/35336	1	8	0	1
GO:1902115	BP	p	regulation of organelle assembly	0/1526	1/35336	1	6	0	1
GO:0006437	BP	p	tyrosyl-tRNA aminoacylation	0/1526	1/35336	1	11	0	1
GO:0010405	BP	p	arabinogalactan protein metabolic process	0/1526	1/35336	1	9	0	1
GO:0006787	BP	p	porphyrin-containing compound catabolic process	0/1526	2/35336	1	6	0	1
GO:0033046	BP	p	negative regulation of sister chromatid segregation	0/1526	11/35336	1	8	0	1
GO:0032544	BP	p	plastid translation	0/1526	3/35336	1	8	0	1
GO:0010439	BP	p	regulation of glucosinolate biosynthetic process	0/1526	1/35336	1	7	0	1
GO:0032196	BP	p	transposition	0/1526	12/35336	1	2	0	1
GO:0006677	BP	p	glycosylceramide metabolic process	0/1526	4/35336	1	8	0	1
GO:0032386	BP	p	regulation of intracellular transport	0/1526	3/35336	1	5	0	1
GO:1901175	BP	p	lycopene metabolic process	0/1526	2/35336	1	8	0	1
GO:0016106	BP	p	sesquiterpenoid biosynthetic process	0/1526	2/35336	1	8	0	1
GO:0030148	BP	p	sphingolipid biosynthetic process	0/1526	3/35336	1	7	0	1
GO:1905097	BP	p	regulation of guanyl-nucleotide exchange factor activity	0/1526	1/35336	1	6	0	1
GO:0005977	BP	p	glycogen metabolic process	0/1526	14/35336	1	7	0	1
GO:0008064	BP	p	regulation of actin polymerization or depolymerization	0/1526	4/35336	1	9	0	1
GO:0009798	BP	p	axis specification	0/1526	1/35336	1	3	0	1
GO:0070814	BP	p	hydrogen sulfide biosynthetic process	0/1526	3/35336	1	5	0	1
GO:0009409	BP	p	response to cold	1/1526	41/35336	1	4	1	1	Capana08g001266
GO:0055129	BP	p	L-proline biosynthetic process	0/1526	5/35336	1	11	0	1
GO:0036294	BP	p	cellular response to decreased oxygen levels	0/1526	1/35336	1	5	0	1
GO:0006098	BP	p	pentose-phosphate shunt	0/1526	14/35336	1	6	0	1
GO:0070417	BP	p	cellular response to cold	0/1526	5/35336	1	5	0	1
GO:0031929	BP	p	TOR signaling	0/1526	6/35336	1	6	0	1
GO:1900064	BP	p	positive regulation of peroxisome organization	0/1526	1/35336	1	7	0	1
GO:0009443	BP	p	pyridoxal 5'-phosphate salvage	0/1526	3/35336	1	8	0	1
GO:0010440	BP	p	stomatal lineage progression	0/1526	1/35336	1	3	0	1
GO:0030833	BP	p	regulation of actin filament polymerization	0/1526	4/35336	1	10	0	1
GO:0010110	BP	p	regulation of photosynthesis, dark reaction	0/1526	1/35336	1	7	0	1
GO:0016571	BP	p	histone methylation	0/1526	7/35336	1	9	0	1
GO:0042127	BP	p	regulation of cell population proliferation	0/1526	10/35336	1	4	0	1
GO:0006354	BP	p	DNA-templated transcription, elongation	0/1526	9/35336	1	8	0	1
GO:0061572	BP	p	actin filament bundle organization	0/1526	10/35336	1	6	0	1
GO:0070297	BP	p	regulation of phosphorelay signal transduction system	0/1526	2/35336	1	7	0	1
GO:0009313	BP	p	oligosaccharide catabolic process	0/1526	2/35336	1	5	0	1
GO:0090342	BP	p	regulation of cell aging	0/1526	1/35336	1	4	0	1
GO:0080186	BP	p	developmental vegetative growth	0/1526	4/35336	1	3	0	1
GO:0019287	BP	p	isopentenyl diphosphate biosynthetic process, mevalonate pathway	0/1526	3/35336	1	12	0	1
GO:1900424	BP	p	regulation of defense response to bacterium	0/1526	6/35336	1	6	0	1
GO:0080153	BP	p	negative regulation of reductive pentose-phosphate cycle	0/1526	1/35336	1	9	0	1
GO:0006383	BP	p	transcription by RNA polymerase III	0/1526	6/35336	1	10	0	1
GO:0035067	BP	p	negative regulation of histone acetylation	0/1526	2/35336	1	11	0	1
GO:0000256	BP	p	allantoin catabolic process	0/1526	2/35336	1	6	0	1
GO:0019627	BP	p	urea metabolic process	0/1526	2/35336	1	5	0	1
GO:0006435	BP	p	threonyl-tRNA aminoacylation	0/1526	5/35336	1	11	0	1
GO:0009098	BP	p	leucine biosynthetic process	0/1526	4/35336	1	9	0	1
GO:0080163	BP	p	regulation of protein serine/threonine phosphatase activity	0/1526	2/35336	1	10	0	1
GO:0007219	BP	p	Notch signaling pathway	0/1526	7/35336	1	6	0	1
GO:0006906	BP	p	vesicle fusion	0/1526	5/35336	1	7	0	1
GO:0010332	BP	p	response to gamma radiation	0/1526	1/35336	1	5	0	1
GO:0043631	BP	p	RNA polyadenylation	0/1526	11/35336	1	7	0	1
GO:0090068	BP	p	positive regulation of cell cycle process	0/1526	5/35336	1	6	0	1
GO:0018342	BP	p	protein prenylation	0/1526	7/35336	1	7	0	1
GO:0042723	BP	p	thiamine-containing compound metabolic process	0/1526	6/35336	1	5	0	1
GO:0046490	BP	p	isopentenyl diphosphate metabolic process	0/1526	7/35336	1	6	0	1
GO:0006405	BP	p	RNA export from nucleus	0/1526	19/35336	1	8	0	1
GO:0019852	BP	p	L-ascorbic acid metabolic process	0/1526	1/35336	1	6	0	1
GO:0009173	BP	p	pyrimidine ribonucleoside monophosphate metabolic process	0/1526	7/35336	1	9	0	1
GO:1905819	BP	p	negative regulation of chromosome separation	0/1526	11/35336	1	7	0	1
GO:0043254	BP	p	regulation of protein-containing complex assembly	0/1526	8/35336	1	5	0	1
GO:0032959	BP	p	inositol trisphosphate biosynthetic process	0/1526	3/35336	1	8	0	1
GO:0009903	BP	p	chloroplast avoidance movement	0/1526	1/35336	1	8	0	1
GO:0071482	BP	p	cellular response to light stimulus	0/1526	15/35336	1	6	0	1
GO:0051817	BP	p	modulation of process of other organism involved in symbiotic interaction	0/1526	1/35336	1	3	0	1
GO:0000491	BP	p	small nucleolar ribonucleoprotein complex assembly	0/1526	2/35336	1	8	0	1
GO:0090174	BP	p	organelle membrane fusion	0/1526	5/35336	1	6	0	1
GO:0015908	BP	p	fatty acid transport	0/1526	3/35336	1	6	0	1
GO:0009615	BP	p	response to virus	0/1526	4/35336	1	5	0	1
GO:0006907	BP	p	pinocytosis	0/1526	1/35336	1	6	0	1
GO:0009265	BP	p	2'-deoxyribonucleotide biosynthetic process	0/1526	2/35336	1	10	0	1
GO:0034656	BP	p	nucleobase-containing small molecule catabolic process	0/1526	6/35336	1	6	0	1
GO:0010208	BP	p	pollen wall assembly	0/1526	7/35336	1	6	0	1
GO:0009799	BP	p	specification of symmetry	0/1526	1/35336	1	3	0	1
GO:0033045	BP	p	regulation of sister chromatid segregation	0/1526	14/35336	1	7	0	1
GO:0009825	BP	p	multidimensional cell growth	0/1526	2/35336	1	3	0	1
GO:0009218	BP	p	pyrimidine ribonucleotide metabolic process	0/1526	17/35336	1	9	0	1
GO:0043137	BP	p	DNA replication, removal of RNA primer	0/1526	1/35336	1	8	0	1
GO:0051640	BP	p	organelle localization	1/1526	36/35336	1	3	1	1	Capana07g000652
GO:0043484	BP	p	regulation of RNA splicing	0/1526	3/35336	1	7	0	1
GO:1990884	BP	p	RNA acetylation	0/1526	3/35336	1	8	0	1
GO:0009741	BP	p	response to brassinosteroid	0/1526	5/35336	1	5	0	1
GO:0043289	BP	p	apocarotenoid biosynthetic process	0/1526	1/35336	1	7	0	1
GO:1901972	BP	p	positive regulation of DNA-5-methylcytosine glycosylase activity	0/1526	1/35336	1	7	0	1
GO:0010090	BP	p	trichome morphogenesis	0/1526	2/35336	1	5	0	1
GO:0051235	BP	p	maintenance of location	0/1526	15/35336	1	2	0	1
GO:0018195	BP	p	peptidyl-arginine modification	0/1526	2/35336	1	8	0	1
GO:0030301	BP	p	cholesterol transport	0/1526	2/35336	1	7	0	1
GO:0002949	BP	p	tRNA threonylcarbamoyladenosine modification	0/1526	2/35336	1	11	0	1
GO:0071492	BP	p	cellular response to UV-A	0/1526	2/35336	1	8	0	1
GO:0006903	BP	p	vesicle targeting	0/1526	1/35336	1	2	0	1
GO:0071470	BP	p	cellular response to osmotic stress	0/1526	3/35336	1	5	0	1
GO:0044092	BP	p	negative regulation of molecular function	0/1526	5/35336	1	3	0	1
GO:0009934	BP	p	regulation of meristem structural organization	0/1526	5/35336	1	4	0	1
GO:1901334	BP	p	lactone metabolic process	0/1526	2/35336	1	4	0	1
GO:1901182	BP	p	regulation of camalexin biosynthetic process	0/1526	1/35336	1	7	0	1
GO:0015680	BP	p	protein maturation by copper ion transfer	0/1526	1/35336	1	6	0	1
GO:2000769	BP	p	regulation of establishment or maintenance of cell polarity regulating cell shape	0/1526	1/35336	1	7	0	1
GO:1905499	BP	p	trichome papilla formation	0/1526	1/35336	1	6	0	1
GO:1901668	BP	p	regulation of superoxide dismutase activity	0/1526	2/35336	1	5	0	1
GO:0009126	BP	p	purine nucleoside monophosphate metabolic process	1/1526	28/35336	1	8	1	1	Capana00g004089
GO:0033169	BP	p	histone H3-K9 demethylation	0/1526	1/35336	1	11	0	1
GO:0015669	BP	p	gas transport	0/1526	1/35336	1	4	0	1
GO:0051646	BP	p	mitochondrion localization	0/1526	4/35336	1	4	0	1
GO:0030418	BP	p	nicotianamine biosynthetic process	0/1526	1/35336	1	8	0	1
GO:0009626	BP	p	plant-type hypersensitive response	0/1526	7/35336	1	7	0	1
GO:1904659	BP	p	glucose transmembrane transport	0/1526	2/35336	1	9	0	1
GO:0018026	BP	p	peptidyl-lysine monomethylation	0/1526	2/35336	1	10	0	1
GO:0098789	BP	p	pre-mRNA cleavage required for polyadenylation	0/1526	21/35336	1	10	0	1
GO:2000628	BP	p	regulation of miRNA metabolic process	0/1526	1/35336	1	7	0	1
GO:0010275	BP	p	NAD(P)H dehydrogenase complex assembly	0/1526	1/35336	1	7	0	1
GO:0002252	BP	p	immune effector process	0/1526	9/35336	1	2	0	1
GO:0061614	BP	p	pri-miRNA transcription by RNA polymerase II	0/1526	1/35336	1	11	0	1
GO:0071265	BP	p	L-methionine biosynthetic process	0/1526	9/35336	1	11	0	1
GO:0097064	BP	p	ncRNA export from nucleus	0/1526	2/35336	1	9	0	1
GO:0090266	BP	p	regulation of mitotic cell cycle spindle assembly checkpoint	0/1526	1/35336	1	10	0	1
GO:0018904	BP	p	ether metabolic process	1/1526	26/35336	1	3	1	1	Capana04g001638
GO:0010821	BP	p	regulation of mitochondrion organization	0/1526	1/35336	1	6	0	1
GO:2000468	BP	p	regulation of peroxidase activity	0/1526	1/35336	1	5	0	1
GO:0046246	BP	p	terpene biosynthetic process	0/1526	5/35336	1	7	0	1
GO:0034766	BP	p	negative regulation of ion transmembrane transport	0/1526	2/35336	1	7	0	1
GO:0007264	BP	p	small GTPase mediated signal transduction	0/1526	22/35336	1	6	0	1
GO:0032324	BP	p	molybdopterin cofactor biosynthetic process	0/1526	1/35336	1	6	0	1
GO:0006561	BP	p	proline biosynthetic process	0/1526	5/35336	1	10	0	1
GO:0060860	BP	p	regulation of floral organ abscission	0/1526	1/35336	1	4	0	1
GO:0052386	BP	p	cell wall thickening	0/1526	5/35336	1	7	0	1
GO:0009910	BP	p	negative regulation of flower development	0/1526	5/35336	1	7	0	1
GO:0000919	BP	p	cell plate assembly	0/1526	2/35336	1	5	0	1
GO:0006427	BP	p	histidyl-tRNA aminoacylation	0/1526	5/35336	1	11	0	1
GO:0046247	BP	p	terpene catabolic process	0/1526	2/35336	1	7	0	1
GO:0043271	BP	p	negative regulation of ion transport	0/1526	2/35336	1	6	0	1
GO:0044000	BP	p	movement in host	0/1526	1/35336	1	5	0	1
GO:1902749	BP	p	regulation of cell cycle G2/M phase transition	0/1526	3/35336	1	7	0	1
GO:0034031	BP	p	ribonucleoside bisphosphate catabolic process	0/1526	2/35336	1	9	0	1
GO:0034035	BP	p	purine ribonucleoside bisphosphate metabolic process	0/1526	5/35336	1	9	0	1
GO:0060191	BP	p	regulation of lipase activity	0/1526	1/35336	1	5	0	1
GO:0052324	BP	p	plant-type cell wall cellulose biosynthetic process	0/1526	2/35336	1	10	0	1
GO:0001927	BP	p	exocyst assembly	0/1526	4/35336	1	7	0	1
GO:1901403	BP	p	positive regulation of tetrapyrrole metabolic process	0/1526	2/35336	1	6	0	1
GO:0010927	BP	p	cellular component assembly involved in morphogenesis	0/1526	8/35336	1	5	0	1
GO:0006556	BP	p	S-adenosylmethionine biosynthetic process	0/1526	4/35336	1	5	0	1
GO:0080092	BP	p	regulation of pollen tube growth	0/1526	3/35336	1	7	0	1
GO:0070816	BP	p	phosphorylation of RNA polymerase II C-terminal domain	0/1526	2/35336	1	11	0	1
GO:0033477	BP	p	S-methylmethionine metabolic process	0/1526	1/35336	1	5	0	1
GO:0046916	BP	p	cellular transition metal ion homeostasis	0/1526	10/35336	1	9	0	1
GO:0140546	BP	p	defense response to symbiont	0/1526	1/35336	1	6	0	1
GO:0090151	BP	p	establishment of protein localization to mitochondrial membrane	0/1526	8/35336	1	8	0	1
GO:1903428	BP	p	positive regulation of reactive oxygen species biosynthetic process	0/1526	1/35336	1	7	0	1
GO:0006612	BP	p	protein targeting to membrane	0/1526	22/35336	1	8	0	1
GO:0043162	BP	p	ubiquitin-dependent protein catabolic process via the multivesicular body sorting pathway	0/1526	2/35336	1	9	0	1
GO:0042779	BP	p	tRNA 3'-trailer cleavage	0/1526	8/35336	1	8	0	1
GO:0051261	BP	p	protein depolymerization	0/1526	10/35336	1	7	0	1
GO:0009396	BP	p	folic acid-containing compound biosynthetic process	0/1526	6/35336	1	6	0	1
GO:0009956	BP	p	radial pattern formation	0/1526	2/35336	1	4	0	1
GO:0009660	BP	p	amyloplast organization	0/1526	1/35336	1	6	0	1
GO:0030656	BP	p	regulation of vitamin metabolic process	0/1526	1/35336	1	5	0	1
GO:0051095	BP	p	regulation of helicase activity	0/1526	2/35336	1	4	0	1
GO:0007349	BP	p	cellularization	0/1526	1/35336	1	3	0	1
GO:1905774	BP	p	regulation of DNA helicase activity	0/1526	2/35336	1	8	0	1
GO:0080009	BP	p	mRNA methylation	0/1526	6/35336	1	9	0	1
GO:0019988	BP	p	charged-tRNA amino acid modification	0/1526	2/35336	1	11	0	1
GO:0007155	BP	p	cell adhesion	0/1526	2/35336	1	2	0	1
GO:0009866	BP	p	induced systemic resistance, ethylene mediated signaling pathway	0/1526	1/35336	1	9	0	1
GO:0042373	BP	p	vitamin K metabolic process	0/1526	3/35336	1	5	0	1
GO:0071715	BP	p	icosanoid transport	0/1526	3/35336	1	8	0	1
GO:1901984	BP	p	negative regulation of protein acetylation	0/1526	2/35336	1	9	0	1
GO:0006678	BP	p	glucosylceramide metabolic process	0/1526	4/35336	1	9	0	1
GO:0044030	BP	p	regulation of DNA methylation	0/1526	2/35336	1	7	0	1
GO:0052541	BP	p	plant-type cell wall cellulose metabolic process	0/1526	2/35336	1	9	0	1
GO:0009411	BP	p	response to UV	0/1526	16/35336	1	5	0	1
GO:0009066	BP	p	aspartate family amino acid metabolic process	1/1526	36/35336	1	8	1	1	Capana03g003782
GO:0042761	BP	p	very long-chain fatty acid biosynthetic process	0/1526	7/35336	1	9	0	1
GO:0010089	BP	p	xylem development	0/1526	5/35336	1	5	0	1
GO:0044743	BP	p	protein transmembrane import into intracellular organelle	0/1526	13/35336	1	7	0	1
GO:0010228	BP	p	vegetative to reproductive phase transition of meristem	0/1526	11/35336	1	3	0	1
GO:0009687	BP	p	abscisic acid metabolic process	0/1526	3/35336	1	8	0	1
GO:0006360	BP	p	transcription by RNA polymerase I	0/1526	1/35336	1	10	0	1
GO:0045047	BP	p	protein targeting to ER	0/1526	20/35336	1	8	0	1
GO:0090708	BP	p	specification of plant organ axis polarity	0/1526	1/35336	1	4	0	1
GO:0010032	BP	p	meiotic chromosome condensation	0/1526	1/35336	1	9	0	1
GO:0070328	BP	p	triglyceride homeostasis	0/1526	1/35336	1	7	0	1
GO:0050778	BP	p	positive regulation of immune response	0/1526	10/35336	1	5	0	1
GO:0044772	BP	p	mitotic cell cycle phase transition	0/1526	2/35336	1	4	0	1
GO:0034030	BP	p	ribonucleoside bisphosphate biosynthetic process	0/1526	18/35336	1	9	0	1
GO:1903338	BP	p	regulation of cell wall organization or biogenesis	0/1526	5/35336	1	4	0	1
GO:0072599	BP	p	establishment of protein localization to endoplasmic reticulum	0/1526	20/35336	1	7	0	1
GO:0009052	BP	p	pentose-phosphate shunt, non-oxidative branch	0/1526	6/35336	1	4	0	1
GO:0048509	BP	p	regulation of meristem development	0/1526	1/35336	1	4	0	1
GO:1900247	BP	p	regulation of cytoplasmic translational elongation	0/1526	3/35336	1	9	0	1
GO:0045786	BP	p	negative regulation of cell cycle	0/1526	21/35336	1	5	0	1
GO:0046621	BP	p	negative regulation of organ growth	0/1526	4/35336	1	6	0	1
GO:0007267	BP	p	cell-cell signaling	0/1526	3/35336	1	3	0	1
GO:0034293	BP	p	sexual sporulation	0/1526	4/35336	1	3	0	1
GO:0009627	BP	p	systemic acquired resistance	0/1526	13/35336	1	6	0	1
GO:0052838	BP	p	thiazole metabolic process	0/1526	1/35336	1	5	0	1
GO:0046164	BP	p	alcohol catabolic process	0/1526	8/35336	1	5	0	1
GO:0090056	BP	p	regulation of chlorophyll metabolic process	0/1526	4/35336	1	6	0	1
GO:0097035	BP	p	regulation of membrane lipid distribution	0/1526	1/35336	1	5	0	1
GO:0036257	BP	p	multivesicular body organization	0/1526	2/35336	1	7	0	1
GO:2000896	BP	p	amylopectin metabolic process	0/1526	1/35336	1	4	0	1
GO:1904591	BP	p	positive regulation of protein import	0/1526	1/35336	1	8	0	1
GO:0006431	BP	p	methionyl-tRNA aminoacylation	0/1526	2/35336	1	11	0	1
GO:0033212	BP	p	iron import into cell	0/1526	1/35336	1	11	0	1
GO:0006797	BP	p	polyphosphate metabolic process	0/1526	1/35336	1	5	0	1
GO:0006751	BP	p	glutathione catabolic process	0/1526	6/35336	1	7	0	1
GO:0007008	BP	p	outer mitochondrial membrane organization	0/1526	2/35336	1	7	0	1
GO:0032350	BP	p	regulation of hormone metabolic process	0/1526	1/35336	1	4	0	1
GO:0044003	BP	p	modulation by symbiont of host process	0/1526	1/35336	1	4	0	1
GO:0000723	BP	p	telomere maintenance	0/1526	18/35336	1	7	0	1
GO:0048016	BP	p	inositol phosphate-mediated signaling	0/1526	1/35336	1	7	0	1
GO:0031329	BP	p	regulation of cellular catabolic process	0/1526	7/35336	1	5	0	1
GO:0071333	BP	p	cellular response to glucose stimulus	0/1526	1/35336	1	8	0	1
GO:0006145	BP	p	purine nucleobase catabolic process	0/1526	2/35336	1	8	0	1
GO:1902750	BP	p	negative regulation of cell cycle G2/M phase transition	0/1526	2/35336	1	8	0	1
GO:0001676	BP	p	long-chain fatty acid metabolic process	0/1526	1/35336	1	8	0	1
GO:0098661	BP	p	inorganic anion transmembrane transport	0/1526	4/35336	1	7	0	1
GO:0006212	BP	p	uracil catabolic process	0/1526	1/35336	1	9	0	1
GO:0006275	BP	p	regulation of DNA replication	0/1526	18/35336	1	7	0	1
GO:0018377	BP	p	protein myristoylation	0/1526	2/35336	1	8	0	1
GO:0072659	BP	p	protein localization to plasma membrane	0/1526	6/35336	1	6	0	1
GO:0051762	BP	p	sesquiterpene biosynthetic process	0/1526	1/35336	1	8	0	1
GO:0035304	BP	p	regulation of protein dephosphorylation	0/1526	2/35336	1	8	0	1
GO:0009749	BP	p	response to glucose	0/1526	6/35336	1	7	0	1
GO:0046173	BP	p	polyol biosynthetic process	0/1526	11/35336	1	6	0	1
GO:0042144	BP	p	vacuole fusion, non-autophagic	0/1526	2/35336	1	7	0	1
GO:0034427	BP	p	nuclear-transcribed mRNA catabolic process, exonucleolytic, 3'-5'	0/1526	2/35336	1	11	0	1
GO:0051865	BP	p	protein autoubiquitination	0/1526	5/35336	1	10	0	1
GO:0010569	BP	p	regulation of double-strand break repair via homologous recombination	0/1526	1/35336	1	9	0	1
GO:0016115	BP	p	terpenoid catabolic process	0/1526	6/35336	1	7	0	1
GO:0006562	BP	p	proline catabolic process	0/1526	2/35336	1	10	0	1
GO:0007007	BP	p	inner mitochondrial membrane organization	0/1526	7/35336	1	7	0	1
GO:0006734	BP	p	NADH metabolic process	0/1526	1/35336	1	2	0	1
GO:1901336	BP	p	lactone biosynthetic process	0/1526	1/35336	1	5	0	1
GO:0045834	BP	p	positive regulation of lipid metabolic process	0/1526	3/35336	1	6	0	1
GO:0006833	BP	p	water transport	0/1526	2/35336	1	5	0	1
GO:0010726	BP	p	positive regulation of hydrogen peroxide metabolic process	0/1526	1/35336	1	7	0	1
GO:0010087	BP	p	phloem or xylem histogenesis	0/1526	14/35336	1	4	0	1
GO:0009303	BP	p	rRNA transcription	0/1526	1/35336	1	11	0	1
GO:0032367	BP	p	intracellular cholesterol transport	0/1526	2/35336	1	8	0	1
GO:0006637	BP	p	acyl-CoA metabolic process	0/1526	20/35336	1	10	0	1
GO:0006878	BP	p	cellular copper ion homeostasis	0/1526	4/35336	1	10	0	1
GO:0065002	BP	p	intracellular protein transmembrane transport	0/1526	22/35336	1	7	0	1
GO:0046174	BP	p	polyol catabolic process	0/1526	6/35336	1	6	0	1
GO:0010118	BP	p	stomatal movement	0/1526	5/35336	1	2	0	1
GO:0010497	BP	p	plasmodesmata-mediated intercellular transport	0/1526	4/35336	1	5	0	1
GO:0009245	BP	p	lipid A biosynthetic process	0/1526	4/35336	1	8	0	1
GO:2000123	BP	p	positive regulation of stomatal complex development	0/1526	1/35336	1	7	0	1
GO:0010182	BP	p	sugar mediated signaling pathway	0/1526	2/35336	1	6	0	1
GO:0045292	BP	p	mRNA cis splicing, via spliceosome	0/1526	9/35336	1	12	0	1
GO:0006312	BP	p	mitotic recombination	0/1526	1/35336	1	8	0	1
GO:0033388	BP	p	putrescine biosynthetic process from arginine	0/1526	1/35336	1	10	0	1
GO:1903889	BP	p	negative regulation of plant epidermal cell differentiation	0/1526	1/35336	1	6	0	1
GO:0051223	BP	p	regulation of protein transport	0/1526	4/35336	1	6	0	1
GO:0009595	BP	p	detection of biotic stimulus	0/1526	1/35336	1	3	0	1
GO:0080022	BP	p	primary root development	0/1526	2/35336	1	5	0	1
GO:0048564	BP	p	photosystem I assembly	0/1526	5/35336	1	7	0	1
GO:0071214	BP	p	cellular response to abiotic stimulus	0/1526	18/35336	1	4	0	1
GO:0071472	BP	p	cellular response to salt stress	0/1526	3/35336	1	6	0	1
GO:0006547	BP	p	histidine metabolic process	0/1526	9/35336	1	7	0	1
GO:0006821	BP	p	chloride transport	0/1526	1/35336	1	7	0	1
GO:0006480	BP	p	N-terminal protein amino acid methylation	0/1526	1/35336	1	9	0	1
GO:0022611	BP	p	dormancy process	0/1526	2/35336	1	2	0	1
GO:0006421	BP	p	asparaginyl-tRNA aminoacylation	0/1526	4/35336	1	11	0	1
GO:0070813	BP	p	hydrogen sulfide metabolic process	0/1526	3/35336	1	4	0	1
GO:0006301	BP	p	postreplication repair	0/1526	7/35336	1	8	0	1
GO:0010213	BP	p	non-photoreactive DNA repair	0/1526	1/35336	1	8	0	1
GO:0071486	BP	p	cellular response to high light intensity	0/1526	3/35336	1	8	0	1
GO:0018393	BP	p	internal peptidyl-lysine acetylation	0/1526	6/35336	1	10	0	1
GO:0009838	BP	p	abscission	0/1526	6/35336	1	2	0	1
GO:0009154	BP	p	purine ribonucleotide catabolic process	0/1526	2/35336	1	10	0	1
GO:0043007	BP	p	maintenance of rDNA	0/1526	1/35336	1	8	0	1
GO:0120253	BP	p	hydrocarbon catabolic process	0/1526	2/35336	1	4	0	1
GO:0048868	BP	p	pollen tube development	0/1526	1/35336	1	3	0	1
GO:0035279	BP	p	mRNA cleavage involved in gene silencing by miRNA	0/1526	1/35336	1	9	0	1
GO:0010104	BP	p	regulation of ethylene-activated signaling pathway	0/1526	2/35336	1	8	0	1
GO:0019276	BP	p	UDP-N-acetylgalactosamine metabolic process	0/1526	1/35336	1	7	0	1
GO:2001009	BP	p	regulation of plant-type cell wall cellulose biosynthetic process	0/1526	2/35336	1	11	0	1
GO:0019184	BP	p	nonribosomal peptide biosynthetic process	0/1526	2/35336	1	7	0	1
GO:0006294	BP	p	nucleotide-excision repair, preincision complex assembly	0/1526	1/35336	1	8	0	1
GO:0042149	BP	p	cellular response to glucose starvation	0/1526	1/35336	1	7	0	1
GO:0035437	BP	p	maintenance of protein localization in endoplasmic reticulum	0/1526	7/35336	1	6	0	1
GO:0010136	BP	p	ureide catabolic process	0/1526	2/35336	1	6	0	1
GO:0006476	BP	p	protein deacetylation	0/1526	5/35336	1	8	0	1
GO:0034311	BP	p	diol metabolic process	0/1526	1/35336	1	6	0	1
GO:2000042	BP	p	negative regulation of double-strand break repair via homologous recombination	0/1526	1/35336	1	10	0	1
GO:0022604	BP	p	regulation of cell morphogenesis	0/1526	10/35336	1	5	0	1
GO:0032482	BP	p	Rab protein signal transduction	0/1526	2/35336	1	8	0	1
GO:0009608	BP	p	response to symbiont	0/1526	1/35336	1	5	0	1
GO:0030244	BP	p	cellulose biosynthetic process	1/1526	34/35336	1	9	1	1	Capana07g001384
GO:0045168	BP	p	cell-cell signaling involved in cell fate commitment	0/1526	1/35336	1	4	0	1
GO:0052318	BP	p	regulation of phytoalexin metabolic process	0/1526	1/35336	1	5	0	1
GO:0048829	BP	p	root cap development	0/1526	1/35336	1	3	0	1
GO:0048235	BP	p	pollen sperm cell differentiation	0/1526	2/35336	1	4	0	1
GO:0006429	BP	p	leucyl-tRNA aminoacylation	0/1526	3/35336	1	11	0	1
GO:0051240	BP	p	positive regulation of multicellular organismal process	0/1526	9/35336	1	4	0	1
GO:0071493	BP	p	cellular response to UV-B	0/1526	1/35336	1	8	0	1
GO:0071586	BP	p	CAAX-box protein processing	0/1526	4/35336	1	7	0	1
GO:0006465	BP	p	signal peptide processing	0/1526	5/35336	1	7	0	1
GO:0097553	BP	p	calcium ion transmembrane import into cytosol	0/1526	3/35336	1	13	0	1
GO:0000741	BP	p	karyogamy	0/1526	3/35336	1	6	0	1
GO:0009448	BP	p	gamma-aminobutyric acid metabolic process	0/1526	3/35336	1	7	0	1
GO:0009584	BP	p	detection of visible light	0/1526	9/35336	1	6	0	1
GO:0051494	BP	p	negative regulation of cytoskeleton organization	0/1526	4/35336	1	7	0	1
GO:0015909	BP	p	long-chain fatty acid transport	0/1526	3/35336	1	7	0	1
GO:0070481	BP	p	nuclear-transcribed mRNA catabolic process, non-stop decay	0/1526	2/35336	1	10	0	1
GO:0010042	BP	p	response to manganese ion	0/1526	2/35336	1	5	0	1
GO:0010120	BP	p	camalexin biosynthetic process	0/1526	1/35336	1	7	0	1
GO:0007051	BP	p	spindle organization	0/1526	13/35336	1	7	0	1
GO:0048579	BP	p	negative regulation of long-day photoperiodism, flowering	0/1526	2/35336	1	7	0	1
GO:0009583	BP	p	detection of light stimulus	0/1526	15/35336	1	5	0	1
GO:0048528	BP	p	post-embryonic root development	0/1526	1/35336	1	5	0	1
GO:0032413	BP	p	negative regulation of ion transmembrane transporter activity	0/1526	2/35336	1	8	0	1
GO:0010517	BP	p	regulation of phospholipase activity	0/1526	1/35336	1	6	0	1
GO:0051341	BP	p	regulation of oxidoreductase activity	0/1526	3/35336	1	4	0	1
GO:0009727	BP	p	detection of ethylene stimulus	0/1526	1/35336	1	6	0	1
GO:0048638	BP	p	regulation of developmental growth	0/1526	17/35336	1	4	0	1
GO:0006573	BP	p	valine metabolic process	0/1526	8/35336	1	8	0	1
GO:0090603	BP	p	sieve element differentiation	0/1526	1/35336	1	4	0	1
GO:0072665	BP	p	protein localization to vacuole	0/1526	9/35336	1	6	0	1
GO:1902099	BP	p	regulation of metaphase/anaphase transition of cell cycle	0/1526	14/35336	1	8	0	1
GO:0070988	BP	p	demethylation	0/1526	4/35336	1	2	0	1
GO:0031400	BP	p	negative regulation of protein modification process	0/1526	4/35336	1	8	0	1
GO:0033037	BP	p	polysaccharide localization	0/1526	5/35336	1	3	0	1
GO:0046051	BP	p	UTP metabolic process	0/1526	8/35336	1	10	0	1
GO:0042402	BP	p	cellular biogenic amine catabolic process	0/1526	4/35336	1	7	0	1
GO:0034410	BP	p	cell wall beta-glucan biosynthetic process	0/1526	2/35336	1	9	0	1
GO:0000184	BP	p	nuclear-transcribed mRNA catabolic process, nonsense-mediated decay	0/1526	18/35336	1	10	0	1
GO:0006419	BP	p	alanyl-tRNA aminoacylation	0/1526	7/35336	1	11	0	1
GO:0006231	BP	p	dTMP biosynthetic process	0/1526	1/35336	1	12	0	1
GO:0000002	BP	p	mitochondrial genome maintenance	0/1526	1/35336	1	6	0	1
GO:0016554	BP	p	cytidine to uridine editing	0/1526	10/35336	1	9	0	1
GO:0048768	BP	p	root hair cell tip growth	0/1526	1/35336	1	6	0	1
GO:0045912	BP	p	negative regulation of carbohydrate metabolic process	0/1526	4/35336	1	6	0	1
GO:0009751	BP	p	response to salicylic acid	1/1526	28/35336	1	5	1	1	Capana12g000060
GO:0000373	BP	p	Group II intron splicing	0/1526	8/35336	1	11	0	1
GO:0070940	BP	p	dephosphorylation of RNA polymerase II C-terminal domain	0/1526	8/35336	1	11	0	1
GO:0032388	BP	p	positive regulation of intracellular transport	0/1526	1/35336	1	6	0	1
GO:0035999	BP	p	tetrahydrofolate interconversion	0/1526	11/35336	1	7	0	1
GO:1903533	BP	p	regulation of protein targeting	0/1526	2/35336	1	8	0	1
GO:0043087	BP	p	regulation of GTPase activity	0/1526	5/35336	1	5	0	1
GO:0072387	BP	p	flavin adenine dinucleotide metabolic process	0/1526	1/35336	1	8	0	1
GO:2000757	BP	p	negative regulation of peptidyl-lysine acetylation	0/1526	2/35336	1	10	0	1
GO:0016255	BP	p	attachment of GPI anchor to protein	0/1526	8/35336	1	7	0	1
GO:0071695	BP	p	anatomical structure maturation	0/1526	8/35336	1	3	0	1
GO:0006607	BP	p	NLS-bearing protein import into nucleus	0/1526	1/35336	1	9	0	1
GO:0072523	BP	p	purine-containing compound catabolic process	0/1526	10/35336	1	5	0	1
GO:0034982	BP	p	mitochondrial protein processing	0/1526	4/35336	1	7	0	1
GO:0048587	BP	p	regulation of short-day photoperiodism, flowering	0/1526	1/35336	1	5	0	1
GO:0010016	BP	p	shoot system morphogenesis	0/1526	1/35336	1	3	0	1
GO:0010965	BP	p	regulation of mitotic sister chromatid separation	0/1526	14/35336	1	7	0	1
GO:1902553	BP	p	positive regulation of catalase activity	0/1526	1/35336	1	7	0	1
GO:0055088	BP	p	lipid homeostasis	0/1526	6/35336	1	5	0	1
GO:0045040	BP	p	protein insertion into mitochondrial outer membrane	0/1526	2/35336	1	10	0	1
GO:1901355	BP	p	response to rapamycin	0/1526	1/35336	1	5	0	1
GO:0060688	BP	p	regulation of morphogenesis of a branching structure	0/1526	1/35336	1	5	0	1
GO:0010359	BP	p	regulation of anion channel activity	0/1526	3/35336	1	8	0	1
GO:0061982	BP	p	meiosis I cell cycle process	0/1526	5/35336	1	4	0	1
GO:0031334	BP	p	positive regulation of protein-containing complex assembly	0/1526	2/35336	1	6	0	1
GO:0044211	BP	p	CTP salvage	0/1526	3/35336	1	12	0	1
GO:0009581	BP	p	detection of external stimulus	0/1526	16/35336	1	3	0	1
GO:0009644	BP	p	response to high light intensity	0/1526	12/35336	1	6	0	1
GO:0009959	BP	p	negative gravitropism	0/1526	9/35336	1	5	0	1
GO:0046477	BP	p	glycosylceramide catabolic process	0/1526	3/35336	1	9	0	1
GO:0009196	BP	p	pyrimidine deoxyribonucleoside diphosphate metabolic process	0/1526	1/35336	1	9	0	1
GO:0071266	BP	p	'de novo' L-methionine biosynthetic process	0/1526	1/35336	1	12	0	1
GO:1990426	BP	p	mitotic recombination-dependent replication fork processing	0/1526	1/35336	1	10	0	1
GO:0035065	BP	p	regulation of histone acetylation	0/1526	5/35336	1	10	0	1
GO:0010311	BP	p	lateral root formation	0/1526	7/35336	1	4	0	1
GO:1901264	BP	p	carbohydrate derivative transport	0/1526	5/35336	1	5	0	1
GO:0099116	BP	p	tRNA 5'-end processing	0/1526	2/35336	1	10	0	1
GO:0051016	BP	p	barbed-end actin filament capping	0/1526	2/35336	1	13	0	1
GO:0006772	BP	p	thiamine metabolic process	0/1526	6/35336	1	6	0	1
GO:0009088	BP	p	threonine biosynthetic process	0/1526	4/35336	1	10	0	1
GO:0010478	BP	p	chlororespiration	0/1526	1/35336	1	6	0	1
GO:0072350	BP	p	tricarboxylic acid metabolic process	0/1526	5/35336	1	6	0	1
GO:0090030	BP	p	regulation of steroid hormone biosynthetic process	0/1526	1/35336	1	8	0	1
GO:0071369	BP	p	cellular response to ethylene stimulus	0/1526	1/35336	1	6	0	1
GO:0097577	BP	p	sequestering of iron ion	0/1526	1/35336	1	4	0	1
GO:0006848	BP	p	pyruvate transport	0/1526	3/35336	1	9	0	1
GO:0032870	BP	p	cellular response to hormone stimulus	0/1526	4/35336	1	5	0	1
GO:0001731	BP	p	formation of translation preinitiation complex	0/1526	1/35336	1	8	0	1
GO:1900908	BP	p	regulation of olefin metabolic process	0/1526	2/35336	1	4	0	1
GO:0035306	BP	p	positive regulation of dephosphorylation	0/1526	1/35336	1	8	0	1
GO:0044242	BP	p	cellular lipid catabolic process	1/1526	32/35336	1	5	1	1	Capana08g000853
GO:0019673	BP	p	GDP-mannose metabolic process	0/1526	6/35336	1	7	0	1
GO:0009051	BP	p	pentose-phosphate shunt, oxidative branch	0/1526	1/35336	1	6	0	1
GO:0046620	BP	p	regulation of organ growth	0/1526	4/35336	1	5	0	1
GO:0006473	BP	p	protein acetylation	0/1526	8/35336	1	8	0	1
GO:0009228	BP	p	thiamine biosynthetic process	0/1526	5/35336	1	7	0	1
GO:1902456	BP	p	regulation of stomatal opening	0/1526	2/35336	1	5	0	1
GO:0034050	BP	p	programmed cell death induced by symbiont	0/1526	7/35336	1	6	0	1
GO:0006265	BP	p	DNA topological change	0/1526	18/35336	1	7	0	1
GO:0019450	BP	p	L-cysteine catabolic process to pyruvate	0/1526	1/35336	1	12	0	1
GO:0009965	BP	p	leaf morphogenesis	0/1526	8/35336	1	4	0	1
GO:0031023	BP	p	microtubule organizing center organization	0/1526	2/35336	1	4	0	1
GO:0010394	BP	p	homogalacturonan metabolic process	0/1526	2/35336	1	6	0	1
GO:0031425	BP	p	chloroplast RNA processing	0/1526	6/35336	1	8	0	1
GO:1901333	BP	p	positive regulation of lateral root development	0/1526	2/35336	1	8	0	1
GO:0060359	BP	p	response to ammonium ion	0/1526	1/35336	1	4	0	1
GO:0051776	BP	p	detection of redox state	0/1526	2/35336	1	4	0	1
GO:0055069	BP	p	zinc ion homeostasis	0/1526	2/35336	1	9	0	1
GO:0010677	BP	p	negative regulation of cellular carbohydrate metabolic process	0/1526	3/35336	1	7	0	1
GO:0009962	BP	p	regulation of flavonoid biosynthetic process	0/1526	2/35336	1	5	0	1
GO:0032269	BP	p	negative regulation of cellular protein metabolic process	0/1526	9/35336	1	7	0	1
GO:0043068	BP	p	positive regulation of programmed cell death	0/1526	1/35336	1	6	0	1
GO:0051761	BP	p	sesquiterpene metabolic process	0/1526	1/35336	1	7	0	1
GO:0090627	BP	p	plant epidermal cell differentiation	0/1526	4/35336	1	4	0	1
GO:0046049	BP	p	UMP metabolic process	0/1526	7/35336	1	10	0	1
GO:1990019	BP	p	protein storage vacuole organization	0/1526	1/35336	1	6	0	1
GO:0009631	BP	p	cold acclimation	0/1526	6/35336	1	5	0	1
GO:1901565	BP	p	organonitrogen compound catabolic process	7/1526	177/35336	1	4	7	1	Capana00g003097, Capana00g003098, Capana02g002477, Capana05g001049, Capana09g002190, Capana09g002200, Capana11g001241
GO:0006228	BP	p	UTP biosynthetic process	0/1526	8/35336	1	11	0	1
GO:0051175	BP	p	negative regulation of sulfur metabolic process	0/1526	2/35336	1	6	0	1
GO:0008652	BP	p	cellular amino acid biosynthetic process	6/1526	141/35336	1	7	6	1	Capana01g001955, Capana03g003782, Capana05g000208, Capana07g002359, Capana09g001606, Capana11g000245
GO:0033015	BP	p	tetrapyrrole catabolic process	0/1526	2/35336	1	5	0	1
GO:0010114	BP	p	response to red light	0/1526	8/35336	1	6	0	1
GO:0044843	BP	p	cell cycle G1/S phase transition	0/1526	3/35336	1	4	0	1
GO:0017009	BP	p	protein-phycocyanobilin linkage	0/1526	1/35336	1	9	0	1
GO:0042148	BP	p	strand invasion	0/1526	1/35336	1	7	0	1
GO:0052543	BP	p	callose deposition in cell wall	0/1526	5/35336	1	8	0	1
GO:0006302	BP	p	double-strand break repair	1/1526	27/35336	1	8	1	1	Capana07g001820
GO:0051574	BP	p	positive regulation of histone H3-K9 methylation	0/1526	1/35336	1	11	0	1
GO:0009958	BP	p	positive gravitropism	0/1526	3/35336	1	5	0	1
GO:0070298	BP	p	negative regulation of phosphorelay signal transduction system	0/1526	1/35336	1	8	0	1
GO:0042335	BP	p	cuticle development	0/1526	1/35336	1	3	0	1
GO:0006274	BP	p	DNA replication termination	0/1526	1/35336	1	7	0	1
GO:0010015	BP	p	root morphogenesis	0/1526	1/35336	1	4	0	1
GO:0031297	BP	p	replication fork processing	0/1526	1/35336	1	8	0	1
GO:1901991	BP	p	negative regulation of mitotic cell cycle phase transition	0/1526	13/35336	1	8	0	1
GO:0071629	BP	p	cytoplasm protein quality control by the ubiquitin-proteasome system	0/1526	1/35336	1	10	0	1
GO:1902295	BP	p	synthesis of RNA primer involved in cell cycle DNA replication	0/1526	1/35336	1	9	0	1
GO:0009688	BP	p	abscisic acid biosynthetic process	0/1526	1/35336	1	9	0	1
GO:0071616	BP	p	acyl-CoA biosynthetic process	0/1526	11/35336	1	11	0	1
GO:0097306	BP	p	cellular response to alcohol	0/1526	1/35336	1	5	0	1
GO:0009638	BP	p	phototropism	0/1526	7/35336	1	6	0	1
GO:0042276	BP	p	error-prone translesion synthesis	0/1526	1/35336	1	10	0	1
GO:1901616	BP	p	organic hydroxy compound catabolic process	0/1526	8/35336	1	4	0	1
GO:1904667	BP	p	negative regulation of ubiquitin protein ligase activity	0/1526	1/35336	1	12	0	1
GO:0051094	BP	p	positive regulation of developmental process	0/1526	13/35336	1	4	0	1
GO:0072662	BP	p	protein localization to peroxisome	0/1526	7/35336	1	6	0	1
GO:1903960	BP	p	negative regulation of anion transmembrane transport	0/1526	2/35336	1	8	0	1
GO:0009937	BP	p	regulation of gibberellic acid mediated signaling pathway	0/1526	2/35336	1	6	0	1
GO:0010928	BP	p	regulation of auxin mediated signaling pathway	0/1526	8/35336	1	6	0	1
GO:2000069	BP	p	regulation of post-embryonic root development	0/1526	3/35336	1	6	0	1
GO:0034248	BP	p	regulation of cellular amide metabolic process	1/1526	28/35336	1	5	1	1	Capana01g001952
GO:0006120	BP	p	mitochondrial electron transport, NADH to ubiquinone	0/1526	3/35336	1	8	0	1
GO:0035998	BP	p	7,8-dihydroneopterin 3'-triphosphate biosynthetic process	0/1526	1/35336	1	6	0	1
GO:0097428	BP	p	protein maturation by iron-sulfur cluster transfer	0/1526	8/35336	1	6	0	1
GO:0010214	BP	p	seed coat development	0/1526	1/35336	1	3	0	1
GO:0007029	BP	p	endoplasmic reticulum organization	0/1526	6/35336	1	5	0	1
GO:0043624	BP	p	cellular protein complex disassembly	0/1526	12/35336	1	6	0	1
GO:0090735	BP	p	DNA repair complex assembly	0/1526	1/35336	1	6	0	1
GO:0009264	BP	p	deoxyribonucleotide catabolic process	0/1526	1/35336	1	9	0	1
GO:0009643	BP	p	photosynthetic acclimation	0/1526	3/35336	1	6	0	1
GO:0009085	BP	p	lysine biosynthetic process	0/1526	8/35336	1	10	0	1
GO:0000055	BP	p	ribosomal large subunit export from nucleus	0/1526	4/35336	1	11	0	1
GO:0071267	BP	p	L-methionine salvage	0/1526	8/35336	1	12	0	1
GO:1901672	BP	p	positive regulation of systemic acquired resistance	0/1526	1/35336	1	7	0	1
GO:1902644	BP	p	tertiary alcohol metabolic process	0/1526	3/35336	1	5	0	1
GO:0005982	BP	p	starch metabolic process	0/1526	18/35336	1	7	0	1
GO:0000290	BP	p	deadenylation-dependent decapping of nuclear-transcribed mRNA	0/1526	10/35336	1	10	0	1
GO:0072663	BP	p	establishment of protein localization to peroxisome	0/1526	7/35336	1	7	0	1
GO:0000077	BP	p	DNA damage checkpoint signaling	0/1526	4/35336	1	10	0	1
GO:0044818	BP	p	mitotic G2/M transition checkpoint	0/1526	2/35336	1	10	0	1
GO:0009846	BP	p	pollen germination	0/1526	9/35336	1	2	0	1
GO:0030242	BP	p	autophagy of peroxisome	0/1526	1/35336	1	5	0	1
GO:1901463	BP	p	regulation of tetrapyrrole biosynthetic process	0/1526	4/35336	1	6	0	1
GO:0006893	BP	p	Golgi to plasma membrane transport	0/1526	3/35336	1	7	0	1
GO:0048585	BP	p	negative regulation of response to stimulus	1/1526	28/35336	1	4	1	1	Capana04g001537
GO:0006111	BP	p	regulation of gluconeogenesis	0/1526	3/35336	1	8	0	1
GO:0009694	BP	p	jasmonic acid metabolic process	0/1526	13/35336	1	7	0	1
GO:0010193	BP	p	response to ozone	0/1526	7/35336	1	5	0	1
GO:1903553	BP	p	positive regulation of extracellular exosome assembly	0/1526	1/35336	1	8	0	1
GO:0043086	BP	p	negative regulation of catalytic activity	0/1526	3/35336	1	4	0	1
GO:0051282	BP	p	regulation of sequestering of calcium ion	0/1526	3/35336	1	4	0	1
GO:1901879	BP	p	regulation of protein depolymerization	0/1526	3/35336	1	6	0	1
GO:0019303	BP	p	D-ribose catabolic process	0/1526	2/35336	1	7	0	1
GO:0048583	BP	p	regulation of response to stimulus	6/1526	144/35336	1	3	6	1	Capana01g000533, Capana03g000381, Capana03g000631, Capana04g001537, Capana08g000613, Capana12g000060
GO:0080135	BP	p	regulation of cellular response to stress	0/1526	6/35336	1	5	0	1
GO:0000160	BP	p	phosphorelay signal transduction system	2/1526	55/35336	1	6	2	1	Capana07g001714, Capana12g002081
GO:0033043	BP	p	regulation of organelle organization	1/1526	44/35336	1	5	1	1	Capana10g000338
GO:0051224	BP	p	negative regulation of protein transport	0/1526	1/35336	1	7	0	1
GO:1901601	BP	p	strigolactone biosynthetic process	0/1526	1/35336	1	9	0	1
GO:0010422	BP	p	regulation of brassinosteroid biosynthetic process	0/1526	1/35336	1	9	0	1
GO:0032412	BP	p	regulation of ion transmembrane transporter activity	0/1526	5/35336	1	7	0	1
GO:0000052	BP	p	citrulline metabolic process	0/1526	1/35336	1	8	0	1
GO:0060918	BP	p	auxin transport	0/1526	7/35336	1	5	0	1
GO:0019252	BP	p	starch biosynthetic process	0/1526	12/35336	1	8	0	1
GO:0120178	BP	p	steroid hormone biosynthetic process	0/1526	4/35336	1	6	0	1
GO:0046854	BP	p	phosphatidylinositol phosphate biosynthetic process	0/1526	21/35336	1	9	0	1
GO:0016441	BP	p	posttranscriptional gene silencing	0/1526	5/35336	1	7	0	1
GO:0110095	BP	p	cellular detoxification of aldehyde	0/1526	1/35336	1	3	0	1
GO:2000637	BP	p	positive regulation of gene silencing by miRNA	0/1526	1/35336	1	8	0	1
GO:0010051	BP	p	xylem and phloem pattern formation	0/1526	5/35336	1	4	0	1
GO:0033108	BP	p	mitochondrial respiratory chain complex assembly	0/1526	8/35336	1	7	0	1
GO:0022610	BP	p	biological adhesion	0/1526	2/35336	1	1	0	1
GO:0010161	BP	p	red light signaling pathway	0/1526	1/35336	1	9	0	1
GO:0010074	BP	p	maintenance of meristem identity	0/1526	2/35336	1	4	0	1
GO:0010190	BP	p	cytochrome b6f complex assembly	0/1526	1/35336	1	8	0	1
GO:0006074	BP	p	(1->3)-beta-D-glucan metabolic process	0/1526	20/35336	1	8	0	1
GO:0045332	BP	p	phospholipid translocation	0/1526	1/35336	1	7	0	1
GO:0006382	BP	p	adenosine to inosine editing	0/1526	1/35336	1	9	0	1
GO:0010896	BP	p	regulation of triglyceride catabolic process	0/1526	1/35336	1	7	0	1
GO:0009567	BP	p	double fertilization forming a zygote and endosperm	0/1526	4/35336	1	3	0	1
GO:0009756	BP	p	carbohydrate mediated signaling	0/1526	2/35336	1	5	0	1
GO:0071478	BP	p	cellular response to radiation	0/1526	15/35336	1	5	0	1
GO:0010197	BP	p	polar nucleus fusion	0/1526	2/35336	1	7	0	1
GO:0000244	BP	p	spliceosomal tri-snRNP complex assembly	0/1526	10/35336	1	9	0	1
GO:0071174	BP	p	mitotic spindle checkpoint signaling	0/1526	11/35336	1	10	0	1
GO:0006106	BP	p	fumarate metabolic process	0/1526	2/35336	1	7	0	1
GO:0046501	BP	p	protoporphyrinogen IX metabolic process	0/1526	12/35336	1	6	0	1
GO:0008615	BP	p	pyridoxine biosynthetic process	0/1526	3/35336	1	7	0	1
GO:0031537	BP	p	regulation of anthocyanin metabolic process	0/1526	3/35336	1	5	0	1
GO:0048481	BP	p	plant ovule development	0/1526	4/35336	1	4	0	1
GO:1900274	BP	p	regulation of phospholipase C activity	0/1526	1/35336	1	7	0	1
GO:0019761	BP	p	glucosinolate biosynthetic process	0/1526	1/35336	1	7	0	1
GO:0009649	BP	p	entrainment of circadian clock	0/1526	2/35336	1	4	0	1
GO:1901475	BP	p	pyruvate transmembrane transport	0/1526	3/35336	1	10	0	1
GO:1901362	BP	p	organic cyclic compound biosynthetic process	32/1526	745/35336	1	4	32	1	Capana00g000247, Capana00g000414, Capana00g002898, Capana00g002899, Capana00g004089, Capana01g001420, Capana01g001678, Capana01g001874, Capana01g002732, Capana01g004441, Capana02g000864, Capana02g003073, Capana02g003074, Capana03g003995, Capana04g000950, Capana04g000951, Capana04g000998, Capana04g001789, Capana04g002519, Capana05g001309, Capana06g000348, Capana06g001956, Capana07g000574, Capana07…
GO:0034614	BP	p	cellular response to reactive oxygen species	0/1526	1/35336	1	6	0	1
GO:0051338	BP	p	regulation of transferase activity	2/1526	49/35336	1	4	2	1	Capana01g004263, Capana10g000338
GO:0055067	BP	p	monovalent inorganic cation homeostasis	0/1526	10/35336	1	7	0	1
GO:0072529	BP	p	pyrimidine-containing compound catabolic process	0/1526	1/35336	1	5	0	1
GO:0009867	BP	p	jasmonic acid mediated signaling pathway	0/1526	9/35336	1	6	0	1
GO:0044042	BP	p	glucan metabolic process	5/1526	131/35336	1	5	5	1	Capana03g002535, Capana07g001384, Capana09g000283, Capana09g002242, Capana11g001329
GO:0016124	BP	p	xanthophyll catabolic process	0/1526	2/35336	1	10	0	1
GO:0010304	BP	p	PSII associated light-harvesting complex II catabolic process	0/1526	1/35336	1	7	0	1
GO:0044206	BP	p	UMP salvage	0/1526	3/35336	1	12	0	1
GO:0070585	BP	p	protein localization to mitochondrion	0/1526	15/35336	1	6	0	1
GO:0007140	BP	p	male meiotic nuclear division	0/1526	9/35336	1	8	0	1
GO:1900458	BP	p	negative regulation of brassinosteroid mediated signaling pathway	0/1526	1/35336	1	7	0	1
GO:0140527	BP	p	reciprocal homologous recombination	0/1526	12/35336	1	9	0	1
GO:0009640	BP	p	photomorphogenesis	0/1526	11/35336	1	6	0	1
GO:0000098	BP	p	sulfur amino acid catabolic process	0/1526	1/35336	1	5	0	1
GO:0051568	BP	p	histone H3-K4 methylation	0/1526	2/35336	1	11	0	1
GO:0033528	BP	p	S-methylmethionine cycle	0/1526	1/35336	1	6	0	1
GO:0009612	BP	p	response to mechanical stimulus	0/1526	1/35336	1	3	0	1
GO:0006760	BP	p	folic acid-containing compound metabolic process	0/1526	19/35336	1	5	0	1
GO:0043155	BP	p	negative regulation of photosynthesis, light reaction	0/1526	1/35336	1	7	0	1
GO:0000395	BP	p	mRNA 5'-splice site recognition	0/1526	2/35336	1	9	0	1
GO:0016246	BP	p	RNA interference	0/1526	1/35336	1	9	0	1
GO:0043647	BP	p	inositol phosphate metabolic process	0/1526	17/35336	1	6	0	1
GO:0071281	BP	p	cellular response to iron ion	0/1526	4/35336	1	6	0	1
GO:1904263	BP	p	positive regulation of TORC1 signaling	0/1526	3/35336	1	9	0	1
GO:0017038	BP	p	protein import	2/1526	62/35336	1	6	2	1	Capana02g003268, Capana12g002834
GO:0031098	BP	p	stress-activated protein kinase signaling cascade	0/1526	2/35336	1	6	0	1
GO:0006086	BP	p	acetyl-CoA biosynthetic process from pyruvate	0/1526	9/35336	1	13	0	1
GO:0019755	BP	p	one-carbon compound transport	0/1526	1/35336	1	5	0	1
GO:1901600	BP	p	strigolactone metabolic process	0/1526	1/35336	1	8	0	1
GO:1900378	BP	p	positive regulation of secondary metabolite biosynthetic process	0/1526	1/35336	1	6	0	1
GO:0051013	BP	p	microtubule severing	0/1526	4/35336	1	7	0	1
GO:0034484	BP	p	raffinose catabolic process	0/1526	1/35336	1	6	0	1
GO:0034968	BP	p	histone lysine methylation	0/1526	2/35336	1	10	0	1
GO:0010258	BP	p	NADH dehydrogenase complex (plastoquinone) assembly	0/1526	1/35336	1	8	0	1
GO:0035494	BP	p	SNARE complex disassembly	0/1526	2/35336	1	7	0	1
GO:0006521	BP	p	regulation of cellular amino acid metabolic process	0/1526	1/35336	1	6	0	1
GO:0009189	BP	p	deoxyribonucleoside diphosphate biosynthetic process	0/1526	1/35336	1	9	0	1
GO:0019400	BP	p	alditol metabolic process	0/1526	1/35336	1	6	0	1
GO:0034765	BP	p	regulation of ion transmembrane transport	0/1526	20/35336	1	6	0	1
GO:0070897	BP	p	transcription preinitiation complex assembly	0/1526	9/35336	1	8	0	1
GO:0009200	BP	p	deoxyribonucleoside triphosphate metabolic process	0/1526	4/35336	1	8	0	1
GO:0009229	BP	p	thiamine diphosphate biosynthetic process	0/1526	1/35336	1	7	0	1
GO:2000816	BP	p	negative regulation of mitotic sister chromatid separation	0/1526	11/35336	1	10	0	1
GO:0016045	BP	p	detection of bacterium	0/1526	1/35336	1	6	0	1
GO:0018023	BP	p	peptidyl-lysine trimethylation	0/1526	1/35336	1	10	0	1
GO:0009723	BP	p	response to ethylene	0/1526	8/35336	1	5	0	1
GO:0033355	BP	p	ascorbate glutathione cycle	0/1526	1/35336	1	7	0	1
GO:0009894	BP	p	regulation of catabolic process	0/1526	14/35336	1	4	0	1
GO:1904215	BP	p	regulation of protein import into chloroplast stroma	0/1526	1/35336	1	9	0	1
GO:0040034	BP	p	regulation of development, heterochronic	0/1526	2/35336	1	4	0	1
GO:0006879	BP	p	cellular iron ion homeostasis	0/1526	5/35336	1	10	0	1
GO:1900864	BP	p	mitochondrial RNA modification	0/1526	2/35336	1	8	0	1
GO:0006069	BP	p	ethanol oxidation	0/1526	1/35336	1	7	0	1
GO:0006771	BP	p	riboflavin metabolic process	0/1526	12/35336	1	5	0	1
GO:0009859	BP	p	pollen hydration	0/1526	1/35336	1	6	0	1
GO:0034219	BP	p	carbohydrate transmembrane transport	0/1526	2/35336	1	6	0	1
GO:0016556	BP	p	mRNA modification	0/1526	9/35336	1	8	0	1
GO:0009743	BP	p	response to carbohydrate	0/1526	16/35336	1	4	0	1
GO:0043200	BP	p	response to amino acid	0/1526	2/35336	1	5	0	1
GO:0034059	BP	p	response to anoxia	0/1526	2/35336	1	5	0	1
GO:0006672	BP	p	ceramide metabolic process	0/1526	22/35336	1	7	0	1
GO:0010981	BP	p	regulation of cell wall macromolecule metabolic process	0/1526	2/35336	1	5	0	1
GO:0006285	BP	p	base-excision repair, AP site formation	0/1526	3/35336	1	7	0	1
GO:0042727	BP	p	flavin-containing compound biosynthetic process	0/1526	12/35336	1	5	0	1
GO:0010971	BP	p	positive regulation of G2/M transition of mitotic cell cycle	0/1526	1/35336	1	9	0	1
GO:1902661	BP	p	positive regulation of glucose mediated signaling pathway	0/1526	1/35336	1	7	0	1
GO:0018202	BP	p	peptidyl-histidine modification	0/1526	3/35336	1	8	0	1
GO:0006195	BP	p	purine nucleotide catabolic process	0/1526	2/35336	1	9	0	1
GO:0052545	BP	p	callose localization	0/1526	5/35336	1	4	0	1
GO:0035194	BP	p	post-transcriptional gene silencing by RNA	0/1526	2/35336	1	8	0	1
GO:0016032	BP	p	viral process	0/1526	4/35336	1	1	0	1
GO:2000630	BP	p	positive regulation of miRNA metabolic process	0/1526	1/35336	1	8	0	1
GO:2001020	BP	p	regulation of response to DNA damage stimulus	0/1526	4/35336	1	6	0	1
GO:0046177	BP	p	D-gluconate catabolic process	0/1526	1/35336	1	9	0	1
GO:0009237	BP	p	siderophore metabolic process	0/1526	1/35336	1	3	0	1
GO:0000712	BP	p	resolution of meiotic recombination intermediates	0/1526	2/35336	1	5	0	1
GO:0048766	BP	p	root hair initiation	0/1526	1/35336	1	5	0	1
GO:0002230	BP	p	positive regulation of defense response to virus by host	0/1526	1/35336	1	8	0	1
GO:0012501	BP	p	programmed cell death	0/1526	9/35336	1	3	0	1
GO:0006986	BP	p	response to unfolded protein	0/1526	1/35336	1	5	0	1
GO:0045487	BP	p	gibberellin catabolic process	0/1526	1/35336	1	9	0	1
GO:1902932	BP	p	positive regulation of alcohol biosynthetic process	0/1526	1/35336	1	6	0	1
GO:0009292	BP	p	genetic transfer	0/1526	3/35336	1	3	0	1
GO:0010477	BP	p	response to sulfur dioxide	0/1526	1/35336	1	4	0	1
GO:0009065	BP	p	glutamine family amino acid catabolic process	0/1526	6/35336	1	9	0	1
GO:0071514	BP	p	genetic imprinting	0/1526	2/35336	1	5	0	1
GO:0015791	BP	p	polyol transport	0/1526	1/35336	1	6	0	1
GO:0007112	BP	p	male meiosis cytokinesis	0/1526	2/35336	1	6	0	1
[truncated: 3,783 more rows]
