# Supplementary material for: Analysis of the response regulatory network of pepper genes under hydrogen peroxide stress
Source: Front Plant Sci. 2022 Dec 8;13:1018991. doi: 10.3389/fpls.2022.1018991 (PMC9772053; doi:10.3389/fpls.2022.1018991)
Supplement: Supplementary file 1 [file DataSheet_1.zip › Table S6.XLSX]

## Sheet: Sheet1
Table S6 All KEGG pathways enrichment in leaf DEGs
ID	Description	GeneRatio	BgRatio	pvalue	p.adjust	qvalue	geneID	Count
ko04016	MAPK signaling pathway - plant	34/449	201/9494	6.16792e-11	6.10624e-09	5.32389e-09	Capana00g000202/Capana00g000643/Capana00g002532/Capana00g003839/Capana01g000167/Capana01g000175/Capana01g002771/Capana02g001280/Capana02g001710/Capana02g001850/Capana02g002477/Capana02g002478/Capana02g002482/Capana02g003087/Capana03g003309/Capana03g004524/Capana03g004531/Capana03g004532/Capana04g002419/Capana04g002794/Capana05g000206/Capana05g000255/Capana05g001611/Capana05g001701/Capana06g000398…	34
ko00195	Photosynthesis	23/449	117/9494	4.29587e-09	2.12645e-07	1.854e-07	Capana00g000414/Capana00g000447/Capana00g001154/Capana00g001211/Capana00g001963/Capana00g002019/Capana00g002577/Capana01g001865/Capana01g001874/Capana01g001876/Capana01g003214/Capana01g003218/Capana03g001476/Capana03g003995/Capana04g000950/Capana04g000951/Capana04g001789/Capana06g000501/Capana06g000507/Capana07g000048/Capana07g000501/Capana08g000734/Capana11g001356	23
ko00194	Photosynthesis proteins	25/449	144/9494	1.31119e-08	4.32693e-07	3.77255e-07	Capana00g000031/Capana00g000414/Capana00g000447/Capana00g001154/Capana00g001211/Capana00g001963/Capana00g002019/Capana00g002577/Capana01g000647/Capana01g001865/Capana01g001874/Capana01g001876/Capana01g003214/Capana01g003218/Capana03g001476/Capana03g003995/Capana04g000950/Capana04g000951/Capana04g001789/Capana06g000501/Capana06g000507/Capana07g000048/Capana07g000501/Capana08g000734/Capana11g001356	25
ko00940	Phenylpropanoid biosynthesis	26/449	172/9494	1.25489e-07	3.10585e-06	2.70792e-06	Capana00g002127/Capana00g004268/Capana01g001644/Capana02g001298/Capana02g001420/Capana02g001423/Capana02g002746/Capana02g002990/Capana02g003073/Capana02g003074/Capana03g001834/Capana03g001836/Capana03g001837/Capana03g001838/Capana05g000415/Capana05g001613/Capana05g002455/Capana07g001298/Capana07g001466/Capana07g001506/Capana08g002014/Capana08g002434/Capana10g001270/Capana10g001821/Capana11g000188…	26
ko00909	Sesquiterpenoid and triterpenoid biosynthesis	12/449	42/9494	3.27337e-07	6.48128e-06	5.65088e-06	Capana00g001497/Capana00g001498/Capana02g001089/Capana02g001090/Capana02g001094/Capana03g002278/Capana11g002125/Capana12g002421/Capana12g002432/Capana12g002433/Capana12g002445/Capana12g002446	12
ko04626	Plant-pathogen interaction	34/449	283/9494	4.59578e-07	7.58304e-06	6.61148e-06	Capana00g000202/Capana00g004542/Capana01g000167/Capana01g001410/Capana01g002633/Capana02g001151/Capana02g001280/Capana02g001710/Capana02g001851/Capana02g002250/Capana02g002584/Capana02g003265/Capana02g003630/Capana03g000819/Capana03g000955/Capana04g002419/Capana04g002794/Capana05g000255/Capana06g000269/Capana06g001506/Capana06g002498/Capana06g002562/Capana07g000169/Capana08g000691/Capana08g001081…	34
ko00199	Cytochrome P450	17/449	98/9494	2.88654e-06	4.0824e-05	3.55935e-05	Capana01g004230/Capana02g001090/Capana02g001094/Capana02g002776/Capana03g001346/Capana03g003391/Capana03g003392/Capana04g000629/Capana04g001495/Capana05g001471/Capana06g000592/Capana08g001106/Capana08g002492/Capana08g002493/Capana12g002421/Capana12g002433/Capana12g002445	17
ko00480	Glutathione metabolism	18/449	122/9494	1.56453e-05	0.00019361	0.000168804	Capana00g002164/Capana00g003106/Capana00g004478/Capana01g002551/Capana03g004562/Capana03g004566/Capana06g002861/Capana08g001520/Capana09g001742/Capana09g001762/Capana09g001763/Capana09g001764/Capana09g001858/Capana09g001859/Capana09g001860/Capana09g001861/Capana10g001792/Capana10g001806	18
ko00190	Oxidative phosphorylation	20/449	150/9494	2.47314e-05	0.000272045	0.00023719	Capana00g000414/Capana00g001963/Capana01g001874/Capana01g001876/Capana01g002199/Capana01g003218/Capana01g004130/Capana02g002052/Capana03g002371/Capana03g003995/Capana04g000950/Capana04g000951/Capana04g001789/Capana05g001874/Capana05g001875/Capana06g000501/Capana07g001645/Capana11g000773/Capana11g001356/Capana12g002196	20
ko04075	Plant hormone signal transduction	31/449	322/9494	0.000125471	0.00124217	0.00108302	Capana00g000643/Capana00g003839/Capana02g001579/Capana02g001850/Capana03g003309/Capana03g003488/Capana03g004524/Capana03g004531/Capana03g004532/Capana04g000218/Capana04g000551/Capana04g000600/Capana05g000206/Capana05g001611/Capana05g001701/Capana06g000398/Capana06g001041/Capana06g003073/Capana07g000750/Capana07g001045/Capana07g002280/Capana08g002192/Capana08g002278/Capana08g002648/Capana08g002649…	31
ko00908	Zeatin biosynthesis	8/449	44/9494	0.000926734	0.00834061	0.00727198	Capana00g003808/Capana00g004277/Capana01g001108/Capana02g002776/Capana04g000295/Capana05g000788/Capana10g001519/Capana10g002240	8
ko00904	Diterpenoid biosynthesis	5/449	21/9494	0.00250767	0.0202484	0.0176541	Capana00g003124/Capana00g003127/Capana01g002809/Capana03g003391/Capana03g003392	5
ko00592	alpha-Linolenic acid metabolism	9/449	63/9494	0.00265888	0.0202484	0.0176541	Capana02g003128/Capana02g003468/Capana02g003469/Capana02g003471/Capana03g000103/Capana07g000375/Capana08g000853/Capana08g002492/Capana08g002493	9
