# Supplementary material for: Analysis of the response regulatory network of pepper genes under hydrogen peroxide stress
Source: Front Plant Sci. 2022 Dec 8;13:1018991. doi: 10.3389/fpls.2022.1018991 (PMC9772053; doi:10.3389/fpls.2022.1018991)
Supplement: Supplementary file 1 [file DataSheet_1.zip › Table S7.XLSX]

## Sheet: Sheet1
Table S7 All KEGG pathways enrichment in root DEGs
ID	Description	GeneRatio	BgRatio	pvalue	p.adjust	qvalue	geneID	Count
ko00909	Sesquiterpenoid and triterpenoid biosynthesis	12/513	42/9494	1.35882e-06	0.000153547	0.000143034	Capana00g001497/Capana00g001498/Capana01g000668/Capana02g001089/Capana02g001090/Capana02g001094/Capana09g000401/Capana12g002416/Capana12g002432/Capana12g002433/Capana12g002445/Capana12g002446	12
ko00940	Phenylpropanoid biosynthesis	25/513	172/9494	5.3391e-06	0.000284192	0.000264734	Capana00g005039/Capana01g003803/Capana02g000568/Capana02g001298/Capana02g001420/Capana02g001423/Capana02g001841/Capana02g003073/Capana02g003074/Capana03g001834/Capana03g001836/Capana03g001837/Capana03g001838/Capana03g003633/Capana05g000415/Capana05g000665/Capana06g000286/Capana08g002014/Capana09g002190/Capana09g002200/Capana10g001821/Capana10g002483/Capana11g000188/Capana12g002274/Capana12g002755	25
ko00480	Glutathione metabolism	20/513	122/9494	7.54492e-06	0.000284192	0.000264734	Capana00g002164/Capana00g003105/Capana00g003106/Capana00g003562/Capana00g004478/Capana01g002551/Capana02g000950/Capana03g000768/Capana03g004402/Capana04g000125/Capana06g002861/Capana07g002012/Capana09g001742/Capana09g001762/Capana09g001763/Capana09g001764/Capana09g001859/Capana09g001860/Capana09g001861/Capana09g001864	20
ko00199	Cytochrome P450	17/513	98/9494	1.69202e-05	0.000477997	0.00044527	Capana00g004237/Capana01g000668/Capana01g001446/Capana01g003420/Capana02g001090/Capana02g001094/Capana02g002776/Capana03g000903/Capana03g003392/Capana05g001471/Capana08g002492/Capana09g001911/Capana10g002483/Capana12g001773/Capana12g001979/Capana12g002433/Capana12g002445	17
ko00195	Photosynthesis	17/513	117/9494	0.000170588	0.0038553	0.00359133	Capana00g000414/Capana00g000447/Capana00g001154/Capana00g001211/Capana00g002089/Capana01g001865/Capana01g001874/Capana03g001477/Capana03g003995/Capana04g000950/Capana04g000951/Capana04g001789/Capana06g000112/Capana07g000048/Capana07g000501/Capana08g000734/Capana08g001895	17
ko00194	Photosynthesis proteins	18/513	144/9494	0.000731609	0.0137786	0.0128353	Capana00g000414/Capana00g000447/Capana00g001154/Capana00g001211/Capana00g002089/Capana01g000647/Capana01g001865/Capana01g001874/Capana03g001477/Capana03g003995/Capana04g000950/Capana04g000951/Capana04g001789/Capana06g000112/Capana07g000048/Capana07g000501/Capana08g000734/Capana08g001895	18
ko04016	MAPK signaling pathway - plant	21/513	201/9494	0.00279533	0.0451246	0.042035	Capana00g000202/Capana00g002533/Capana00g003839/Capana02g001850/Capana02g002477/Capana02g003087/Capana03g004524/Capana04g002794/Capana05g001700/Capana05g002193/Capana06g000398/Capana06g001506/Capana06g001665/Capana06g002562/Capana07g000035/Capana08g000980/Capana09g000244/Capana09g001251/Capana09g001847/Capana12g002103/Capana12g002655	21
