# Supplementary material for: Analysis of the response regulatory network of pepper genes under hydrogen peroxide stress
Source: Front Plant Sci. 2022 Dec 8;13:1018991. doi: 10.3389/fpls.2022.1018991 (PMC9772053; doi:10.3389/fpls.2022.1018991)
Supplement: Supplementary file 1 [file DataSheet_1.zip › Table S8.XLSX]

## Sheet: ROS_gene_CK_H2O2_TPM.avg
Supplementary-Table S8- Pepper ROS scavenging genes expression in those samples
Name	CL1	CL2	CL3	CL4	CL5	CL6	CR1	CR2	CR3	CR4	CR5	CR6	RL1	RL2	RL3	RL4	RL5	RL6	RR1	RR2	RR3	RR4	RR5	RR6
MDHAR3	80.2407	87.3838	103.712	94.7745	117.835	106.526	132.264	134.126	180.468	225.854	177.1	190.661	78.6862	73.5396	84.2143	99.2836	107.706	128.572	87.6715	117.984	99.6782	111.636	176.768	144.139
GPX6	76.5593	83.9863	87.2353	87.4376	142.271	53.9859	315.678	289.698	280.677	228.156	201.421	142.615	69.1402	76.1254	77.2699	116.242	176.416	131.723	360.998	354.477	550.949	352.544	279.969	290.71
SOD1	125.216	141.29	144.257	130.547	128.921	155.257	189.767	217.174	248.034	268.789	222.082	204.052	169.967	149.868	152.788	179.05	163.631	296.259	268.972	244.333	425.172	414.129	361.973	433.522
GPX1	88.1962	81.1586	82.2877	83.588	58.8271	70.2498	29.7507	27.872	20.2503	18.1397	13.2932	16.298	71.205	88.3779	83.0946	81.302	57.8346	62.0848	23.9835	22.0037	17.0906	17.9766	6.47684	15.8898
SOD2	43.2276	47.2193	43.3135	56.1497	66.7675	80.8381	21.0806	25.8633	28.1799	18.096	26.0647	28.2475	68.1581	73.782	63.2944	63.6046	77.2359	62.2134	25.7529	19.5928	23.2843	22.9334	19.1638	23.9717
CAT3	1129.81	1284.54	2377.34	4751.28	4531.78	907.653	865.914	978.73	1184.52	1494	1690.85	1369.58	1289	1162.53	2321.59	4931.38	4216.64	1664.47	885.818	1002.01	863.202	873.829	823.441	1312.32
GPX3	77.3245	57.6306	59.1315	69.5065	63.5592	48.2841	183.389	206.69	243.859	268.538	246.615	199.298	66.0757	60.758	89.522	78.4129	111.348	67.0093	180.65	104.928	169.338	156.287	112.78	145.951
GPX8	3.09759	2.80383	1.6991	4.633	6.79444	4.11725	9.19451	10.463	10.4098	12.2011	12.3809	8.48272	2.05734	2.44986	2.74463	4.47838	6.58525	4.57869	8.04032	6.05088	3.42896	10.9374	6.69676	7.41102
SOD3	33.6293	30.7886	33.6858	32.6529	34.4328	26.2062	11.3813	12.2211	11.2702	15.4608	11.0963	7.93761	29.6473	35.3891	30.9774	41.3798	31.6096	28.6809	14.2568	9.62407	11.6135	10.1352	10.1682	11.1808
DHAR2	3.81753	2.82745	2.71611	3.65658	5.33255	2.16045	4.49783	4.4421	4.88663	4.55413	4.41285	4.39127	3.66881	2.45738	2.64591	4.8418	4.47053	4.48936	5.51512	5.42131	1.78586	5.09954	5.86179	6.24859
PrxR1	2378.82	1704.05	1770.72	1280.91	1790.2	998.219	2417.31	2086.68	1724.9	1225.9	1191.58	1342.22	1945	1725.84	1942.51	1882.95	2216.63	833.547	2149.17	2225.34	1824.99	1157.91	730.164	796.355
CAT2	1333.13	1360.35	842.621	259.673	130.924	1707.55	20.998	19.3426	20.5698	16.8677	12.4576	16.6884	1501.71	1510.7	875.149	290.897	129.345	1659.45	14.5625	17.4688	14.753	9.95187	5.75928	20.0024
APX5	4.87936	5.65756	5.02881	4.9115	6.69395	4.2135	6.60176	5.99006	3.97139	7.06824	6.31031	5.27742	6.63639	5.22008	4.20871	6.1912	4.21111	4.23208	5.05885	4.27496	3.31544	3.69374	3.83895	2.50758
MDHAR2	16.154	22.6113	21.3022	19.2063	24.3104	20.5393	31.3593	31.5993	30.2519	32.4095	38.8765	37.8012	18.9737	12.4227	15.3898	16.7906	27.1282	19.2715	22.6998	27.6938	22.2832	19.7819	44.6605	40.492
GR	26.2518	31.3696	23.5634	16.8347	27.6199	32.8458	9.96979	9.85421	9.74851	9.7783	11.65	11.508	26.4855	23.1816	21.423	16.154	28.3194	27.5691	7.79786	11.6198	8.39146	8.11477	13.6308	13.3702
CAT1	41.8421	37.1194	35.3714	37.4861	43.5749	29.6491	184.756	175.114	170.099	126.173	111.491	167.786	45.3236	40.4047	42.2075	40.7708	43.971	41.6713	218.338	222.789	153.4	83.6051	104.107	150.599
APX4	144.903	181.481	164.314	177.209	196.263	165.919	7.73032	8.45738	8.31682	7.42187	6.77786	6.20209	179.563	148.19	167.325	201.987	164.9	84.5999	4.79532	5.65297	5.57328	4.51136	3.56902	5.28904
TAPX	36.635	51.7225	47.1745	38.3426	45.1316	48.7121	9.82259	9.98996	7.13668	7.15288	7.38655	9.04167	40.5043	37.2293	39.0529	40.665	34.018	32.9767	6.8168	7.63265	6.86434	4.12182	5.6826	5.06175
DHAR3	0	0	0	0	0	0	0	0	0	0	0	0	0	0	0	0	0	0	0	0	0	0	0	0
DHAR1	100.027	48.2913	66.0602	104.016	208.096	60.8912	60.4676	58.0333	67.8736	64.9652	72.0921	60.5221	64.7155	60.9459	69.6887	121.534	327.383	85.539	120.03	109.52	106.062	79.2142	99.6172	91.6055
GPX5	1.16931	2.13617	0.352373	2.2252	2.25392	1.09946	5.59225	4.8107	4.01978	2.8533	3.86483	3.76355	1.59361	1.48084	1.97519	2.29363	1.87539	2.38846	5.63162	5.21662	4.76807	2.43053	3.68057	3.28703
GPX2	210.812	165.741	158.318	151.383	174.201	129.171	299.32	302.774	294.762	343.479	281.518	254.19	143.899	179.245	156.976	164.103	149.484	185.445	295.217	286.439	323.972	290.38	287.794	251.948
SAPX	69.8407	71.1262	62.9719	51.6472	76.5314	75.6097	113.567	107.215	96.0197	96.8945	97.3941	120.037	74.1047	63.6382	69.134	61.6936	74.9928	68.5567	94.7065	103.659	111.605	85.5041	133.569	130.085
APX1	128.304	132.254	156.25	156.885	113.229	108.315	217.382	229.224	261.99	211.738	182.93	209.786	167.414	183.66	186.032	168.704	183.199	234.125	318.707	294.288	699.029	329.409	402.191	527.298
APX6	36.8155	39.0863	41.4755	38.6021	54.9483	51.7293	9.36335	12.6281	11.4586	13.4719	13.2534	9.74121	44.4537	46.0501	40.5365	43.2543	47.0142	41.5007	10.488	9.98117	8.92779	11.8969	9.91938	12.8577
APX3	156.413	201.898	192.391	160.073	216.512	207.168	115.506	125.078	111.704	127.716	129.789	125.078	183.61	158.415	164.68	187.426	208.022	202.684	118.278	96.0744	87.0618	103.273	91.4882	116.242
GPX4	14.3204	10.4791	10.75	10.881	14.4069	11.4328	14.0839	17.1953	16.2357	21.482	18.8228	14.4362	9.49919	8.10056	8.26428	11.2275	12.7414	12.0095	15.3608	11.348	14.4991	16.3831	13.7979	17.1831
APX2	173.375	186.298	171.773	106.532	66.053	75.9382	404.305	399.665	314.99	287.178	155.289	181.309	177.662	149.884	233.677	170.402	130.342	131.626	317.717	381.831	552.186	281.728	129.894	191.173
MDHAR1	133.023	173.634	173.746	141.159	161.427	135.444	424.719	392.801	380.522	369.674	358.894	399.938	160.516	118.634	153.853	167.223	227.669	142.705	399.302	430.467	568.936	373.431	537.663	497.082
