# Supplementary material for: Analysis of the response regulatory network of pepper genes under hydrogen peroxide stress
Source: Front Plant Sci. 2022 Dec 8;13:1018991. doi: 10.3389/fpls.2022.1018991 (PMC9772053; doi:10.3389/fpls.2022.1018991)
Supplement: Supplementary file 1 [file DataSheet_1.zip › Table S9.XLSX]

## Sheet: Sheet1
Supplementary-Table S9 All GO terms enrichment in cluster 1
GO	NS	enrichment	name	ratio_in_study	ratio_in_pop	p_uncorrected	depth	study_count	p_fdr_bh	study_items
GO:0006558	BP	e	L-phenylalanine metabolic process	6/1798	15/35336	5.78533e-05	9	6	0.00762215	Capana05g002560, Capana06g000585, Capana08g000312, Capana09g002190, Capana09g002200, Capana11g000245
GO:1902221	BP	e	erythrose 4-phosphate/phosphoenolpyruvate family amino acid metabolic process	6/1798	15/35336	5.78533e-05	8	6	0.00762215	Capana05g002560, Capana06g000585, Capana08g000312, Capana09g002190, Capana09g002200, Capana11g000245
GO:0009095	BP	e	aromatic amino acid family biosynthetic process, prephenate pathway	5/1798	11/35336	0.000121052	9	5	0.0135442	Capana00g001596, Capana06g000585, Capana08g000312, Capana09g001606, Capana11g000245
GO:0009072	BP	e	aromatic amino acid family metabolic process	9/1798	45/35336	0.000376343	7	9	0.037511	Capana00g001596, Capana04g000998, Capana05g002560, Capana06g000585, Capana08g000312, Capana09g001606, Capana09g002190, Capana09g002200, Capana11g000245
GO:0006571	BP	e	tyrosine biosynthetic process	3/1798	4/35336	0.000506079	10	3	0.0464387	Capana00g001596, Capana08g000312, Capana09g001606
GO:0006595	BP	e	polyamine metabolic process	6/1798	24/35336	0.00104826	7	6	0.0842502	Capana00g002898, Capana03g001540, Capana04g000125, Capana08g002632, Capana10g000872, Capana11g002156
GO:0006596	BP	e	polyamine biosynthetic process	6/1798	24/35336	0.00104826	8	6	0.0842502	Capana00g002898, Capana03g001540, Capana04g000125, Capana08g002632, Capana10g000872, Capana11g002156
GO:0006570	BP	e	tyrosine metabolic process	3/1798	5/35336	0.00121712	8	3	0.0938153	Capana00g001596, Capana08g000312, Capana09g001606
GO:0009699	BP	e	phenylpropanoid biosynthetic process	5/1798	17/35336	0.00125469	5	5	0.095439	Capana02g003073, Capana02g003074, Capana05g002560, Capana09g002190, Capana09g002200
GO:0044272	BP	e	sulfur compound biosynthetic process	10/1798	65/35336	0.00157207	4	10	0.106919	Capana00g000108, Capana00g001493, Capana00g002898, Capana00g004772, Capana03g003823, Capana07g002359, Capana08g001658, Capana09g002238, Capana11g000601, Capana11g002156
GO:0009073	BP	e	aromatic amino acid family biosynthetic process	6/1798	26/35336	0.0016433	8	6	0.107185	Capana00g001596, Capana04g000998, Capana06g000585, Capana08g000312, Capana09g001606, Capana11g000245
GO:0008295	BP	e	spermidine biosynthetic process	4/1798	11/35336	0.00165212	9	4	0.107185	Capana00g002898, Capana08g002632, Capana10g000872, Capana11g002156
GO:0008216	BP	e	spermidine metabolic process	4/1798	11/35336	0.00165212	8	4	0.107185	Capana00g002898, Capana08g002632, Capana10g000872, Capana11g002156
GO:0009803	BP	e	cinnamic acid metabolic process	3/1798	6/35336	0.00234197	7	3	0.136757	Capana05g002560, Capana09g002190, Capana09g002200
GO:0009800	BP	e	cinnamic acid biosynthetic process	3/1798	6/35336	0.00234197	8	3	0.136757	Capana05g002560, Capana09g002190, Capana09g002200
GO:0043162	BP	e	ubiquitin-dependent protein catabolic process via the multivesicular body sorting pathway	2/1798	2/35336	0.00258771	9	2	0.146662	Capana03g002098, Capana06g002471
GO:0009309	BP	e	amine biosynthetic process	6/1798	29/35336	0.00297582	5	6	0.157828	Capana00g002898, Capana03g001540, Capana04g000125, Capana08g002632, Capana10g000872, Capana11g002156
GO:0042401	BP	e	cellular biogenic amine biosynthetic process	6/1798	29/35336	0.00297582	7	6	0.157828	Capana00g002898, Capana03g001540, Capana04g000125, Capana08g002632, Capana10g000872, Capana11g002156
GO:0044550	BP	e	secondary metabolite biosynthetic process	5/1798	21/35336	0.00348193	3	5	0.179724	Capana02g003073, Capana02g003074, Capana05g002560, Capana09g002190, Capana09g002200
GO:0120255	BP	e	olefinic compound biosynthetic process	3/1798	7/35336	0.00394353	4	3	0.18998	Capana05g002560, Capana09g002190, Capana09g002200
GO:0006559	BP	e	L-phenylalanine catabolic process	3/1798	7/35336	0.00394353	10	3	0.18998	Capana05g002560, Capana09g002190, Capana09g002200
GO:1902222	BP	e	erythrose 4-phosphate/phosphoenolpyruvate family amino acid catabolic process	3/1798	7/35336	0.00394353	9	3	0.18998	Capana05g002560, Capana09g002190, Capana09g002200
GO:0032787	BP	e	monocarboxylic acid metabolic process	21/1798	214/35336	0.00423054	6	21	0.202122	Capana00g001764, Capana01g003112, Capana02g003489, Capana03g000947, Capana03g001350, Capana04g000454, Capana04g001118, Capana05g002560, Capana06g001268, Capana06g001415, Capana06g001870, Capana06g002923, Capana08g002013, Capana09g002190, Capana09g002200, Capana10g001562, Capana10g001955, Capana10g002238, Capana11g000476, Capana11g000601, Capana11g002130
GO:0006790	BP	e	sulfur compound metabolic process	15/1798	135/35336	0.00456542	3	15	0.208578	Capana00g000108, Capana00g001493, Capana00g002898, Capana00g004772, Capana01g000850, Capana01g004097, Capana03g003823, Capana03g004628, Capana04g002075, Capana04g002872, Capana07g002359, Capana08g001658, Capana09g002238, Capana11g000601, Capana11g002156
GO:0046394	BP	e	carboxylic acid biosynthetic process	25/1798	279/35336	0.00582876	6	25	0.248022	Capana00g000108, Capana00g000678, Capana00g001493, Capana00g001596, Capana00g004772, Capana01g000180, Capana01g003112, Capana03g001350, Capana03g003823, Capana04g000454, Capana04g000998, Capana05g002560, Capana06g000585, Capana06g001415, Capana06g001870, Capana06g002491, Capana06g002923, Capana07g002359, Capana08g000312, Capana08g002013, Capana09g001606, Capana09g002190, Capana09g002200, Capana11…
GO:0043102	BP	e	amino acid salvage	3/1798	8/35336	0.00607179	8	3	0.248943	Capana00g000108, Capana00g001493, Capana03g003823
GO:0009094	BP	e	L-phenylalanine biosynthetic process	3/1798	8/35336	0.00607179	10	3	0.248943	Capana06g000585, Capana08g000312, Capana11g000245
GO:1902223	BP	e	erythrose 4-phosphate/phosphoenolpyruvate family amino acid biosynthetic process	3/1798	8/35336	0.00607179	9	3	0.248943	Capana06g000585, Capana08g000312, Capana11g000245
GO:0019509	BP	e	L-methionine salvage from methylthioadenosine	3/1798	8/35336	0.00607179	13	3	0.248943	Capana00g000108, Capana00g001493, Capana03g003823
GO:0071267	BP	e	L-methionine salvage	3/1798	8/35336	0.00607179	12	3	0.248943	Capana00g000108, Capana00g001493, Capana03g003823
GO:0006639	BP	e	acylglycerol metabolic process	2/1798	3/35336	0.00750006	6	2	0.269303	Capana02g001074, Capana09g000178
GO:0046460	BP	e	neutral lipid biosynthetic process	2/1798	3/35336	0.00750006	6	2	0.269303	Capana02g001074, Capana09g000178
GO:0019432	BP	e	triglyceride biosynthetic process	2/1798	3/35336	0.00750006	8	2	0.269303	Capana02g001074, Capana09g000178
GO:0006638	BP	e	neutral lipid metabolic process	2/1798	3/35336	0.00750006	5	2	0.269303	Capana02g001074, Capana09g000178
GO:0006527	BP	e	arginine catabolic process	2/1798	3/35336	0.00750006	10	2	0.269303	Capana08g002632, Capana10g000872
GO:0046463	BP	e	acylglycerol biosynthetic process	2/1798	3/35336	0.00750006	7	2	0.269303	Capana02g001074, Capana09g000178
GO:0006641	BP	e	triglyceride metabolic process	2/1798	3/35336	0.00750006	7	2	0.269303	Capana02g001074, Capana09g000178
GO:0120254	BP	e	olefinic compound metabolic process	3/1798	9/35336	0.00876529	3	3	0.294605	Capana05g002560, Capana09g002190, Capana09g002200
GO:0000209	BP	e	protein polyubiquitination	3/1798	9/35336	0.00876529	10	3	0.294605	Capana04g002146, Capana06g001009, Capana07g002128
GO:0098869	BP	e	cellular oxidant detoxification	3/1798	9/35336	0.00876529	3	3	0.294605	Capana02g002403, Capana03g001800, Capana06g000761
GO:0071265	BP	e	L-methionine biosynthetic process	3/1798	9/35336	0.00876529	11	3	0.294605	Capana00g000108, Capana00g001493, Capana03g003823
GO:0006576	BP	e	cellular biogenic amine metabolic process	6/1798	36/35336	0.00901584	6	6	0.299544	Capana00g002898, Capana03g001540, Capana04g000125, Capana08g002632, Capana10g000872, Capana11g002156
GO:0044106	BP	e	cellular amine metabolic process	6/1798	36/35336	0.00901584	5	6	0.299544	Capana00g002898, Capana03g001540, Capana04g000125, Capana08g002632, Capana10g000872, Capana11g002156
GO:1901605	BP	e	alpha-amino acid metabolic process	21/1798	228/35336	0.00909724	7	21	0.300521	Capana00g000108, Capana00g000678, Capana00g001493, Capana00g001596, Capana00g004772, Capana03g003823, Capana04g000125, Capana05g002560, Capana06g000585, Capana06g002491, Capana07g002359, Capana08g000129, Capana08g000312, Capana08g002127, Capana08g002632, Capana09g000074, Capana09g001606, Capana09g002190, Capana09g002200, Capana10g000872, Capana11g000245
GO:0009414	BP	e	response to water deprivation	8/1798	59/35336	0.00973035	5	8	0.314252	Capana00g004275, Capana00g004545, Capana00g004683, Capana01g002572, Capana05g002154, Capana07g002313, Capana09g000936, Capana11g000320
GO:0042537	BP	e	benzene-containing compound metabolic process	3/1798	10/35336	0.0120524	4	3	0.376621	Capana05g002560, Capana09g002190, Capana09g002200
GO:1990748	BP	e	cellular detoxification	3/1798	10/35336	0.0120524	2	3	0.376621	Capana02g002403, Capana03g001800, Capana06g000761
GO:0009086	BP	e	methionine biosynthetic process	4/1798	19/35336	0.0140168	10	4	0.42765	Capana00g000108, Capana00g001493, Capana00g004772, Capana03g003823
GO:0006556	BP	e	S-adenosylmethionine biosynthetic process	2/1798	4/35336	0.014494	5	2	0.42765	Capana08g001658, Capana09g002238
GO:0043486	BP	e	histone exchange	2/1798	4/35336	0.014494	7	2	0.42765	Capana04g002336, Capana04g002383
GO:0034389	BP	e	lipid droplet organization	2/1798	4/35336	0.014494	5	2	0.42765	Capana02g001074, Capana08g001524
GO:0009074	BP	e	aromatic amino acid family catabolic process	3/1798	11/35336	0.0159525	8	3	0.437068	Capana05g002560, Capana09g002190, Capana09g002200
GO:0016053	BP	e	organic acid biosynthetic process	25/1798	299/35336	0.0162478	4	25	0.443058	Capana00g000108, Capana00g000678, Capana00g001493, Capana00g001596, Capana00g004772, Capana01g000180, Capana01g003112, Capana03g001350, Capana03g003823, Capana04g000454, Capana04g000998, Capana05g002560, Capana06g000585, Capana06g001415, Capana06g001870, Capana06g002491, Capana06g002923, Capana07g002359, Capana08g000312, Capana08g002013, Capana09g001606, Capana09g002190, Capana09g002200, Capana11…
GO:1901700	BP	e	response to oxygen-containing compound	17/1798	183/35336	0.0165153	3	17	0.446145	Capana00g004275, Capana00g004545, Capana00g004683, Capana01g002572, Capana02g000986, Capana04g000027, Capana04g000296, Capana05g000212, Capana05g000349, Capana05g002154, Capana05g002360, Capana06g000862, Capana06g002525, Capana07g002313, Capana08g001245, Capana09g000936, Capana11g000320
GO:0016567	BP	e	protein ubiquitination	6/1798	41/35336	0.0167936	9	6	0.449461	Capana00g004545, Capana01g002572, Capana04g002146, Capana06g001009, Capana06g001268, Capana07g002128
GO:0009409	BP	e	response to cold	6/1798	41/35336	0.0167936	4	6	0.449461	Capana00g004545, Capana03g004588, Capana04g002113, Capana05g000349, Capana05g002154, Capana12g000752
GO:0009415	BP	e	response to water	8/1798	66/35336	0.0184833	4	8	0.487909	Capana00g004275, Capana00g004545, Capana00g004683, Capana01g002572, Capana05g002154, Capana07g002313, Capana09g000936, Capana11g000320
GO:0000097	BP	e	sulfur amino acid biosynthetic process	5/1798	31/35336	0.0191054	5	5	0.499765	Capana00g000108, Capana00g001493, Capana00g004772, Capana03g003823, Capana07g002359
GO:0001101	BP	e	response to acid chemical	8/1798	67/35336	0.0200833	3	8	0.510961	Capana00g004275, Capana00g004545, Capana00g004683, Capana01g002572, Capana05g002154, Capana07g002313, Capana09g000936, Capana11g000320
GO:0016310	BP	e	phosphorylation	9/1798	80/35336	0.0202319	5	9	0.510961	Capana00g001764, Capana02g001624, Capana03g000947, Capana04g001118, Capana08g001483, Capana10g001562, Capana10g001955, Capana11g000601, Capana12g000192
GO:0098754	BP	e	detoxification	3/1798	12/35336	0.0204771	1	3	0.510961	Capana02g002403, Capana03g001800, Capana06g000761
GO:0009185	BP	e	ribonucleoside diphosphate metabolic process	6/1798	43/35336	0.020905	8	6	0.510961	Capana00g001764, Capana03g000947, Capana04g001118, Capana10g001562, Capana10g001955, Capana11g000601
GO:0046031	BP	e	ADP metabolic process	6/1798	43/35336	0.020905	10	6	0.510961	Capana00g001764, Capana03g000947, Capana04g001118, Capana10g001562, Capana10g001955, Capana11g000601
GO:0009179	BP	e	purine ribonucleoside diphosphate metabolic process	6/1798	43/35336	0.020905	9	6	0.510961	Capana00g001764, Capana03g000947, Capana04g001118, Capana10g001562, Capana10g001955, Capana11g000601
GO:0009135	BP	e	purine nucleoside diphosphate metabolic process	6/1798	43/35336	0.020905	8	6	0.510961	Capana00g001764, Capana03g000947, Capana04g001118, Capana10g001562, Capana10g001955, Capana11g000601
GO:0006096	BP	e	glycolytic process	6/1798	43/35336	0.020905	12	6	0.510961	Capana00g001764, Capana03g000947, Capana04g001118, Capana10g001562, Capana10g001955, Capana11g000601
GO:0006165	BP	e	nucleoside diphosphate phosphorylation	6/1798	43/35336	0.020905	8	6	0.510961	Capana00g001764, Capana03g000947, Capana04g001118, Capana10g001562, Capana10g001955, Capana11g000601
GO:0046939	BP	e	nucleotide phosphorylation	6/1798	43/35336	0.020905	6	6	0.510961	Capana00g001764, Capana03g000947, Capana04g001118, Capana10g001562, Capana10g001955, Capana11g000601
GO:0006757	BP	e	ATP generation from ADP	6/1798	43/35336	0.020905	11	6	0.510961	Capana00g001764, Capana03g000947, Capana04g001118, Capana10g001562, Capana10g001955, Capana11g000601
GO:0006090	BP	e	pyruvate metabolic process	7/1798	55/35336	0.0209476	7	7	0.510961	Capana00g001764, Capana03g000947, Capana04g001118, Capana10g001562, Capana10g001955, Capana10g002238, Capana11g000601
GO:0072330	BP	e	monocarboxylic acid biosynthetic process	11/1798	106/35336	0.0230529	7	11	0.52949	Capana01g003112, Capana03g001350, Capana04g000454, Capana05g002560, Capana06g001415, Capana06g001870, Capana06g002923, Capana08g002013, Capana09g002190, Capana09g002200, Capana11g000476
GO:0009132	BP	e	nucleoside diphosphate metabolic process	6/1798	44/35336	0.0231955	7	6	0.52949	Capana00g001764, Capana03g000947, Capana04g001118, Capana10g001562, Capana10g001955, Capana11g000601
GO:0051865	BP	e	protein autoubiquitination	2/1798	5/35336	0.0233453	10	2	0.52949	Capana01g002572, Capana04g002146
GO:2000243	BP	e	positive regulation of reproductive process	2/1798	5/35336	0.0233453	4	2	0.52949	Capana02g001863, Capana10g001227
GO:0046500	BP	e	S-adenosylmethionine metabolic process	2/1798	5/35336	0.0233453	4	2	0.52949	Capana08g001658, Capana09g002238
GO:0048578	BP	e	positive regulation of long-day photoperiodism, flowering	2/1798	5/35336	0.0233453	7	2	0.52949	Capana02g001863, Capana10g001227
GO:0016558	BP	e	protein import into peroxisome matrix	2/1798	5/35336	0.0233453	9	2	0.52949	Capana06g001268, Capana08g000398
GO:0006555	BP	e	methionine metabolic process	4/1798	22/35336	0.0234474	9	4	0.52949	Capana00g000108, Capana00g001493, Capana00g004772, Capana03g003823
GO:0009698	BP	e	phenylpropanoid metabolic process	7/1798	58/35336	0.0272495	4	7	0.605882	Capana02g003073, Capana02g003074, Capana05g002560, Capana07g001326, Capana09g002190, Capana09g002200, Capana10g000508
GO:0033993	BP	e	response to lipid	8/1798	72/35336	0.0295751	4	8	0.645184	Capana00g004275, Capana00g004683, Capana04g000296, Capana05g000349, Capana06g000862, Capana07g002313, Capana08g001245, Capana09g000936
GO:0009737	BP	e	response to abscisic acid	7/1798	60/35336	0.0320999	5	7	0.688977	Capana00g004275, Capana00g004683, Capana05g000349, Capana06g000862, Capana07g002313, Capana08g001245, Capana09g000936
GO:0031929	BP	e	TOR signaling	2/1798	6/35336	0.033847	6	2	0.688977	Capana00g001198, Capana10g001637
GO:1900424	BP	e	regulation of defense response to bacterium	2/1798	6/35336	0.033847	6	2	0.688977	Capana12g002067, Capana12g002819
GO:0010039	BP	e	response to iron ion	2/1798	6/35336	0.033847	5	2	0.688977	Capana07g002128, Capana08g001175
GO:0009065	BP	e	glutamine family amino acid catabolic process	2/1798	6/35336	0.033847	9	2	0.688977	Capana08g002632, Capana10g000872
GO:0006751	BP	e	glutathione catabolic process	2/1798	6/35336	0.033847	7	2	0.688977	Capana01g004097, Capana04g002075
GO:0043171	BP	e	peptide catabolic process	2/1798	6/35336	0.033847	6	2	0.688977	Capana01g004097, Capana04g002075
GO:0000096	BP	e	sulfur amino acid metabolic process	5/1798	36/35336	0.0344497	4	5	0.696341	Capana00g000108, Capana00g001493, Capana00g004772, Capana03g003823, Capana07g002359
GO:0097305	BP	e	response to alcohol	7/1798	61/35336	0.0347282	4	7	0.697097	Capana00g004275, Capana00g004683, Capana05g000349, Capana06g000862, Capana07g002313, Capana08g001245, Capana09g000936
GO:0044283	BP	e	small molecule biosynthetic process	29/1798	385/35336	0.0350013	3	29	0.697734	Capana00g000108, Capana00g000678, Capana00g001493, Capana00g001596, Capana00g002898, Capana00g004772, Capana01g000180, Capana01g003112, Capana03g000968, Capana03g001350, Capana03g003823, Capana04g000454, Capana04g000998, Capana05g002560, Capana06g000585, Capana06g001415, Capana06g001632, Capana06g001870, Capana06g002491, Capana06g002923, Capana07g002359, Capana08g000312, Capana08g002013, Capana09…
GO:0071496	BP	e	cellular response to external stimulus	4/1798	25/35336	0.0359683	3	4	0.703697	Capana00g004201, Capana05g002154, Capana08g001245, Capana08g001483
GO:0031668	BP	e	cellular response to extracellular stimulus	4/1798	25/35336	0.0359683	4	4	0.703697	Capana00g004201, Capana05g002154, Capana08g001245, Capana08g001483
GO:0009266	BP	e	response to temperature stimulus	9/1798	84/35336	0.0392509	3	9	0.710087	Capana00g004275, Capana00g004545, Capana03g004588, Capana04g002113, Capana05g000212, Capana05g000349, Capana05g002154, Capana06g000088, Capana12g000752
GO:1901607	BP	e	alpha-amino acid biosynthetic process	12/1798	129/35336	0.0411697	8	12	0.710087	Capana00g000108, Capana00g000678, Capana00g001493, Capana00g001596, Capana00g004772, Capana03g003823, Capana06g000585, Capana06g002491, Capana07g002359, Capana08g000312, Capana09g001606, Capana11g000245
GO:0019748	BP	e	secondary metabolic process	7/1798	64/35336	0.0434542	2	7	0.710087	Capana02g003073, Capana02g003074, Capana05g002560, Capana07g001326, Capana09g002190, Capana09g002200, Capana10g000508
GO:0032446	BP	e	protein modification by small protein conjugation	6/1798	51/35336	0.04398	8	6	0.710087	Capana00g004545, Capana01g002572, Capana04g002146, Capana06g001009, Capana06g001268, Capana07g002128
GO:0006082	BP	e	organic acid metabolic process	47/1798	694/35336	0.04475	3	47	0.710087	Capana00g000108, Capana00g000678, Capana00g001445, Capana00g001493, Capana00g001596, Capana00g001764, Capana00g004772, Capana00g004935, Capana01g000180, Capana01g000552, Capana01g002809, Capana01g003112, Capana02g003489, Capana03g000790, Capana03g000947, Capana03g001350, Capana03g003823, Capana04g000125, Capana04g000454, Capana04g000998, Capana04g001118, Capana05g002560, Capana06g000585, Capana06…
GO:0072663	BP	e	establishment of protein localization to peroxisome	2/1798	7/35336	0.0458084	7	2	0.710087	Capana06g001268, Capana08g000398
GO:0046499	BP	e	S-adenosylmethioninamine metabolic process	2/1798	7/35336	0.0458084	9	2	0.710087	Capana00g002898, Capana11g002156
GO:0072662	BP	e	protein localization to peroxisome	2/1798	7/35336	0.0458084	6	2	0.710087	Capana06g001268, Capana08g000398
GO:0006557	BP	e	S-adenosylmethioninamine biosynthetic process	2/1798	7/35336	0.0458084	10	2	0.710087	Capana00g002898, Capana11g002156
GO:0036297	BP	e	interstrand cross-link repair	2/1798	7/35336	0.0458084	8	2	0.710087	Capana12g000836, Capana12g000837
GO:0006625	BP	e	protein targeting to peroxisome	2/1798	7/35336	0.0458084	8	2	0.710087	Capana06g001268, Capana08g000398
GO:0098543	BP	e	detection of other organism	1/1798	1/35336	0.050883	5	1	0.710087	Capana00g002807
GO:0019408	BP	e	dolichol biosynthetic process	1/1798	1/35336	0.050883	8	1	0.710087	Capana06g001632
GO:0010518	BP	e	positive regulation of phospholipase activity	1/1798	1/35336	0.050883	7	1	0.710087	Capana08g000312
GO:0015680	BP	e	protein maturation by copper ion transfer	1/1798	1/35336	0.050883	6	1	0.710087	Capana06g000862
GO:0015942	BP	e	formate metabolic process	1/1798	1/35336	0.050883	7	1	0.710087	Capana02g003489
GO:0036065	BP	e	fucosylation	1/1798	1/35336	0.050883	3	1	0.710087	Capana06g001360
GO:0097306	BP	e	cellular response to alcohol	1/1798	1/35336	0.050883	5	1	0.710087	Capana08g001245
GO:0071465	BP	e	cellular response to desiccation	1/1798	1/35336	0.050883	7	1	0.710087	Capana05g002154
GO:0046156	BP	e	siroheme metabolic process	1/1798	1/35336	0.050883	7	1	0.710087	Capana00g000873
GO:0097437	BP	e	maintenance of dormancy	1/1798	1/35336	0.050883	3	1	0.710087	Capana08g000312
GO:0071462	BP	e	cellular response to water stimulus	1/1798	1/35336	0.050883	5	1	0.710087	Capana05g002154
GO:0042183	BP	e	formate catabolic process	1/1798	1/35336	0.050883	8	1	0.710087	Capana02g003489
GO:0048766	BP	e	root hair initiation	1/1798	1/35336	0.050883	5	1	0.710087	Capana12g001841
GO:0071333	BP	e	cellular response to glucose stimulus	1/1798	1/35336	0.050883	8	1	0.710087	Capana08g001245
GO:0042149	BP	e	cellular response to glucose starvation	1/1798	1/35336	0.050883	7	1	0.710087	Capana08g001483
GO:0009595	BP	e	detection of biotic stimulus	1/1798	1/35336	0.050883	3	1	0.710087	Capana00g002807
GO:0071326	BP	e	cellular response to monosaccharide stimulus	1/1798	1/35336	0.050883	6	1	0.710087	Capana08g001245
GO:1901001	BP	e	negative regulation of response to salt stress	1/1798	1/35336	0.050883	7	1	0.710087	Capana04g000986
GO:0010161	BP	e	red light signaling pathway	1/1798	1/35336	0.050883	9	1	0.710087	Capana02g001624
GO:0010231	BP	e	maintenance of seed dormancy	1/1798	1/35336	0.050883	4	1	0.710087	Capana08g000312
GO:0010517	BP	e	regulation of phospholipase activity	1/1798	1/35336	0.050883	6	1	0.710087	Capana08g000312
GO:0060193	BP	e	positive regulation of lipase activity	1/1798	1/35336	0.050883	6	1	0.710087	Capana08g000312
GO:0009859	BP	e	pollen hydration	1/1798	1/35336	0.050883	6	1	0.710087	Capana08g001483
GO:0009645	BP	e	response to low light intensity stimulus	1/1798	1/35336	0.050883	6	1	0.710087	Capana08g000312
GO:0016094	BP	e	polyprenol biosynthetic process	1/1798	1/35336	0.050883	7	1	0.710087	Capana06g001632
GO:0010919	BP	e	regulation of inositol phosphate biosynthetic process	1/1798	1/35336	0.050883	7	1	0.710087	Capana08g000312
GO:0098581	BP	e	detection of external biotic stimulus	1/1798	1/35336	0.050883	4	1	0.710087	Capana00g002807
GO:0001525	BP	e	angiogenesis	1/1798	1/35336	0.050883	3	1	0.710087	Capana06g001632
GO:0042631	BP	e	cellular response to water deprivation	1/1798	1/35336	0.050883	6	1	0.710087	Capana05g002154
GO:0071331	BP	e	cellular response to hexose stimulus	1/1798	1/35336	0.050883	7	1	0.710087	Capana08g001245
GO:0032960	BP	e	regulation of inositol trisphosphate biosynthetic process	1/1798	1/35336	0.050883	8	1	0.710087	Capana08g000312
GO:0016045	BP	e	detection of bacterium	1/1798	1/35336	0.050883	6	1	0.710087	Capana00g002807
GO:0007202	BP	e	activation of phospholipase C activity	1/1798	1/35336	0.050883	9	1	0.710087	Capana08g000312
GO:0140455	BP	e	cytoplasm protein quality control	1/1798	1/35336	0.050883	8	1	0.710087	Capana04g002146
GO:0043068	BP	e	positive regulation of programmed cell death	1/1798	1/35336	0.050883	6	1	0.710087	Capana01g003411
GO:0019354	BP	e	siroheme biosynthetic process	1/1798	1/35336	0.050883	8	1	0.710087	Capana00g000873
GO:0010863	BP	e	positive regulation of phospholipase C activity	1/1798	1/35336	0.050883	8	1	0.710087	Capana08g000312
GO:1900274	BP	e	regulation of phospholipase C activity	1/1798	1/35336	0.050883	7	1	0.710087	Capana08g000312
GO:0071491	BP	e	cellular response to red light	1/1798	1/35336	0.050883	8	1	0.710087	Capana02g001624
GO:0033387	BP	e	putrescine biosynthetic process from ornithine	1/1798	1/35336	0.050883	10	1	0.710087	Capana04g000125
GO:0060191	BP	e	regulation of lipase activity	1/1798	1/35336	0.050883	5	1	0.710087	Capana08g000312
GO:0071629	BP	e	cytoplasm protein quality control by the ubiquitin-proteasome system	1/1798	1/35336	0.050883	10	1	0.710087	Capana04g002146
GO:0071215	BP	e	cellular response to abscisic acid stimulus	1/1798	1/35336	0.050883	6	1	0.710087	Capana08g001245
GO:0010244	BP	e	response to low fluence blue light stimulus by blue low-fluence system	1/1798	1/35336	0.050883	7	1	0.710087	Capana08g000312
GO:0009939	BP	e	positive regulation of gibberellic acid mediated signaling pathway	1/1798	1/35336	0.050883	7	1	0.710087	Capana08g000312
GO:0032469	BP	e	endoplasmic reticulum calcium ion homeostasis	1/1798	1/35336	0.050883	10	1	0.710087	Capana00g001393
GO:0019752	BP	e	carboxylic acid metabolic process	46/1798	675/35336	0.0508894	5	46	0.710087	Capana00g000108, Capana00g000678, Capana00g001445, Capana00g001493, Capana00g001596, Capana00g001764, Capana00g004772, Capana00g004935, Capana01g000180, Capana01g000552, Capana01g003112, Capana02g003489, Capana03g000790, Capana03g000947, Capana03g001350, Capana03g003823, Capana04g000125, Capana04g000454, Capana04g000998, Capana04g001118, Capana05g002560, Capana06g000585, Capana06g001268, Capana06…
GO:0007154	BP	e	cell communication	4/1798	28/35336	0.0516828	2	4	0.713074	Capana00g004201, Capana05g002154, Capana08g001245, Capana08g001483
GO:1901565	BP	e	organonitrogen compound catabolic process	15/1798	177/35336	0.0558062	4	15	0.764491	Capana00g003097, Capana00g004545, Capana01g004097, Capana02g002482, Capana04g002075, Capana04g002146, Capana05g001385, Capana05g002560, Capana06g000265, Capana06g001009, Capana08g002632, Capana09g002190, Capana09g002200, Capana10g000872, Capana11g001241
GO:0009991	BP	e	response to extracellular stimulus	4/1798	29/35336	0.0576296	3	4	0.783898	Capana00g004201, Capana05g002154, Capana08g001245, Capana08g001483
GO:0006597	BP	e	spermine biosynthetic process	2/1798	8/35336	0.0590539	9	2	0.784806	Capana00g002898, Capana11g002156
GO:0048582	BP	e	positive regulation of post-embryonic development	2/1798	8/35336	0.0590539	6	2	0.784806	Capana02g001863, Capana10g001227
GO:0048586	BP	e	regulation of long-day photoperiodism, flowering	2/1798	8/35336	0.0590539	5	2	0.784806	Capana02g001863, Capana10g001227
GO:0009723	BP	e	response to ethylene	2/1798	8/35336	0.0590539	5	2	0.784806	Capana00g004545, Capana05g000349
GO:0034599	BP	e	cellular response to oxidative stress	2/1798	8/35336	0.0590539	5	2	0.784806	Capana03g001295, Capana06g002525
GO:0008215	BP	e	spermine metabolic process	2/1798	8/35336	0.0590539	8	2	0.784806	Capana00g002898, Capana11g002156
GO:0000103	BP	e	sulfate assimilation	2/1798	8/35336	0.0590539	4	2	0.784806	Capana03g004628, Capana04g002872
GO:0009267	BP	e	cellular response to starvation	3/1798	18/35336	0.0606126	6	3	0.799964	Capana00g004201, Capana08g001245, Capana08g001483
GO:0104004	BP	e	cellular response to environmental stimulus	3/1798	18/35336	0.0606126	3	3	0.799964	Capana02g001624, Capana05g002154, Capana08g000312
GO:0071214	BP	e	cellular response to abiotic stimulus	3/1798	18/35336	0.0606126	4	3	0.799964	Capana02g001624, Capana05g002154, Capana08g000312
GO:0043436	BP	e	oxoacid metabolic process	46/1798	687/35336	0.0647203	4	46	0.843126	Capana00g000108, Capana00g000678, Capana00g001445, Capana00g001493, Capana00g001596, Capana00g001764, Capana00g004772, Capana00g004935, Capana01g000180, Capana01g000552, Capana01g003112, Capana02g003489, Capana03g000790, Capana03g000947, Capana03g001350, Capana03g003823, Capana04g000125, Capana04g000454, Capana04g000998, Capana04g001118, Capana05g002560, Capana06g000585, Capana06g001268, Capana06…
GO:1903789	BP	e	regulation of amino acid transmembrane transport	2/1798	9/35336	0.0734221	7	2	0.903092	Capana02g003212, Capana02g003214
GO:0032535	BP	e	regulation of cellular component size	2/1798	9/35336	0.0734221	4	2	0.903092	Capana04g000404, Capana12g001186
GO:0051240	BP	e	positive regulation of multicellular organismal process	2/1798	9/35336	0.0734221	4	2	0.903092	Capana02g001863, Capana10g001227
GO:0032890	BP	e	regulation of organic acid transport	2/1798	9/35336	0.0734221	5	2	0.903092	Capana02g003212, Capana02g003214
GO:0090066	BP	e	regulation of anatomical structure size	2/1798	9/35336	0.0734221	3	2	0.903092	Capana04g000404, Capana12g001186
GO:0051955	BP	e	regulation of amino acid transport	2/1798	9/35336	0.0734221	6	2	0.903092	Capana02g003212, Capana02g003214
GO:0080143	BP	e	regulation of amino acid export	2/1798	9/35336	0.0734221	8	2	0.903092	Capana02g003212, Capana02g003214
GO:0051952	BP	e	regulation of amine transport	2/1798	9/35336	0.0734221	5	2	0.903092	Capana02g003212, Capana02g003214
GO:0006749	BP	e	glutathione metabolic process	2/1798	9/35336	0.0734221	6	2	0.903092	Capana01g004097, Capana04g002075
GO:0042221	BP	e	response to chemical	24/1798	325/35336	0.0738244	2	24	0.906112	Capana00g004275, Capana00g004545, Capana00g004683, Capana01g001053, Capana01g002572, Capana02g000986, Capana03g001295, Capana03g001923, Capana04g000027, Capana04g000218, Capana04g000296, Capana05g000212, Capana05g000349, Capana05g002154, Capana05g002360, Capana06g000862, Capana06g002525, Capana07g002128, Capana07g002313, Capana08g000312, Capana08g001175, Capana08g001245, Capana09g000936, Capana11…
GO:0010498	BP	e	proteasomal protein catabolic process	5/1798	45/35336	0.0772056	7	5	0.943606	Capana00g004545, Capana04g002146, Capana05g001385, Capana06g001009, Capana11g001241
GO:0043161	BP	e	proteasome-mediated ubiquitin-dependent protein catabolic process	5/1798	45/35336	0.0772056	9	5	0.943606	Capana00g004545, Capana04g002146, Capana05g001385, Capana06g001009, Capana11g001241
GO:0009067	BP	e	aspartate family amino acid biosynthetic process	4/1798	32/35336	0.0775434	9	4	0.945735	Capana00g000108, Capana00g001493, Capana00g004772, Capana03g003823
GO:0061919	BP	e	process utilizing autophagic mechanism	3/1798	20/35336	0.0786175	2	3	0.952805	Capana00g004201, Capana01g004401, Capana06g000925
GO:0006914	BP	e	autophagy	3/1798	20/35336	0.0786175	4	3	0.952805	Capana00g004201, Capana01g004401, Capana06g000925
GO:0009611	BP	e	response to wounding	3/1798	20/35336	0.0786175	3	3	0.952805	Capana00g004545, Capana05g000349, Capana10g001469
GO:0008652	BP	e	cellular amino acid biosynthetic process	12/1798	141/35336	0.0795536	7	12	0.962133	Capana00g000108, Capana00g000678, Capana00g001493, Capana00g001596, Capana00g004772, Capana03g003823, Capana06g000585, Capana06g002491, Capana07g002359, Capana08g000312, Capana09g001606, Capana11g000245
GO:0031669	BP	e	cellular response to nutrient levels	3/1798	21/35336	0.0883922	5	3	1	Capana00g004201, Capana08g001245, Capana08g001483
GO:0042594	BP	e	response to starvation	3/1798	21/35336	0.0883922	5	3	1	Capana00g004201, Capana08g001245, Capana08g001483
GO:0034404	BP	e	nucleobase-containing small molecule biosynthetic process	2/1798	10/35336	0.0887646	6	2	1	Capana00g002898, Capana11g002156
GO:0015919	BP	e	peroxisomal membrane transport	2/1798	10/35336	0.0887646	6	2	1	Capana06g001268, Capana08g000398
GO:0009163	BP	e	nucleoside biosynthetic process	2/1798	10/35336	0.0887646	7	2	1	Capana00g002898, Capana11g002156
GO:0042451	BP	e	purine nucleoside biosynthetic process	2/1798	10/35336	0.0887646	8	2	1	Capana00g002898, Capana11g002156
GO:0042455	BP	e	ribonucleoside biosynthetic process	2/1798	10/35336	0.0887646	8	2	1	Capana00g002898, Capana11g002156
GO:0046129	BP	e	purine ribonucleoside biosynthetic process	2/1798	10/35336	0.0887646	9	2	1	Capana00g002898, Capana11g002156
GO:0062197	BP	e	cellular response to chemical stress	2/1798	10/35336	0.0887646	4	2	1	Capana03g001295, Capana06g002525
GO:0009809	BP	e	lignin biosynthetic process	2/1798	10/35336	0.0887646	6	2	1	Capana02g003073, Capana02g003074
GO:0009269	BP	e	response to desiccation	2/1798	10/35336	0.0887646	6	2	1	Capana05g002154, Capana11g000320
GO:0018377	BP	e	protein myristoylation	1/1798	2/35336	0.0991782	8	1	1	Capana03g000150
GO:0016093	BP	e	polyprenol metabolic process	1/1798	2/35336	0.0991782	6	1	1	Capana06g001632
GO:0010162	BP	e	seed dormancy process	1/1798	2/35336	0.0991782	3	1	1	Capana08g000312
GO:0048033	BP	e	heme O metabolic process	1/1798	2/35336	0.0991782	7	1	1	Capana01g003354
GO:0022611	BP	e	dormancy process	1/1798	2/35336	0.0991782	2	1	1	Capana08g000312
GO:0071229	BP	e	cellular response to acid chemical	1/1798	2/35336	0.0991782	4	1	1	Capana05g002154
GO:0019348	BP	e	dolichol metabolic process	1/1798	2/35336	0.0991782	7	1	1	Capana06g001632
GO:0042044	BP	e	fluid transport	1/1798	2/35336	0.0991782	4	1	1	Capana08g001483
GO:0010053	BP	e	root epidermal cell differentiation	1/1798	2/35336	0.0991782	5	1	1	Capana07g002128
GO:0071396	BP	e	cellular response to lipid	1/1798	2/35336	0.0991782	5	1	1	Capana08g001245
GO:0010942	BP	e	positive regulation of cell death	1/1798	2/35336	0.0991782	5	1	1	Capana01g003411
GO:0010014	BP	e	meristem initiation	1/1798	2/35336	0.0991782	2	1	1	Capana07g002493
GO:0061635	BP	e	regulation of protein complex stability	1/1798	2/35336	0.0991782	3	1	1	Capana04g002146
GO:0009649	BP	e	entrainment of circadian clock	1/1798	2/35336	0.0991782	4	1	1	Capana08g001245
GO:0010037	BP	e	response to carbon dioxide	1/1798	2/35336	0.0991782	4	1	1	Capana02g000986
GO:0006498	BP	e	N-terminal protein lipidation	1/1798	2/35336	0.0991782	8	1	1	Capana03g000150
GO:0006499	BP	e	N-terminal protein myristoylation	1/1798	2/35336	0.0991782	9	1	1	Capana03g000150
GO:0006833	BP	e	water transport	1/1798	2/35336	0.0991782	5	1	1	Capana08g001483
GO:0048034	BP	e	heme O biosynthetic process	1/1798	2/35336	0.0991782	8	1	1	Capana01g003354
GO:0009937	BP	e	regulation of gibberellic acid mediated signaling pathway	1/1798	2/35336	0.0991782	6	1	1	Capana08g000312
GO:0051016	BP	e	barbed-end actin filament capping	1/1798	2/35336	0.0991782	13	1	1	Capana12g001186
GO:0044375	BP	e	regulation of peroxisome size	1/1798	2/35336	0.0991782	5	1	1	Capana04g000404
GO:1901659	BP	e	glycosyl compound biosynthetic process	2/1798	11/35336	0.104945	5	2	1	Capana00g002898, Capana11g002156
GO:0006488	BP	e	dolichol-linked oligosaccharide biosynthetic process	2/1798	11/35336	0.104945	6	2	1	Capana02g002774, Capana09g000042
GO:0009725	BP	e	response to hormone	13/1798	164/35336	0.106122	4	13	1	Capana00g004275, Capana00g004545, Capana00g004683, Capana01g001053, Capana03g001923, Capana04g000218, Capana04g000296, Capana05g000349, Capana06g000862, Capana07g002313, Capana08g000312, Capana08g001245, Capana09g000936
GO:0009719	BP	e	response to endogenous stimulus	13/1798	165/35336	0.107903	2	13	1	Capana00g004275, Capana00g004545, Capana00g004683, Capana01g001053, Capana03g001923, Capana04g000218, Capana04g000296, Capana05g000349, Capana06g000862, Capana07g002313, Capana08g000312, Capana08g001245, Capana09g000936
GO:0009066	BP	e	aspartate family amino acid metabolic process	4/1798	36/35336	0.108674	8	4	1	Capana00g000108, Capana00g001493, Capana00g004772, Capana03g003823
GO:0010033	BP	e	response to organic substance	16/1798	216/35336	0.119835	3	16	1	Capana00g004275, Capana00g004545, Capana00g004683, Capana01g001053, Capana02g000986, Capana03g001923, Capana04g000027, Capana04g000218, Capana04g000296, Capana05g000349, Capana05g002360, Capana06g000862, Capana07g002313, Capana08g000312, Capana08g001245, Capana09g000936
GO:0072329	BP	e	monocarboxylic acid catabolic process	3/1798	24/35336	0.120483	7	3	1	Capana02g003489, Capana06g001268, Capana11g002130
GO:0042219	BP	e	cellular modified amino acid catabolic process	2/1798	12/35336	0.121839	5	2	1	Capana01g004097, Capana04g002075
GO:0043574	BP	e	peroxisomal transport	2/1798	12/35336	0.121839	5	2	1	Capana06g001268, Capana08g000398
GO:0006783	BP	e	heme biosynthetic process	2/1798	12/35336	0.121839	7	2	1	Capana00g000873, Capana01g003354
GO:0070887	BP	e	cellular response to chemical stimulus	6/1798	60/35336	0.127293	3	6	1	Capana03g001295, Capana05g002154, Capana05g002360, Capana06g002525, Capana08g001175, Capana08g001245
GO:0009628	BP	e	response to abiotic stimulus	20/1798	280/35336	0.130651	2	20	1	Capana00g000846, Capana00g004275, Capana00g004545, Capana00g004683, Capana01g002572, Capana02g001624, Capana02g003485, Capana03g004588, Capana04g002113, Capana05g000212, Capana05g000349, Capana05g002154, Capana06g000088, Capana06g000183, Capana06g001268, Capana07g002313, Capana08g000312, Capana09g000936, Capana11g000320, Capana12g000752
GO:0006525	BP	e	arginine metabolic process	3/1798	25/35336	0.132008	9	3	1	Capana06g002491, Capana08g002632, Capana10g000872
GO:0031667	BP	e	response to nutrient levels	3/1798	25/35336	0.132008	4	3	1	Capana00g004201, Capana08g001245, Capana08g001483
GO:0006950	BP	e	response to stress	49/1798	780/35336	0.137172	2	49	1	Capana00g000492, Capana00g000846, Capana00g002120, Capana00g002807, Capana00g003225, Capana00g003369, Capana00g004201, Capana00g004275, Capana00g004545, Capana00g004683, Capana01g000225, Capana01g002572, Capana02g002711, Capana02g003485, Capana03g001295, Capana03g001839, Capana03g004442, Capana03g004588, Capana04g000027, Capana04g000429, Capana04g000454, Capana04g002113, Capana04g002762, Capana05…
GO:0055074	BP	e	calcium ion homeostasis	2/1798	13/35336	0.139331	8	2	1	Capana00g001393, Capana02g000787
GO:0006207	BP	e	'de novo' pyrimidine nucleobase biosynthetic process	2/1798	13/35336	0.139331	9	2	1	Capana01g003380, Capana10g002059
GO:0042398	BP	e	cellular modified amino acid biosynthetic process	2/1798	13/35336	0.139331	5	2	1	Capana05g001128, Capana11g000476
GO:0044743	BP	e	protein transmembrane import into intracellular organelle	2/1798	13/35336	0.139331	7	2	1	Capana06g001268, Capana08g000398
GO:0051094	BP	e	positive regulation of developmental process	2/1798	13/35336	0.139331	4	2	1	Capana02g001863, Capana10g001227
GO:0016559	BP	e	peroxisome fission	2/1798	13/35336	0.139331	6	2	1	Capana04g000404, Capana08g001483
GO:0006874	BP	e	cellular calcium ion homeostasis	2/1798	13/35336	0.139331	9	2	1	Capana00g001393, Capana02g000787
GO:0006970	BP	e	response to osmotic stress	6/1798	64/35336	0.141601	3	6	1	Capana00g000846, Capana00g004545, Capana01g002572, Capana02g003485, Capana05g000349, Capana06g000183
GO:0009755	BP	e	hormone-mediated signaling pathway	10/1798	123/35336	0.143982	5	10	1	Capana00g002164, Capana01g000885, Capana01g002751, Capana06g000183, Capana06g001308, Capana08g000312, Capana08g001175, Capana09g001861, Capana12g000676, Capana12g000949
GO:0051345	BP	e	positive regulation of hydrolase activity	1/1798	3/35336	0.145017	5	1	1	Capana08g000312
GO:0006513	BP	e	protein monoubiquitination	1/1798	3/35336	0.145017	10	1	1	Capana06g001268
GO:1902584	BP	e	positive regulation of response to water deprivation	1/1798	3/35336	0.145017	6	1	1	Capana08g001524
GO:0015940	BP	e	pantothenate biosynthetic process	1/1798	3/35336	0.145017	8	1	1	Capana11g000476
GO:0052482	BP	e	defense response by cell wall thickening	1/1798	3/35336	0.145017	8	1	1	Capana00g002807
GO:0010346	BP	e	shoot axis formation	1/1798	3/35336	0.145017	4	1	1	Capana07g002493
GO:0070070	BP	e	proton-transporting V-type ATPase complex assembly	1/1798	3/35336	0.145017	8	1	1	Capana01g001069
GO:0002181	BP	e	cytoplasmic translation	1/1798	3/35336	0.145017	8	1	1	Capana12g000958
GO:0030968	BP	e	endoplasmic reticulum unfolded protein response	1/1798	3/35336	0.145017	5	1	1	Capana04g000027
GO:2000070	BP	e	regulation of response to water deprivation	1/1798	3/35336	0.145017	5	1	1	Capana08g001524
GO:0043242	BP	e	negative regulation of protein-containing complex disassembly	1/1798	3/35336	0.145017	6	1	1	Capana12g001186
GO:0051693	BP	e	actin filament capping	1/1798	3/35336	0.145017	12	1	1	Capana12g001186
GO:0009445	BP	e	putrescine metabolic process	1/1798	3/35336	0.145017	8	1	1	Capana04g000125
GO:0071322	BP	e	cellular response to carbohydrate stimulus	1/1798	3/35336	0.145017	5	1	1	Capana08g001245
GO:0070072	BP	e	vacuolar proton-transporting V-type ATPase complex assembly	1/1798	3/35336	0.145017	9	1	1	Capana01g001069
GO:0009446	BP	e	putrescine biosynthetic process	1/1798	3/35336	0.145017	9	1	1	Capana04g000125
GO:0052542	BP	e	defense response by callose deposition	1/1798	3/35336	0.145017	5	1	1	Capana00g002807
GO:0016560	BP	e	protein import into peroxisome matrix, docking	1/1798	3/35336	0.145017	4	1	1	Capana06g002900
GO:0010223	BP	e	secondary shoot formation	1/1798	3/35336	0.145017	5	1	1	Capana07g002493
GO:0006658	BP	e	phosphatidylserine metabolic process	1/1798	3/35336	0.145017	7	1	1	Capana05g001128
GO:0015939	BP	e	pantothenate metabolic process	1/1798	3/35336	0.145017	7	1	1	Capana11g000476
GO:0016236	BP	e	macroautophagy	1/1798	3/35336	0.145017	5	1	1	Capana06g000925
GO:0070534	BP	e	protein K63-linked ubiquitination	1/1798	3/35336	0.145017	11	1	1	Capana07g002128
GO:0030835	BP	e	negative regulation of actin filament depolymerization	1/1798	3/35336	0.145017	11	1	1	Capana12g001186
GO:0010359	BP	e	regulation of anion channel activity	1/1798	3/35336	0.145017	8	1	1	Capana00g002807
GO:1901880	BP	e	negative regulation of protein depolymerization	1/1798	3/35336	0.145017	7	1	1	Capana12g001186
GO:0006591	BP	e	ornithine metabolic process	1/1798	3/35336	0.145017	8	1	1	Capana04g000125
GO:0002221	BP	e	pattern recognition receptor signaling pathway	1/1798	3/35336	0.145017	6	1	1	Capana12g002067
GO:1903959	BP	e	regulation of anion transmembrane transport	1/1798	3/35336	0.145017	7	1	1	Capana00g002807
GO:0030834	BP	e	regulation of actin filament depolymerization	1/1798	3/35336	0.145017	10	1	1	Capana12g001186
GO:1901879	BP	e	regulation of protein depolymerization	1/1798	3/35336	0.145017	6	1	1	Capana12g001186
GO:0052544	BP	e	defense response by callose deposition in cell wall	1/1798	3/35336	0.145017	9	1	1	Capana00g002807
GO:0006659	BP	e	phosphatidylserine biosynthetic process	1/1798	3/35336	0.145017	8	1	1	Capana05g001128
GO:0001763	BP	e	morphogenesis of a branching structure	1/1798	3/35336	0.145017	3	1	1	Capana07g002493
GO:0010035	BP	e	response to inorganic substance	10/1798	125/35336	0.148526	3	10	1	Capana00g004275, Capana00g004545, Capana00g004683, Capana01g002572, Capana05g002154, Capana07g002128, Capana07g002313, Capana08g001175, Capana09g000936, Capana11g000320
GO:0046395	BP	e	carboxylic acid catabolic process	8/1798	94/35336	0.150261	6	8	1	Capana02g003489, Capana05g002560, Capana06g001268, Capana08g002632, Capana09g002190, Capana09g002200, Capana10g000872, Capana11g002130
GO:0016054	BP	e	organic acid catabolic process	8/1798	95/35336	0.15326	4	8	1	Capana02g003489, Capana05g002560, Capana06g001268, Capana08g002632, Capana09g002190, Capana09g002200, Capana10g000872, Capana11g002130
GO:0006575	BP	e	cellular modified amino acid metabolic process	4/1798	41/35336	0.154063	4	4	1	Capana01g004097, Capana04g002075, Capana05g001128, Capana11g000476
GO:0048584	BP	e	positive regulation of response to stimulus	4/1798	41/35336	0.154063	4	4	1	Capana02g001863, Capana08g000312, Capana08g001524, Capana10g001227
GO:0030163	BP	e	protein catabolic process	6/1798	67/35336	0.155207	5	6	1	Capana00g004545, Capana04g002146, Capana05g001385, Capana06g000265, Capana06g001009, Capana11g001241
GO:0072503	BP	e	cellular divalent inorganic cation homeostasis	2/1798	14/35336	0.157317	8	2	1	Capana00g001393, Capana02g000787
GO:0032875	BP	e	regulation of DNA endoreduplication	2/1798	14/35336	0.157317	9	2	1	Capana02g001001, Capana03g003152
GO:0044273	BP	e	sulfur compound catabolic process	2/1798	14/35336	0.157317	4	2	1	Capana01g004097, Capana04g002075
GO:0046486	BP	e	glycerolipid metabolic process	10/1798	129/35336	0.15944	5	10	1	Capana00g003033, Capana02g001074, Capana02g002528, Capana03g001842, Capana05g001128, Capana06g001109, Capana08g001069, Capana08g002342, Capana09g000178, Capana12g001841
GO:0006629	BP	e	lipid metabolic process	43/1798	690/35336	0.161868	3	43	1	Capana00g003033, Capana00g004199, Capana01g001487, Capana01g001614, Capana01g002112, Capana01g002809, Capana01g002915, Capana01g003112, Capana01g003157, Capana02g000529, Capana02g001074, Capana02g001513, Capana02g001859, Capana02g002528, Capana02g002774, Capana02g003255, Capana03g000968, Capana03g001350, Capana03g001842, Capana04g000454, Capana04g001905, Capana04g002897, Capana05g001128, Capana06…
GO:0006487	BP	e	protein N-linked glycosylation	2/1798	15/35336	0.175703	8	2	1	Capana07g000390, Capana08g002589
GO:0071482	BP	e	cellular response to light stimulus	2/1798	15/35336	0.175703	6	2	1	Capana02g001624, Capana08g000312
GO:0006490	BP	e	oligosaccharide-lipid intermediate biosynthetic process	2/1798	15/35336	0.175703	5	2	1	Capana02g002774, Capana09g000042
GO:0071478	BP	e	cellular response to radiation	2/1798	15/35336	0.175703	5	2	1	Capana02g001624, Capana08g000312
GO:0072507	BP	e	divalent inorganic cation homeostasis	2/1798	15/35336	0.175703	7	2	1	Capana00g001393, Capana02g000787
GO:0019725	BP	e	cellular homeostasis	14/1798	194/35336	0.186548	4	14	1	Capana00g001393, Capana00g003875, Capana00g005073, Capana01g002883, Capana02g000787, Capana02g001845, Capana02g003672, Capana03g000800, Capana04g000290, Capana06g000329, Capana07g001774, Capana08g001245, Capana10g000375, Capana10g000465
GO:0032366	BP	e	intracellular sterol transport	1/1798	4/35336	0.188525	7	1	1	Capana00g004831
GO:0019430	BP	e	removal of superoxide radicals	1/1798	4/35336	0.188525	5	1	1	Capana02g002403
GO:1900150	BP	e	regulation of defense response to fungus	1/1798	4/35336	0.188525	6	1	1	Capana12g002067
GO:0071483	BP	e	cellular response to blue light	1/1798	4/35336	0.188525	7	1	1	Capana08g000312
GO:0080186	BP	e	developmental vegetative growth	1/1798	4/35336	0.188525	3	1	1	Capana08g001524
GO:0019288	BP	e	isopentenyl diphosphate biosynthetic process, methylerythritol 4-phosphate pathway	1/1798	4/35336	0.188525	8	1	1	Capana10g002238
GO:0019682	BP	e	glyceraldehyde-3-phosphate metabolic process	1/1798	4/35336	0.188525	5	1	1	Capana10g002238
GO:0018196	BP	e	peptidyl-asparagine modification	1/1798	4/35336	0.188525	8	1	1	Capana08g002589
GO:0110053	BP	e	regulation of actin filament organization	1/1798	4/35336	0.188525	8	1	1	Capana12g001186
GO:0006995	BP	e	cellular response to nitrogen starvation	1/1798	4/35336	0.188525	7	1	1	Capana00g004201
GO:0030833	BP	e	regulation of actin filament polymerization	1/1798	4/35336	0.188525	10	1	1	Capana12g001186
GO:0044070	BP	e	regulation of anion transport	1/1798	4/35336	0.188525	6	1	1	Capana00g002807
GO:0050992	BP	e	dimethylallyl diphosphate biosynthetic process	1/1798	4/35336	0.188525	7	1	1	Capana10g002238
GO:0050993	BP	e	dimethylallyl diphosphate metabolic process	1/1798	4/35336	0.188525	6	1	1	Capana10g002238
GO:0008064	BP	e	regulation of actin polymerization or depolymerization	1/1798	4/35336	0.188525	9	1	1	Capana12g001186
GO:0030837	BP	e	negative regulation of actin filament polymerization	1/1798	4/35336	0.188525	11	1	1	Capana12g001186
GO:0032272	BP	e	negative regulation of protein polymerization	1/1798	4/35336	0.188525	7	1	1	Capana12g001186
GO:0009098	BP	e	leucine biosynthetic process	1/1798	4/35336	0.188525	9	1	1	Capana00g000678
GO:0032956	BP	e	regulation of actin cytoskeleton organization	1/1798	4/35336	0.188525	7	1	1	Capana12g001186
GO:0048640	BP	e	negative regulation of developmental growth	1/1798	4/35336	0.188525	5	1	1	Capana00g002707
GO:0002764	BP	e	immune response-regulating signaling pathway	1/1798	4/35336	0.188525	5	1	1	Capana12g002067
GO:0030029	BP	e	actin filament-based process	1/1798	4/35336	0.188525	2	1	1	Capana12g001186
GO:0032870	BP	e	cellular response to hormone stimulus	1/1798	4/35336	0.188525	5	1	1	Capana08g001245
GO:0032271	BP	e	regulation of protein polymerization	1/1798	4/35336	0.188525	6	1	1	Capana12g001186
GO:0030522	BP	e	intracellular receptor signaling pathway	1/1798	4/35336	0.188525	5	1	1	Capana08g000312
GO:0030036	BP	e	actin cytoskeleton organization	1/1798	4/35336	0.188525	6	1	1	Capana12g001186
GO:0051494	BP	e	negative regulation of cytoskeleton organization	1/1798	4/35336	0.188525	7	1	1	Capana12g001186
GO:0070071	BP	e	proton-transporting two-sector ATPase complex assembly	1/1798	4/35336	0.188525	7	1	1	Capana01g001069
GO:0032970	BP	e	regulation of actin filament-based process	1/1798	4/35336	0.188525	4	1	1	Capana12g001186
GO:1902903	BP	e	regulation of supramolecular fiber organization	1/1798	4/35336	0.188525	5	1	1	Capana12g001186
GO:0032365	BP	e	intracellular lipid transport	1/1798	4/35336	0.188525	6	1	1	Capana00g004831
GO:0090627	BP	e	plant epidermal cell differentiation	1/1798	4/35336	0.188525	4	1	1	Capana07g002128
GO:0031333	BP	e	negative regulation of protein-containing complex assembly	1/1798	4/35336	0.188525	6	1	1	Capana12g001186
GO:0015976	BP	e	carbon utilization	1/1798	4/35336	0.188525	1	1	1	Capana02g000986
GO:0071281	BP	e	cellular response to iron ion	1/1798	4/35336	0.188525	6	1	1	Capana08g001175
GO:0015918	BP	e	sterol transport	1/1798	4/35336	0.188525	6	1	1	Capana00g004831
GO:0018279	BP	e	protein N-linked glycosylation via asparagine	1/1798	4/35336	0.188525	9	1	1	Capana08g002589
GO:1902904	BP	e	negative regulation of supramolecular fiber organization	1/1798	4/35336	0.188525	6	1	1	Capana12g001186
GO:1901000	BP	e	regulation of response to salt stress	1/1798	4/35336	0.188525	6	1	1	Capana04g000986
GO:0046620	BP	e	regulation of organ growth	1/1798	4/35336	0.188525	5	1	1	Capana00g002707
GO:0009785	BP	e	blue light signaling pathway	1/1798	4/35336	0.188525	8	1	1	Capana08g000312
GO:0051560	BP	e	mitochondrial calcium ion homeostasis	1/1798	4/35336	0.188525	10	1	1	Capana02g000787
GO:0046621	BP	e	negative regulation of organ growth	1/1798	4/35336	0.188525	6	1	1	Capana00g002707
GO:0030832	BP	e	regulation of actin filament length	1/1798	4/35336	0.188525	8	1	1	Capana12g001186
GO:0047484	BP	e	regulation of response to osmotic stress	1/1798	4/35336	0.188525	5	1	1	Capana04g000986
GO:0046128	BP	e	purine ribonucleoside metabolic process	2/1798	16/35336	0.1944	8	2	1	Capana00g002898, Capana11g002156
GO:0009119	BP	e	ribonucleoside metabolic process	2/1798	16/35336	0.1944	7	2	1	Capana00g002898, Capana11g002156
GO:0009742	BP	e	brassinosteroid mediated signaling pathway	2/1798	16/35336	0.1944	7	2	1	Capana08g000312, Capana12g000676
GO:0042168	BP	e	heme metabolic process	2/1798	16/35336	0.1944	6	2	1	Capana00g000873, Capana01g003354
GO:0007031	BP	e	peroxisome organization	2/1798	16/35336	0.1944	5	2	1	Capana06g001268, Capana08g000398
GO:0043401	BP	e	steroid hormone mediated signaling pathway	2/1798	16/35336	0.1944	6	2	1	Capana08g000312, Capana12g000676
GO:0000302	BP	e	response to reactive oxygen species	2/1798	16/35336	0.1944	4	2	1	Capana05g000212, Capana06g002525
GO:0009637	BP	e	response to blue light	2/1798	16/35336	0.1944	5	2	1	Capana02g003485, Capana08g000312
GO:0090329	BP	e	regulation of DNA-dependent DNA replication	2/1798	16/35336	0.1944	8	2	1	Capana02g001001, Capana03g003152
GO:0034762	BP	e	regulation of transmembrane transport	3/1798	30/35336	0.194529	5	3	1	Capana00g002807, Capana02g003212, Capana02g003214
GO:0009308	BP	e	amine metabolic process	7/1798	83/35336	0.200753	4	7	1	Capana00g002898, Capana00g003520, Capana03g001540, Capana04g000125, Capana08g002632, Capana10g000872, Capana11g002156
GO:0006414	BP	e	translational elongation	3/1798	31/35336	0.20781	6	3	1	Capana03g001832, Capana06g002575, Capana11g000046
GO:0051239	BP	e	regulation of multicellular organismal process	5/1798	56/35336	0.208651	3	5	1	Capana00g002707, Capana01g003223, Capana02g001863, Capana07g000030, Capana10g001227
GO:1901071	BP	e	glucosamine-containing compound metabolic process	2/1798	17/35336	0.213329	5	2	1	Capana00g003097, Capana02g002482
GO:0042278	BP	e	purine nucleoside metabolic process	2/1798	17/35336	0.213329	7	2	1	Capana00g002898, Capana11g002156
GO:0046348	BP	e	amino sugar catabolic process	2/1798	17/35336	0.213329	5	2	1	Capana00g003097, Capana02g002482
GO:0046496	BP	e	nicotinamide nucleotide metabolic process	2/1798	17/35336	0.213329	9	2	1	Capana01g002972, Capana07g002385
GO:0006026	BP	e	aminoglycan catabolic process	2/1798	17/35336	0.213329	5	2	1	Capana00g003097, Capana02g002482
GO:1901072	BP	e	glucosamine-containing compound catabolic process	2/1798	17/35336	0.213329	6	2	1	Capana00g003097, Capana02g002482
GO:0006030	BP	e	chitin metabolic process	2/1798	17/35336	0.213329	6	2	1	Capana00g003097, Capana02g002482
GO:0006022	BP	e	aminoglycan metabolic process	2/1798	17/35336	0.213329	4	2	1	Capana00g003097, Capana02g002482
GO:0006032	BP	e	chitin catabolic process	2/1798	17/35336	0.213329	7	2	1	Capana00g003097, Capana02g002482
GO:0044255	BP	e	cellular lipid metabolic process	27/1798	423/35336	0.22002	4	27	1	Capana00g003033, Capana00g004199, Capana01g002809, Capana01g003112, Capana02g001074, Capana02g002528, Capana02g002774, Capana03g000968, Capana03g001350, Capana03g001842, Capana05g001128, Capana06g001109, Capana06g001268, Capana06g001415, Capana06g001632, Capana06g001870, Capana06g002923, Capana08g001069, Capana08g002013, Capana08g002342, Capana09g000042, Capana09g000178, Capana10g000486, Capana10…
GO:0016197	BP	e	endosomal transport	3/1798	32/35336	0.221286	5	3	1	Capana02g002165, Capana03g001110, Capana03g003531
GO:0032511	BP	e	late endosome to vacuole transport via multivesicular body sorting pathway	1/1798	5/35336	0.22982	7	1	1	Capana02g002165
GO:0006551	BP	e	leucine metabolic process	1/1798	5/35336	0.22982	8	1	1	Capana00g000678
GO:1902930	BP	e	regulation of alcohol biosynthetic process	1/1798	5/35336	0.22982	5	1	1	Capana08g000312
GO:0016101	BP	e	diterpenoid metabolic process	1/1798	5/35336	0.22982	7	1	1	Capana01g002809
GO:0052545	BP	e	callose localization	1/1798	5/35336	0.22982	4	1	1	Capana00g002807
GO:0071495	BP	e	cellular response to endogenous stimulus	1/1798	5/35336	0.22982	3	1	1	Capana08g001245
GO:0032409	BP	e	regulation of transporter activity	1/1798	5/35336	0.22982	3	1	1	Capana00g002807
GO:0015969	BP	e	guanosine tetraphosphate metabolic process	1/1798	5/35336	0.22982	10	1	1	Capana03g000098
GO:0010089	BP	e	xylem development	1/1798	5/35336	0.22982	5	1	1	Capana07g001503
GO:0017148	BP	e	negative regulation of translation	1/1798	5/35336	0.22982	8	1	1	Capana02g003485
GO:0035601	BP	e	protein deacylation	1/1798	5/35336	0.22982	7	1	1	Capana12g000752
GO:0009685	BP	e	gibberellin metabolic process	1/1798	5/35336	0.22982	8	1	1	Capana01g002809
GO:0033037	BP	e	polysaccharide localization	1/1798	5/35336	0.22982	3	1	1	Capana00g002807
GO:0010239	BP	e	chloroplast mRNA processing	1/1798	5/35336	0.22982	9	1	1	Capana00g000594
GO:0052543	BP	e	callose deposition in cell wall	1/1798	5/35336	0.22982	8	1	1	Capana00g002807
GO:0098732	BP	e	macromolecule deacylation	1/1798	5/35336	0.22982	5	1	1	Capana12g000752
GO:0006476	BP	e	protein deacetylation	1/1798	5/35336	0.22982	8	1	1	Capana12g000752
GO:0032412	BP	e	regulation of ion transmembrane transporter activity	1/1798	5/35336	0.22982	7	1	1	Capana00g002807
GO:0006801	BP	e	superoxide metabolic process	1/1798	5/35336	0.22982	4	1	1	Capana02g002403
GO:0016575	BP	e	histone deacetylation	1/1798	5/35336	0.22982	9	1	1	Capana12g000752
GO:0006898	BP	e	receptor-mediated endocytosis	1/1798	5/35336	0.22982	6	1	1	Capana00g002807
GO:0031365	BP	e	N-terminal protein amino acid modification	1/1798	5/35336	0.22982	7	1	1	Capana03g000150
GO:0043328	BP	e	protein transport to vacuole involved in ubiquitin-dependent protein catabolic process via the multivesicular body sorting pathway	1/1798	5/35336	0.22982	8	1	1	Capana02g002165
GO:0034249	BP	e	negative regulation of cellular amide metabolic process	1/1798	5/35336	0.22982	6	1	1	Capana02g003485
GO:0022898	BP	e	regulation of transmembrane transporter activity	1/1798	5/35336	0.22982	6	1	1	Capana00g002807
GO:0034035	BP	e	purine ribonucleoside bisphosphate metabolic process	1/1798	5/35336	0.22982	9	1	1	Capana03g000098
GO:0015850	BP	e	organic hydroxy compound transport	1/1798	5/35336	0.22982	5	1	1	Capana00g004831
GO:0052386	BP	e	cell wall thickening	1/1798	5/35336	0.22982	7	1	1	Capana00g002807
GO:0071248	BP	e	cellular response to metal ion	1/1798	5/35336	0.22982	5	1	1	Capana08g001175
GO:0009739	BP	e	response to gibberellin	1/1798	5/35336	0.22982	5	1	1	Capana04g000296
GO:0070417	BP	e	cellular response to cold	1/1798	5/35336	0.22982	5	1	1	Capana05g002154
GO:0006275	BP	e	regulation of DNA replication	2/1798	18/35336	0.232418	7	2	1	Capana02g001001, Capana03g003152
GO:0019362	BP	e	pyridine nucleotide metabolic process	2/1798	18/35336	0.232418	8	2	1	Capana01g002972, Capana07g002385
GO:0046470	BP	e	phosphatidylcholine metabolic process	2/1798	18/35336	0.232418	7	2	1	Capana03g001842, Capana06g001109
GO:0019856	BP	e	pyrimidine nucleobase biosynthetic process	2/1798	18/35336	0.232418	8	2	1	Capana01g003380, Capana10g002059
GO:1901606	BP	e	alpha-amino acid catabolic process	5/1798	62/35336	0.24639	8	5	1	Capana05g002560, Capana08g002632, Capana09g002190, Capana09g002200, Capana10g000872
GO:0006284	BP	e	base-excision repair	3/1798	34/35336	0.248715	8	3	1	Capana00g003225, Capana02g002711, Capana07g001352
GO:0046839	BP	e	phospholipid dephosphorylation	2/1798	19/35336	0.251603	6	2	1	Capana00g003033, Capana12g001841
GO:0046856	BP	e	phosphatidylinositol dephosphorylation	2/1798	19/35336	0.251603	8	2	1	Capana00g003033, Capana12g001841
GO:0006206	BP	e	pyrimidine nucleobase metabolic process	2/1798	19/35336	0.251603	7	2	1	Capana01g003380, Capana10g002059
GO:0045454	BP	e	cell redox homeostasis	11/1798	156/35336	0.268973	5	11	1	Capana00g003875, Capana00g005073, Capana01g002883, Capana02g001845, Capana02g003672, Capana03g000800, Capana04g000290, Capana06g000329, Capana07g001774, Capana10g000375, Capana10g000465
GO:0019673	BP	e	GDP-mannose metabolic process	1/1798	6/35336	0.269015	7	1	1	Capana03g000637
GO:0045927	BP	e	positive regulation of growth	1/1798	6/35336	0.269015	4	1	1	Capana08g001524
GO:0006333	BP	e	chromatin assembly or disassembly	1/1798	6/35336	0.269015	5	1	1	Capana02g002838
GO:1905037	BP	e	autophagosome organization	1/1798	6/35336	0.269015	6	1	1	Capana12g000969
GO:0071489	BP	e	cellular response to red or far red light	1/1798	6/35336	0.269015	7	1	1	Capana02g001624
GO:0031425	BP	e	chloroplast RNA processing	1/1798	6/35336	0.269015	8	1	1	Capana00g000594
GO:0009746	BP	e	response to hexose	1/1798	6/35336	0.269015	6	1	1	Capana08g001245
GO:0009695	BP	e	jasmonic acid biosynthetic process	1/1798	6/35336	0.269015	8	1	1	Capana04g000454
GO:0010200	BP	e	response to chitin	1/1798	6/35336	0.269015	5	1	1	Capana04g000027
GO:0009749	BP	e	response to glucose	1/1798	6/35336	0.269015	7	1	1	Capana08g001245
GO:0019915	BP	e	lipid storage	1/1798	6/35336	0.269015	3	1	1	Capana08g001524
GO:0009249	BP	e	protein lipoylation	1/1798	6/35336	0.269015	9	1	1	Capana01g000584
GO:0000045	BP	e	autophagosome assembly	1/1798	6/35336	0.269015	7	1	1	Capana12g000969
GO:0034284	BP	e	response to monosaccharide	1/1798	6/35336	0.269015	5	1	1	Capana08g001245
GO:0006515	BP	e	protein quality control for misfolded or incompletely synthesized proteins	1/1798	6/35336	0.269015	7	1	1	Capana04g002146
GO:0006656	BP	e	phosphatidylcholine biosynthetic process	1/1798	6/35336	0.269015	8	1	1	Capana06g001109
GO:0045039	BP	e	protein insertion into mitochondrial inner membrane	1/1798	6/35336	0.269015	10	1	1	Capana06g000021
GO:0010017	BP	e	red or far-red light signaling pathway	1/1798	6/35336	0.269015	8	1	1	Capana02g001624
GO:2000028	BP	e	regulation of photoperiodism, flowering	2/1798	20/35336	0.270823	4	2	1	Capana02g001863, Capana10g001227
GO:0009062	BP	e	fatty acid catabolic process	2/1798	20/35336	0.270823	8	2	1	Capana06g001268, Capana11g002130
GO:0051716	BP	e	cellular response to stimulus	23/1798	361/35336	0.276624	2	23	1	Capana00g000492, Capana00g002807, Capana00g003225, Capana00g004201, Capana02g001624, Capana02g002711, Capana03g001295, Capana04g000027, Capana04g000429, Capana05g001385, Capana05g002154, Capana05g002360, Capana06g001009, Capana06g002525, Capana07g001352, Capana07g002128, Capana08g000312, Capana08g001175, Capana08g001245, Capana08g001483, Capana12g000192, Capana12g000836, Capana12g000837
GO:0008610	BP	e	lipid biosynthetic process	23/1798	364/35336	0.279351	4	23	1	Capana00g004199, Capana01g001614, Capana01g002112, Capana01g003112, Capana02g000529, Capana02g001074, Capana02g002528, Capana03g000968, Capana03g001350, Capana04g000454, Capana05g001128, Capana06g001109, Capana06g001415, Capana06g001632, Capana06g001870, Capana06g002923, Capana08g001069, Capana08g002013, Capana08g002342, Capana09g000178, Capana10g002238, Capana11g001694, Capana12g001477
GO:0009064	BP	e	glutamine family amino acid metabolic process	6/1798	76/35336	0.285345	8	6	1	Capana06g002491, Capana08g000129, Capana08g002127, Capana08g002632, Capana09g000074, Capana10g000872
GO:0033554	BP	e	cellular response to stress	19/1798	296/35336	0.286746	3	19	1	Capana00g000492, Capana00g002807, Capana00g003225, Capana00g004201, Capana02g002711, Capana03g001295, Capana04g000027, Capana04g000429, Capana05g001385, Capana05g002154, Capana06g001009, Capana06g002525, Capana07g001352, Capana07g002128, Capana08g001245, Capana08g001483, Capana12g000192, Capana12g000836, Capana12g000837
GO:0048580	BP	e	regulation of post-embryonic development	4/1798	45/35336	0.289828	5	4	1	Capana01g003223, Capana02g001863, Capana07g000030, Capana10g001227
GO:0009909	BP	e	regulation of flower development	2/1798	21/35336	0.290027	6	2	1	Capana01g003223, Capana07g000030
GO:0042147	BP	e	retrograde transport, endosome to Golgi	2/1798	21/35336	0.290027	6	2	1	Capana03g001110, Capana03g003531
GO:2000241	BP	e	regulation of reproductive process	4/1798	47/35336	0.301761	3	4	1	Capana01g003223, Capana02g001863, Capana07g000030, Capana10g001227
GO:2000026	BP	e	regulation of multicellular organismal development	4/1798	47/35336	0.301761	4	4	1	Capana01g003223, Capana02g001863, Capana07g000030, Capana10g001227
GO:0009626	BP	e	plant-type hypersensitive response	1/1798	7/35336	0.306216	7	1	1	Capana12g000192
GO:0043562	BP	e	cellular response to nitrogen levels	1/1798	7/35336	0.306216	6	1	1	Capana00g004201
GO:0046490	BP	e	isopentenyl diphosphate metabolic process	1/1798	7/35336	0.306216	6	1	1	Capana10g002238
GO:0051702	BP	e	biological process involved in interaction with symbiont	1/1798	7/35336	0.306216	3	1	1	Capana12g000192
GO:0007007	BP	e	inner mitochondrial membrane organization	1/1798	7/35336	0.306216	7	1	1	Capana06g000021
GO:0045926	BP	e	negative regulation of growth	1/1798	7/35336	0.306216	4	1	1	Capana00g002707
GO:0030091	BP	e	protein repair	1/1798	7/35336	0.306216	6	1	1	Capana00g002120
GO:0009873	BP	e	ethylene-activated signaling pathway	1/1798	7/35336	0.306216	7	1	1	Capana08g001175
GO:0009240	BP	e	isopentenyl diphosphate biosynthetic process	1/1798	7/35336	0.306216	7	1	1	Capana10g002238
GO:0006301	BP	e	postreplication repair	1/1798	7/35336	0.306216	8	1	1	Capana07g002128
GO:0034050	BP	e	programmed cell death induced by symbiont	1/1798	7/35336	0.306216	6	1	1	Capana12g000192
GO:1905958	BP	e	negative regulation of cellular response to alcohol	1/1798	7/35336	0.306216	6	1	1	Capana08g000312
GO:1901420	BP	e	negative regulation of response to alcohol	1/1798	7/35336	0.306216	5	1	1	Capana08g000312
GO:0070542	BP	e	response to fatty acid	1/1798	7/35336	0.306216	5	1	1	Capana05g000349
GO:0009753	BP	e	response to jasmonic acid	1/1798	7/35336	0.306216	6	1	1	Capana05g000349
GO:0009788	BP	e	negative regulation of abscisic acid-activated signaling pathway	1/1798	7/35336	0.306216	7	1	1	Capana08g000312
GO:0009734	BP	e	auxin-activated signaling pathway	6/1798	81/35336	0.307699	6	6	1	Capana00g002164, Capana01g000885, Capana01g002751, Capana06g001308, Capana09g001861, Capana12g000949
GO:0006040	BP	e	amino sugar metabolic process	2/1798	22/35336	0.309165	4	2	1	Capana00g003097, Capana02g002482
GO:0007264	BP	e	small GTPase mediated signal transduction	2/1798	22/35336	0.309165	6	2	1	Capana02g002553, Capana04g002378
GO:0071806	BP	e	protein transmembrane transport	2/1798	22/35336	0.309165	6	2	1	Capana06g001268, Capana08g000398
GO:0065002	BP	e	intracellular protein transmembrane transport	2/1798	22/35336	0.309165	7	2	1	Capana06g001268, Capana08g000398
GO:0009408	BP	e	response to heat	4/1798	49/35336	0.315231	4	4	1	Capana00g004275, Capana04g002113, Capana05g000212, Capana06g000088
GO:0009808	BP	e	lignin metabolic process	4/1798	49/35336	0.315231	5	4	1	Capana02g003073, Capana02g003074, Capana07g001326, Capana10g000508
GO:0006081	BP	e	cellular aldehyde metabolic process	2/1798	23/35336	0.328194	3	2	1	Capana05g002179, Capana10g002238
GO:0031407	BP	e	oxylipin metabolic process	2/1798	23/35336	0.328194	6	2	1	Capana01g000180, Capana04g000454
GO:0031408	BP	e	oxylipin biosynthetic process	2/1798	23/35336	0.328194	7	2	1	Capana01g000180, Capana04g000454
GO:0048646	BP	e	anatomical structure formation involved in morphogenesis	2/1798	23/35336	0.328194	2	2	1	Capana06g001632, Capana07g002493
GO:0006730	BP	e	one-carbon metabolic process	2/1798	23/35336	0.328194	3	2	1	Capana08g001658, Capana09g002238
GO:0048831	BP	e	regulation of shoot system development	2/1798	23/35336	0.328194	4	2	1	Capana01g003223, Capana07g000030
GO:0006875	BP	e	cellular metal ion homeostasis	2/1798	23/35336	0.328194	8	2	1	Capana00g001393, Capana02g000787
GO:0009965	BP	e	leaf morphogenesis	1/1798	8/35336	0.341524	4	1	1	Capana02g003485
GO:0009423	BP	e	chorismate biosynthetic process	1/1798	8/35336	0.341524	8	1	1	Capana04g000998
GO:0009845	BP	e	seed germination	1/1798	8/35336	0.341524	2	1	1	Capana08g000312
GO:2000377	BP	e	regulation of reactive oxygen species metabolic process	1/1798	8/35336	0.341524	5	1	1	Capana08g001483
GO:0045324	BP	e	late endosome to vacuole transport	1/1798	8/35336	0.341524	5	1	1	Capana02g002165
GO:0097428	BP	e	protein maturation by iron-sulfur cluster transfer	1/1798	8/35336	0.341524	6	1	1	Capana12g002220
GO:0033500	BP	e	carbohydrate homeostasis	1/1798	8/35336	0.341524	5	1	1	Capana08g001245
GO:0034976	BP	e	response to endoplasmic reticulum stress	1/1798	8/35336	0.341524	4	1	1	Capana04g000027
GO:0051204	BP	e	protein insertion into mitochondrial membrane	1/1798	8/35336	0.341524	9	1	1	Capana06g000021
GO:0010114	BP	e	response to red light	1/1798	8/35336	0.341524	6	1	1	Capana02g001624
GO:0043254	BP	e	regulation of protein-containing complex assembly	1/1798	8/35336	0.341524	5	1	1	Capana12g001186
GO:0001678	BP	e	cellular glucose homeostasis	1/1798	8/35336	0.341524	7	1	1	Capana08g001245
GO:0042593	BP	e	glucose homeostasis	1/1798	8/35336	0.341524	6	1	1	Capana08g001245
GO:0000266	BP	e	mitochondrial fission	1/1798	8/35336	0.341524	6	1	1	Capana08g001483
GO:0090151	BP	e	establishment of protein localization to mitochondrial membrane	1/1798	8/35336	0.341524	8	1	1	Capana06g000021
GO:0042592	BP	e	homeostatic process	14/1798	216/35336	0.348662	3	14	1	Capana00g001393, Capana00g003875, Capana00g005073, Capana01g002883, Capana02g000787, Capana02g001845, Capana02g003672, Capana03g000800, Capana04g000290, Capana06g000329, Capana07g001774, Capana08g001245, Capana10g000375, Capana10g000465
GO:0045017	BP	e	glycerolipid biosynthetic process	7/1798	98/35336	0.350608	6	7	1	Capana02g001074, Capana02g002528, Capana05g001128, Capana06g001109, Capana08g001069, Capana08g002342, Capana09g000178
GO:0009653	BP	e	anatomical structure morphogenesis	4/1798	54/35336	0.354333	2	4	1	Capana02g003243, Capana02g003485, Capana07g002493, Capana12g001841
GO:0006839	BP	e	mitochondrial transport	2/1798	25/35336	0.365779	4	2	1	Capana05g001734, Capana06g000021
GO:0016482	BP	e	cytosolic transport	2/1798	25/35336	0.365779	5	2	1	Capana03g001110, Capana03g003531
GO:0009639	BP	e	response to red or far red light	2/1798	25/35336	0.365779	5	2	1	Capana02g001624, Capana06g001268
GO:0045292	BP	e	mRNA cis splicing, via spliceosome	1/1798	9/35336	0.375037	12	1	1	Capana10g000480
GO:0010675	BP	e	regulation of cellular carbohydrate metabolic process	1/1798	9/35336	0.375037	6	1	1	Capana08g000312
GO:0051248	BP	e	negative regulation of protein metabolic process	1/1798	9/35336	0.375037	6	1	1	Capana02g003485
GO:0032509	BP	e	endosome transport via multivesicular body sorting pathway	1/1798	9/35336	0.375037	6	1	1	Capana02g002165
GO:0006897	BP	e	endocytosis	1/1798	9/35336	0.375037	5	1	1	Capana00g002807
GO:0009435	BP	e	NAD biosynthetic process	1/1798	9/35336	0.375037	11	1	1	Capana07g002385
GO:0007205	BP	e	protein kinase C-activating G protein-coupled receptor signaling pathway	1/1798	9/35336	0.375037	6	1	1	Capana00g003369
GO:0006890	BP	e	retrograde vesicle-mediated transport, Golgi to endoplasmic reticulum	1/1798	9/35336	0.375037	6	1	1	Capana03g000437
GO:0012501	BP	e	programmed cell death	1/1798	9/35336	0.375037	3	1	1	Capana12g000192
GO:1905392	BP	e	plant organ morphogenesis	1/1798	9/35336	0.375037	3	1	1	Capana02g003485
GO:0006086	BP	e	acetyl-CoA biosynthetic process from pyruvate	1/1798	9/35336	0.375037	13	1	1	Capana11g000601
GO:0072666	BP	e	establishment of protein localization to vacuole	1/1798	9/35336	0.375037	7	1	1	Capana02g002165
GO:0072665	BP	e	protein localization to vacuole	1/1798	9/35336	0.375037	6	1	1	Capana02g002165
GO:0032269	BP	e	negative regulation of cellular protein metabolic process	1/1798	9/35336	0.375037	7	1	1	Capana02g003485
GO:0007006	BP	e	mitochondrial membrane organization	1/1798	9/35336	0.375037	6	1	1	Capana06g000021
GO:0006662	BP	e	glycerol ether metabolic process	2/1798	26/35336	0.384269	4	2	1	Capana04g000290, Capana10g000375
GO:0030003	BP	e	cellular cation homeostasis	2/1798	26/35336	0.384269	7	2	1	Capana00g001393, Capana02g000787
GO:0006012	BP	e	galactose metabolic process	2/1798	26/35336	0.384269	6	2	1	Capana02g000423, Capana05g002154
GO:0018904	BP	e	ether metabolic process	2/1798	26/35336	0.384269	3	2	1	Capana04g000290, Capana10g000375
GO:0046112	BP	e	nucleobase biosynthetic process	2/1798	26/35336	0.384269	7	2	1	Capana01g003380, Capana10g002059
GO:0044282	BP	e	small molecule catabolic process	8/1798	116/35336	0.391136	3	8	1	Capana02g003489, Capana05g002560, Capana06g001268, Capana08g002632, Capana09g002190, Capana09g002200, Capana10g000872, Capana11g002130
GO:1902680	BP	e	positive regulation of RNA biosynthetic process	8/1798	117/35336	0.393558	8	8	1	Capana00g002140, Capana02g002634, Capana02g003485, Capana03g000262, Capana05g001065, Capana08g001614, Capana08g002619, Capana09g000936
GO:0045893	BP	e	positive regulation of transcription, DNA-templated	8/1798	117/35336	0.393558	10	8	1	Capana00g002140, Capana02g002634, Capana02g003485, Capana03g000262, Capana05g001065, Capana08g001614, Capana08g002619, Capana09g000936
GO:1903508	BP	e	positive regulation of nucleic acid-templated transcription	8/1798	117/35336	0.393558	9	8	1	Capana00g002140, Capana02g002634, Capana02g003485, Capana03g000262, Capana05g001065, Capana08g001614, Capana08g002619, Capana09g000936
GO:0051254	BP	e	positive regulation of RNA metabolic process	8/1798	119/35336	0.398963	7	8	1	Capana00g002140, Capana02g002634, Capana02g003485, Capana03g000262, Capana05g001065, Capana08g001614, Capana08g002619, Capana09g000936
GO:0080134	BP	e	regulation of response to stress	5/1798	69/35336	0.401733	4	5	1	Capana04g000986, Capana05g002360, Capana08g001524, Capana12g002067, Capana12g002819
GO:0006631	BP	e	fatty acid metabolic process	8/1798	120/35336	0.401934	7	8	1	Capana01g003112, Capana03g001350, Capana06g001268, Capana06g001415, Capana06g001870, Capana06g002923, Capana08g002013, Capana11g002130
GO:0045935	BP	e	positive regulation of nucleobase-containing compound metabolic process	8/1798	121/35336	0.405078	6	8	1	Capana00g002140, Capana02g002634, Capana02g003485, Capana03g000262, Capana05g001065, Capana08g001614, Capana08g002619, Capana09g000936
GO:0009063	BP	e	cellular amino acid catabolic process	5/1798	70/35336	0.406511	7	5	1	Capana05g002560, Capana08g002632, Capana09g002190, Capana09g002200, Capana10g000872
GO:0008219	BP	e	cell death	1/1798	10/35336	0.406845	2	1	1	Capana12g000192
GO:0006085	BP	e	acetyl-CoA biosynthetic process	1/1798	10/35336	0.406845	12	1	1	Capana11g000601
GO:0010648	BP	e	negative regulation of cell communication	1/1798	10/35336	0.406845	5	1	1	Capana08g000312
GO:0030042	BP	e	actin filament depolymerization	1/1798	10/35336	0.406845	8	1	1	Capana09g001951
GO:0009738	BP	e	abscisic acid-activated signaling pathway	1/1798	10/35336	0.406845	6	1	1	Capana08g000312
GO:0023057	BP	e	negative regulation of signaling	1/1798	10/35336	0.406845	4	1	1	Capana08g000312
GO:0061572	BP	e	actin filament bundle organization	1/1798	10/35336	0.406845	6	1	1	Capana09g000542
GO:1905957	BP	e	regulation of cellular response to alcohol	1/1798	10/35336	0.406845	5	1	1	Capana08g000312
GO:1901419	BP	e	regulation of response to alcohol	1/1798	10/35336	0.406845	4	1	1	Capana08g000312
GO:0051260	BP	e	protein homooligomerization	1/1798	10/35336	0.406845	7	1	1	Capana09g001557
GO:0043067	BP	e	regulation of programmed cell death	1/1798	10/35336	0.406845	5	1	1	Capana01g003411
GO:0006536	BP	e	glutamate metabolic process	1/1798	10/35336	0.406845	9	1	1	Capana08g000129
GO:0046417	BP	e	chorismate metabolic process	1/1798	10/35336	0.406845	7	1	1	Capana04g000998
GO:0071985	BP	e	multivesicular body sorting pathway	1/1798	10/35336	0.406845	5	1	1	Capana02g002165
GO:0051017	BP	e	actin filament bundle assembly	1/1798	10/35336	0.406845	7	1	1	Capana09g000542
GO:0051261	BP	e	protein depolymerization	1/1798	10/35336	0.406845	7	1	1	Capana09g001951
GO:0044403	BP	e	biological process involved in symbiotic interaction	1/1798	10/35336	0.406845	2	1	1	Capana12g000192
GO:0009787	BP	e	regulation of abscisic acid-activated signaling pathway	1/1798	10/35336	0.406845	6	1	1	Capana08g000312
GO:0043543	BP	e	protein acylation	1/1798	10/35336	0.406845	7	1	1	Capana03g000150
GO:0009968	BP	e	negative regulation of signal transduction	1/1798	10/35336	0.406845	6	1	1	Capana08g000312
GO:0065008	BP	e	regulation of biological quality	17/1798	277/35336	0.408816	2	17	1	Capana00g001393, Capana00g003875, Capana00g005073, Capana01g002883, Capana02g000787, Capana02g001845, Capana02g003672, Capana03g000800, Capana04g000290, Capana04g000404, Capana04g002146, Capana06g000329, Capana07g001774, Capana08g001245, Capana10g000375, Capana10g000465, Capana12g001186
GO:0000398	BP	e	mRNA splicing, via spliceosome	5/1798	73/35336	0.422327	11	5	1	Capana02g000307, Capana06g000166, Capana09g002381, Capana10g000480, Capana10g002333
GO:0042742	BP	e	defense response to bacterium	3/1798	35/35336	0.423237	6	3	1	Capana00g002807, Capana05g000349, Capana05g002551
GO:0009617	BP	e	response to bacterium	3/1798	35/35336	0.423237	5	3	1	Capana00g002807, Capana05g000349, Capana05g002551
GO:0006468	BP	e	protein phosphorylation	3/1798	36/35336	0.429051	7	3	1	Capana02g001624, Capana08g001483, Capana12g000192
GO:0050896	BP	e	response to stimulus	60/1798	1068/35336	0.436184	1	60	1	Capana00g000492, Capana00g000846, Capana00g002120, Capana00g002807, Capana00g003225, Capana00g003369, Capana00g004201, Capana00g004275, Capana00g004545, Capana00g004683, Capana01g000225, Capana01g001053, Capana01g002572, Capana02g000986, Capana02g001624, Capana02g002711, Capana02g003485, Capana03g001295, Capana03g001839, Capana03g001923, Capana03g004442, Capana03g004588, Capana04g000027, Capana04…
GO:0051336	BP	e	regulation of hydrolase activity	1/1798	11/35336	0.437035	4	1	1	Capana08g000312
GO:0006535	BP	e	cysteine biosynthetic process from serine	1/1798	11/35336	0.437035	11	1	1	Capana07g002359
GO:0071616	BP	e	acyl-CoA biosynthetic process	1/1798	11/35336	0.437035	11	1	1	Capana11g000601
GO:0042752	BP	e	regulation of circadian rhythm	1/1798	11/35336	0.437035	3	1	1	Capana08g001245
GO:0043244	BP	e	regulation of protein-containing complex disassembly	1/1798	11/35336	0.437035	5	1	1	Capana12g001186
GO:0000278	BP	e	mitotic cell cycle	1/1798	11/35336	0.437035	3	1	1	Capana08g000312
GO:0009640	BP	e	photomorphogenesis	1/1798	11/35336	0.437035	6	1	1	Capana06g001268
GO:0006743	BP	e	ubiquinone metabolic process	1/1798	11/35336	0.437035	5	1	1	Capana03g000968
GO:0043255	BP	e	regulation of carbohydrate biosynthetic process	1/1798	11/35336	0.437035	6	1	1	Capana08g000312
GO:0035384	BP	e	thioester biosynthetic process	1/1798	11/35336	0.437035	5	1	1	Capana11g000601
GO:0006744	BP	e	ubiquinone biosynthetic process	1/1798	11/35336	0.437035	6	1	1	Capana03g000968
GO:0045087	BP	e	innate immune response	1/1798	11/35336	0.437035	6	1	1	Capana12g000192
GO:0006955	BP	e	immune response	1/1798	11/35336	0.437035	2	1	1	Capana12g000192
GO:0006109	BP	e	regulation of carbohydrate metabolic process	1/1798	11/35336	0.437035	5	1	1	Capana08g000312
GO:0009664	BP	e	plant-type cell wall organization	3/1798	38/35336	0.442094	6	3	1	Capana03g000842, Capana04g001369, Capana04g002522
GO:0055082	BP	e	cellular chemical homeostasis	3/1798	39/35336	0.449238	5	3	1	Capana00g001393, Capana02g000787, Capana08g001245
GO:0051049	BP	e	regulation of transport	3/1798	40/35336	0.456746	4	3	1	Capana00g002807, Capana02g003212, Capana02g003214
GO:0006633	BP	e	fatty acid biosynthetic process	6/1798	89/35336	0.462466	8	6	1	Capana01g003112, Capana03g001350, Capana06g001415, Capana06g001870, Capana06g002923, Capana08g002013
GO:0140527	BP	e	reciprocal homologous recombination	1/1798	12/35336	0.465689	9	1	1	Capana03g002303
GO:0002229	BP	e	defense response to oomycetes	1/1798	12/35336	0.465689	6	1	1	Capana05g000349
GO:1905393	BP	e	plant organ formation	1/1798	12/35336	0.465689	3	1	1	Capana07g002493
GO:0043624	BP	e	cellular protein complex disassembly	1/1798	12/35336	0.465689	6	1	1	Capana09g001951
GO:0046501	BP	e	protoporphyrinogen IX metabolic process	1/1798	12/35336	0.465689	6	1	1	Capana00g001708
GO:0035825	BP	e	homologous recombination	1/1798	12/35336	0.465689	8	1	1	Capana03g002303
GO:0006782	BP	e	protoporphyrinogen IX biosynthetic process	1/1798	12/35336	0.465689	7	1	1	Capana00g001708
GO:0019344	BP	e	cysteine biosynthetic process	1/1798	12/35336	0.465689	10	1	1	Capana07g002359
GO:0051259	BP	e	protein complex oligomerization	1/1798	12/35336	0.465689	6	1	1	Capana09g001557
GO:0007131	BP	e	reciprocal meiotic recombination	1/1798	12/35336	0.465689	10	1	1	Capana03g002303
GO:0048609	BP	e	multicellular organismal reproductive process	1/1798	12/35336	0.465689	2	1	1	Capana08g000312
GO:0043094	BP	e	cellular metabolic compound salvage	3/1798	42/35336	0.4727	3	3	1	Capana00g000108, Capana00g001493, Capana03g003823
GO:1901701	BP	e	cellular response to oxygen-containing compound	3/1798	44/35336	0.489682	4	3	1	Capana05g002154, Capana05g002360, Capana08g001245
GO:0048366	BP	e	leaf development	1/1798	13/35336	0.492886	5	1	1	Capana00g000594
GO:0002239	BP	e	response to oomycetes	1/1798	13/35336	0.492886	5	1	1	Capana05g000349
GO:0009627	BP	e	systemic acquired resistance	1/1798	13/35336	0.492886	6	1	1	Capana08g000127
GO:0009694	BP	e	jasmonic acid metabolic process	1/1798	13/35336	0.492886	7	1	1	Capana04g000454
GO:0032784	BP	e	regulation of DNA-templated transcription, elongation	1/1798	13/35336	0.492886	10	1	1	Capana08g001239
GO:0009932	BP	e	cell tip growth	1/1798	13/35336	0.492886	5	1	1	Capana12g001841
GO:0032984	BP	e	protein-containing complex disassembly	1/1798	13/35336	0.492886	5	1	1	Capana09g001951
GO:0006520	BP	e	cellular amino acid metabolic process	24/1798	412/35336	0.497346	6	24	1	Capana00g000108, Capana00g000678, Capana00g001493, Capana00g001596, Capana00g004772, Capana00g004935, Capana03g003823, Capana04g000125, Capana04g000998, Capana05g002560, Capana06g000585, Capana06g002491, Capana07g002359, Capana08g000129, Capana08g000312, Capana08g002127, Capana08g002632, Capana09g000074, Capana09g001606, Capana09g002190, Capana09g002200, Capana10g000872, Capana10g002059, Capana11…
GO:0030258	BP	e	lipid modification	3/1798	45/35336	0.498481	5	3	1	Capana00g003033, Capana06g001268, Capana12g001841
GO:0006779	BP	e	porphyrin-containing compound biosynthetic process	3/1798	45/35336	0.498481	6	3	1	Capana00g000873, Capana00g001708, Capana01g003354
GO:0032879	BP	e	regulation of localization	3/1798	45/35336	0.498481	3	3	1	Capana00g002807, Capana02g003212, Capana02g003214
GO:0044281	BP	e	small molecule metabolic process	66/1798	1200/35336	0.503679	2	66	1	Capana00g000108, Capana00g000678, Capana00g001445, Capana00g001493, Capana00g001596, Capana00g001764, Capana00g002898, Capana00g004772, Capana00g004935, Capana01g000180, Capana01g000552, Capana01g002809, Capana01g002972, Capana01g003112, Capana01g003380, Capana02g000423, Capana02g003489, Capana03g000098, Capana03g000637, Capana03g000790, Capana03g000947, Capana03g000968, Capana03g001350, Capana03…
GO:0072528	BP	e	pyrimidine-containing compound biosynthetic process	3/1798	46/35336	0.507446	5	3	1	Capana01g003380, Capana09g002319, Capana10g002059
GO:0043648	BP	e	dicarboxylic acid metabolic process	3/1798	47/35336	0.516552	6	3	1	Capana03g000790, Capana04g000998, Capana08g000129
GO:0006099	BP	e	tricarboxylic acid cycle	3/1798	47/35336	0.516552	3	3	1	Capana00g000169, Capana03g000790, Capana09g001565
GO:0010243	BP	e	response to organonitrogen compound	1/1798	14/35336	0.518699	4	1	1	Capana04g000027
GO:0006108	BP	e	malate metabolic process	1/1798	14/35336	0.518699	7	1	1	Capana03g000790
GO:0006084	BP	e	acetyl-CoA metabolic process	1/1798	14/35336	0.518699	11	1	1	Capana11g000601
GO:0006534	BP	e	cysteine metabolic process	1/1798	14/35336	0.518699	9	1	1	Capana07g002359
GO:0010087	BP	e	phloem or xylem histogenesis	1/1798	14/35336	0.518699	4	1	1	Capana07g001503
GO:0022411	BP	e	cellular component disassembly	1/1798	14/35336	0.518699	4	1	1	Capana09g001951
GO:0071669	BP	e	plant-type cell wall organization or biogenesis	4/1798	56/35336	0.53275	3	4	1	Capana03g000842, Capana04g001369, Capana04g002522, Capana10g000708
GO:0043650	BP	e	dicarboxylic acid biosynthetic process	1/1798	15/35336	0.543199	7	1	1	Capana04g000998
GO:0072655	BP	e	establishment of protein localization to mitochondrion	1/1798	15/35336	0.543199	7	1	1	Capana06g000021
GO:0010119	BP	e	regulation of stomatal movement	1/1798	15/35336	0.543199	4	1	1	Capana02g000986
GO:0044087	BP	e	regulation of cellular component biogenesis	1/1798	15/35336	0.543199	4	1	1	Capana12g001186
GO:0019359	BP	e	nicotinamide nucleotide biosynthetic process	1/1798	15/35336	0.543199	10	1	1	Capana07g002385
GO:0002682	BP	e	regulation of immune system process	1/1798	15/35336	0.543199	3	1	1	Capana12g002067
GO:0050776	BP	e	regulation of immune response	1/1798	15/35336	0.543199	4	1	1	Capana12g002067
GO:0010647	BP	e	positive regulation of cell communication	1/1798	15/35336	0.543199	5	1	1	Capana08g000312
GO:0070585	BP	e	protein localization to mitochondrion	1/1798	15/35336	0.543199	6	1	1	Capana06g000021
GO:0051235	BP	e	maintenance of location	1/1798	15/35336	0.543199	2	1	1	Capana08g001524
GO:0008154	BP	e	actin polymerization or depolymerization	1/1798	15/35336	0.543199	6	1	1	Capana09g001951
GO:0023056	BP	e	positive regulation of signaling	1/1798	15/35336	0.543199	4	1	1	Capana08g000312
GO:0017004	BP	e	cytochrome complex assembly	1/1798	15/35336	0.543199	7	1	1	Capana08g001139
GO:0009967	BP	e	positive regulation of signal transduction	1/1798	15/35336	0.543199	6	1	1	Capana08g000312
GO:0010557	BP	e	positive regulation of macromolecule biosynthetic process	8/1798	130/35336	0.545776	6	8	1	Capana00g002140, Capana02g002634, Capana02g003485, Capana03g000262, Capana05g001065, Capana08g001614, Capana08g002619, Capana09g000936
GO:0031328	BP	e	positive regulation of cellular biosynthetic process	8/1798	134/35336	0.555915	6	8	1	Capana00g002140, Capana02g002634, Capana02g003485, Capana03g000262, Capana05g001065, Capana08g001614, Capana08g002619, Capana09g000936
GO:0009891	BP	e	positive regulation of biosynthetic process	8/1798	134/35336	0.555915	5	8	1	Capana00g002140, Capana02g002634, Capana02g003485, Capana03g000262, Capana05g001065, Capana08g001614, Capana08g002619, Capana09g000936
GO:0019363	BP	e	pyridine nucleotide biosynthetic process	1/1798	16/35336	0.566452	9	1	1	Capana07g002385
GO:0048511	BP	e	rhythmic process	1/1798	16/35336	0.566452	1	1	1	Capana05g002039
GO:0007623	BP	e	circadian rhythm	1/1798	16/35336	0.566452	2	1	1	Capana05g002039
GO:0009743	BP	e	response to carbohydrate	1/1798	16/35336	0.566452	4	1	1	Capana08g001245
GO:0071241	BP	e	cellular response to inorganic substance	1/1798	17/35336	0.588522	4	1	1	Capana08g001175
GO:0051241	BP	e	negative regulation of multicellular organismal process	1/1798	17/35336	0.588522	4	1	1	Capana00g002707
GO:0048638	BP	e	regulation of developmental growth	1/1798	17/35336	0.588522	4	1	1	Capana00g002707
GO:0009225	BP	e	nucleotide-sugar metabolic process	1/1798	17/35336	0.588522	6	1	1	Capana03g000637
GO:0006952	BP	e	defense response	10/1798	171/35336	0.599753	3	10	1	Capana00g002807, Capana00g003369, Capana03g004442, Capana04g000454, Capana04g002762, Capana05g000349, Capana05g002551, Capana06g001935, Capana08g000127, Capana12g000192
GO:0000377	BP	e	RNA splicing, via transesterification reactions with bulged adenosine as nucleophile	5/1798	81/35336	0.608403	10	5	1	Capana02g000307, Capana06g000166, Capana09g002381, Capana10g000480, Capana10g002333
GO:0000375	BP	e	RNA splicing, via transesterification reactions	5/1798	81/35336	0.608403	9	5	1	Capana02g000307, Capana06g000166, Capana09g002381, Capana10g000480, Capana10g002333
GO:0050793	BP	e	regulation of developmental process	5/1798	81/35336	0.608403	3	5	1	Capana00g002707, Capana01g003223, Capana02g001863, Capana07g000030, Capana10g001227
GO:0034033	BP	e	purine nucleoside bisphosphate biosynthetic process	1/1798	18/35336	0.609469	9	1	1	Capana11g000601
GO:0042181	BP	e	ketone biosynthetic process	1/1798	18/35336	0.609469	4	1	1	Capana03g000968
GO:0051493	BP	e	regulation of cytoskeleton organization	1/1798	18/35336	0.609469	6	1	1	Capana12g001186
GO:1901661	BP	e	quinone metabolic process	1/1798	18/35336	0.609469	4	1	1	Capana03g000968
GO:0033866	BP	e	nucleoside bisphosphate biosynthetic process	1/1798	18/35336	0.609469	8	1	1	Capana11g000601
GO:0051093	BP	e	negative regulation of developmental process	1/1798	18/35336	0.609469	4	1	1	Capana00g002707
GO:1901663	BP	e	quinone biosynthetic process	1/1798	18/35336	0.609469	5	1	1	Capana03g000968
GO:0034030	BP	e	ribonucleoside bisphosphate biosynthetic process	1/1798	18/35336	0.609469	9	1	1	Capana11g000601
GO:0048827	BP	e	phyllome development	1/1798	18/35336	0.609469	4	1	1	Capana00g000594
GO:0007166	BP	e	cell surface receptor signaling pathway	1/1798	18/35336	0.609469	5	1	1	Capana08g000312
GO:0098542	BP	e	defense response to other organism	5/1798	85/35336	0.622517	5	5	1	Capana00g002807, Capana05g000349, Capana05g002551, Capana08g000127, Capana12g000192
GO:0034248	BP	e	regulation of cellular amide metabolic process	2/1798	28/35336	0.652092	5	2	1	Capana02g003485, Capana04g002113
GO:0006417	BP	e	regulation of translation	2/1798	28/35336	0.652092	7	2	1	Capana02g003485, Capana04g002113
GO:0030198	BP	e	extracellular matrix organization	2/1798	28/35336	0.652092	5	2	1	Capana08g001887, Capana10g000707
GO:0043062	BP	e	extracellular structure organization	2/1798	28/35336	0.652092	4	2	1	Capana08g001887, Capana10g000707
GO:0048585	BP	e	negative regulation of response to stimulus	2/1798	28/35336	0.652092	4	2	1	Capana04g000986, Capana08g000312
GO:0010215	BP	e	cellulose microfibril organization	2/1798	28/35336	0.652092	6	2	1	Capana08g001887, Capana10g000707
GO:0040008	BP	e	regulation of growth	2/1798	29/35336	0.658006	3	2	1	Capana00g002707, Capana08g001524
GO:0016125	BP	e	sterol metabolic process	2/1798	29/35336	0.658006	5	2	1	Capana02g001513, Capana04g000454
GO:0007005	BP	e	mitochondrion organization	2/1798	29/35336	0.658006	5	2	1	Capana06g000021, Capana08g001483
GO:0048589	BP	e	developmental growth	2/1798	29/35336	0.658006	2	2	1	Capana08g001524, Capana12g001841
GO:0006650	BP	e	glycerophospholipid metabolic process	6/1798	106/35336	0.660851	6	6	1	Capana00g003033, Capana02g002528, Capana03g001842, Capana05g001128, Capana06g001109, Capana12g001841
GO:0055065	BP	e	metal ion homeostasis	2/1798	30/35336	0.664219	7	2	1	Capana00g001393, Capana02g000787
GO:0072524	BP	e	pyridine-containing compound metabolic process	2/1798	30/35336	0.664219	4	2	1	Capana01g002972, Capana07g002385
GO:0006221	BP	e	pyrimidine nucleotide biosynthetic process	2/1798	30/35336	0.664219	9	2	1	Capana01g003380, Capana09g002319
GO:0016311	BP	e	dephosphorylation	2/1798	30/35336	0.664219	5	2	1	Capana00g003033, Capana12g001841
GO:0002831	BP	e	regulation of response to biotic stimulus	2/1798	31/35336	0.670687	4	2	1	Capana12g002067, Capana12g002819
GO:0006873	BP	e	cellular ion homeostasis	2/1798	31/35336	0.670687	6	2	1	Capana00g001393, Capana02g000787
GO:0006497	BP	e	protein lipidation	2/1798	31/35336	0.670687	7	2	1	Capana02g002528, Capana03g000150
GO:0040007	BP	e	growth	2/1798	31/35336	0.670687	1	2	1	Capana08g001524, Capana12g001841
GO:0032101	BP	e	regulation of response to external stimulus	2/1798	31/35336	0.670687	4	2	1	Capana12g002067, Capana12g002819
GO:0009112	BP	e	nucleobase metabolic process	2/1798	32/35336	0.677366	6	2	1	Capana01g003380, Capana10g002059
GO:0044242	BP	e	cellular lipid catabolic process	2/1798	32/35336	0.677366	5	2	1	Capana06g001268, Capana11g002130
GO:0071310	BP	e	cellular response to organic substance	2/1798	32/35336	0.677366	4	2	1	Capana05g002360, Capana08g001245
GO:0006220	BP	e	pyrimidine nucleotide metabolic process	2/1798	33/35336	0.684219	8	2	1	Capana01g003380, Capana09g002319
GO:0016998	BP	e	cell wall macromolecule catabolic process	2/1798	33/35336	0.684219	6	2	1	Capana00g003097, Capana02g002482
GO:0006541	BP	e	glutamine metabolic process	2/1798	34/35336	0.691211	9	2	1	Capana08g002127, Capana09g000074
GO:0010608	BP	e	posttranscriptional regulation of gene expression	2/1798	34/35336	0.691211	6	2	1	Capana02g003485, Capana04g002113
GO:0055080	BP	e	cation homeostasis	2/1798	35/35336	0.69831	6	2	1	Capana00g001393, Capana02g000787
GO:0006644	BP	e	phospholipid metabolic process	8/1798	143/35336	0.702796	5	8	1	Capana00g003033, Capana02g002528, Capana03g001842, Capana05g001128, Capana06g001109, Capana10g002238, Capana12g001477, Capana12g001841
GO:0048583	BP	e	regulation of response to stimulus	8/1798	144/35336	0.70456	3	8	1	Capana02g001863, Capana04g000986, Capana05g002360, Capana08g000312, Capana08g001524, Capana10g001227, Capana12g002067, Capana12g002819
GO:0098771	BP	e	inorganic ion homeostasis	2/1798	36/35336	0.705487	6	2	1	Capana00g001393, Capana02g000787
GO:1901136	BP	e	carbohydrate derivative catabolic process	2/1798	36/35336	0.705487	4	2	1	Capana00g003097, Capana02g002482
GO:0010038	BP	e	response to metal ion	2/1798	36/35336	0.705487	4	2	1	Capana07g002128, Capana08g001175
GO:0034032	BP	e	purine nucleoside bisphosphate metabolic process	2/1798	37/35336	0.712715	8	2	1	Capana03g000098, Capana11g000601
GO:0033865	BP	e	nucleoside bisphosphate metabolic process	2/1798	37/35336	0.712715	7	2	1	Capana03g000098, Capana11g000601
GO:0033875	BP	e	ribonucleoside bisphosphate metabolic process	2/1798	37/35336	0.712715	8	2	1	Capana03g000098, Capana11g000601
GO:0048285	BP	e	organelle fission	2/1798	37/35336	0.712715	5	2	1	Capana04g000404, Capana08g001483
GO:0009605	BP	e	response to external stimulus	9/1798	164/35336	0.722462	2	9	1	Capana00g002807, Capana00g004201, Capana05g000349, Capana05g002154, Capana05g002551, Capana08g000127, Capana08g001245, Capana08g001483, Capana12g000192
GO:0072527	BP	e	pyrimidine-containing compound metabolic process	3/1798	50/35336	0.741276	4	3	1	Capana01g003380, Capana09g002319, Capana10g002059
GO:0033014	BP	e	tetrapyrrole biosynthetic process	3/1798	50/35336	0.741276	5	3	1	Capana00g000873, Capana00g001708, Capana01g003354
GO:0051604	BP	e	protein maturation	3/1798	51/35336	0.744422	5	3	1	Capana01g000584, Capana06g000862, Capana12g002220
GO:0006778	BP	e	porphyrin-containing compound metabolic process	3/1798	52/35336	0.747728	5	3	1	Capana00g000873, Capana00g001708, Capana01g003354
GO:0009651	BP	e	response to salt stress	3/1798	53/35336	0.751179	4	3	1	Capana00g000846, Capana02g003485, Capana05g000349
GO:0033013	BP	e	tetrapyrrole metabolic process	3/1798	57/35336	0.766165	4	3	1	Capana00g000873, Capana00g001708, Capana01g003354
GO:0048518	BP	e	positive regulation of biological process	13/1798	242/35336	0.769313	3	13	1	Capana00g002140, Capana01g003411, Capana02g001863, Capana02g002634, Capana02g003485, Capana03g000262, Capana05g001065, Capana08g000312, Capana08g001524, Capana08g001614, Capana08g002619, Capana09g000936, Capana10g001227
GO:0008643	BP	e	carbohydrate transport	4/1798	73/35336	0.788083	5	4	1	Capana01g001351, Capana02g002710, Capana05g002066, Capana06g000962
GO:0008380	BP	e	RNA splicing	5/1798	96/35336	0.817404	8	5	1	Capana02g000307, Capana06g000166, Capana09g002381, Capana10g000480, Capana10g002333
GO:0051707	BP	e	response to other organism	5/1798	97/35336	0.819245	4	5	1	Capana00g002807, Capana05g000349, Capana05g002551, Capana08g000127, Capana12g000192
GO:0043207	BP	e	response to external biotic stimulus	5/1798	97/35336	0.819245	3	5	1	Capana00g002807, Capana05g000349, Capana05g002551, Capana08g000127, Capana12g000192
GO:2000113	BP	e	negative regulation of cellular macromolecule biosynthetic process	6/1798	107/35336	0.823547	7	6	1	Capana02g003485, Capana05g002442, Capana07g002313, Capana09g001195, Capana09g002337, Capana11g000348
GO:0010558	BP	e	negative regulation of macromolecule biosynthetic process	6/1798	107/35336	0.823547	6	6	1	Capana02g003485, Capana05g002442, Capana07g002313, Capana09g001195, Capana09g002337, Capana11g000348
GO:0051172	BP	e	negative regulation of nitrogen compound metabolic process	6/1798	113/35336	0.829709	5	6	1	Capana02g003485, Capana05g002442, Capana07g002313, Capana09g001195, Capana09g002337, Capana11g000348
GO:0031327	BP	e	negative regulation of cellular biosynthetic process	6/1798	113/35336	0.829709	6	6	1	Capana02g003485, Capana05g002442, Capana07g002313, Capana09g001195, Capana09g002337, Capana11g000348
GO:0009890	BP	e	negative regulation of biosynthetic process	6/1798	114/35336	0.830963	5	6	1	Capana02g003485, Capana05g002442, Capana07g002313, Capana09g001195, Capana09g002337, Capana11g000348
GO:0043413	BP	e	macromolecule glycosylation	7/1798	127/35336	0.838093	5	7	1	Capana01g000601, Capana01g004114, Capana05g001773, Capana06g001360, Capana07g000390, Capana08g002589, Capana09g002308
GO:0006486	BP	e	protein glycosylation	7/1798	127/35336	0.838093	7	7	1	Capana01g000601, Capana01g004114, Capana05g001773, Capana06g001360, Capana07g000390, Capana08g002589, Capana09g002308
GO:0070085	BP	e	glycosylation	7/1798	132/35336	0.842075	2	7	1	Capana01g000601, Capana01g004114, Capana05g001773, Capana06g001360, Capana07g000390, Capana08g002589, Capana09g002308
GO:0046777	BP	e	protein autophosphorylation	1/1798	19/35336	1	8	1	1	Capana08g001483
GO:0051129	BP	e	negative regulation of cellular component organization	1/1798	19/35336	1	5	1	1	Capana12g001186
GO:0009735	BP	e	response to cytokinin	1/1798	19/35336	1	5	1	1	Capana08g000312
GO:0006635	BP	e	fatty acid beta-oxidation	1/1798	19/35336	1	9	1	1	Capana06g001268
GO:0019395	BP	e	fatty acid oxidation	1/1798	19/35336	1	8	1	1	Capana06g001268
GO:0010639	BP	e	negative regulation of organelle organization	1/1798	19/35336	1	6	1	1	Capana12g001186
GO:0010941	BP	e	regulation of cell death	1/1798	19/35336	1	4	1	1	Capana01g003411
GO:0005811	CC	e	lipid droplet	6/1798	16/35336	8.85755e-05	5	6	0.0104501	Capana00g004687, Capana01g000678, Capana02g001074, Capana03g001200, Capana07g002428, Capana08g001524
GO:0016021	CC	e	integral component of membrane	510/1798	8882/35336	0.00133053	3	510	0.0975991	Capana00g000339, Capana00g000358, Capana00g000484, Capana00g000534, Capana00g000555, Capana00g000580, Capana00g000616, Capana00g000701, Capana00g000900, Capana00g000919, Capana00g000955, Capana00g001266, Capana00g001393, Capana00g001493, Capana00g001571, Capana00g001781, Capana00g001823, Capana00g001849, Capana00g002006, Capana00g002211, Capana00g002289, Capana00g002362, Capana00g002364, Capana00…
GO:0031224	CC	e	intrinsic component of membrane	511/1798	8896/35336	0.00133374	2	511	0.0975991	Capana00g000339, Capana00g000358, Capana00g000484, Capana00g000534, Capana00g000555, Capana00g000580, Capana00g000616, Capana00g000701, Capana00g000900, Capana00g000919, Capana00g000955, Capana00g001266, Capana00g001393, Capana00g001493, Capana00g001571, Capana00g001781, Capana00g001823, Capana00g001849, Capana00g002006, Capana00g002211, Capana00g002289, Capana00g002362, Capana00g002364, Capana00…
GO:0012511	CC	e	monolayer-surrounded lipid storage body	4/1798	12/35336	0.00237878	6	4	0.137517	Capana00g004687, Capana01g000678, Capana03g001200, Capana07g002428
GO:0000813	CC	e	ESCRT I complex	3/1798	7/35336	0.00394353	3	3	0.18998	Capana02g002165, Capana03g002098, Capana06g002471
GO:0043240	CC	e	Fanconi anaemia nuclear complex	2/1798	4/35336	0.014494	3	2	0.42765	Capana12g000836, Capana12g000837
GO:0036452	CC	e	ESCRT complex	3/1798	12/35336	0.0204771	2	3	0.510961	Capana02g002165, Capana03g002098, Capana06g002471
GO:0005789	CC	e	endoplasmic reticulum membrane	14/1798	147/35336	0.0220969	4	14	0.52949	Capana00g003857, Capana00g004545, Capana02g001074, Capana02g002528, Capana02g002774, Capana03g002114, Capana03g004531, Capana03g004532, Capana04g000027, Capana06g001109, Capana06g002186, Capana08g002589, Capana09g000178, Capana11g000542
GO:0033179	CC	e	proton-transporting V-type ATPase, V0 domain	3/1798	13/35336	0.0256307	4	3	0.574306	Capana00g004774, Capana10g001081, Capana12g000657
GO:0038201	CC	e	TOR complex	2/1798	6/35336	0.033847	3	2	0.688977	Capana00g001198, Capana10g001637
GO:0031931	CC	e	TORC1 complex	2/1798	6/35336	0.033847	4	2	0.688977	Capana00g001198, Capana10g001637
GO:1904423	CC	e	dehydrodolichyl diphosphate synthase complex	1/1798	1/35336	0.050883	4	1	0.710087	Capana06g001632
GO:0098533	CC	e	ATPase dependent transmembrane transport complex	1/1798	1/35336	0.050883	4	1	0.710087	Capana03g004065
GO:0071012	CC	e	catalytic step 1 spliceosome	1/1798	1/35336	0.050883	4	1	0.710087	Capana10g002333
GO:0016363	CC	e	nuclear matrix	1/1798	1/35336	0.050883	2	1	0.710087	Capana04g000615
GO:0071007	CC	e	U2-type catalytic step 2 spliceosome	1/1798	1/35336	0.050883	5	1	0.710087	Capana10g002333
GO:0071006	CC	e	U2-type catalytic step 1 spliceosome	1/1798	1/35336	0.050883	5	1	0.710087	Capana10g002333
GO:0043190	CC	e	ATP-binding cassette (ABC) transporter complex	1/1798	1/35336	0.050883	5	1	0.710087	Capana03g004065
GO:0030286	CC	e	dynein complex	2/1798	8/35336	0.0590539	3	2	0.784806	Capana01g003185, Capana03g001054
GO:0005773	CC	e	vacuole	5/1798	43/35336	0.0659905	5	5	0.849646	Capana00g001823, Capana01g000804, Capana02g002296, Capana08g001524, Capana12g000657
GO:0031301	CC	e	integral component of organelle membrane	4/1798	31/35336	0.0705655	4	4	0.89657	Capana00g001393, Capana03g000968, Capana04g000404, Capana08g000398
GO:0031300	CC	e	intrinsic component of organelle membrane	4/1798	31/35336	0.0705655	3	4	0.89657	Capana00g001393, Capana03g000968, Capana04g000404, Capana08g000398
GO:0000015	CC	e	phosphopyruvate hydratase complex	2/1798	10/35336	0.0887646	3	2	1	Capana03g000947, Capana10g001562
GO:0005794	CC	e	Golgi apparatus	8/1798	88/35336	0.0891771	5	8	1	Capana02g001139, Capana02g002296, Capana04g000615, Capana06g000862, Capana08g000312, Capana08g001434, Capana08g001598, Capana11g002389
GO:0071013	CC	e	catalytic step 2 spliceosome	1/1798	2/35336	0.0991782	4	1	1	Capana10g002333
GO:0008290	CC	e	F-actin capping protein complex	1/1798	2/35336	0.0991782	2	1	1	Capana12g001186
GO:0009569	CC	e	chloroplast starch grain	1/1798	2/35336	0.0991782	3	1	1	Capana08g001483
GO:0071256	CC	e	translocon complex	1/1798	2/35336	0.0991782	3	1	1	Capana06g001936
GO:0043036	CC	e	starch grain	1/1798	2/35336	0.0991782	2	1	1	Capana08g001483
GO:0012505	CC	e	endomembrane system	1/1798	2/35336	0.0991782	2	1	1	Capana05g002551
GO:0005784	CC	e	Sec61 translocon complex	1/1798	2/35336	0.0991782	4	1	1	Capana06g001936
GO:0030904	CC	e	retromer complex	1/1798	2/35336	0.0991782	3	1	1	Capana03g001110
GO:0000974	CC	e	Prp19 complex	1/1798	2/35336	0.0991782	2	1	1	Capana10g002333
GO:0031231	CC	e	intrinsic component of peroxisomal membrane	2/1798	11/35336	0.104945	4	2	1	Capana04g000404, Capana08g000398
GO:0005779	CC	e	integral component of peroxisomal membrane	2/1798	11/35336	0.104945	5	2	1	Capana04g000404, Capana08g000398
GO:0110165	CC	e	cellular anatomical entity	730/1798	13753/35336	0.136376	1	730	1	Capana00g000108, Capana00g000339, Capana00g000358, Capana00g000484, Capana00g000534, Capana00g000555, Capana00g000580, Capana00g000594, Capana00g000616, Capana00g000701, Capana00g000772, Capana00g000846, Capana00g000871, Capana00g000873, Capana00g000900, Capana00g000919, Capana00g000955, Capana00g001201, Capana00g001266, Capana00g001336, Capana00g001393, Capana00g001493, Capana00g001571, Capana00…
GO:0005769	CC	e	early endosome	2/1798	13/35336	0.139331	8	2	1	Capana01g002555, Capana06g002154
GO:0005635	CC	e	nuclear envelope	1/1798	3/35336	0.145017	4	1	1	Capana04g000615
GO:0005684	CC	e	U2-type spliceosomal complex	1/1798	3/35336	0.145017	4	1	1	Capana10g002333
GO:0031305	CC	e	integral component of mitochondrial inner membrane	1/1798	3/35336	0.145017	6	1	1	Capana03g000968
GO:0031304	CC	e	intrinsic component of mitochondrial inner membrane	1/1798	3/35336	0.145017	5	1	1	Capana03g000968
GO:0042597	CC	e	periplasmic space	1/1798	3/35336	0.145017	2	1	1	Capana00g003520
GO:0031082	CC	e	BLOC complex	1/1798	3/35336	0.145017	2	1	1	Capana07g002482
GO:0031083	CC	e	BLOC-1 complex	1/1798	3/35336	0.145017	3	1	1	Capana07g002482
GO:0005886	CC	e	plasma membrane	24/1798	362/35336	0.184572	3	24	1	Capana00g002807, Capana01g000506, Capana01g000508, Capana01g002555, Capana02g001139, Capana02g001497, Capana02g001848, Capana02g003177, Capana02g003671, Capana03g000969, Capana03g002117, Capana03g004494, Capana05g000202, Capana05g000349, Capana05g000393, Capana05g002066, Capana06g000962, Capana06g002154, Capana08g000312, Capana08g000977, Capana09g001700, Capana09g002338, Capana12g000192, Capana12…
GO:0005846	CC	e	nuclear cap binding complex	1/1798	4/35336	0.188525	3	1	1	Capana10g000480
GO:0032580	CC	e	Golgi cisterna membrane	1/1798	4/35336	0.188525	4	1	1	Capana06g001360
GO:0000325	CC	e	plant-type vacuole	1/1798	4/35336	0.188525	6	1	1	Capana00g001823
GO:0005782	CC	e	peroxisomal matrix	1/1798	4/35336	0.188525	6	1	1	Capana05g000212
GO:0031907	CC	e	microbody lumen	1/1798	4/35336	0.188525	5	1	1	Capana05g000212
GO:0009512	CC	e	cytochrome b6f complex	1/1798	4/35336	0.188525	3	1	1	Capana07g002199
GO:0005768	CC	e	endosome	5/1798	54/35336	0.198526	7	5	1	Capana00g002807, Capana01g002555, Capana06g000862, Capana06g002154, Capana09g002338
GO:0005741	CC	e	mitochondrial outer membrane	3/1798	32/35336	0.221286	6	3	1	Capana02g002977, Capana02g003470, Capana06g002985
GO:0000932	CC	e	P-body	1/1798	6/35336	0.269015	7	1	1	Capana01g002503
GO:0031012	CC	e	extracellular matrix	1/1798	6/35336	0.269015	3	1	1	Capana08g000768
GO:0032592	CC	e	integral component of mitochondrial membrane	1/1798	6/35336	0.269015	5	1	1	Capana03g000968
GO:0017053	CC	e	transcription repressor complex	1/1798	6/35336	0.269015	3	1	1	Capana01g002529
GO:0034518	CC	e	RNA cap binding complex	1/1798	6/35336	0.269015	2	1	1	Capana10g000480
GO:0042721	CC	e	TIM22 mitochondrial import inner membrane insertion complex	1/1798	6/35336	0.269015	4	1	1	Capana06g000021
GO:0098573	CC	e	intrinsic component of mitochondrial membrane	1/1798	6/35336	0.269015	4	1	1	Capana03g000968
GO:0005875	CC	e	microtubule associated complex	2/1798	20/35336	0.270823	2	2	1	Capana01g003185, Capana03g001054
GO:0097708	CC	e	intracellular vesicle	6/1798	74/35336	0.278289	5	6	1	Capana00g002807, Capana01g002555, Capana06g000862, Capana06g002154, Capana07g000374, Capana09g002338
GO:0031410	CC	e	cytoplasmic vesicle	6/1798	74/35336	0.278289	6	6	1	Capana00g002807, Capana01g002555, Capana06g000862, Capana06g002154, Capana07g000374, Capana09g002338
GO:0005783	CC	e	endoplasmic reticulum	8/1798	113/35336	0.286475	5	8	1	Capana00g004110, Capana02g000049, Capana02g002296, Capana03g001599, Capana03g004558, Capana05g000211, Capana08g001598, Capana12g002837
GO:0005856	CC	e	cytoskeleton	2/1798	21/35336	0.290027	5	2	1	Capana09g000193, Capana09g001951
GO:0097526	CC	e	spliceosomal tri-snRNP complex	2/1798	21/35336	0.290027	5	2	1	Capana02g000307, Capana06g000166
GO:0046540	CC	e	U4/U6 x U5 tri-snRNP complex	2/1798	21/35336	0.290027	6	2	1	Capana02g000307, Capana06g000166
GO:0031982	CC	e	vesicle	6/1798	79/35336	0.298002	4	6	1	Capana00g002807, Capana01g002555, Capana06g000862, Capana06g002154, Capana07g000374, Capana09g002338
GO:0090406	CC	e	pollen tube	1/1798	7/35336	0.306216	4	1	1	Capana04g002113
GO:0042995	CC	e	cell projection	1/1798	7/35336	0.306216	2	1	1	Capana04g002113
GO:0120025	CC	e	plasma membrane bounded cell projection	1/1798	7/35336	0.306216	3	1	1	Capana04g002113
GO:0030176	CC	e	integral component of endoplasmic reticulum membrane	1/1798	7/35336	0.306216	5	1	1	Capana00g001393
GO:0036464	CC	e	cytoplasmic ribonucleoprotein granule	1/1798	7/35336	0.306216	6	1	1	Capana01g002503
GO:0031227	CC	e	intrinsic component of endoplasmic reticulum membrane	1/1798	7/35336	0.306216	4	1	1	Capana00g001393
GO:0005770	CC	e	late endosome	1/1798	7/35336	0.306216	8	1	1	Capana06g000862
GO:0035770	CC	e	ribonucleoprotein granule	1/1798	7/35336	0.306216	5	1	1	Capana01g002503
GO:0030008	CC	e	TRAPP complex	1/1798	7/35336	0.306216	3	1	1	Capana03g002126
GO:0005666	CC	e	RNA polymerase III complex	1/1798	8/35336	0.341524	8	1	1	Capana00g005103
GO:0005737	CC	e	cytoplasm	36/1798	608/35336	0.350917	2	36	1	Capana00g000108, Capana00g000871, Capana00g001493, Capana00g003623, Capana00g004088, Capana00g004201, Capana01g000018, Capana01g000552, Capana01g003113, Capana01g003185, Capana01g003380, Capana01g004401, Capana02g000986, Capana02g002403, Capana02g003709, Capana03g001295, Capana03g003823, Capana04g000125, Capana05g000202, Capana05g002154, Capana05g002560, Capana06g000265, Capana06g002575, Capana07…
GO:0070013	CC	e	intracellular organelle lumen	4/1798	55/35336	0.362901	4	4	1	Capana05g000212, Capana08g001019, Capana09g001704, Capana11g000601
GO:0043233	CC	e	organelle lumen	4/1798	55/35336	0.362901	3	4	1	Capana05g000212, Capana08g001019, Capana09g001704, Capana11g000601
GO:0031974	CC	e	membrane-enclosed lumen	4/1798	55/35336	0.362901	2	4	1	Capana05g000212, Capana08g001019, Capana09g001704, Capana11g000601
GO:0005576	CC	e	extracellular region	25/1798	418/35336	0.371139	2	25	1	Capana00g001849, Capana00g002364, Capana00g003796, Capana01g000710, Capana01g000715, Capana01g000994, Capana01g002092, Capana02g002826, Capana03g000842, Capana03g001839, Capana03g004514, Capana03g004515, Capana04g002522, Capana06g001597, Capana07g001326, Capana08g001701, Capana08g001742, Capana08g001743, Capana08g001748, Capana09g002027, Capana10g000508, Capana12g000969, Capana12g002148, Capana12…
GO:0005774	CC	e	vacuolar membrane	5/1798	68/35336	0.397227	5	5	1	Capana02g001139, Capana06g000862, Capana08g000312, Capana10g001081, Capana12g000657
GO:0008278	CC	e	cohesin complex	1/1798	10/35336	0.406845	2	1	1	Capana02g003622
GO:0030126	CC	e	COPI vesicle coat	1/1798	10/35336	0.406845	5	1	1	Capana03g000437
GO:0016272	CC	e	prefoldin complex	1/1798	10/35336	0.406845	2	1	1	Capana08g000043
GO:1905354	CC	e	exoribonuclease complex	1/1798	10/35336	0.406845	3	1	1	Capana09g000818
GO:0000178	CC	e	exosome (RNase complex)	1/1798	10/35336	0.406845	4	1	1	Capana09g000818
GO:0015629	CC	e	actin cytoskeleton	1/1798	10/35336	0.406845	6	1	1	Capana09g001951
GO:0033177	CC	e	proton-transporting two-sector ATPase complex, proton-transporting domain	3/1798	36/35336	0.429051	3	3	1	Capana00g004774, Capana10g001081, Capana12g000657
GO:0033180	CC	e	proton-transporting V-type ATPase, V1 domain	1/1798	11/35336	0.437035	4	1	1	Capana02g001139
GO:0005759	CC	e	mitochondrial matrix	3/1798	39/35336	0.449238	5	3	1	Capana08g001019, Capana09g001704, Capana11g000601
GO:0031968	CC	e	organelle outer membrane	3/1798	39/35336	0.449238	5	3	1	Capana02g002977, Capana02g003470, Capana06g002985
GO:0000275	CC	e	mitochondrial proton-transporting ATP synthase complex, catalytic sector F(1)	1/1798	12/35336	0.465689	5	1	1	Capana11g002357
GO:0005575	CC	e	cellular_component	767/1798	14784/35336	0.476768	0	767	1	Capana00g000108, Capana00g000339, Capana00g000358, Capana00g000484, Capana00g000534, Capana00g000555, Capana00g000580, Capana00g000594, Capana00g000616, Capana00g000701, Capana00g000772, Capana00g000846, Capana00g000871, Capana00g000873, Capana00g000900, Capana00g000919, Capana00g000955, Capana00g001198, Capana00g001201, Capana00g001266, Capana00g001336, Capana00g001393, Capana00g001493, Capana00…
GO:0016592	CC	e	mediator complex	3/1798	43/35336	0.481079	3	3	1	Capana00g002816, Capana04g000212, Capana12g000342
GO:0019867	CC	e	outer membrane	3/1798	44/35336	0.489682	3	3	1	Capana02g002977, Capana02g003470, Capana06g002985
GO:0031966	CC	e	mitochondrial membrane	8/1798	126/35336	0.537856	4	8	1	Capana00g000900, Capana00g004516, Capana01g003354, Capana02g002977, Capana02g003470, Capana05g000556, Capana05g001734, Capana06g002985
GO:0031361	CC	e	integral component of thylakoid membrane	1/1798	16/35336	0.566452	4	1	1	Capana10g000317
GO:0005839	CC	e	proteasome core complex	1/1798	16/35336	0.566452	2	1	1	Capana00g000871
GO:0031360	CC	e	intrinsic component of thylakoid membrane	1/1798	16/35336	0.566452	3	1	1	Capana10g000317
GO:0030014	CC	e	CCR4-NOT complex	1/1798	16/35336	0.566452	3	1	1	Capana11g000347
GO:0030136	CC	e	clathrin-coated vesicle	1/1798	17/35336	0.588522	8	1	1	Capana07g000374
GO:0030135	CC	e	coated vesicle	1/1798	18/35336	0.609469	7	1	1	Capana07g000374
GO:0005634	CC	e	nucleus	124/1798	2338/35336	0.626172	5	124	1	Capana00g000108, Capana00g000339, Capana00g000871, Capana00g001201, Capana00g001336, Capana00g001493, Capana00g001631, Capana00g002140, Capana00g003434, Capana00g004537, Capana00g004634, Capana01g000019, Capana01g000034, Capana01g000650, Capana01g000654, Capana01g000661, Capana01g000677, Capana01g000885, Capana01g001817, Capana01g002361, Capana01g002504, Capana01g002526, Capana01g002572, Capana01…
GO:0030532	CC	e	small nuclear ribonucleoprotein complex	2/1798	32/35336	0.677366	3	2	1	Capana02g000307, Capana06g000166
GO:0097525	CC	e	spliceosomal snRNP complex	2/1798	32/35336	0.677366	4	2	1	Capana02g000307, Capana06g000166
GO:0120114	CC	e	Sm-like protein family complex	2/1798	35/35336	0.69831	2	2	1	Capana02g000307, Capana06g000166
GO:0031225	CC	e	anchored component of membrane	2/1798	38/35336	0.719971	3	2	1	Capana08g001887, Capana10g000707
GO:0005667	CC	e	transcription regulator complex	3/1798	53/35336	0.751179	2	3	1	Capana01g002529, Capana06g000647, Capana10g002467
GO:0048046	CC	e	apoplast	6/1798	113/35336	0.829709	3	6	1	Capana01g002092, Capana07g001326, Capana09g002027, Capana10g000508, Capana12g002148, Capana12g002149
GO:0016020	CC	e	membrane	72/1798	1415/35336	1	2	72	1	Capana00g000900, Capana00g002807, Capana00g003857, Capana00g004516, Capana00g004545, Capana01g000506, Capana01g000508, Capana01g001541, Capana01g002555, Capana01g003354, Capana02g001074, Capana02g001139, Capana02g001434, Capana02g001497, Capana02g001848, Capana02g002355, Capana02g002528, Capana02g002774, Capana02g002977, Capana02g003177, Capana02g003422, Capana02g003470, Capana02g003671, Capana03…
GO:0003700	MF	e	DNA-binding transcription factor activity	61/1798	634/35336	2.39346e-06	2	61	0.000446342	Capana00g000339, Capana00g002140, Capana00g003434, Capana00g004634, Capana01g000661, Capana01g000677, Capana01g000849, Capana01g002361, Capana01g002526, Capana01g004358, Capana02g000496, Capana02g000632, Capana02g001851, Capana02g001898, Capana02g002634, Capana02g002706, Capana02g003053, Capana02g003097, Capana02g003485, Capana03g000085, Capana03g000262, Capana03g000500, Capana03g000508, Capana03…
GO:0140110	MF	e	transcription regulator activity	68/1798	737/35336	2.49107e-06	1	68	0.000450027	Capana00g000339, Capana00g001336, Capana00g002140, Capana00g003434, Capana00g004275, Capana00g004634, Capana01g000661, Capana01g000677, Capana01g000849, Capana01g002361, Capana01g002526, Capana01g004358, Capana02g000496, Capana02g000632, Capana02g001385, Capana02g001851, Capana02g001898, Capana02g002634, Capana02g002706, Capana02g003053, Capana02g003097, Capana02g003485, Capana03g000085, Capana03…
GO:0016746	MF	e	acyltransferase activity	49/1798	483/35336	5.15656e-06	3	49	0.000903336	Capana00g000169, Capana00g000321, Capana00g000678, Capana00g000913, Capana00g002090, Capana00g002091, Capana01g000584, Capana01g001284, Capana02g000219, Capana02g001074, Capana02g002537, Capana03g000150, Capana03g000549, Capana03g001350, Capana03g001659, Capana03g003769, Capana03g003770, Capana03g004631, Capana04g000429, Capana04g000584, Capana04g001524, Capana06g000795, Capana06g001009, Capana06…
GO:0061650	MF	e	ubiquitin-like protein conjugating enzyme activity	6/1798	16/35336	8.85755e-05	4	6	0.0104501	Capana06g000268, Capana06g001009, Capana06g002873, Capana07g002128, Capana07g002437, Capana10g001755
GO:0061631	MF	e	ubiquitin conjugating enzyme activity	6/1798	16/35336	8.85755e-05	5	6	0.0104501	Capana06g000268, Capana06g001009, Capana06g002873, Capana07g002128, Capana07g002437, Capana10g001755
GO:0016747	MF	e	acyltransferase activity, transferring groups other than amino-acyl groups	39/1798	399/35336	0.00012183	4	39	0.0135442	Capana00g000321, Capana00g002090, Capana00g002091, Capana01g000584, Capana01g001284, Capana02g000219, Capana02g001074, Capana02g002537, Capana03g000150, Capana03g000549, Capana03g001350, Capana03g001659, Capana03g003769, Capana03g003770, Capana03g004631, Capana04g000584, Capana04g001524, Capana06g000795, Capana06g001092, Capana06g001273, Capana06g001415, Capana06g001928, Capana06g002491, Capana06…
GO:0010309	MF	e	acireductone dioxygenase [iron(II)-requiring] activity	3/1798	4/35336	0.000506079	5	3	0.0464387	Capana00g000108, Capana00g001493, Capana03g003823
GO:0016836	MF	e	hydro-lyase activity	11/1798	76/35336	0.00156067	4	11	0.106919	Capana00g001861, Capana01g002972, Capana02g000986, Capana03g000637, Capana03g000947, Capana04g000454, Capana06g000585, Capana08g002013, Capana10g001562, Capana11g000062, Capana11g000245
GO:0061630	MF	e	ubiquitin protein ligase activity	7/1798	35/35336	0.00167088	5	7	0.107185	Capana03g001506, Capana03g001890, Capana04g002146, Capana05g001792, Capana09g001599, Capana10g000890, Capana11g001041
GO:0061659	MF	e	ubiquitin-like protein ligase activity	7/1798	35/35336	0.00167088	4	7	0.107185	Capana03g001506, Capana03g001890, Capana04g002146, Capana05g001792, Capana09g001599, Capana10g000890, Capana11g001041
GO:0016765	MF	e	transferase activity, transferring alkyl or aryl (other than methyl) groups	11/1798	78/35336	0.00193257	3	11	0.118853	Capana00g002164, Capana01g003354, Capana03g000968, Capana03g004565, Capana04g000998, Capana06g001632, Capana06g002799, Capana08g001658, Capana09g001861, Capana09g002238, Capana11g001276
GO:0004842	MF	e	ubiquitin-protein transferase activity	23/1798	227/35336	0.00196829	4	23	0.119776	Capana00g000978, Capana00g002289, Capana00g004545, Capana01g002572, Capana01g003626, Capana01g003627, Capana02g001658, Capana03g000796, Capana03g001506, Capana03g001890, Capana04g002146, Capana05g001792, Capana06g000268, Capana06g001009, Capana06g001268, Capana06g002873, Capana07g002128, Capana07g002437, Capana09g001599, Capana10g000890, Capana10g001755, Capana11g000599, Capana11g001041
GO:0045548	MF	e	phenylalanine ammonia-lyase activity	3/1798	6/35336	0.00234197	5	3	0.136757	Capana05g002560, Capana09g002190, Capana09g002200
GO:0019707	MF	e	protein-cysteine S-acyltransferase activity	6/1798	29/35336	0.00297582	6	6	0.157828	Capana02g000219, Capana02g002537, Capana03g001659, Capana06g000795, Capana07g000331, Capana10g001054
GO:0019706	MF	e	protein-cysteine S-palmitoyltransferase activity	6/1798	29/35336	0.00297582	7	6	0.157828	Capana02g000219, Capana02g002537, Capana03g001659, Capana06g000795, Capana07g000331, Capana10g001054
GO:0016409	MF	e	palmitoyltransferase activity	6/1798	29/35336	0.00297582	5	6	0.157828	Capana02g000219, Capana02g002537, Capana03g001659, Capana06g000795, Capana07g000331, Capana10g001054
GO:0019787	MF	e	ubiquitin-like protein transferase activity	23/1798	241/35336	0.00446501	3	23	0.208578	Capana00g000978, Capana00g002289, Capana00g004545, Capana01g002572, Capana01g003626, Capana01g003627, Capana02g001658, Capana03g000796, Capana03g001506, Capana03g001890, Capana04g002146, Capana05g001792, Capana06g000268, Capana06g001009, Capana06g001268, Capana06g002873, Capana07g002128, Capana07g002437, Capana09g001599, Capana10g000890, Capana10g001755, Capana11g000599, Capana11g001041
GO:0016701	MF	e	oxidoreductase activity, acting on single donors with incorporation of molecular oxygen	10/1798	76/35336	0.00506808	3	10	0.225957	Capana00g000108, Capana00g001493, Capana00g004413, Capana01g000180, Capana02g003394, Capana03g001097, Capana03g001098, Capana03g003823, Capana07g001823, Capana08g002047
GO:0008375	MF	e	acetylglucosaminyltransferase activity	8/1798	53/35336	0.00508119	5	8	0.225957	Capana02g002355, Capana02g003422, Capana04g000150, Capana06g000652, Capana07g000390, Capana09g002011, Capana11g002325, Capana11g002389
GO:0015035	MF	e	protein-disulfide reductase activity	11/1798	89/35336	0.00546695	5	11	0.237627	Capana00g003875, Capana00g005073, Capana02g001845, Capana02g002403, Capana02g003246, Capana02g003672, Capana04g000290, Capana06g000329, Capana07g001774, Capana10g000375, Capana10g000465
GO:0016417	MF	e	S-acyltransferase activity	6/1798	33/35336	0.0058348	5	6	0.248022	Capana02g000219, Capana02g002537, Capana03g001659, Capana06g000795, Capana07g000331, Capana10g001054
GO:0015036	MF	e	disulfide oxidoreductase activity	11/1798	91/35336	0.00646332	4	11	0.262397	Capana00g003875, Capana00g005073, Capana02g001845, Capana02g002403, Capana02g003246, Capana02g003672, Capana04g000290, Capana06g000329, Capana07g001774, Capana10g000375, Capana10g000465
GO:0016667	MF	e	oxidoreductase activity, acting on a sulfur group of donors	14/1798	128/35336	0.00692844	3	14	0.269303	Capana00g001018, Capana00g002120, Capana00g003875, Capana00g005073, Capana02g001845, Capana02g002403, Capana02g003246, Capana02g003672, Capana03g001295, Capana04g000290, Capana06g000329, Capana07g001774, Capana10g000375, Capana10g000465
GO:0003839	MF	e	gamma-glutamylcyclotransferase activity	2/1798	3/35336	0.00750006	5	2	0.269303	Capana01g004097, Capana04g002075
GO:0004839	MF	e	ubiquitin activating enzyme activity	2/1798	3/35336	0.00750006	5	2	0.269303	Capana06g001009, Capana07g002128
GO:0016688	MF	e	L-ascorbate peroxidase activity	2/1798	3/35336	0.00750006	5	2	0.269303	Capana06g002525, Capana06g002561
GO:0004665	MF	e	prephenate dehydrogenase (NADP+) activity	2/1798	3/35336	0.00750006	5	2	0.269303	Capana00g001596, Capana09g001606
GO:0008977	MF	e	prephenate dehydrogenase (NAD+) activity	2/1798	3/35336	0.00750006	5	2	0.269303	Capana00g001596, Capana09g001606
GO:0008792	MF	e	arginine decarboxylase activity	2/1798	3/35336	0.00750006	5	2	0.269303	Capana08g002632, Capana10g000872
GO:0016758	MF	e	hexosyltransferase activity	42/1798	547/35336	0.00792854	4	42	0.281043	Capana00g003081, Capana00g004278, Capana01g000106, Capana01g003163, Capana01g004005, Capana02g000423, Capana02g002355, Capana02g002528, Capana02g002766, Capana02g002774, Capana02g002879, Capana02g003422, Capana03g000917, Capana03g002250, Capana03g004107, Capana03g004110, Capana04g000150, Capana04g001202, Capana05g000786, Capana05g002154, Capana06g000652, Capana06g001360, Capana06g001517, Capana06…
GO:0004725	MF	e	protein tyrosine phosphatase activity	7/1798	46/35336	0.00818566	7	7	0.286796	Capana00g000930, Capana00g001751, Capana09g000198, Capana10g000980, Capana11g001209, Capana12g001621, Capana12g002819
GO:0038199	MF	e	ethylene receptor activity	3/1798	9/35336	0.00876529	3	3	0.294605	Capana03g004531, Capana03g004532, Capana06g002186
GO:0051740	MF	e	ethylene binding	3/1798	9/35336	0.00876529	3	3	0.294605	Capana03g004531, Capana03g004532, Capana06g002186
GO:0072328	MF	e	alkene binding	3/1798	9/35336	0.00876529	2	3	0.294605	Capana03g004531, Capana03g004532, Capana06g002186
GO:0016702	MF	e	oxidoreductase activity, acting on single donors with incorporation of molecular oxygen, incorporation of two atoms of oxygen	8/1798	59/35336	0.00973035	4	8	0.314252	Capana00g000108, Capana00g001493, Capana01g000180, Capana02g003394, Capana03g001097, Capana03g001098, Capana03g003823, Capana07g001823
GO:0016841	MF	e	ammonia-lyase activity	3/1798	10/35336	0.0120524	4	3	0.376621	Capana05g002560, Capana09g002190, Capana09g002200
GO:0030145	MF	e	manganese ion binding	8/1798	62/35336	0.0129869	6	8	0.399348	Capana00g003796, Capana03g004514, Capana03g004515, Capana08g001701, Capana08g001742, Capana08g001743, Capana08g001748, Capana12g000969
GO:0004478	MF	e	methionine adenosyltransferase activity	2/1798	4/35336	0.014494	4	2	0.42765	Capana08g001658, Capana09g002238
GO:0042409	MF	e	caffeoyl-CoA O-methyltransferase activity	2/1798	4/35336	0.014494	6	2	0.42765	Capana02g003073, Capana02g003074
GO:0004364	MF	e	glutathione transferase activity	3/1798	12/35336	0.0204771	4	3	0.510961	Capana00g002164, Capana03g004565, Capana09g001861
GO:0047769	MF	e	arogenate dehydratase activity	2/1798	5/35336	0.0233453	5	2	0.52949	Capana06g000585, Capana11g000245
GO:0004144	MF	e	diacylglycerol O-acyltransferase activity	4/1798	22/35336	0.0234474	7	4	0.52949	Capana02g001074, Capana08g001069, Capana08g002342, Capana09g000178
GO:0016840	MF	e	carbon-nitrogen lyase activity	5/1798	34/35336	0.027621	3	5	0.609454	Capana01g004097, Capana04g002075, Capana05g002560, Capana09g002190, Capana09g002200
GO:0004781	MF	e	sulfate adenylyltransferase (ATP) activity	2/1798	6/35336	0.033847	7	2	0.688977	Capana03g004628, Capana04g002872
GO:0004779	MF	e	sulfate adenylyltransferase activity	2/1798	6/35336	0.033847	6	2	0.688977	Capana03g004628, Capana04g002872
GO:0004664	MF	e	prephenate dehydratase activity	2/1798	6/35336	0.033847	5	2	0.688977	Capana06g000585, Capana11g000245
GO:0016411	MF	e	acylglycerol O-acyltransferase activity	4/1798	25/35336	0.0359683	6	4	0.703697	Capana02g001074, Capana08g001069, Capana08g002342, Capana09g000178
GO:0008374	MF	e	O-acyltransferase activity	6/1798	49/35336	0.0371605	5	6	0.710087	Capana02g001074, Capana06g001273, Capana07g002359, Capana08g001069, Capana08g002342, Capana09g000178
GO:0043130	MF	e	ubiquitin binding	3/1798	15/35336	0.0378136	4	3	0.710087	Capana03g002098, Capana06g000925, Capana06g002471
GO:0032182	MF	e	ubiquitin-like protein binding	3/1798	15/35336	0.0378136	3	3	0.710087	Capana03g002098, Capana06g000925, Capana06g002471
GO:0035250	MF	e	UDP-galactosyltransferase activity	2/1798	7/35336	0.0458084	6	2	0.710087	Capana02g000423, Capana05g002154
GO:0047216	MF	e	inositol 3-alpha-galactosyltransferase activity	2/1798	7/35336	0.0458084	7	2	0.710087	Capana02g000423, Capana05g002154
GO:0004014	MF	e	adenosylmethionine decarboxylase activity	2/1798	7/35336	0.0458084	5	2	0.710087	Capana00g002898, Capana11g002156
GO:0000773	MF	e	phosphatidyl-N-methylethanolamine N-methyltransferase activity	1/1798	1/35336	0.050883	6	1	0.710087	Capana06g001109
GO:0050311	MF	e	sulfite reductase (ferredoxin) activity	1/1798	1/35336	0.050883	5	1	0.710087	Capana00g001018
GO:0048030	MF	e	disaccharide binding	1/1798	1/35336	0.050883	4	1	0.710087	Capana08g001483
GO:0047293	MF	e	4-hydroxybenzoate nonaprenyltransferase activity	1/1798	1/35336	0.050883	6	1	0.710087	Capana03g000968
GO:0042281	MF	e	dolichyl pyrophosphate Man9GlcNAc2 alpha-1,3-glucosyltransferase activity	1/1798	1/35336	0.050883	6	1	0.710087	Capana02g002774
GO:0004459	MF	e	L-lactate dehydrogenase activity	1/1798	1/35336	0.050883	5	1	0.710087	Capana01g000552
GO:0046920	MF	e	alpha-(1->3)-fucosyltransferase activity	1/1798	1/35336	0.050883	6	1	0.710087	Capana06g001360
GO:0003864	MF	e	3-methyl-2-oxobutanoate hydroxymethyltransferase activity	1/1798	1/35336	0.050883	5	1	0.710087	Capana11g000476
GO:0016673	MF	e	oxidoreductase activity, acting on a sulfur group of donors, iron-sulfur protein as acceptor	1/1798	1/35336	0.050883	4	1	0.710087	Capana00g001018
GO:0002094	MF	e	polyprenyltransferase activity	1/1798	1/35336	0.050883	5	1	0.710087	Capana03g000968
GO:0001228	MF	e	DNA-binding transcription activator activity, RNA polymerase II-specific	1/1798	1/35336	0.050883	4	1	0.710087	Capana04g000660
GO:0102111	MF	e	gibberellin A20,2-oxoglutarate:oxygen oxidoreductase activity	1/1798	1/35336	0.050883	5	1	0.710087	Capana01g002809
GO:0002083	MF	e	4-hydroxybenzoate decaprenyltransferase activity	1/1798	1/35336	0.050883	6	1	0.710087	Capana03g000968
GO:1901982	MF	e	maltose binding	1/1798	1/35336	0.050883	5	1	0.710087	Capana08g001483
GO:0080101	MF	e	phosphatidyl-N-dimethylethanolamine N-methyltransferase activity	1/1798	1/35336	0.050883	6	1	0.710087	Capana06g001109
GO:0050275	MF	e	scopoletin glucosyltransferase activity	1/1798	1/35336	0.050883	7	1	0.710087	Capana08g002330
GO:0008863	MF	e	formate dehydrogenase (NAD+) activity	1/1798	1/35336	0.050883	5	1	0.710087	Capana02g003489
GO:0005353	MF	e	fructose transmembrane transporter activity	1/1798	1/35336	0.050883	7	1	0.710087	Capana03g001754
GO:0004608	MF	e	phosphatidylethanolamine N-methyltransferase activity	1/1798	1/35336	0.050883	6	1	0.710087	Capana06g001109
GO:0070492	MF	e	oligosaccharide binding	1/1798	1/35336	0.050883	3	1	0.710087	Capana08g001483
GO:0004586	MF	e	ornithine decarboxylase activity	1/1798	1/35336	0.050883	5	1	0.710087	Capana04g000125
GO:0001216	MF	e	DNA-binding transcription activator activity	1/1798	1/35336	0.050883	3	1	0.710087	Capana04g000660
GO:0102924	MF	e	gibberellin A44,2-oxoglutarate:oxygen oxidoreductase activity	1/1798	1/35336	0.050883	5	1	0.710087	Capana01g002809
GO:0102652	MF	e	gibberellin A9,2-oxoglutarate:oxygen oxidoreductase activity	1/1798	1/35336	0.050883	5	1	0.710087	Capana01g002809
GO:0004457	MF	e	lactate dehydrogenase activity	1/1798	1/35336	0.050883	4	1	0.710087	Capana01g000552
GO:0004851	MF	e	uroporphyrin-III C-methyltransferase activity	1/1798	1/35336	0.050883	6	1	0.710087	Capana00g000873
GO:0004089	MF	e	carbonate dehydratase activity	3/1798	17/35336	0.0524308	5	3	0.721672	Capana00g001861, Capana02g000986, Capana11g000062
GO:0016842	MF	e	amidine-lyase activity	2/1798	8/35336	0.0590539	4	2	0.784806	Capana01g004097, Capana04g002075
GO:0003680	MF	e	minor groove of adenine-thymine-rich DNA binding	5/1798	42/35336	0.060748	6	5	0.799964	Capana00g001760, Capana01g000227, Capana01g004358, Capana04g000037, Capana12g000539
GO:0000217	MF	e	DNA secondary structure binding	5/1798	43/35336	0.0659905	5	5	0.849646	Capana00g001760, Capana01g000227, Capana01g004358, Capana04g000037, Capana12g000539
GO:0046961	MF	e	proton-transporting ATPase activity, rotational mechanism	2/1798	9/35336	0.0734221	8	2	0.903092	Capana02g001139, Capana12g000657
GO:0044769	MF	e	ATPase activity, coupled to transmembrane movement of ions, rotational mechanism	2/1798	9/35336	0.0734221	7	2	0.903092	Capana02g001139, Capana12g000657
GO:0042625	MF	e	ATPase-coupled ion transmembrane transporter activity	2/1798	9/35336	0.0734221	6	2	0.903092	Capana02g001139, Capana12g000657
GO:0009055	MF	e	electron transfer activity	25/1798	346/35336	0.0833358	3	25	0.993329	Capana00g003875, Capana00g004155, Capana00g004691, Capana00g005073, Capana01g001564, Capana02g001845, Capana02g003672, Capana03g000198, Capana03g002687, Capana03g003200, Capana03g003604, Capana05g000556, Capana05g002413, Capana05g002489, Capana06g000076, Capana06g000329, Capana07g000047, Capana07g000439, Capana07g001275, Capana07g001774, Capana07g002174, Capana10g000317, Capana10g000465, Capana12…
GO:0000155	MF	e	phosphorelay sensor kinase activity	4/1798	33/35336	0.0848519	7	4	1	Capana03g004531, Capana03g004532, Capana06g002186, Capana07g000791
GO:0140299	MF	e	small molecule sensor activity	4/1798	33/35336	0.0848519	1	4	1	Capana03g004531, Capana03g004532, Capana06g002186, Capana07g000791
GO:0004634	MF	e	phosphopyruvate hydratase activity	2/1798	10/35336	0.0887646	5	2	1	Capana03g000947, Capana10g001562
GO:0009041	MF	e	uridylate kinase activity	2/1798	10/35336	0.0887646	7	2	1	Capana01g003380, Capana09g002319
GO:0004332	MF	e	fructose-bisphosphate aldolase activity	2/1798	10/35336	0.0887646	5	2	1	Capana00g001764, Capana10g001955
GO:0045735	MF	e	nutrient reservoir activity	12/1798	147/35336	0.0905784	1	12	1	Capana00g003796, Capana03g004514, Capana03g004515, Capana04g002837, Capana06g000482, Capana06g000489, Capana08g001701, Capana08g001742, Capana08g001743, Capana08g001748, Capana11g000759, Capana12g000969
GO:0016775	MF	e	phosphotransferase activity, nitrogenous group as acceptor	4/1798	34/35336	0.0924827	4	4	1	Capana03g004531, Capana03g004532, Capana06g002186, Capana07g000791
GO:0004673	MF	e	protein histidine kinase activity	4/1798	34/35336	0.0924827	6	4	1	Capana03g004531, Capana03g004532, Capana06g002186, Capana07g000791
GO:0015927	MF	e	trehalase activity	1/1798	2/35336	0.0991782	5	1	1	Capana01g000073
GO:0047453	MF	e	ATP-dependent NAD(P)H-hydrate dehydratase activity	1/1798	2/35336	0.0991782	5	1	1	Capana01g002972
GO:0019107	MF	e	myristoyltransferase activity	1/1798	2/35336	0.0991782	5	1	1	Capana03g000150
GO:0004555	MF	e	alpha,alpha-trehalase activity	1/1798	2/35336	0.0991782	6	1	1	Capana01g000073
GO:0004108	MF	e	citrate (Si)-synthase activity	1/1798	2/35336	0.0991782	6	1	1	Capana00g000169
GO:0033744	MF	e	L-methionine:thioredoxin-disulfide S-oxidoreductase activity	1/1798	2/35336	0.0991782	5	1	1	Capana03g001295
GO:0051787	MF	e	misfolded protein binding	1/1798	2/35336	0.0991782	3	1	1	Capana04g002146
GO:0036456	MF	e	L-methionine-(S)-S-oxide reductase activity	1/1798	2/35336	0.0991782	6	1	1	Capana03g001295
GO:0017070	MF	e	U6 snRNA binding	1/1798	2/35336	0.0991782	6	1	1	Capana10g002333
GO:0052855	MF	e	ADP-dependent NAD(P)H-hydrate dehydratase activity	1/1798	2/35336	0.0991782	5	1	1	Capana01g002972
GO:0080048	MF	e	GDP-D-glucose phosphorylase activity	1/1798	2/35336	0.0991782	6	1	1	Capana02g002879
GO:0008446	MF	e	GDP-mannose 4,6-dehydratase activity	1/1798	2/35336	0.0991782	5	1	1	Capana03g000637
GO:0005548	MF	e	phospholipid transporter activity	1/1798	2/35336	0.0991782	3	1	1	Capana06g002581
GO:0008495	MF	e	protoheme IX farnesyltransferase activity	1/1798	2/35336	0.0991782	6	1	1	Capana01g003354
GO:0036440	MF	e	citrate synthase activity	1/1798	2/35336	0.0991782	5	1	1	Capana00g000169
GO:0004379	MF	e	glycylpeptide N-tetradecanoyltransferase activity	1/1798	2/35336	0.0991782	6	1	1	Capana03g000150
GO:0016711	MF	e	flavonoid 3'-monooxygenase activity	1/1798	2/35336	0.0991782	5	1	1	Capana08g001159
GO:0045543	MF	e	gibberellin 2-beta-dioxygenase activity	1/1798	2/35336	0.0991782	5	1	1	Capana01g002809
GO:0010285	MF	e	L,L-diaminopimelate aminotransferase activity	1/1798	2/35336	0.0991782	5	1	1	Capana00g004123
GO:0018580	MF	e	nitronate monooxygenase activity	1/1798	2/35336	0.0991782	5	1	1	Capana08g002047
GO:0016703	MF	e	oxidoreductase activity, acting on single donors with incorporation of molecular oxygen, incorporation of one atom of oxygen (internal monooxygenases or internal mixed function oxidases)	2/1798	11/35336	0.104945	4	2	1	Capana00g004413, Capana08g002047
GO:0031177	MF	e	phosphopantetheine binding	2/1798	11/35336	0.104945	4	2	1	Capana01g001614, Capana01g003112
GO:0015095	MF	e	magnesium ion transmembrane transporter activity	2/1798	11/35336	0.104945	7	2	1	Capana01g002555, Capana06g002154
GO:0004866	MF	e	endopeptidase inhibitor activity	7/1798	76/35336	0.110435	5	7	1	Capana00g003777, Capana01g004270, Capana03g001492, Capana04g001435, Capana05g002308, Capana05g002309, Capana10g001469
GO:0030414	MF	e	peptidase inhibitor activity	7/1798	76/35336	0.110435	4	7	1	Capana00g003777, Capana01g004270, Capana03g001492, Capana04g001435, Capana05g002308, Capana05g002309, Capana10g001469
GO:0061135	MF	e	endopeptidase regulator activity	7/1798	76/35336	0.110435	4	7	1	Capana00g003777, Capana01g004270, Capana03g001492, Capana04g001435, Capana05g002308, Capana05g002309, Capana10g001469
GO:0016829	MF	e	lyase activity	32/1798	475/35336	0.113392	2	32	1	Capana00g001445, Capana00g001764, Capana00g001861, Capana00g002898, Capana01g000048, Capana01g002972, Capana01g004097, Capana02g000833, Capana02g000986, Capana02g002093, Capana03g000637, Capana03g000947, Capana04g000125, Capana04g000454, Capana04g002075, Capana05g002560, Capana06g000585, Capana07g001416, Capana08g000129, Capana08g002013, Capana08g002632, Capana09g001565, Capana09g002190, Capana09…
GO:0061134	MF	e	peptidase regulator activity	7/1798	77/35336	0.114461	3	7	1	Capana00g003777, Capana01g004270, Capana03g001492, Capana04g001435, Capana05g002308, Capana05g002309, Capana10g001469
GO:0016757	MF	e	glycosyltransferase activity	49/1798	776/35336	0.116498	3	49	1	Capana00g003081, Capana00g004278, Capana01g000106, Capana01g000601, Capana01g003163, Capana01g004005, Capana01g004114, Capana02g000423, Capana02g002355, Capana02g002528, Capana02g002766, Capana02g002774, Capana02g002879, Capana02g003422, Capana03g000917, Capana03g002250, Capana03g004107, Capana03g004110, Capana04g000150, Capana04g001202, Capana05g000455, Capana05g000786, Capana05g001191, Capana05…
GO:0046912	MF	e	acyltransferase, acyl groups converted into alkyl on transfer	3/1798	24/35336	0.120483	4	3	1	Capana00g000169, Capana00g000678, Capana00g000913
GO:0016615	MF	e	malate dehydrogenase activity	3/1798	25/35336	0.132008	4	3	1	Capana03g000252, Capana03g000790, Capana09g000614
GO:0008138	MF	e	protein tyrosine/serine/threonine phosphatase activity	4/1798	39/35336	0.135124	7	4	1	Capana00g001751, Capana09g000198, Capana10g000980, Capana11g001209
GO:0016830	MF	e	carbon-carbon lyase activity	10/1798	119/35336	0.136816	3	10	1	Capana00g001445, Capana00g001764, Capana00g002898, Capana04g000125, Capana08g000129, Capana08g002632, Capana09g001565, Capana10g000872, Capana10g001955, Capana11g002156
GO:0016831	MF	e	carboxy-lyase activity	8/1798	89/35336	0.138378	4	8	1	Capana00g001445, Capana00g002898, Capana04g000125, Capana08g000129, Capana08g002632, Capana09g001565, Capana10g000872, Capana11g002156
GO:0004791	MF	e	thioredoxin-disulfide reductase activity	1/1798	3/35336	0.145017	7	1	1	Capana02g002403
GO:0070300	MF	e	phosphatidic acid binding	1/1798	3/35336	0.145017	4	1	1	Capana02g003348
GO:0004515	MF	e	nicotinate-nucleotide adenylyltransferase activity	1/1798	3/35336	0.145017	6	1	1	Capana07g002385
GO:0000309	MF	e	nicotinamide-nucleotide adenylyltransferase activity	1/1798	3/35336	0.145017	6	1	1	Capana07g002385
GO:0008444	MF	e	CDP-diacylglycerol-glycerol-3-phosphate 3-phosphatidyltransferase activity	1/1798	3/35336	0.145017	6	1	1	Capana12g001477
GO:0003852	MF	e	2-isopropylmalate synthase activity	1/1798	3/35336	0.145017	5	1	1	Capana00g000678
GO:0004127	MF	e	cytidylate kinase activity	1/1798	3/35336	0.145017	7	1	1	Capana01g003380
GO:0005355	MF	e	glucose transmembrane transporter activity	1/1798	3/35336	0.145017	7	1	1	Capana03g001754
GO:0016920	MF	e	pyroglutamyl-peptidase activity	1/1798	3/35336	0.145017	5	1	1	Capana05g002169
GO:0015149	MF	e	hexose transmembrane transporter activity	1/1798	3/35336	0.145017	6	1	1	Capana03g001754
GO:0009978	MF	e	allene oxide synthase activity	1/1798	3/35336	0.145017	5	1	1	Capana04g000454
GO:0004106	MF	e	chorismate mutase activity	1/1798	3/35336	0.145017	4	1	1	Capana11g000245
GO:0050145	MF	e	nucleoside monophosphate kinase activity	3/1798	27/35336	0.156124	6	3	1	Capana01g003380, Capana09g002319, Capana12g001687
GO:0016832	MF	e	aldehyde-lyase activity	2/1798	14/35336	0.157317	4	2	1	Capana00g001764, Capana10g001955
GO:0004471	MF	e	malate dehydrogenase (decarboxylating) (NAD+) activity	2/1798	14/35336	0.157317	6	2	1	Capana03g000252, Capana09g000614
GO:0004470	MF	e	malic enzyme activity	2/1798	14/35336	0.157317	5	2	1	Capana03g000252, Capana09g000614
GO:0043621	MF	e	protein self-association	2/1798	15/35336	0.175703	3	2	1	Capana05g000202, Capana08g001245
GO:0016717	MF	e	oxidoreductase activity, acting on paired donors, with oxidation of a pair of donors resulting in the reduction of molecular oxygen to two molecules of water	2/1798	15/35336	0.175703	4	2	1	Capana01g001487, Capana12g000031
GO:0003871	MF	e	5-methyltetrahydropteroyltriglutamate-homocysteine S-methyltransferase activity	1/1798	4/35336	0.188525	6	1	1	Capana00g004772
GO:0042085	MF	e	5-methyltetrahydropteroyltri-L-glutamate-dependent methyltransferase activity	1/1798	4/35336	0.188525	5	1	1	Capana00g004772
GO:0016726	MF	e	oxidoreductase activity, acting on CH or CH2 groups, NAD or NADP as acceptor	1/1798	4/35336	0.188525	4	1	1	Capana10g002238
GO:0033743	MF	e	peptide-methionine (R)-S-oxide reductase activity	1/1798	4/35336	0.188525	5	1	1	Capana00g002120
GO:0004070	MF	e	aspartate carbamoyltransferase activity	1/1798	4/35336	0.188525	5	1	1	Capana10g002059
GO:0016412	MF	e	serine O-acyltransferase activity	1/1798	4/35336	0.188525	6	1	1	Capana07g002359
GO:0009001	MF	e	serine O-acetyltransferase activity	1/1798	4/35336	0.188525	7	1	1	Capana07g002359
GO:0038024	MF	e	cargo receptor activity	1/1798	4/35336	0.188525	1	1	1	Capana08g001274
GO:0003849	MF	e	3-deoxy-7-phosphoheptulonate synthase activity	1/1798	4/35336	0.188525	4	1	1	Capana04g000998
GO:0005044	MF	e	scavenger receptor activity	1/1798	4/35336	0.188525	2	1	1	Capana08g001274
GO:0047134	MF	e	protein-disulfide reductase (NAD(P)) activity	1/1798	4/35336	0.188525	6	1	1	Capana02g002403
GO:0005337	MF	e	nucleoside transmembrane transporter activity	1/1798	4/35336	0.188525	4	1	1	Capana02g002071
GO:0004316	MF	e	3-oxoacyl-[acyl-carrier-protein] reductase (NADPH) activity	1/1798	4/35336	0.188525	6	1	1	Capana03g001350
GO:0051745	MF	e	4-hydroxy-3-methylbut-2-en-1-yl diphosphate reductase activity	1/1798	4/35336	0.188525	5	1	1	Capana10g002238
GO:0008169	MF	e	C-methyltransferase activity	1/1798	4/35336	0.188525	5	1	1	Capana00g000873
GO:0003830	MF	e	beta-1,4-mannosylglycoprotein 4-beta-N-acetylglucosaminyltransferase activity	1/1798	4/35336	0.188525	6	1	1	Capana07g000390
GO:0033819	MF	e	lipoyl(octanoyl) transferase activity	1/1798	4/35336	0.188525	5	1	1	Capana01g000584
GO:0140103	MF	e	catalytic activity, acting on a glycoprotein	2/1798	16/35336	0.1944	3	2	1	Capana06g001364, Capana07g000390
GO:0072341	MF	e	modified amino acid binding	2/1798	16/35336	0.1944	2	2	1	Capana01g001614, Capana01g003112
GO:0042802	MF	e	identical protein binding	5/1798	55/35336	0.203418	3	5	1	Capana00g002807, Capana02g003485, Capana04g000404, Capana08g001245, Capana08g002330
GO:0008194	MF	e	UDP-glycosyltransferase activity	12/1798	166/35336	0.211784	4	12	1	Capana01g000106, Capana02g000423, Capana02g002355, Capana02g003422, Capana04g000150, Capana05g002154, Capana06g000652, Capana07g000390, Capana08g002330, Capana09g002011, Capana11g002325, Capana11g002389
GO:0033897	MF	e	ribonuclease T2 activity	2/1798	17/35336	0.213329	7	2	1	Capana11g001850, Capana12g002205
GO:0004568	MF	e	chitinase activity	2/1798	17/35336	0.213329	5	2	1	Capana00g003097, Capana02g002482
GO:0008121	MF	e	ubiquinol-cytochrome-c reductase activity	2/1798	17/35336	0.213329	7	2	1	Capana03g003604, Capana05g000556
GO:0051213	MF	e	dioxygenase activity	12/1798	167/35336	0.213914	3	12	1	Capana00g000108, Capana00g001493, Capana01g000180, Capana01g002809, Capana02g001101, Capana02g003394, Capana03g001097, Capana03g001098, Capana03g003823, Capana07g001823, Capana10g001357, Capana12g000042
GO:0070566	MF	e	adenylyltransferase activity	3/1798	32/35336	0.221286	5	3	1	Capana03g004628, Capana04g002872, Capana07g002385
GO:0017069	MF	e	snRNA binding	1/1798	5/35336	0.22982	5	1	1	Capana10g002333
GO:0008113	MF	e	peptide-methionine (S)-S-oxide reductase activity	1/1798	5/35336	0.22982	5	1	1	Capana03g001295
GO:0005262	MF	e	calcium channel activity	1/1798	5/35336	0.22982	8	1	1	Capana00g001393
GO:0017169	MF	e	CDP-alcohol phosphatidyltransferase activity	1/1798	5/35336	0.22982	5	1	1	Capana12g001477
GO:0003995	MF	e	acyl-CoA dehydrogenase activity	1/1798	5/35336	0.22982	4	1	1	Capana11g000106
GO:0036002	MF	e	pre-mRNA binding	1/1798	5/35336	0.22982	5	1	1	Capana10g002333
GO:0004351	MF	e	glutamate decarboxylase activity	1/1798	5/35336	0.22982	5	1	1	Capana08g000129
GO:0015145	MF	e	monosaccharide transmembrane transporter activity	1/1798	5/35336	0.22982	5	1	1	Capana03g001754
GO:0016849	MF	e	phosphorus-oxygen lyase activity	2/1798	19/35336	0.251603	3	2	1	Capana11g001850, Capana12g002205
GO:0005375	MF	e	copper ion transmembrane transporter activity	1/1798	6/35336	0.269015	8	1	1	Capana06g000862
GO:0008097	MF	e	5S rRNA binding	1/1798	6/35336	0.269015	6	1	1	Capana06g001755
GO:0036402	MF	e	proteasome-activating activity	1/1798	6/35336	0.269015	2	1	1	Capana06g000265
GO:0005267	MF	e	potassium channel activity	2/1798	20/35336	0.270823	8	2	1	Capana00g003300, Capana02g001570
GO:0019900	MF	e	kinase binding	2/1798	20/35336	0.270823	4	2	1	Capana08g001245, Capana08g001483
GO:0016628	MF	e	oxidoreductase activity, acting on the CH-CH group of donors, NAD or NADP as acceptor	2/1798	21/35336	0.290027	4	2	1	Capana00g001596, Capana09g001606
GO:0004645	MF	e	1,4-alpha-oligoglucan phosphorylase activity	1/1798	7/35336	0.306216	5	1	1	Capana02g002879
GO:0015232	MF	e	heme transmembrane transporter activity	1/1798	7/35336	0.306216	3	1	1	Capana08g001139
GO:0033862	MF	e	UMP kinase activity	1/1798	7/35336	0.306216	8	1	1	Capana09g002319
GO:0004602	MF	e	glutathione peroxidase activity	1/1798	7/35336	0.306216	5	1	1	Capana01g000225
GO:0008172	MF	e	S-methyltransferase activity	1/1798	7/35336	0.306216	5	1	1	Capana00g004772
GO:0008883	MF	e	glutamyl-tRNA reductase activity	1/1798	7/35336	0.306216	5	1	1	Capana00g001708
GO:0003951	MF	e	NAD+ kinase activity	2/1798	22/35336	0.309165	5	2	1	Capana00g003369, Capana04g002595
GO:0038023	MF	e	signaling receptor activity	6/1798	82/35336	0.312893	2	6	1	Capana03g004531, Capana03g004532, Capana04g000548, Capana06g002186, Capana08g000312, Capana12g000192
GO:0060089	MF	e	molecular transducer activity	6/1798	83/35336	0.318304	1	6	1	Capana03g004531, Capana03g004532, Capana04g000548, Capana06g002186, Capana08g000312, Capana12g000192
GO:0000981	MF	e	DNA-binding transcription factor activity, RNA polymerase II-specific	2/1798	23/35336	0.328194	3	2	1	Capana00g002140, Capana04g000660
GO:0043565	MF	e	sequence-specific DNA binding	22/1798	353/35336	0.32843	5	22	1	Capana00g002140, Capana00g004275, Capana01g000525, Capana01g002526, Capana02g000632, Capana02g002634, Capana02g003053, Capana02g003485, Capana03g000262, Capana04g000789, Capana05g000086, Capana05g001065, Capana06g001506, Capana06g002128, Capana06g002129, Capana07g002313, Capana07g002493, Capana08g001614, Capana08g002619, Capana09g000936, Capana10g002168, Capana12g002821
GO:0016413	MF	e	O-acetyltransferase activity	1/1798	8/35336	0.341524	6	1	1	Capana07g002359
GO:0004619	MF	e	phosphoglycerate mutase activity	1/1798	8/35336	0.341524	5	1	1	Capana04g001118
GO:0016491	MF	e	oxidoreductase activity	136/1798	2472/35336	0.342362	2	136	1	Capana00g000108, Capana00g000627, Capana00g000720, Capana00g001018, Capana00g001493, Capana00g001596, Capana00g001708, Capana00g002120, Capana00g002505, Capana00g002845, Capana00g002941, Capana00g002942, Capana00g003520, Capana00g003875, Capana00g004155, Capana00g004178, Capana00g004413, Capana00g004691, Capana00g005073, Capana01g000180, Capana01g000225, Capana01g000366, Capana01g000552, Capana01…
GO:0004659	MF	e	prenyltransferase activity	2/1798	24/35336	0.347077	4	2	1	Capana01g003354, Capana03g000968
GO:0008641	MF	e	ubiquitin-like modifier activating enzyme activity	2/1798	24/35336	0.347077	4	2	1	Capana06g001009, Capana07g002128
GO:0051015	MF	e	actin filament binding	2/1798	25/35336	0.365779	5	2	1	Capana09g000542, Capana11g001209
GO:0003712	MF	e	transcription coregulator activity	7/1798	103/35336	0.369933	2	7	1	Capana00g001336, Capana00g004275, Capana02g001385, Capana04g000212, Capana05g001696, Capana12g000112, Capana12g000342
GO:0004739	MF	e	pyruvate dehydrogenase (acetyl-transferring) activity	1/1798	9/35336	0.375037	5	1	1	Capana11g000601
GO:0004535	MF	e	poly(A)-specific ribonuclease activity	1/1798	9/35336	0.375037	9	1	1	Capana11g000347
GO:0008519	MF	e	ammonium transmembrane transporter activity	1/1798	9/35336	0.375037	6	1	1	Capana10g001341
GO:0004143	MF	e	diacylglycerol kinase activity	1/1798	9/35336	0.375037	5	1	1	Capana00g003369
GO:0016706	MF	e	2-oxoglutarate-dependent dioxygenase activity	1/1798	9/35336	0.375037	4	1	1	Capana01g002809
GO:0016721	MF	e	oxidoreductase activity, acting on superoxide radicals as acceptor	1/1798	9/35336	0.375037	3	1	1	Capana01g003113
GO:0008417	MF	e	fucosyltransferase activity	1/1798	9/35336	0.375037	5	1	1	Capana06g001360
GO:0005372	MF	e	water transmembrane transporter activity	1/1798	9/35336	0.375037	4	1	1	Capana06g001648
GO:0004738	MF	e	pyruvate dehydrogenase activity	1/1798	9/35336	0.375037	4	1	1	Capana11g000601
GO:0015250	MF	e	water channel activity	1/1798	9/35336	0.375037	5	1	1	Capana06g001648
GO:0010277	MF	e	chlorophyllide a oxygenase [overall] activity	1/1798	9/35336	0.375037	5	1	1	Capana00g004413
GO:0005402	MF	e	carbohydrate:cation symporter activity	1/1798	9/35336	0.375037	7	1	1	Capana03g001754
GO:0033926	MF	e	glycopeptide alpha-N-acetylgalactosaminidase activity	1/1798	9/35336	0.375037	5	1	1	Capana06g001364
GO:0004784	MF	e	superoxide dismutase activity	1/1798	9/35336	0.375037	4	1	1	Capana01g003113
GO:0005351	MF	e	carbohydrate:proton symporter activity	1/1798	9/35336	0.375037	8	1	1	Capana03g001754
GO:0030060	MF	e	L-malate dehydrogenase activity	1/1798	9/35336	0.375037	5	1	1	Capana03g000790
GO:0016874	MF	e	ligase activity	40/1798	687/35336	0.379815	2	40	1	Capana00g002211, Capana00g003522, Capana00g003595, Capana00g004034, Capana00g004545, Capana00g004935, Capana01g000197, Capana01g003626, Capana01g003627, Capana02g001122, Capana02g001288, Capana02g003209, Capana02g003572, Capana03g000061, Capana03g000796, Capana03g001209, Capana03g001506, Capana03g001890, Capana03g004561, Capana04g000053, Capana04g002146, Capana05g000777, Capana06g001009, Capana06…
GO:0051087	MF	e	chaperone binding	2/1798	26/35336	0.384269	3	2	1	Capana06g000819, Capana10g001631
GO:0050664	MF	e	oxidoreductase activity, acting on NAD(P)H, oxygen as acceptor	1/1798	10/35336	0.406845	4	1	1	Capana11g000683
GO:0016597	MF	e	amino acid binding	1/1798	10/35336	0.406845	4	1	1	Capana10g002059
GO:0008725	MF	e	DNA-3-methyladenine glycosylase activity	1/1798	10/35336	0.406845	8	1	1	Capana07g001352
GO:0004867	MF	e	serine-type endopeptidase inhibitor activity	1/1798	10/35336	0.406845	6	1	1	Capana10g001469
GO:0043733	MF	e	DNA-3-methylbase glycosylase activity	1/1798	10/35336	0.406845	7	1	1	Capana07g001352
GO:0005452	MF	e	inorganic anion exchanger activity	1/1798	10/35336	0.406845	6	1	1	Capana10g000865
GO:0004358	MF	e	glutamate N-acetyltransferase activity	1/1798	10/35336	0.406845	7	1	1	Capana06g002491
GO:0016743	MF	e	carboxyl- or carbamoyltransferase activity	1/1798	10/35336	0.406845	4	1	1	Capana10g002059
GO:0004311	MF	e	farnesyltranstransferase activity	1/1798	10/35336	0.406845	5	1	1	Capana01g003354
GO:0008964	MF	e	phosphoenolpyruvate carboxylase activity	1/1798	10/35336	0.406845	6	1	1	Capana09g001565
GO:0000339	MF	e	RNA cap binding	1/1798	10/35336	0.406845	5	1	1	Capana10g000480
GO:0016740	MF	e	transferase activity	291/1798	5480/35336	0.422216	2	291	1	Capana00g000169, Capana00g000321, Capana00g000484, Capana00g000678, Capana00g000772, Capana00g000873, Capana00g000913, Capana00g000978, Capana00g001201, Capana00g002090, Capana00g002091, Capana00g002164, Capana00g002289, Capana00g002463, Capana00g002807, Capana00g003081, Capana00g003106, Capana00g003337, Capana00g003369, Capana00g003375, Capana00g003435, Capana00g004123, Capana00g004199, Capana00…
GO:0005199	MF	e	structural constituent of cell wall	3/1798	35/35336	0.423237	2	3	1	Capana00g001888, Capana00g002364, Capana04g001369
GO:0016620	MF	e	oxidoreductase activity, acting on the aldehyde or oxo group of donors, NAD or NADP as acceptor	5/1798	75/35336	0.433968	4	5	1	Capana00g001708, Capana02g003489, Capana04g001905, Capana05g000773, Capana05g002179
GO:0005504	MF	e	fatty acid binding	1/1798	11/35336	0.437035	6	1	1	Capana08g000127
GO:0102721	MF	e	ubiquinol:oxygen oxidoreductase activity	1/1798	11/35336	0.437035	5	1	1	Capana01g001014
GO:0009916	MF	e	alternative oxidase activity	1/1798	11/35336	0.437035	5	1	1	Capana01g001014
GO:0004017	MF	e	adenylate kinase activity	1/1798	11/35336	0.437035	7	1	1	Capana12g001687
GO:0004096	MF	e	catalase activity	1/1798	11/35336	0.437035	5	1	1	Capana01g001614
GO:0016725	MF	e	oxidoreductase activity, acting on CH or CH2 groups	1/1798	11/35336	0.437035	3	1	1	Capana10g002238
GO:0003905	MF	e	alkylbase DNA N-glycosylase activity	1/1798	11/35336	0.437035	6	1	1	Capana07g001352
GO:0004675	MF	e	transmembrane receptor protein serine/threonine kinase activity	1/1798	12/35336	0.465689	7	1	1	Capana12g000192
GO:0003713	MF	e	transcription coactivator activity	1/1798	12/35336	0.465689	3	1	1	Capana00g004275
GO:0019199	MF	e	transmembrane receptor protein kinase activity	1/1798	12/35336	0.465689	6	1	1	Capana12g000192
GO:0051119	MF	e	sugar transmembrane transporter activity	1/1798	12/35336	0.465689	4	1	1	Capana03g001754
GO:0016668	MF	e	oxidoreductase activity, acting on a sulfur group of donors, NAD(P) as acceptor	1/1798	12/35336	0.465689	4	1	1	Capana02g002403
GO:0004312	MF	e	fatty acid synthase activity	1/1798	12/35336	0.465689	5	1	1	Capana03g001350
GO:0016776	MF	e	phosphotransferase activity, phosphate group as acceptor	3/1798	43/35336	0.481079	4	3	1	Capana01g003380, Capana09g002319, Capana12g001687
GO:0016679	MF	e	oxidoreductase activity, acting on diphenols and related substances as donors	6/1798	95/35336	0.486276	3	6	1	Capana00g000720, Capana01g001014, Capana03g003604, Capana05g000556, Capana07g001326, Capana10g000508
GO:0004611	MF	e	phosphoenolpyruvate carboxykinase activity	1/1798	13/35336	0.492886	5	1	1	Capana09g001565
GO:0015295	MF	e	solute:proton symporter activity	1/1798	13/35336	0.492886	7	1	1	Capana03g001754
GO:0005253	MF	e	anion channel activity	3/1798	45/35336	0.498481	6	3	1	Capana02g002977, Capana02g003470, Capana03g002570
GO:0008308	MF	e	voltage-gated anion channel activity	3/1798	45/35336	0.498481	8	3	1	Capana02g002977, Capana02g003470, Capana03g002570
GO:0016209	MF	e	antioxidant activity	11/1798	184/35336	0.503453	1	11	1	Capana01g000225, Capana01g001614, Capana01g002883, Capana01g003113, Capana02g002403, Capana03g001839, Capana06g002525, Capana06g002561, Capana09g001881, Capana11g000683, Capana12g002255
GO:0004721	MF	e	phosphoprotein phosphatase activity	12/1798	198/35336	0.514363	6	12	1	Capana00g000930, Capana00g001751, Capana02g001624, Capana04g000903, Capana07g002353, Capana08g001401, Capana09g000198, Capana10g000980, Capana10g001793, Capana11g001209, Capana12g001621, Capana12g002819
GO:0004630	MF	e	phospholipase D activity	1/1798	14/35336	0.518699	6	1	1	Capana03g001842
GO:0043023	MF	e	ribosomal large subunit binding	1/1798	14/35336	0.518699	4	1	1	Capana12g002835
GO:0070290	MF	e	N-acylphosphatidylethanolamine-specific phospholipase D activity	1/1798	14/35336	0.518699	6	1	1	Capana03g001842
GO:0016742	MF	e	hydroxymethyl-, formyl- and related transferase activity	1/1798	14/35336	0.518699	4	1	1	Capana11g000476
GO:0033293	MF	e	monocarboxylic acid binding	1/1798	15/35336	0.543199	5	1	1	Capana08g000127
GO:0004743	MF	e	pyruvate kinase activity	1/1798	15/35336	0.543199	5	1	1	Capana01g002999
GO:0004097	MF	e	catechol oxidase activity	1/1798	15/35336	0.543199	5	1	1	Capana00g000720
GO:0030955	MF	e	potassium ion binding	1/1798	15/35336	0.543199	6	1	1	Capana01g002999
GO:0031420	MF	e	alkali metal ion binding	1/1798	15/35336	0.543199	5	1	1	Capana01g002999
GO:0015294	MF	e	solute:cation symporter activity	1/1798	15/35336	0.543199	6	1	1	Capana03g001754
GO:0000175	MF	e	3'-5'-exoribonuclease activity	1/1798	15/35336	0.543199	8	1	1	Capana11g000347
GO:0005247	MF	e	voltage-gated chloride channel activity	1/1798	17/35336	0.588522	9	1	1	Capana03g002570
GO:0005545	MF	e	1-phosphatidylinositol binding	1/1798	17/35336	0.588522	5	1	1	Capana07g000374
GO:0005254	MF	e	chloride channel activity	1/1798	17/35336	0.588522	7	1	1	Capana03g002570
GO:0016868	MF	e	intramolecular transferase activity, phosphotransferases	1/1798	18/35336	0.609469	4	1	1	Capana04g001118
GO:0015293	MF	e	symporter activity	1/1798	18/35336	0.609469	5	1	1	Capana03g001754
GO:0003968	MF	e	RNA-directed 5'-3' RNA polymerase activity	1/1798	18/35336	0.609469	7	1	1	Capana07g000167
GO:0003746	MF	e	translation elongation factor activity	5/1798	82/35336	0.611693	6	5	1	Capana00g003623, Capana02g001385, Capana06g002575, Capana08g001239, Capana11g000046
GO:0003779	MF	e	actin binding	5/1798	84/35336	0.618759	4	5	1	Capana09g000193, Capana09g000542, Capana09g001951, Capana11g001209, Capana12g001186
GO:0032296	MF	e	double-stranded RNA-specific ribonuclease activity	2/1798	27/35336	0.646528	6	2	1	Capana07g001266, Capana10g000562
GO:0004525	MF	e	ribonuclease III activity	2/1798	27/35336	0.646528	8	2	1	Capana07g001266, Capana10g000562
GO:0016835	MF	e	carbon-oxygen lyase activity	13/1798	226/35336	0.646901	3	13	1	Capana00g001861, Capana01g002972, Capana02g000986, Capana02g002093, Capana03g000637, Capana03g000947, Capana04g000454, Capana06g000585, Capana07g001416, Capana08g002013, Capana10g001562, Capana11g000062, Capana11g000245
GO:0004521	MF	e	endoribonuclease activity	13/1798	227/35336	0.647794	6	13	1	Capana01g000885, Capana02g000633, Capana02g000978, Capana03g003604, Capana07g001266, Capana08g001280, Capana08g001401, Capana08g002162, Capana10g000562, Capana11g000599, Capana11g001850, Capana12g002205, Capana12g002457
GO:0016903	MF	e	oxidoreductase activity, acting on the aldehyde or oxo group of donors	6/1798	102/35336	0.649773	3	6	1	Capana00g001708, Capana02g003489, Capana04g001905, Capana05g000773, Capana05g002179, Capana11g000601
GO:0016671	MF	e	oxidoreductase activity, acting on a sulfur group of donors, disulfide as acceptor	2/1798	28/35336	0.652092	4	2	1	Capana00g002120, Capana03g001295
GO:0016877	MF	e	ligase activity, forming carbon-sulfur bonds	2/1798	30/35336	0.664219	3	2	1	Capana06g001009, Capana07g002128
GO:0004540	MF	e	ribonuclease activity	14/1798	253/35336	0.667737	5	14	1	Capana01g000885, Capana02g000633, Capana02g000978, Capana03g003604, Capana07g001266, Capana08g001280, Capana08g001401, Capana08g002162, Capana10g000562, Capana11g000347, Capana11g000599, Capana11g001850, Capana12g002205, Capana12g002457
GO:0003714	MF	e	transcription corepressor activity	2/1798	33/35336	0.684219	3	2	1	Capana02g001385, Capana05g001696
GO:0033218	MF	e	amide binding	2/1798	33/35336	0.684219	2	2	1	Capana01g001614, Capana01g003112
GO:0009678	MF	e	pyrophosphate hydrolysis-driven proton transmembrane transporter activity	2/1798	33/35336	0.684219	7	2	1	Capana02g001139, Capana12g000657
GO:0004869	MF	e	cysteine-type endopeptidase inhibitor activity	2/1798	35/35336	0.69831	6	2	1	Capana00g003777, Capana04g001435
GO:0019887	MF	e	protein kinase regulator activity	2/1798	35/35336	0.69831	4	2	1	Capana00g001201, Capana08g001483
GO:0035091	MF	e	phosphatidylinositol binding	2/1798	36/35336	0.705487	4	2	1	Capana06g002109, Capana07g000374
GO:0004601	MF	e	peroxidase activity	9/1798	165/35336	0.724022	4	9	1	Capana01g000225, Capana01g001614, Capana01g002883, Capana03g001839, Capana06g002525, Capana06g002561, Capana09g001881, Capana11g000683, Capana12g002255
GO:0019205	MF	e	nucleobase-containing compound kinase activity	3/1798	50/35336	0.741276	5	3	1	Capana01g003380, Capana09g002319, Capana12g001687
GO:0004888	MF	e	transmembrane signaling receptor activity	3/1798	53/35336	0.751179	3	3	1	Capana04g000548, Capana08g000312, Capana12g000192
GO:0016891	MF	e	endoribonuclease activity, producing 5'-phosphomonoesters	11/1798	205/35336	0.751435	7	11	1	Capana01g000885, Capana02g000633, Capana02g000978, Capana03g003604, Capana07g001266, Capana08g001280, Capana08g001401, Capana08g002162, Capana10g000562, Capana11g000599, Capana12g002457
GO:0051537	MF	e	2 iron, 2 sulfur cluster binding	3/1798	55/35336	0.758462	4	3	1	Capana00g004413, Capana01g001564, Capana05g000556
GO:0004857	MF	e	enzyme inhibitor activity	12/1798	222/35336	0.759387	3	12	1	Capana00g001201, Capana00g003777, Capana01g003393, Capana01g004270, Capana03g001492, Capana03g002517, Capana03g002531, Capana04g001435, Capana05g002308, Capana05g002309, Capana09g001719, Capana10g001469
GO:0003955	MF	e	NAD(P)H dehydrogenase (quinone) activity	3/1798	56/35336	0.762268	5	3	1	Capana02g000001, Capana02g002102, Capana03g000198
GO:0016627	MF	e	oxidoreductase activity, acting on the CH-CH group of donors	4/1798	76/35336	0.79522	3	4	1	Capana00g001596, Capana09g001606, Capana11g000106, Capana12g002129
GO:0016682	MF	e	oxidoreductase activity, acting on diphenols and related substances as donors, oxygen as acceptor	4/1798	77/35336	0.797765	4	4	1	Capana00g000720, Capana01g001014, Capana07g001326, Capana10g000508
GO:0042910	MF	e	xenobiotic transmembrane transporter activity	6/1798	111/35336	0.827384	3	6	1	Capana00g000955, Capana01g003042, Capana05g001200, Capana07g001450, Capana10g000542, Capana12g002622
GO:0016616	MF	e	oxidoreductase activity, acting on the CH-OH group of donors, NAD or NADP as acceptor	8/1798	154/35336	0.854482	4	8	1	Capana01g000366, Capana01g000552, Capana02g003489, Capana03g000252, Capana03g000790, Capana03g001350, Capana03g003871, Capana09g000614
GO:0016684	MF	e	oxidoreductase activity, acting on peroxide as acceptor	9/1798	168/35336	0.859348	3	9	1	Capana01g000225, Capana01g001614, Capana01g002883, Capana03g001839, Capana06g002525, Capana06g002561, Capana09g001881, Capana11g000683, Capana12g002255
GO:0004523	MF	e	RNA-DNA hybrid ribonuclease activity	9/1798	168/35336	0.859348	8	9	1	Capana01g000885, Capana02g000633, Capana02g000978, Capana03g003604, Capana08g001280, Capana08g001401, Capana08g002162, Capana11g000599, Capana12g002457
GO:0016893	MF	e	endonuclease activity, active with either ribo- or deoxyribonucleic acids and producing 5'-phosphomonoesters	11/1798	211/35336	0.874928	6	11	1	Capana01g000885, Capana02g000633, Capana02g000978, Capana03g003604, Capana07g001266, Capana08g001280, Capana08g001401, Capana08g002162, Capana10g000562, Capana11g000599, Capana12g002457
GO:0008970	MF	e	phospholipase A1 activity	1/1798	19/35336	1	6	1	1	Capana02g001859
GO:0015144	MF	e	carbohydrate transmembrane transporter activity	1/1798	19/35336	1	3	1	1	Capana03g001754
GO:0102965	MF	e	alcohol-forming fatty acyl-CoA reductase activity	1/1798	19/35336	1	5	1	1	Capana04g001905
GO:0080019	MF	e	fatty-acyl-CoA reductase (alcohol-forming) activity	1/1798	19/35336	1	5	1	1	Capana04g001905
GO:0008150	BP	p	biological_process	419/1798	10321/35336	8.5568e-09	0	419	2.24849e-06	Capana00g000108, Capana00g000169, Capana00g000492, Capana00g000496, Capana00g000594, Capana00g000678, Capana00g000720, Capana00g000772, Capana00g000846, Capana00g000871, Capana00g000873, Capana00g000919, Capana00g001198, Capana00g001201, Capana00g001203, Capana00g001393, Capana00g001445, Capana00g001493, Capana00g001596, Capana00g001708, Capana00g001764, Capana00g001849, Capana00g001862, Capana00…
GO:0043170	BP	p	macromolecule metabolic process	90/1798	2975/35336	1.29512e-08	3	90	3.25525e-06	Capana00g000492, Capana00g000594, Capana00g000772, Capana00g000871, Capana00g002120, Capana00g003097, Capana00g003225, Capana00g004545, Capana00g004935, Capana00g004980, Capana01g000106, Capana01g000525, Capana01g000584, Capana01g000601, Capana01g002185, Capana01g002572, Capana01g002774, Capana01g003028, Capana01g004114, Capana02g000307, Capana02g000451, Capana02g000633, Capana02g000844, Capana02…
GO:0008152	BP	p	metabolic process	218/1798	5893/35336	3.8535e-08	1	218	9.133e-06	Capana00g000108, Capana00g000169, Capana00g000492, Capana00g000594, Capana00g000678, Capana00g000720, Capana00g000772, Capana00g000871, Capana00g000873, Capana00g001445, Capana00g001493, Capana00g001596, Capana00g001708, Capana00g001764, Capana00g002120, Capana00g002898, Capana00g003033, Capana00g003097, Capana00g003225, Capana00g003520, Capana00g004123, Capana00g004199, Capana00g004201, Capana00…
GO:0005975	BP	p	carbohydrate metabolic process	17/1798	986/35336	3.94958e-08	3	17	9.133e-06	Capana00g001764, Capana00g003097, Capana01g000073, Capana01g000106, Capana01g000552, Capana02g000423, Capana02g002482, Capana03g000790, Capana03g000947, Capana04g001118, Capana05g001191, Capana05g002154, Capana08g002733, Capana09g001633, Capana10g001562, Capana10g001955, Capana11g000601
GO:0009987	BP	p	cellular process	297/1798	7513/35336	2.53282e-07	1	297	5.63163e-05	Capana00g000108, Capana00g000492, Capana00g000496, Capana00g000594, Capana00g000678, Capana00g000772, Capana00g000873, Capana00g000919, Capana00g001198, Capana00g001393, Capana00g001445, Capana00g001493, Capana00g001596, Capana00g001708, Capana00g001764, Capana00g001849, Capana00g001862, Capana00g002120, Capana00g002164, Capana00g002289, Capana00g002364, Capana00g002807, Capana00g002898, Capana00…
GO:0071704	BP	p	organic substance metabolic process	199/1798	5324/35336	5.25236e-07	2	199	0.000108442	Capana00g000108, Capana00g000492, Capana00g000594, Capana00g000678, Capana00g000772, Capana00g000871, Capana00g000873, Capana00g001445, Capana00g001493, Capana00g001596, Capana00g001708, Capana00g001764, Capana00g002120, Capana00g002898, Capana00g003033, Capana00g003097, Capana00g003225, Capana00g003520, Capana00g004199, Capana00g004545, Capana00g004772, Capana00g004935, Capana00g004980, Capana01…
GO:0044238	BP	p	primary metabolic process	178/1798	4802/35336	1.25447e-06	2	178	0.000250072	Capana00g000108, Capana00g000169, Capana00g000492, Capana00g000594, Capana00g000678, Capana00g000772, Capana00g000871, Capana00g001493, Capana00g001596, Capana00g001764, Capana00g002120, Capana00g002898, Capana00g003033, Capana00g003097, Capana00g003225, Capana00g004199, Capana00g004545, Capana00g004772, Capana00g004935, Capana00g004980, Capana01g000073, Capana01g000106, Capana01g000525, Capana01…
GO:0005976	BP	p	polysaccharide metabolic process	1/1798	294/35336	6.38033e-06	4	1	0.00105385	Capana01g000106
GO:0090304	BP	p	nucleic acid metabolic process	36/1798	1352/35336	9.09543e-06	5	36	0.00144255	Capana00g000492, Capana00g000594, Capana00g000772, Capana00g003225, Capana00g004935, Capana01g000525, Capana01g002185, Capana02g000307, Capana02g000451, Capana02g001385, Capana02g001510, Capana02g001525, Capana02g002711, Capana03g002303, Capana04g000429, Capana04g000789, Capana04g001836, Capana05g001385, Capana06g000166, Capana06g001009, Capana06g001418, Capana07g001266, Capana07g001352, Capana07…
GO:0046483	BP	p	heterocycle metabolic process	56/1798	1855/35336	1.0313e-05	3	56	0.00156893	Capana00g000492, Capana00g000594, Capana00g000772, Capana00g000873, Capana00g001708, Capana00g001764, Capana00g002898, Capana00g003225, Capana00g004935, Capana01g000525, Capana01g002185, Capana01g002972, Capana01g003354, Capana01g003380, Capana02g000307, Capana02g000451, Capana02g001385, Capana02g001510, Capana02g001525, Capana02g002711, Capana03g000098, Capana03g000637, Capana03g000947, Capana03…
GO:0016070	BP	p	RNA metabolic process	22/1798	946/35336	2.34517e-05	6	22	0.00338936	Capana00g000594, Capana00g000772, Capana00g004935, Capana01g000525, Capana01g002185, Capana02g000307, Capana02g001385, Capana02g001510, Capana04g000789, Capana06g000166, Capana06g001418, Capana07g001266, Capana08g001280, Capana09g002381, Capana10g000480, Capana10g000562, Capana10g001014, Capana10g001965, Capana10g002168, Capana10g002333, Capana12g000676, Capana12g002792
GO:0044237	BP	p	cellular metabolic process	183/1798	4680/35336	5.36064e-05	2	183	0.0075585	Capana00g000108, Capana00g000492, Capana00g000594, Capana00g000678, Capana00g000772, Capana00g000873, Capana00g001445, Capana00g001493, Capana00g001596, Capana00g001708, Capana00g001764, Capana00g002120, Capana00g002898, Capana00g003033, Capana00g003097, Capana00g003225, Capana00g004199, Capana00g004201, Capana00g004545, Capana00g004772, Capana00g004935, Capana00g004980, Capana01g000018, Capana01…
GO:0006139	BP	p	nucleobase-containing compound metabolic process	53/1798	1692/35336	8.67159e-05	4	53	0.0104501	Capana00g000492, Capana00g000594, Capana00g000772, Capana00g001764, Capana00g002898, Capana00g003225, Capana00g004935, Capana01g000525, Capana01g002185, Capana01g002972, Capana01g003380, Capana02g000307, Capana02g000451, Capana02g001385, Capana02g001510, Capana02g001525, Capana02g002711, Capana03g000098, Capana03g000637, Capana03g000947, Capana03g002303, Capana04g000429, Capana04g000789, Capana04…
GO:0044260	BP	p	cellular macromolecule metabolic process	74/1798	2165/35336	0.000148466	4	74	0.016194	Capana00g000492, Capana00g000772, Capana00g002120, Capana00g003097, Capana00g003225, Capana00g004545, Capana00g004980, Capana01g000106, Capana01g000525, Capana01g000584, Capana01g000601, Capana01g002572, Capana01g002774, Capana01g003028, Capana01g004114, Capana02g000451, Capana02g000633, Capana02g000844, Capana02g001385, Capana02g001510, Capana02g001525, Capana02g001624, Capana02g002367, Capana02…
GO:0034641	BP	p	cellular nitrogen compound metabolic process	82/1798	2318/35336	0.000288294	3	82	0.0292391	Capana00g000492, Capana00g000594, Capana00g000772, Capana00g000873, Capana00g001708, Capana00g001764, Capana00g002898, Capana00g003225, Capana00g004935, Capana00g004980, Capana01g000525, Capana01g002185, Capana01g002774, Capana01g002972, Capana01g003028, Capana01g003354, Capana01g003380, Capana01g004097, Capana02g000307, Capana02g000451, Capana02g000633, Capana02g000844, Capana02g001385, Capana02…
GO:0034660	BP	p	ncRNA metabolic process	2/1798	248/35336	0.000410823	7	2	0.0395828	Capana00g004935, Capana06g001418
GO:0000272	BP	p	polysaccharide catabolic process	0/1798	146/35336	0.000944768	5	0	0.0791552
GO:0006807	BP	p	nitrogen compound metabolic process	138/1798	3477/35336	0.00130831	2	138	0.0975991	Capana00g000108, Capana00g000492, Capana00g000594, Capana00g000678, Capana00g000772, Capana00g000871, Capana00g000873, Capana00g001493, Capana00g001596, Capana00g001708, Capana00g001764, Capana00g002120, Capana00g002898, Capana00g003097, Capana00g003225, Capana00g003520, Capana00g004545, Capana00g004772, Capana00g004935, Capana00g004980, Capana01g000525, Capana01g000584, Capana01g000601, Capana01…
GO:0022900	BP	p	electron transport chain	3/1798	254/35336	0.00147576	4	3	0.10541	Capana03g003604, Capana07g001275, Capana11g000519
GO:0007018	BP	p	microtubule-based movement	0/1798	142/35336	0.00151342	3	0	0.10541
GO:0006928	BP	p	movement of cell or subcellular component	0/1798	142/35336	0.00151342	2	0	0.10541
GO:0044262	BP	p	cellular carbohydrate metabolic process	2/1798	218/35336	0.00168723	4	2	0.107185	Capana01g000073, Capana01g000106
GO:1901360	BP	p	organic cyclic compound metabolic process	71/1798	1958/35336	0.00178039	3	71	0.111874	Capana00g000492, Capana00g000594, Capana00g000772, Capana00g000873, Capana00g001596, Capana00g001708, Capana00g001764, Capana00g002898, Capana00g003225, Capana00g004935, Capana01g000525, Capana01g002185, Capana01g002972, Capana01g003354, Capana01g003380, Capana02g000307, Capana02g000451, Capana02g001385, Capana02g001510, Capana02g001513, Capana02g001525, Capana02g002711, Capana02g003073, Capana02…
GO:0006725	BP	p	cellular aromatic compound metabolic process	69/1798	1915/35336	0.00188759	3	69	0.117335	Capana00g000492, Capana00g000594, Capana00g000772, Capana00g000873, Capana00g001596, Capana00g001708, Capana00g001764, Capana00g002898, Capana00g003225, Capana00g004935, Capana01g000525, Capana01g002185, Capana01g002972, Capana01g003354, Capana01g003380, Capana02g000307, Capana02g000451, Capana02g001385, Capana02g001510, Capana02g001525, Capana02g002711, Capana02g003073, Capana02g003074, Capana03…
GO:0007017	BP	p	microtubule-based process	3/1798	244/35336	0.00296423	2	3	0.157828	Capana01g003185, Capana03g001054, Capana09g001232
GO:0006396	BP	p	RNA processing	10/1798	447/35336	0.00329241	7	10	0.173031	Capana00g000594, Capana02g000307, Capana06g000166, Capana06g001418, Capana07g001266, Capana08g001280, Capana09g002381, Capana10g000480, Capana10g000562, Capana10g002333
GO:0071840	BP	p	cellular component organization or biogenesis	36/1798	1106/35336	0.00344882	2	36	0.179618	Capana00g000594, Capana00g001849, Capana00g002289, Capana00g002364, Capana00g002807, Capana01g000106, Capana01g000850, Capana01g000994, Capana01g001069, Capana02g001074, Capana02g002838, Capana02g003622, Capana03g000842, Capana03g003531, Capana04g000404, Capana04g001369, Capana04g002336, Capana04g002383, Capana04g002522, Capana06g000021, Capana06g001268, Capana07g000374, Capana08g000398, Capana08…
GO:0009059	BP	p	macromolecule biosynthetic process	32/1798	1011/35336	0.00357645	4	32	0.182969	Capana00g000772, Capana00g004980, Capana01g000106, Capana01g000525, Capana01g002185, Capana01g002774, Capana01g003028, Capana02g000633, Capana02g000844, Capana02g001385, Capana02g001510, Capana02g002367, Capana02g002713, Capana03g001832, Capana04g000789, Capana05g000820, Capana06g000931, Capana06g001755, Capana06g002575, Capana06g002850, Capana07g001138, Capana07g001275, Capana08g000735, Capana08…
GO:0044264	BP	p	cellular polysaccharide metabolic process	1/1798	166/35336	0.00373897	5	1	0.189605	Capana01g000106
GO:0016051	BP	p	carbohydrate biosynthetic process	1/1798	167/35336	0.003804	4	1	0.18998	Capana01g000106
GO:0006091	BP	p	generation of precursor metabolites and energy	9/1798	408/35336	0.00447421	3	9	0.208578	Capana00g001764, Capana03g000947, Capana03g003604, Capana04g001118, Capana07g001275, Capana10g001562, Capana10g001955, Capana11g000519, Capana11g000601
GO:0009451	BP	p	RNA modification	0/1798	112/35336	0.00452005	7	0	0.208578
GO:0045488	BP	p	pectin metabolic process	0/1798	115/35336	0.00458215	6	0	0.208578
GO:0010393	BP	p	galacturonan metabolic process	0/1798	115/35336	0.00458215	5	0	0.208578
GO:0034470	BP	p	ncRNA processing	1/1798	159/35336	0.00545959	8	1	0.237627	Capana06g001418
GO:0015980	BP	p	energy derivation by oxidation of organic compounds	1/1798	159/35336	0.00545959	4	1	0.237627	Capana03g003604
GO:0016043	BP	p	cellular component organization	35/1798	1062/35336	0.00557181	3	35	0.240378	Capana00g000594, Capana00g001849, Capana00g002289, Capana00g002364, Capana00g002807, Capana01g000106, Capana01g000850, Capana01g000994, Capana01g001069, Capana02g001074, Capana02g002838, Capana02g003622, Capana03g000842, Capana03g003531, Capana04g000404, Capana04g001369, Capana04g002336, Capana04g002383, Capana04g002522, Capana06g000021, Capana06g001268, Capana07g000374, Capana08g000398, Capana08…
GO:0045333	BP	p	cellular respiration	1/1798	145/35336	0.0074434	5	1	0.269303	Capana03g003604
GO:0009060	BP	p	aerobic respiration	1/1798	145/35336	0.0074434	6	1	0.269303	Capana03g003604
GO:0022904	BP	p	respiratory electron transport chain	1/1798	150/35336	0.00771224	5	1	0.275213	Capana03g003604
GO:0034645	BP	p	cellular macromolecule biosynthetic process	31/1798	925/35336	0.0122727	5	31	0.381443	Capana00g000772, Capana00g004980, Capana01g000106, Capana01g000525, Capana01g002774, Capana01g003028, Capana02g000633, Capana02g000844, Capana02g001385, Capana02g001510, Capana02g002367, Capana02g002713, Capana03g001832, Capana04g000789, Capana05g000820, Capana06g000931, Capana06g001755, Capana06g002575, Capana06g002850, Capana07g001138, Capana07g001275, Capana08g000735, Capana08g001540, Capana08…
GO:0070646	BP	p	protein modification by small protein removal	0/1798	90/35336	0.0149881	8	0	0.42765
GO:0006260	BP	p	DNA replication	0/1798	92/35336	0.0151527	6	0	0.42765
GO:0045490	BP	p	pectin catabolic process	0/1798	92/35336	0.0151527	7	0	0.42765
GO:0048856	BP	p	anatomical structure development	4/1798	230/35336	0.0151691	2	4	0.42765	Capana00g000594, Capana03g000968, Capana07g001503, Capana08g000312
GO:0006073	BP	p	cellular glucan metabolic process	1/1798	131/35336	0.0154608	6	1	0.42765	Capana01g000106
GO:0044042	BP	p	glucan metabolic process	1/1798	131/35336	0.0154608	5	1	0.42765	Capana01g000106
GO:0043412	BP	p	macromolecule modification	23/1798	722/35336	0.0163408	4	23	0.443503	Capana00g004545, Capana01g000584, Capana01g000601, Capana01g002572, Capana01g004114, Capana02g001624, Capana02g002528, Capana03g000150, Capana04g002146, Capana05g001773, Capana06g001009, Capana06g001268, Capana06g001360, Capana07g000047, Capana07g000390, Capana07g002128, Capana08g001483, Capana08g002589, Capana09g002308, Capana11g000519, Capana11g001207, Capana12g000192, Capana12g000752
GO:0022414	BP	p	reproductive process	8/1798	342/35336	0.0179097	1	8	0.477125	Capana03g000968, Capana03g002303, Capana05g000768, Capana05g000771, Capana08g000312, Capana08g001483, Capana09g002338, Capana10g000040
GO:0006399	BP	p	tRNA metabolic process	2/1798	163/35336	0.0186403	8	2	0.489816	Capana00g004935, Capana06g001418
GO:0071702	BP	p	organic substance transport	24/1798	732/35336	0.0215789	4	24	0.52415	Capana00g004831, Capana01g001351, Capana01g001541, Capana01g003618, Capana02g000049, Capana02g002165, Capana02g002710, Capana03g001568, Capana03g001599, Capana04g001507, Capana05g000211, Capana05g002066, Capana06g000021, Capana06g000962, Capana06g001268, Capana06g001936, Capana06g002985, Capana07g000550, Capana07g002482, Capana08g000398, Capana08g001598, Capana09g002041, Capana10g000644, Capana12…
GO:0019646	BP	p	aerobic electron transport chain	1/1798	121/35336	0.0221094	7	1	0.52949	Capana03g003604
GO:0051276	BP	p	chromosome organization	1/1798	127/35336	0.0230091	5	1	0.52949	Capana02g003622
GO:0034637	BP	p	cellular carbohydrate biosynthetic process	1/1798	127/35336	0.0230091	5	1	0.52949	Capana01g000106
GO:0016579	BP	p	protein deubiquitination	0/1798	86/35336	0.0230805	9	0	0.52949
GO:0032501	BP	p	multicellular organismal process	4/1798	212/35336	0.0275243	1	4	0.609454	Capana03g000968, Capana06g001268, Capana07g002493, Capana08g000312
GO:0071705	BP	p	nitrogen compound transport	18/1798	581/35336	0.0279029	4	18	0.611311	Capana01g001541, Capana01g003618, Capana02g000049, Capana02g002165, Capana03g001568, Capana03g001599, Capana04g001507, Capana05g000211, Capana06g000021, Capana06g001268, Capana06g001936, Capana06g002985, Capana07g000550, Capana07g002482, Capana08g000398, Capana08g001598, Capana09g002041, Capana12g002835
GO:0000271	BP	p	polysaccharide biosynthetic process	1/1798	116/35336	0.031937	5	1	0.688977	Capana01g000106
GO:0006122	BP	p	mitochondrial electron transport, ubiquinol to cytochrome c	1/1798	117/35336	0.0321761	8	1	0.688977	Capana03g003604
GO:0006364	BP	p	rRNA processing	0/1798	79/35336	0.0348534	9	0	0.697189
GO:0022402	BP	p	cell cycle process	2/1798	145/35336	0.0359576	2	2	0.703697	Capana02g003622, Capana03g002303
GO:0016072	BP	p	rRNA metabolic process	0/1798	81/35336	0.0362478	8	0	0.703697
GO:1903047	BP	p	mitotic cell cycle process	0/1798	81/35336	0.0362478	3	0	0.703697
GO:0051234	BP	p	establishment of localization	54/1798	1385/35336	0.0393998	2	54	0.710087	Capana00g000919, Capana00g001203, Capana00g002807, Capana00g003763, Capana00g004774, Capana00g004831, Capana01g001351, Capana01g001541, Capana01g002751, Capana01g003618, Capana02g000049, Capana02g001139, Capana02g001341, Capana02g002165, Capana02g002710, Capana02g002730, Capana03g000437, Capana03g001110, Capana03g001568, Capana03g001599, Capana03g001955, Capana03g002126, Capana03g002851, Capana03…
GO:0051179	BP	p	localization	56/1798	1429/35336	0.0422658	1	56	0.710087	Capana00g000919, Capana00g001203, Capana00g002807, Capana00g003763, Capana00g004774, Capana00g004831, Capana01g001351, Capana01g001541, Capana01g002751, Capana01g003618, Capana02g000049, Capana02g001139, Capana02g001341, Capana02g002165, Capana02g002710, Capana02g002730, Capana03g000437, Capana03g001110, Capana03g001568, Capana03g001599, Capana03g001955, Capana03g002126, Capana03g002851, Capana03…
GO:0007275	BP	p	multicellular organism development	1/1798	111/35336	0.04695	3	1	0.710087	Capana03g000968
GO:0034622	BP	p	cellular protein-containing complex assembly	5/1798	229/35336	0.0477785	6	5	0.710087	Capana01g001069, Capana03g003531, Capana07g000374, Capana08g001139, Capana10g002333
GO:0003006	BP	p	developmental process involved in reproduction	2/1798	137/35336	0.0499516	2	2	0.710087	Capana03g000968, Capana08g000312
GO:0018130	BP	p	heterocycle biosynthetic process	23/1798	667/35336	0.0502392	4	23	0.710087	Capana00g000772, Capana00g000873, Capana00g001708, Capana00g002898, Capana01g000525, Capana01g002185, Capana01g003354, Capana01g003380, Capana02g001385, Capana02g001510, Capana04g000789, Capana07g001275, Capana07g002385, Capana09g002319, Capana10g001014, Capana10g001965, Capana10g002059, Capana10g002168, Capana11g000601, Capana11g002156, Capana11g002357, Capana12g000676, Capana12g002792
GO:0051169	BP	p	nuclear transport	0/1798	69/35336	0.0507081	5	0	0.710087
GO:0006913	BP	p	nucleocytoplasmic transport	0/1798	69/35336	0.0507081	6	0	0.710087
GO:0009260	BP	p	ribonucleotide biosynthetic process	3/1798	167/35336	0.0507563	9	3	0.710087	Capana07g001275, Capana11g000601, Capana11g002357
GO:0046390	BP	p	ribose phosphate biosynthetic process	3/1798	167/35336	0.0507563	6	3	0.710087	Capana07g001275, Capana11g000601, Capana11g002357
GO:0006810	BP	p	transport	54/1798	1365/35336	0.0514714	3	54	0.711857	Capana00g000919, Capana00g001203, Capana00g002807, Capana00g003763, Capana00g004774, Capana00g004831, Capana01g001351, Capana01g001541, Capana01g002751, Capana01g003618, Capana02g000049, Capana02g001139, Capana02g001341, Capana02g002165, Capana02g002710, Capana02g002730, Capana03g000437, Capana03g001110, Capana03g001568, Capana03g001599, Capana03g001955, Capana03g002126, Capana03g002851, Capana03…
GO:0045184	BP	p	establishment of protein localization	17/1798	519/35336	0.0559998	4	17	0.765331	Capana01g001541, Capana01g003618, Capana02g000049, Capana02g002165, Capana03g001568, Capana03g001599, Capana04g001507, Capana05g000211, Capana06g000021, Capana06g001268, Capana06g001936, Capana06g002985, Capana07g002482, Capana08g000398, Capana08g001598, Capana09g002041, Capana12g002835
GO:0065003	BP	p	protein-containing complex assembly	6/1798	246/35336	0.0575719	5	6	0.783898	Capana01g001069, Capana03g003531, Capana07g000374, Capana08g001139, Capana09g001557, Capana10g002333
GO:0051301	BP	p	cell division	1/1798	97/35336	0.0647504	2	1	0.843126	Capana00g000496
GO:0006002	BP	p	fructose 6-phosphate metabolic process	1/1798	99/35336	0.0649036	5	1	0.843163	Capana10g001607
GO:0018298	BP	p	protein-chromophore linkage	3/1798	158/35336	0.068609	7	3	0.879443	Capana07g000047, Capana11g000519, Capana11g001207
GO:0009152	BP	p	purine ribonucleotide biosynthetic process	3/1798	158/35336	0.068609	10	3	0.879443	Capana07g001275, Capana11g000601, Capana11g002357
GO:0006164	BP	p	purine nucleotide biosynthetic process	3/1798	161/35336	0.0693662	9	3	0.885223	Capana07g001275, Capana11g000601, Capana11g002357
GO:0022607	BP	p	cellular component assembly	9/1798	320/35336	0.0718695	4	9	0.903092	Capana01g000850, Capana01g001069, Capana03g003531, Capana07g000374, Capana08g001139, Capana09g000542, Capana09g001557, Capana10g002333, Capana12g000969
GO:0009057	BP	p	macromolecule catabolic process	13/1798	419/35336	0.0721688	4	13	0.903092	Capana00g003097, Capana00g004545, Capana02g002482, Capana03g002098, Capana04g002146, Capana05g001385, Capana06g000265, Capana06g001009, Capana06g002471, Capana07g001274, Capana07g002128, Capana09g002381, Capana11g001241
GO:0044267	BP	p	cellular protein metabolic process	43/1798	1094/35336	0.0803586	5	43	0.965807	Capana00g002120, Capana00g004545, Capana00g004980, Capana01g000584, Capana01g000601, Capana01g002572, Capana01g002774, Capana01g003028, Capana01g004114, Capana02g000633, Capana02g000844, Capana02g001624, Capana02g002367, Capana02g002528, Capana02g002713, Capana03g000150, Capana04g002146, Capana05g000820, Capana05g001773, Capana06g000931, Capana06g001009, Capana06g001268, Capana06g001360, Capana06…
GO:0010383	BP	p	cell wall polysaccharide metabolic process	0/1798	66/35336	0.0817376	6	0	0.978313
GO:0015031	BP	p	protein transport	17/1798	506/35336	0.082336	5	17	0.983439	Capana01g001541, Capana01g003618, Capana02g000049, Capana02g002165, Capana03g001568, Capana03g001599, Capana04g001507, Capana05g000211, Capana06g000021, Capana06g001268, Capana06g001936, Capana06g002985, Capana07g002482, Capana08g000398, Capana08g001598, Capana09g002041, Capana12g002835
GO:0008104	BP	p	protein localization	18/1798	528/35336	0.0887006	3	18	1	Capana01g001541, Capana01g003618, Capana02g000049, Capana02g002165, Capana03g001568, Capana03g001599, Capana04g001507, Capana05g000211, Capana06g000021, Capana06g001268, Capana06g001936, Capana06g002900, Capana06g002985, Capana07g002482, Capana08g000398, Capana08g001598, Capana09g002041, Capana12g002835
GO:0034654	BP	p	nucleobase-containing compound biosynthetic process	19/1798	549/35336	0.094922	5	19	1	Capana00g000772, Capana00g002898, Capana01g000525, Capana01g002185, Capana01g003380, Capana02g001385, Capana02g001510, Capana04g000789, Capana07g001275, Capana07g002385, Capana09g002319, Capana10g001014, Capana10g001965, Capana10g002168, Capana11g000601, Capana11g002156, Capana11g002357, Capana12g000676, Capana12g002792
GO:0033692	BP	p	cellular polysaccharide biosynthetic process	1/1798	96/35336	0.096344	6	1	1	Capana01g000106
GO:0015979	BP	p	photosynthesis	2/1798	124/35336	0.0969394	3	2	1	Capana07g000047, Capana10g000317
GO:0009141	BP	p	nucleoside triphosphate metabolic process	2/1798	126/35336	0.0986524	7	2	1	Capana07g001275, Capana11g002357
GO:0044271	BP	p	cellular nitrogen compound biosynthetic process	46/1798	1149/35336	0.100883	4	46	1	Capana00g000772, Capana00g000873, Capana00g001708, Capana00g002898, Capana00g004980, Capana01g000525, Capana01g002185, Capana01g002774, Capana01g003028, Capana01g003354, Capana01g003380, Capana02g000633, Capana02g000844, Capana02g001385, Capana02g001510, Capana02g002367, Capana02g002713, Capana03g001540, Capana04g000125, Capana04g000789, Capana05g000820, Capana06g000931, Capana06g001755, Capana06…
GO:0019538	BP	p	protein metabolic process	53/1798	1291/35336	0.106636	4	53	1	Capana00g000871, Capana00g002120, Capana00g004545, Capana00g004980, Capana01g000584, Capana01g000601, Capana01g002572, Capana01g002774, Capana01g003028, Capana01g004114, Capana02g000633, Capana02g000844, Capana02g001624, Capana02g002367, Capana02g002528, Capana02g002713, Capana02g002826, Capana03g000150, Capana03g002098, Capana04g002146, Capana05g000820, Capana05g001385, Capana05g001773, Capana06…
GO:0033036	BP	p	macromolecule localization	19/1798	533/35336	0.112144	2	19	1	Capana00g002807, Capana01g001541, Capana01g003618, Capana02g000049, Capana02g002165, Capana03g001568, Capana03g001599, Capana04g001507, Capana05g000211, Capana06g000021, Capana06g001268, Capana06g001936, Capana06g002900, Capana06g002985, Capana07g002482, Capana08g000398, Capana08g001598, Capana09g002041, Capana12g002835
GO:0016114	BP	p	terpenoid biosynthetic process	0/1798	51/35336	0.113557	7	0	1
GO:0043414	BP	p	macromolecule methylation	0/1798	54/35336	0.115061	5	0	1
GO:0032259	BP	p	methylation	0/1798	54/35336	0.115061	2	0	1
GO:0031399	BP	p	regulation of protein modification process	0/1798	54/35336	0.115061	7	0	1
GO:0006259	BP	p	DNA metabolic process	14/1798	420/35336	0.116517	6	14	1	Capana00g000492, Capana00g003225, Capana02g000451, Capana02g001525, Capana02g002711, Capana03g002303, Capana04g000429, Capana04g001836, Capana05g001385, Capana06g001009, Capana07g001352, Capana07g002128, Capana12g000836, Capana12g000837
GO:0010410	BP	p	hemicellulose metabolic process	0/1798	58/35336	0.121922	7	0	1
GO:0071555	BP	p	cell wall organization	8/1798	273/35336	0.126142	5	8	1	Capana00g001849, Capana00g002364, Capana00g002807, Capana01g000106, Capana01g000994, Capana03g000842, Capana04g001369, Capana04g002522
GO:0006996	BP	p	organelle organization	13/1798	386/35336	0.130351	4	13	1	Capana00g000594, Capana00g002289, Capana02g001074, Capana02g003622, Capana04g000404, Capana06g000021, Capana06g001268, Capana08g000398, Capana08g001483, Capana08g001524, Capana09g001232, Capana12g000969, Capana12g001186
GO:0009205	BP	p	purine ribonucleoside triphosphate metabolic process	2/1798	112/35336	0.130825	9	2	1	Capana07g001275, Capana11g002357
GO:0009144	BP	p	purine nucleoside triphosphate metabolic process	2/1798	112/35336	0.130825	8	2	1	Capana07g001275, Capana11g002357
GO:0009206	BP	p	purine ribonucleoside triphosphate biosynthetic process	2/1798	112/35336	0.130825	10	2	1	Capana07g001275, Capana11g002357
GO:0009145	BP	p	purine nucleoside triphosphate biosynthetic process	2/1798	112/35336	0.130825	9	2	1	Capana07g001275, Capana11g002357
GO:0006418	BP	p	tRNA aminoacylation for protein translation	1/1798	82/35336	0.131199	10	1	1	Capana00g004935
GO:0044085	BP	p	cellular component biogenesis	1/1798	84/35336	0.132059	3	1	1	Capana08g001281
GO:0031047	BP	p	gene silencing by RNA	1/1798	84/35336	0.132059	7	1	1	Capana07g000167
GO:0043038	BP	p	amino acid activation	1/1798	85/35336	0.132854	7	1	1	Capana00g004935
GO:0043039	BP	p	tRNA aminoacylation	1/1798	85/35336	0.132854	9	1	1	Capana00g004935
GO:0009199	BP	p	ribonucleoside triphosphate metabolic process	2/1798	117/35336	0.134232	8	2	1	Capana07g001275, Capana11g002357
GO:0009201	BP	p	ribonucleoside triphosphate biosynthetic process	2/1798	117/35336	0.134232	9	2	1	Capana07g001275, Capana11g002357
GO:0090407	BP	p	organophosphate biosynthetic process	11/1798	337/35336	0.135416	5	11	1	Capana01g003380, Capana02g002528, Capana05g001128, Capana06g001109, Capana07g001275, Capana07g002385, Capana09g002319, Capana10g002238, Capana11g000601, Capana11g002357, Capana12g001477
GO:0009142	BP	p	nucleoside triphosphate biosynthetic process	2/1798	118/35336	0.135439	8	2	1	Capana07g001275, Capana11g002357
GO:0006811	BP	p	ion transport	11/1798	339/35336	0.135541	4	11	1	Capana00g001203, Capana00g003763, Capana00g004774, Capana02g001139, Capana02g002730, Capana05g000181, Capana07g001275, Capana10g001081, Capana10g001451, Capana11g002357, Capana12g000657
GO:0006310	BP	p	DNA recombination	1/1798	88/35336	0.136653	7	1	1	Capana03g002303
GO:0071554	BP	p	cell wall organization or biogenesis	9/1798	294/35336	0.14041	2	9	1	Capana00g001849, Capana00g002364, Capana00g002807, Capana01g000106, Capana01g000994, Capana03g000842, Capana04g001369, Capana04g002522, Capana10g000708
GO:0006464	BP	p	cellular protein modification process	23/1798	608/35336	0.16172	6	23	1	Capana00g004545, Capana01g000584, Capana01g000601, Capana01g002572, Capana01g004114, Capana02g001624, Capana02g002528, Capana03g000150, Capana04g002146, Capana05g001773, Capana06g001009, Capana06g001268, Capana06g001360, Capana07g000047, Capana07g000390, Capana07g002128, Capana08g001483, Capana08g002589, Capana09g002308, Capana11g000519, Capana11g001207, Capana12g000192, Capana12g000752
GO:0036211	BP	p	protein modification process	23/1798	608/35336	0.16172	5	23	1	Capana00g004545, Capana01g000584, Capana01g000601, Capana01g002572, Capana01g004114, Capana02g001624, Capana02g002528, Capana03g000150, Capana04g002146, Capana05g001773, Capana06g001009, Capana06g001268, Capana06g001360, Capana07g000047, Capana07g000390, Capana07g002128, Capana08g001483, Capana08g002589, Capana09g002308, Capana11g000519, Capana11g001207, Capana12g000192, Capana12g000752
GO:0005996	BP	p	monosaccharide metabolic process	3/1798	132/35336	0.165465	4	3	1	Capana02g000423, Capana05g001191, Capana05g002154
GO:0010629	BP	p	negative regulation of gene expression	3/1798	135/35336	0.166498	6	3	1	Capana02g003485, Capana07g000167, Capana09g002381
GO:0042546	BP	p	cell wall biogenesis	0/1798	44/35336	0.171811	4	0	1
GO:0006400	BP	p	tRNA modification	0/1798	45/35336	0.172428	10	0	1
GO:0006820	BP	p	anion transport	0/1798	46/35336	0.173544	5	0	1
GO:0032270	BP	p	positive regulation of cellular protein metabolic process	0/1798	47/35336	0.175144	7	0	1
GO:0006544	BP	p	glycine metabolic process	0/1798	47/35336	0.175144	9	0	1
GO:0051247	BP	p	positive regulation of protein metabolic process	0/1798	47/35336	0.175144	6	0	1
GO:0016071	BP	p	mRNA metabolic process	7/1798	230/35336	0.176415	7	7	1	Capana00g000594, Capana02g000307, Capana06g000166, Capana08g001280, Capana09g002381, Capana10g000480, Capana10g002333
GO:0051641	BP	p	cellular localization	18/1798	487/35336	0.176949	2	18	1	Capana00g002807, Capana00g004831, Capana01g003618, Capana02g000049, Capana02g002165, Capana03g001110, Capana03g001568, Capana03g001599, Capana03g003531, Capana04g001507, Capana05g000211, Capana06g000021, Capana06g001268, Capana06g001936, Capana06g002985, Capana07g002482, Capana08g000398, Capana08g001598
GO:0032502	BP	p	developmental process	12/1798	349/35336	0.178171	1	12	1	Capana00g000594, Capana02g003243, Capana02g003485, Capana03g000968, Capana06g001632, Capana07g001503, Capana07g002128, Capana07g002493, Capana08g000312, Capana08g001524, Capana10g001965, Capana12g001841
GO:0015986	BP	p	ATP synthesis coupled proton transport	2/1798	104/35336	0.178922	12	2	1	Capana07g001275, Capana11g002357
GO:0015985	BP	p	energy coupled proton transport, down electrochemical gradient	2/1798	104/35336	0.178922	9	2	1	Capana07g001275, Capana11g002357
GO:0006754	BP	p	ATP biosynthetic process	2/1798	104/35336	0.178922	11	2	1	Capana07g001275, Capana11g002357
GO:0007064	BP	p	mitotic sister chromatid cohesion	0/1798	49/35336	0.179729	7	0	1
GO:0051338	BP	p	regulation of transferase activity	0/1798	49/35336	0.179729	4	0	1
GO:0019637	BP	p	organophosphate metabolic process	22/1798	578/35336	0.180784	4	22	1	Capana00g001764, Capana00g003033, Capana01g002972, Capana01g003380, Capana02g002528, Capana03g000098, Capana03g000947, Capana03g001842, Capana04g001118, Capana05g001128, Capana06g001109, Capana07g001275, Capana07g002385, Capana09g002319, Capana10g001562, Capana10g001607, Capana10g001955, Capana10g002238, Capana11g000601, Capana11g002357, Capana12g001477, Capana12g001841
GO:0010817	BP	p	regulation of hormone levels	0/1798	50/35336	0.182682	3	0	1
GO:0051128	BP	p	regulation of cellular component organization	1/1798	74/35336	0.186029	4	1	1	Capana12g001186
GO:0050790	BP	p	regulation of catalytic activity	1/1798	75/35336	0.186486	3	1	1	Capana08g000312
GO:0009250	BP	p	glucan biosynthetic process	1/1798	75/35336	0.186486	7	1	1	Capana01g000106
GO:0051273	BP	p	beta-glucan metabolic process	1/1798	75/35336	0.186486	7	1	1	Capana01g000106
GO:0046700	BP	p	heterocycle catabolic process	1/1798	76/35336	0.187253	4	1	1	Capana09g002381
GO:0045229	BP	p	external encapsulating structure organization	10/1798	305/35336	0.188499	4	10	1	Capana00g001849, Capana00g002364, Capana00g002807, Capana01g000106, Capana01g000994, Capana03g000842, Capana04g001369, Capana04g002522, Capana08g001887, Capana10g000707
GO:0008033	BP	p	tRNA processing	1/1798	78/35336	0.18969	9	1	1	Capana06g001418
GO:0044270	BP	p	cellular nitrogen compound catabolic process	1/1798	78/35336	0.18969	4	1	1	Capana09g002381
GO:0042545	BP	p	cell wall modification	1/1798	78/35336	0.18969	6	1	1	Capana00g002807
GO:0009892	BP	p	negative regulation of metabolic process	8/1798	254/35336	0.195412	4	8	1	Capana02g003485, Capana05g002442, Capana07g000167, Capana07g002313, Capana09g001195, Capana09g002337, Capana09g002381, Capana11g000348
GO:0016052	BP	p	carbohydrate catabolic process	6/1798	203/35336	0.19936	4	6	1	Capana00g001764, Capana03g000947, Capana04g001118, Capana10g001562, Capana10g001955, Capana11g000601
GO:0009165	BP	p	nucleotide biosynthetic process	6/1798	208/35336	0.201963	8	6	1	Capana01g003380, Capana07g001275, Capana07g002385, Capana09g002319, Capana11g000601, Capana11g002357
GO:1901293	BP	p	nucleoside phosphate biosynthetic process	6/1798	209/35336	0.202829	7	6	1	Capana01g003380, Capana07g001275, Capana07g002385, Capana09g002319, Capana11g000601, Capana11g002357
GO:1901135	BP	p	carbohydrate derivative metabolic process	19/1798	501/35336	0.218147	3	19	1	Capana00g001764, Capana00g002898, Capana00g003097, Capana02g002482, Capana02g002528, Capana02g002774, Capana03g000098, Capana03g000637, Capana03g000947, Capana04g001118, Capana07g001275, Capana09g000042, Capana10g001562, Capana10g001607, Capana10g001955, Capana10g002238, Capana11g000601, Capana11g002156, Capana11g002357
GO:0019318	BP	p	hexose metabolic process	3/1798	123/35336	0.219494	5	3	1	Capana02g000423, Capana05g001191, Capana05g002154
GO:0072522	BP	p	purine-containing compound biosynthetic process	5/1798	173/35336	0.22523	5	5	1	Capana00g002898, Capana07g001275, Capana11g000601, Capana11g002156, Capana11g002357
GO:0009058	BP	p	biosynthetic process	98/1798	2169/35336	0.226146	2	98	1	Capana00g000108, Capana00g000678, Capana00g000772, Capana00g000873, Capana00g001493, Capana00g001596, Capana00g001708, Capana00g002898, Capana00g004123, Capana00g004199, Capana00g004772, Capana00g004980, Capana01g000106, Capana01g000180, Capana01g000525, Capana01g001614, Capana01g002112, Capana01g002185, Capana01g002774, Capana01g003028, Capana01g003112, Capana01g003354, Capana01g003380, Capana01…
GO:0019222	BP	p	regulation of metabolic process	54/1798	1248/35336	0.237478	3	54	1	Capana00g002140, Capana01g000034, Capana01g000650, Capana01g000885, Capana02g001001, Capana02g001863, Capana02g002456, Capana02g002634, Capana02g003352, Capana02g003485, Capana03g000140, Capana03g000262, Capana03g001027, Capana03g001842, Capana03g003152, Capana04g000212, Capana04g000414, Capana04g000477, Capana04g001836, Capana04g002113, Capana05g000569, Capana05g001065, Capana05g001696, Capana05…
GO:0010605	BP	p	negative regulation of macromolecule metabolic process	8/1798	242/35336	0.240771	5	8	1	Capana02g003485, Capana05g002442, Capana07g000167, Capana07g002313, Capana09g001195, Capana09g002337, Capana09g002381, Capana11g000348
GO:1901137	BP	p	carbohydrate derivative biosynthetic process	8/1798	246/35336	0.241935	4	8	1	Capana00g002898, Capana02g002528, Capana02g002774, Capana07g001275, Capana09g000042, Capana11g000601, Capana11g002156, Capana11g002357
GO:0032774	BP	p	RNA biosynthetic process	11/1798	313/35336	0.244028	7	11	1	Capana00g000772, Capana01g000525, Capana01g002185, Capana02g001385, Capana02g001510, Capana04g000789, Capana10g001014, Capana10g001965, Capana10g002168, Capana12g000676, Capana12g002792
GO:0009767	BP	p	photosynthetic electron transport chain	2/1798	101/35336	0.249415	5	2	1	Capana07g001275, Capana11g000519
GO:0034220	BP	p	ion transmembrane transport	6/1798	194/35336	0.251108	5	6	1	Capana00g004774, Capana02g001139, Capana07g001275, Capana10g001081, Capana11g002357, Capana12g000657
GO:0060255	BP	p	regulation of macromolecule metabolic process	52/1798	1195/35336	0.255173	4	52	1	Capana00g002140, Capana01g000034, Capana01g000650, Capana01g000885, Capana02g001001, Capana02g001863, Capana02g002456, Capana02g002634, Capana02g003352, Capana02g003485, Capana03g000140, Capana03g000262, Capana03g001027, Capana03g001842, Capana03g003152, Capana04g000212, Capana04g000414, Capana04g000477, Capana04g001836, Capana04g002113, Capana05g000569, Capana05g001065, Capana05g001696, Capana05…
GO:0043933	BP	p	protein-containing complex subunit organization	9/1798	263/35336	0.259561	4	9	1	Capana01g001069, Capana03g003531, Capana04g002336, Capana04g002383, Capana07g000374, Capana08g001139, Capana09g001557, Capana09g001951, Capana10g002333
GO:0009620	BP	p	response to fungus	0/1798	35/35336	0.261047	5	0	1
GO:0051347	BP	p	positive regulation of transferase activity	0/1798	35/35336	0.261047	5	0	1
GO:0031401	BP	p	positive regulation of protein modification process	0/1798	35/35336	0.261047	8	0	1
GO:0048364	BP	p	root development	0/1798	36/35336	0.261113	4	0	1
GO:0051640	BP	p	organelle localization	0/1798	36/35336	0.261113	3	0	1
GO:0034655	BP	p	nucleobase-containing compound catabolic process	1/1798	66/35336	0.262959	5	1	1	Capana09g002381
GO:0006546	BP	p	glycine catabolic process	0/1798	38/35336	0.26334	10	0	1
GO:0009069	BP	p	serine family amino acid metabolic process	1/1798	67/35336	0.263637	8	1	1	Capana07g002359
GO:0009071	BP	p	serine family amino acid catabolic process	0/1798	39/35336	0.265436	9	0	1
GO:0090305	BP	p	nucleic acid phosphodiester bond hydrolysis	0/1798	39/35336	0.265436	6	0	1
GO:0009156	BP	p	ribonucleoside monophosphate biosynthetic process	0/1798	39/35336	0.265436	9	0	1
GO:0006694	BP	p	steroid biosynthetic process	0/1798	39/35336	0.265436	5	0	1
GO:0042445	BP	p	hormone metabolic process	0/1798	39/35336	0.265436	4	0	1
GO:0009161	BP	p	ribonucleoside monophosphate metabolic process	0/1798	39/35336	0.265436	8	0	1
GO:0006606	BP	p	protein import into nucleus	0/1798	40/35336	0.268145	8	0	1
GO:0034504	BP	p	protein localization to nucleus	0/1798	40/35336	0.268145	6	0	1
GO:0009124	BP	p	nucleoside monophosphate biosynthetic process	0/1798	40/35336	0.268145	8	0	1
GO:0009123	BP	p	nucleoside monophosphate metabolic process	0/1798	40/35336	0.268145	7	0	1
GO:0051170	BP	p	import into nucleus	0/1798	41/35336	0.271436	7	0	1
GO:0065004	BP	p	protein-DNA complex assembly	1/1798	72/35336	0.272438	7	1	1	Capana03g003531
GO:0051649	BP	p	establishment of localization in cell	17/1798	441/35336	0.275044	3	17	1	Capana00g004831, Capana01g003618, Capana02g000049, Capana02g002165, Capana03g001110, Capana03g001568, Capana03g001599, Capana03g003531, Capana04g001507, Capana05g000211, Capana06g000021, Capana06g001268, Capana06g001936, Capana06g002985, Capana07g002482, Capana08g000398, Capana08g001598
GO:0006793	BP	p	phosphorus metabolic process	26/1798	640/35336	0.275198	3	26	1	Capana00g001764, Capana00g003033, Capana01g000018, Capana01g002972, Capana01g003380, Capana02g001624, Capana02g002528, Capana03g000098, Capana03g000947, Capana03g001842, Capana04g001118, Capana05g001128, Capana06g001109, Capana07g001275, Capana07g002385, Capana08g001483, Capana09g002319, Capana10g001562, Capana10g001607, Capana10g001955, Capana10g002238, Capana11g000601, Capana11g002357, Capana12…
GO:0048519	BP	p	negative regulation of biological process	12/1798	328/35336	0.310435	3	12	1	Capana00g002707, Capana02g003485, Capana04g000986, Capana05g002442, Capana07g000167, Capana07g002313, Capana08g000312, Capana09g001195, Capana09g002337, Capana09g002381, Capana11g000348, Capana12g001186
GO:0044249	BP	p	cellular biosynthetic process	88/1798	1923/35336	0.310824	3	88	1	Capana00g000108, Capana00g000678, Capana00g000772, Capana00g000873, Capana00g001493, Capana00g001596, Capana00g001708, Capana00g002898, Capana00g004199, Capana00g004772, Capana00g004980, Capana01g000106, Capana01g000180, Capana01g000525, Capana01g002185, Capana01g002774, Capana01g003028, Capana01g003112, Capana01g003354, Capana01g003380, Capana02g000633, Capana02g000844, Capana02g001074, Capana02…
GO:0006796	BP	p	phosphate-containing compound metabolic process	26/1798	631/35336	0.313811	4	26	1	Capana00g001764, Capana00g003033, Capana01g000018, Capana01g002972, Capana01g003380, Capana02g001624, Capana02g002528, Capana03g000098, Capana03g000947, Capana03g001842, Capana04g001118, Capana05g001128, Capana06g001109, Capana07g001275, Capana07g002385, Capana08g001483, Capana09g002319, Capana10g001562, Capana10g001607, Capana10g001955, Capana10g002238, Capana11g000601, Capana11g002357, Capana12…
GO:0098662	BP	p	inorganic cation transmembrane transport	6/1798	185/35336	0.314139	7	6	1	Capana00g004774, Capana02g001139, Capana07g001275, Capana10g001081, Capana11g002357, Capana12g000657
GO:0098655	BP	p	cation transmembrane transport	6/1798	186/35336	0.314448	6	6	1	Capana00g004774, Capana02g001139, Capana07g001275, Capana10g001081, Capana11g002357, Capana12g000657
GO:0098660	BP	p	inorganic ion transmembrane transport	6/1798	189/35336	0.316202	6	6	1	Capana00g004774, Capana02g001139, Capana07g001275, Capana10g001081, Capana11g002357, Capana12g000657
GO:0046907	BP	p	intracellular transport	17/1798	430/35336	0.320732	4	17	1	Capana00g004831, Capana01g003618, Capana02g000049, Capana02g002165, Capana03g001110, Capana03g001568, Capana03g001599, Capana03g003531, Capana04g001507, Capana05g000211, Capana06g000021, Capana06g001268, Capana06g001936, Capana06g002985, Capana07g002482, Capana08g000398, Capana08g001598
GO:0008037	BP	p	cell recognition	4/1798	135/35336	0.32816	2	4	1	Capana05g000768, Capana05g000771, Capana09g002338, Capana10g000040
GO:0048544	BP	p	recognition of pollen	4/1798	135/35336	0.32816	3	4	1	Capana05g000768, Capana05g000771, Capana09g002338, Capana10g000040
GO:0051246	BP	p	regulation of protein metabolic process	2/1798	89/35336	0.330132	5	2	1	Capana02g003485, Capana04g002113
GO:0006412	BP	p	translation	19/1798	474/35336	0.342509	7	19	1	Capana00g004980, Capana01g002774, Capana01g003028, Capana02g000633, Capana02g000844, Capana02g002367, Capana02g002713, Capana05g000820, Capana06g000931, Capana06g001755, Capana06g002575, Capana06g002850, Capana07g001138, Capana07g001275, Capana08g000735, Capana08g001540, Capana08g001876, Capana11g000046, Capana12g000958
GO:0043043	BP	p	peptide biosynthetic process	19/1798	477/35336	0.343649	6	19	1	Capana00g004980, Capana01g002774, Capana01g003028, Capana02g000633, Capana02g000844, Capana02g002367, Capana02g002713, Capana05g000820, Capana06g000931, Capana06g001755, Capana06g002575, Capana06g002850, Capana07g001138, Capana07g001275, Capana08g000735, Capana08g001540, Capana08g001876, Capana11g000046, Capana12g000958
GO:0006812	BP	p	cation transport	11/1798	294/35336	0.350609	5	11	1	Capana00g001203, Capana00g003763, Capana00g004774, Capana02g001139, Capana02g002730, Capana05g000181, Capana07g001275, Capana10g001081, Capana10g001451, Capana11g002357, Capana12g000657
GO:0007062	BP	p	sister chromatid cohesion	1/1798	58/35336	0.370353	6	1	1	Capana02g003622
GO:0006721	BP	p	terpenoid metabolic process	1/1798	59/35336	0.371325	6	1	1	Capana01g002809
GO:0006334	BP	p	nucleosome assembly	1/1798	60/35336	0.372719	8	1	1	Capana03g003531
GO:0000226	BP	p	microtubule cytoskeleton organization	1/1798	61/35336	0.374519	6	1	1	Capana09g001232
GO:0071826	BP	p	ribonucleoprotein complex subunit organization	1/1798	62/35336	0.376711	5	1	1	Capana10g002333
GO:0022618	BP	p	ribonucleoprotein complex assembly	1/1798	62/35336	0.376711	7	1	1	Capana10g002333
GO:0042744	BP	p	hydrogen peroxide catabolic process	3/1798	106/35336	0.378411	5	3	1	Capana03g001839, Capana06g002525, Capana12g002255
GO:0042743	BP	p	hydrogen peroxide metabolic process	3/1798	108/35336	0.379164	4	3	1	Capana03g001839, Capana06g002525, Capana12g002255
GO:0099402	BP	p	plant organ development	1/1798	64/35336	0.382207	3	1	1	Capana00g000594
GO:1902600	BP	p	proton transmembrane transport	6/1798	177/35336	0.390391	8	6	1	Capana00g004774, Capana02g001139, Capana07g001275, Capana10g001081, Capana11g002357, Capana12g000657
GO:0015849	BP	p	organic acid transport	0/1798	27/35336	0.400131	5	0	1
GO:0006302	BP	p	double-strand break repair	0/1798	27/35336	0.400131	8	0	1
GO:0042325	BP	p	regulation of phosphorylation	0/1798	27/35336	0.400131	7	0	1
GO:0046351	BP	p	disaccharide biosynthetic process	0/1798	27/35336	0.400131	6	0	1
GO:0043549	BP	p	regulation of kinase activity	0/1798	27/35336	0.400131	8	0	1
GO:0009606	BP	p	tropism	0/1798	27/35336	0.400131	3	0	1
GO:0048229	BP	p	gametophyte development	0/1798	28/35336	0.400239	4	0	1
GO:0001510	BP	p	RNA methylation	0/1798	28/35336	0.400239	8	0	1
GO:0009127	BP	p	purine nucleoside monophosphate biosynthetic process	0/1798	28/35336	0.400239	9	0	1
GO:0044247	BP	p	cellular polysaccharide catabolic process	0/1798	28/35336	0.400239	6	0	1
GO:0009168	BP	p	purine ribonucleoside monophosphate biosynthetic process	0/1798	28/35336	0.400239	10	0	1
GO:0009167	BP	p	purine ribonucleoside monophosphate metabolic process	0/1798	28/35336	0.400239	9	0	1
GO:0009126	BP	p	purine nucleoside monophosphate metabolic process	0/1798	28/35336	0.400239	8	0	1
GO:0045491	BP	p	xylan metabolic process	0/1798	29/35336	0.401257	8	0	1
GO:0010411	BP	p	xyloglucan metabolic process	0/1798	29/35336	0.401257	8	0	1
GO:0016485	BP	p	protein processing	0/1798	30/35336	0.403125	6	0	1
GO:1901576	BP	p	organic substance biosynthetic process	94/1798	2017/35336	0.403649	3	94	1	Capana00g000108, Capana00g000678, Capana00g000772, Capana00g000873, Capana00g001493, Capana00g001596, Capana00g001708, Capana00g002898, Capana00g004199, Capana00g004772, Capana00g004980, Capana01g000106, Capana01g000180, Capana01g000525, Capana01g001614, Capana01g002112, Capana01g002185, Capana01g002774, Capana01g003028, Capana01g003112, Capana01g003354, Capana01g003380, Capana02g000529, Capana02…
GO:0015931	BP	p	nucleobase-containing compound transport	0/1798	31/35336	0.405783	5	0	1
GO:0001522	BP	p	pseudouridine synthesis	0/1798	31/35336	0.405783	8	0	1
GO:0009312	BP	p	oligosaccharide biosynthetic process	0/1798	32/35336	0.409177	5	0	1
GO:0034754	BP	p	cellular hormone metabolic process	0/1798	32/35336	0.409177	5	0	1
GO:0009690	BP	p	cytokinin metabolic process	0/1798	32/35336	0.409177	6	0	1
GO:0050832	BP	p	defense response to fungus	0/1798	32/35336	0.409177	6	0	1
GO:0043604	BP	p	amide biosynthetic process	21/1798	499/35336	0.412487	5	21	1	Capana00g004980, Capana01g002774, Capana01g003028, Capana02g000633, Capana02g000844, Capana02g002367, Capana02g002713, Capana05g000820, Capana06g000931, Capana06g001755, Capana06g002575, Capana06g002850, Capana07g001138, Capana07g001275, Capana08g000735, Capana08g001540, Capana08g001876, Capana11g000046, Capana11g000476, Capana11g000601, Capana12g000958
GO:0009765	BP	p	photosynthesis, light harvesting	0/1798	33/35336	0.413251	4	0	1
GO:0071103	BP	p	DNA conformation change	0/1798	33/35336	0.413251	6	0	1
GO:0044275	BP	p	cellular carbohydrate catabolic process	0/1798	33/35336	0.413251	5	0	1
GO:0090501	BP	p	RNA phosphodiester bond hydrolysis	0/1798	34/35336	0.417955	7	0	1
GO:0015074	BP	p	DNA integration	2/1798	76/35336	0.440035	7	2	1	Capana02g001525, Capana04g001836
GO:0065009	BP	p	regulation of molecular function	2/1798	81/35336	0.443103	2	2	1	Capana00g002807, Capana08g000312
GO:0010468	BP	p	regulation of gene expression	50/1798	1105/35336	0.443806	5	50	1	Capana00g002140, Capana01g000034, Capana01g000650, Capana01g000885, Capana02g001863, Capana02g002456, Capana02g002634, Capana02g003352, Capana02g003485, Capana03g000140, Capana03g000262, Capana03g001027, Capana03g001842, Capana04g000212, Capana04g000414, Capana04g000477, Capana04g001836, Capana04g002113, Capana05g000569, Capana05g001065, Capana05g001696, Capana05g002442, Capana06g000625, Capana06…
GO:0032268	BP	p	regulation of cellular protein metabolic process	2/1798	82/35336	0.444612	6	2	1	Capana02g003485, Capana04g002113
GO:0045944	BP	p	positive regulation of transcription by RNA polymerase II	2/1798	82/35336	0.444612	11	2	1	Capana00g002140, Capana05g001065
GO:0010646	BP	p	regulation of cell communication	2/1798	83/35336	0.446399	4	2	1	Capana05g002360, Capana08g000312
GO:0023051	BP	p	regulation of signaling	2/1798	83/35336	0.446399	3	2	1	Capana05g002360, Capana08g000312
GO:0009966	BP	p	regulation of signal transduction	2/1798	83/35336	0.446399	5	2	1	Capana05g002360, Capana08g000312
GO:0044036	BP	p	cell wall macromolecule metabolic process	2/1798	84/35336	0.448456	5	2	1	Capana00g003097, Capana02g002482
GO:1901564	BP	p	organonitrogen compound metabolic process	105/1798	2219/35336	0.454374	3	105	1	Capana00g000108, Capana00g000678, Capana00g000871, Capana00g000873, Capana00g001493, Capana00g001596, Capana00g001708, Capana00g001764, Capana00g002120, Capana00g002898, Capana00g003097, Capana00g003520, Capana00g004545, Capana00g004772, Capana00g004935, Capana00g004980, Capana01g000584, Capana01g000601, Capana01g002572, Capana01g002774, Capana01g002972, Capana01g003028, Capana01g003354, Capana01…
GO:0016192	BP	p	vesicle-mediated transport	14/1798	343/35336	0.459301	4	14	1	Capana00g002807, Capana01g003618, Capana02g001341, Capana02g002165, Capana03g000437, Capana03g001110, Capana03g001568, Capana03g002126, Capana03g002851, Capana03g003531, Capana03g004558, Capana08g001434, Capana08g001598, Capana09g002041
GO:0006886	BP	p	intracellular protein transport	14/1798	348/35336	0.460571	6	14	1	Capana01g003618, Capana02g000049, Capana02g002165, Capana03g001568, Capana03g001599, Capana04g001507, Capana05g000211, Capana06g000021, Capana06g001268, Capana06g001936, Capana06g002985, Capana07g002482, Capana08g000398, Capana08g001598
GO:0006518	BP	p	peptide metabolic process	21/1798	490/35336	0.469228	5	21	1	Capana00g004980, Capana01g002774, Capana01g003028, Capana01g004097, Capana02g000633, Capana02g000844, Capana02g002367, Capana02g002713, Capana04g002075, Capana05g000820, Capana06g000931, Capana06g001755, Capana06g002575, Capana06g002850, Capana07g001138, Capana07g001275, Capana08g000735, Capana08g001540, Capana08g001876, Capana11g000046, Capana12g000958
GO:0055085	BP	p	transmembrane transport	17/1798	407/35336	0.494943	4	17	1	Capana00g000919, Capana00g004774, Capana01g001351, Capana01g002751, Capana02g001139, Capana03g001955, Capana04g000034, Capana04g002379, Capana05g001065, Capana06g001268, Capana07g001275, Capana08g000398, Capana08g001537, Capana09g001583, Capana10g001081, Capana11g002357, Capana12g000657
GO:0051171	BP	p	regulation of nitrogen compound metabolic process	47/1798	1025/35336	0.515951	4	47	1	Capana00g002140, Capana01g000034, Capana01g000650, Capana01g000885, Capana02g001863, Capana02g002456, Capana02g002634, Capana02g003352, Capana02g003485, Capana03g000140, Capana03g000262, Capana03g001027, Capana03g001842, Capana04g000212, Capana04g000414, Capana04g000477, Capana04g001836, Capana04g002113, Capana05g000569, Capana05g001065, Capana05g001696, Capana05g002442, Capana06g000625, Capana06…
GO:0046903	BP	p	secretion	1/1798	48/35336	0.51807	4	1	1	Capana09g002041
GO:0009311	BP	p	oligosaccharide metabolic process	1/1798	48/35336	0.51807	4	1	1	Capana01g000073
GO:0009790	BP	p	embryo development	1/1798	49/35336	0.51845	4	1	1	Capana03g000968
GO:0072657	BP	p	protein localization to membrane	1/1798	49/35336	0.51845	5	1	1	Capana06g000021
GO:0006352	BP	p	DNA-templated transcription, initiation	1/1798	49/35336	0.51845	8	1	1	Capana01g002185
GO:0006066	BP	p	alcohol metabolic process	1/1798	49/35336	0.51845	4	1	1	Capana06g001632
GO:0009793	BP	p	embryo development ending in seed dormancy	1/1798	49/35336	0.51845	5	1	1	Capana03g000968
GO:0009658	BP	p	chloroplast organization	1/1798	51/35336	0.520555	6	1	1	Capana00g000594
GO:0006004	BP	p	fucose metabolic process	1/1798	52/35336	0.52224	6	1	1	Capana05g001191
GO:0048193	BP	p	Golgi vesicle transport	1/1798	53/35336	0.524322	5	1	1	Capana03g000437
GO:0051668	BP	p	localization within membrane	1/1798	53/35336	0.524322	3	1	1	Capana06g000021
GO:0140352	BP	p	export from cell	1/1798	54/35336	0.52678	4	1	1	Capana09g002041
GO:0051274	BP	p	beta-glucan biosynthetic process	1/1798	54/35336	0.52678	8	1	1	Capana01g000106
GO:0006661	BP	p	phosphatidylinositol biosynthetic process	1/1798	54/35336	0.52678	8	1	1	Capana02g002528
GO:0030243	BP	p	cellulose metabolic process	1/1798	55/35336	0.529596	8	1	1	Capana01g000106
GO:1901617	BP	p	organic hydroxy compound biosynthetic process	1/1798	55/35336	0.529596	4	1	1	Capana06g001632
GO:0000160	BP	p	phosphorelay signal transduction system	1/1798	55/35336	0.529596	6	1	1	Capana08g001175
GO:0009657	BP	p	plastid organization	1/1798	55/35336	0.529596	5	1	1	Capana00g000594
GO:0009259	BP	p	ribonucleotide metabolic process	9/1798	227/35336	0.544237	8	9	1	Capana00g001764, Capana03g000098, Capana03g000947, Capana04g001118, Capana07g001275, Capana10g001562, Capana10g001955, Capana11g000601, Capana11g002357
GO:0019693	BP	p	ribose phosphate metabolic process	9/1798	227/35336	0.544237	5	9	1	Capana00g001764, Capana03g000098, Capana03g000947, Capana04g001118, Capana07g001275, Capana10g001562, Capana10g001955, Capana11g000601, Capana11g002357
GO:0065007	BP	p	biological regulation	105/1798	2196/35336	0.54725	1	105	1	Capana00g001198, Capana00g001201, Capana00g001393, Capana00g002140, Capana00g002164, Capana00g002707, Capana00g002807, Capana00g003369, Capana00g003875, Capana00g005073, Capana01g000034, Capana01g000650, Capana01g000885, Capana01g002751, Capana01g002883, Capana01g003223, Capana01g003411, Capana02g000787, Capana02g000986, Capana02g001001, Capana02g001216, Capana02g001624, Capana02g001845, Capana02…
GO:0043603	BP	p	cellular amide metabolic process	24/1798	545/35336	0.55486	4	24	1	Capana00g004980, Capana01g002774, Capana01g003028, Capana01g004097, Capana02g000633, Capana02g000844, Capana02g002367, Capana02g002713, Capana04g002075, Capana05g000820, Capana06g000931, Capana06g001755, Capana06g002575, Capana06g002850, Capana07g001138, Capana07g001275, Capana08g000735, Capana08g001540, Capana08g001876, Capana10g000486, Capana11g000046, Capana11g000476, Capana11g000601, Capana12…
GO:1901362	BP	p	organic cyclic compound biosynthetic process	34/1798	745/35336	0.555921	4	34	1	Capana00g000772, Capana00g000873, Capana00g001596, Capana00g001708, Capana00g002898, Capana01g000525, Capana01g002185, Capana01g003354, Capana01g003380, Capana02g001385, Capana02g001510, Capana02g003073, Capana02g003074, Capana04g000789, Capana04g000998, Capana05g002560, Capana06g000585, Capana07g001275, Capana07g002385, Capana08g000312, Capana09g001606, Capana09g002190, Capana09g002200, Capana09…
GO:0097659	BP	p	nucleic acid-templated transcription	10/1798	247/35336	0.560779	8	10	1	Capana00g000772, Capana01g000525, Capana02g001385, Capana02g001510, Capana04g000789, Capana10g001014, Capana10g001965, Capana10g002168, Capana12g000676, Capana12g002792
GO:0006351	BP	p	transcription, DNA-templated	10/1798	247/35336	0.560779	9	10	1	Capana00g000772, Capana01g000525, Capana02g001385, Capana02g001510, Capana04g000789, Capana10g001014, Capana10g001965, Capana10g002168, Capana12g000676, Capana12g002792
GO:0080090	BP	p	regulation of primary metabolic process	48/1798	1038/35336	0.565889	4	48	1	Capana00g002140, Capana01g000034, Capana01g000650, Capana01g000885, Capana02g001863, Capana02g002456, Capana02g002634, Capana02g003352, Capana02g003485, Capana03g000140, Capana03g000262, Capana03g001027, Capana03g001842, Capana04g000212, Capana04g000414, Capana04g000477, Capana04g001836, Capana04g002113, Capana05g000569, Capana05g001065, Capana05g001696, Capana05g002442, Capana06g000625, Capana06…
GO:0006508	BP	p	proteolysis	11/1798	272/35336	0.577752	5	11	1	Capana00g000871, Capana00g004545, Capana02g002826, Capana03g002098, Capana04g002146, Capana05g001385, Capana06g001009, Capana06g002471, Capana07g001274, Capana07g002128, Capana11g001241
GO:0009056	BP	p	catabolic process	39/1798	843/35336	0.579329	2	39	1	Capana00g001764, Capana00g003097, Capana00g004201, Capana00g004545, Capana01g004097, Capana01g004401, Capana02g002482, Capana02g003489, Capana03g000947, Capana03g001839, Capana03g001842, Capana03g002098, Capana04g001118, Capana04g002075, Capana04g002146, Capana04g002897, Capana05g001385, Capana05g002560, Capana06g000265, Capana06g000925, Capana06g001009, Capana06g001268, Capana06g002471, Capana06…
GO:0006869	BP	p	lipid transport	2/1798	69/35336	0.585327	5	2	1	Capana00g004831, Capana10g000644
GO:0006457	BP	p	protein folding	6/1798	162/35336	0.58842	2	6	1	Capana00g001862, Capana03g002156, Capana05g000212, Capana06g000088, Capana08g000043, Capana11g001441
GO:0007010	BP	p	cytoskeleton organization	2/1798	73/35336	0.589187	5	2	1	Capana09g001232, Capana12g001186
GO:1901575	BP	p	organic substance catabolic process	33/1798	717/35336	0.606755	3	33	1	Capana00g001764, Capana00g003097, Capana00g004545, Capana01g004097, Capana02g002482, Capana02g003489, Capana03g000947, Capana03g001842, Capana03g002098, Capana04g001118, Capana04g002075, Capana04g002146, Capana04g002897, Capana05g001385, Capana05g002560, Capana06g000265, Capana06g001009, Capana06g001268, Capana06g002471, Capana07g001274, Capana07g001326, Capana07g002128, Capana08g002632, Capana09…
GO:0015994	BP	p	chlorophyll metabolic process	0/1798	19/35336	0.622252	6	0	1
GO:0008213	BP	p	protein alkylation	0/1798	19/35336	0.622252	7	0	1
GO:0006614	BP	p	SRP-dependent cotranslational protein targeting to membrane	0/1798	19/35336	0.622252	10	0	1
GO:0006760	BP	p	folic acid-containing compound metabolic process	0/1798	19/35336	0.622252	5	0	1
GO:0006405	BP	p	RNA export from nucleus	0/1798	19/35336	0.622252	8	0	1
GO:0006479	BP	p	protein methylation	0/1798	19/35336	0.622252	8	0	1
GO:0046434	BP	p	organophosphate catabolic process	0/1798	19/35336	0.622252	5	0	1
GO:0051783	BP	p	regulation of nuclear division	0/1798	19/35336	0.622252	6	0	1
GO:0006613	BP	p	cotranslational protein targeting to membrane	0/1798	19/35336	0.622252	9	0	1
GO:0006739	BP	p	NADP metabolic process	0/1798	20/35336	0.622603	2	0	1
GO:0031123	BP	p	RNA 3'-end processing	0/1798	20/35336	0.622603	8	0	1
GO:0072599	BP	p	establishment of protein localization to endoplasmic reticulum	0/1798	20/35336	0.622603	7	0	1
GO:0140694	BP	p	non-membrane-bounded organelle assembly	0/1798	20/35336	0.622603	6	0	1
GO:0042446	BP	p	hormone biosynthetic process	0/1798	20/35336	0.622603	5	0	1
GO:0006075	BP	p	(1->3)-beta-D-glucan biosynthetic process	0/1798	20/35336	0.622603	9	0	1
GO:0006074	BP	p	(1->3)-beta-D-glucan metabolic process	0/1798	20/35336	0.622603	8	0	1
GO:0022406	BP	p	membrane docking	0/1798	20/35336	0.622603	2	0	1
GO:0045047	BP	p	protein targeting to ER	0/1798	20/35336	0.622603	8	0	1
GO:0070972	BP	p	protein localization to endoplasmic reticulum	0/1798	20/35336	0.622603	6	0	1
GO:0140056	BP	p	organelle localization by membrane tethering	0/1798	20/35336	0.622603	4	0	1
GO:0140029	BP	p	exocytic process	0/1798	20/35336	0.622603	2	0	1
GO:0006188	BP	p	IMP biosynthetic process	0/1798	20/35336	0.622603	11	0	1
GO:0046040	BP	p	IMP metabolic process	0/1798	20/35336	0.622603	10	0	1
GO:0019684	BP	p	photosynthesis, light reaction	0/1798	20/35336	0.622603	4	0	1
GO:0001732	BP	p	formation of cytoplasmic translation initiation complex	0/1798	20/35336	0.622603	8	0	1
GO:0042558	BP	p	pteridine-containing compound metabolic process	0/1798	20/35336	0.622603	4	0	1
GO:0048278	BP	p	vesicle docking	0/1798	20/35336	0.622603	5	0	1
GO:0031323	BP	p	regulation of cellular metabolic process	51/1798	1086/35336	0.623169	4	51	1	Capana00g002140, Capana01g000034, Capana01g000650, Capana01g000885, Capana02g001001, Capana02g001863, Capana02g002456, Capana02g002634, Capana02g003352, Capana02g003485, Capana03g000140, Capana03g000262, Capana03g001027, Capana03g001842, Capana03g003152, Capana04g000212, Capana04g000414, Capana04g000477, Capana04g001836, Capana04g002113, Capana05g000569, Capana05g001065, Capana05g001696, Capana05…
GO:0010948	BP	p	negative regulation of cell cycle process	0/1798	21/35336	0.623896	6	0	1
GO:0016108	BP	p	tetraterpenoid metabolic process	0/1798	21/35336	0.623896	7	0	1
GO:0045786	BP	p	negative regulation of cell cycle	0/1798	21/35336	0.623896	5	0	1
GO:0016126	BP	p	sterol biosynthetic process	0/1798	21/35336	0.623896	6	0	1
GO:1904668	BP	p	positive regulation of ubiquitin protein ligase activity	0/1798	21/35336	0.623896	12	0	1
GO:0051275	BP	p	beta-glucan catabolic process	0/1798	21/35336	0.623896	8	0	1
GO:0016116	BP	p	carotenoid metabolic process	0/1798	21/35336	0.623896	8	0	1
GO:0098787	BP	p	mRNA cleavage involved in mRNA processing	0/1798	21/35336	0.623896	9	0	1
GO:0006888	BP	p	endoplasmic reticulum to Golgi vesicle-mediated transport	0/1798	21/35336	0.623896	6	0	1
GO:0030245	BP	p	cellulose catabolic process	0/1798	21/35336	0.623896	9	0	1
GO:0051443	BP	p	positive regulation of ubiquitin-protein transferase activity	0/1798	21/35336	0.623896	11	0	1
GO:0046854	BP	p	phosphatidylinositol phosphate biosynthetic process	0/1798	21/35336	0.623896	9	0	1
GO:0031398	BP	p	positive regulation of protein ubiquitination	0/1798	21/35336	0.623896	10	0	1
GO:0098789	BP	p	pre-mRNA cleavage required for polyadenylation	0/1798	21/35336	0.623896	10	0	1
GO:1903322	BP	p	positive regulation of protein modification by small protein conjugation or removal	0/1798	21/35336	0.623896	9	0	1
GO:0009630	BP	p	gravitropism	0/1798	21/35336	0.623896	4	0	1
GO:0031396	BP	p	regulation of protein ubiquitination	0/1798	22/35336	0.626036	9	0	1
GO:1903320	BP	p	regulation of protein modification by small protein conjugation or removal	0/1798	22/35336	0.626036	8	0	1
GO:0051438	BP	p	regulation of ubiquitin-protein transferase activity	0/1798	22/35336	0.626036	5	0	1
GO:0009629	BP	p	response to gravity	0/1798	22/35336	0.626036	3	0	1
GO:1904666	BP	p	regulation of ubiquitin protein ligase activity	0/1798	22/35336	0.626036	6	0	1
GO:1901987	BP	p	regulation of cell cycle phase transition	0/1798	22/35336	0.626036	6	0	1
GO:0015698	BP	p	inorganic anion transport	0/1798	22/35336	0.626036	6	0	1
GO:0045489	BP	p	pectin biosynthetic process	0/1798	22/35336	0.626036	7	0	1
GO:0006612	BP	p	protein targeting to membrane	0/1798	22/35336	0.626036	8	0	1
GO:0046942	BP	p	carboxylic acid transport	0/1798	23/35336	0.628932	7	0	1
GO:0045859	BP	p	regulation of protein kinase activity	0/1798	23/35336	0.628932	9	0	1
GO:0001932	BP	p	regulation of protein phosphorylation	0/1798	23/35336	0.628932	8	0	1
GO:0051028	BP	p	mRNA transport	0/1798	23/35336	0.628932	8	0	1
GO:1901615	BP	p	organic hydroxy compound metabolic process	3/1798	88/35336	0.62994	3	3	1	Capana02g001513, Capana04g000454, Capana06g001632
GO:0006338	BP	p	chromatin remodeling	3/1798	89/35336	0.630166	5	3	1	Capana03g003531, Capana04g002336, Capana04g002383
GO:0005992	BP	p	trehalose biosynthetic process	0/1798	24/35336	0.632503	7	0	1
GO:0015711	BP	p	organic anion transport	0/1798	24/35336	0.632503	6	0	1
GO:0009555	BP	p	pollen development	0/1798	24/35336	0.632503	5	0	1
GO:0044038	BP	p	cell wall macromolecule biosynthetic process	0/1798	24/35336	0.632503	7	0	1
GO:0070589	BP	p	cellular component macromolecule biosynthetic process	0/1798	24/35336	0.632503	6	0	1
GO:0070592	BP	p	cell wall polysaccharide biosynthetic process	0/1798	24/35336	0.632503	8	0	1
GO:0032886	BP	p	regulation of microtubule-based process	0/1798	25/35336	0.636671	4	0	1
GO:0051168	BP	p	nuclear export	0/1798	25/35336	0.636671	7	0	1
GO:1902531	BP	p	regulation of intracellular signal transduction	0/1798	25/35336	0.636671	6	0	1
GO:0006006	BP	p	glucose metabolic process	0/1798	25/35336	0.636671	6	0	1
GO:0016050	BP	p	vesicle organization	0/1798	25/35336	0.636671	5	0	1
GO:0009251	BP	p	glucan catabolic process	0/1798	25/35336	0.636671	6	0	1
GO:0019751	BP	p	polyol metabolic process	0/1798	25/35336	0.636671	5	0	1
GO:0006379	BP	p	mRNA cleavage	0/1798	25/35336	0.636671	8	0	1
GO:0007346	BP	p	regulation of mitotic cell cycle	0/1798	26/35336	0.641368	5	0	1
GO:0050657	BP	p	nucleic acid transport	0/1798	26/35336	0.641368	6	0	1
GO:0051236	BP	p	establishment of RNA localization	0/1798	26/35336	0.641368	3	0	1
GO:0050658	BP	p	RNA transport	0/1798	26/35336	0.641368	7	0	1
GO:0009150	BP	p	purine ribonucleotide metabolic process	9/1798	218/35336	0.642476	9	9	1	Capana00g001764, Capana03g000098, Capana03g000947, Capana04g001118, Capana07g001275, Capana10g001562, Capana10g001955, Capana11g000601, Capana11g002357
GO:0006163	BP	p	purine nucleotide metabolic process	9/1798	221/35336	0.643551	8	9	1	Capana00g001764, Capana03g000098, Capana03g000947, Capana04g001118, Capana07g001275, Capana10g001562, Capana10g001955, Capana11g000601, Capana11g002357
GO:0050789	BP	p	regulation of biological process	101/1798	2086/35336	0.643864	2	101	1	Capana00g001198, Capana00g001201, Capana00g002140, Capana00g002164, Capana00g002707, Capana00g002807, Capana00g003369, Capana00g003875, Capana00g005073, Capana01g000034, Capana01g000650, Capana01g000885, Capana01g002751, Capana01g002883, Capana01g003223, Capana01g003411, Capana02g000986, Capana02g001001, Capana02g001216, Capana02g001624, Capana02g001845, Capana02g001863, Capana02g002456, Capana02…
GO:0006974	BP	p	cellular response to DNA damage stimulus	10/1798	242/35336	0.658128	4	10	1	Capana00g000492, Capana00g003225, Capana02g002711, Capana04g000429, Capana05g001385, Capana06g001009, Capana07g001352, Capana07g002128, Capana12g000836, Capana12g000837
GO:0009416	BP	p	response to light stimulus	4/1798	110/35336	0.663321	4	4	1	Capana02g001624, Capana02g003485, Capana06g001268, Capana08g000312
GO:0006325	BP	p	chromatin organization	4/1798	111/35336	0.663838	4	4	1	Capana02g002838, Capana03g003531, Capana04g002336, Capana04g002383
GO:0009314	BP	p	response to radiation	4/1798	112/35336	0.664502	3	4	1	Capana02g001624, Capana02g003485, Capana06g001268, Capana08g000312
GO:0072593	BP	p	reactive oxygen species metabolic process	4/1798	113/35336	0.665311	3	4	1	Capana02g002403, Capana03g001839, Capana06g002525, Capana12g002255
GO:0034613	BP	p	cellular protein localization	4/1798	115/35336	0.667348	4	4	1	Capana02g002165, Capana06g000021, Capana06g001268, Capana08g000398
GO:0006357	BP	p	regulation of transcription by RNA polymerase II	6/1798	154/35336	0.711066	10	6	1	Capana00g002140, Capana04g000212, Capana05g001065, Capana08g001239, Capana10g000340, Capana10g000345
GO:0046467	BP	p	membrane lipid biosynthetic process	1/1798	39/35336	0.722006	6	1	1	Capana02g002528
GO:1903509	BP	p	liposaccharide metabolic process	1/1798	40/35336	0.722264	4	1	1	Capana02g002528
GO:0022613	BP	p	ribonucleoprotein complex biogenesis	1/1798	40/35336	0.722264	4	1	1	Capana08g001281
GO:0009084	BP	p	glutamine family amino acid biosynthetic process	1/1798	40/35336	0.722264	9	1	1	Capana06g002491
GO:0009110	BP	p	vitamin biosynthetic process	1/1798	40/35336	0.722264	4	1	1	Capana11g000476
GO:0006664	BP	p	glycolipid metabolic process	1/1798	40/35336	0.722264	6	1	1	Capana02g002528
GO:0006766	BP	p	vitamin metabolic process	1/1798	41/35336	0.722878	3	1	1	Capana11g000476
GO:0006887	BP	p	exocytosis	1/1798	41/35336	0.722878	6	1	1	Capana09g002041
GO:0043085	BP	p	positive regulation of catalytic activity	1/1798	42/35336	0.723828	4	1	1	Capana08g000312
GO:0090150	BP	p	establishment of protein localization to membrane	1/1798	43/35336	0.725096	6	1	1	Capana06g000021
GO:0048869	BP	p	cellular developmental process	1/1798	43/35336	0.725096	2	1	1	Capana07g002128
GO:0006270	BP	p	DNA replication initiation	1/1798	43/35336	0.725096	7	1	1	Capana02g000451
GO:0006397	BP	p	mRNA processing	7/1798	167/35336	0.725152	8	7	1	Capana00g000594, Capana02g000307, Capana06g000166, Capana08g001280, Capana09g002381, Capana10g000480, Capana10g002333
GO:0044093	BP	p	positive regulation of molecular function	1/1798	44/35336	0.726661	3	1	1	Capana08g000312
GO:0033043	BP	p	regulation of organelle organization	1/1798	44/35336	0.726661	5	1	1	Capana12g001186
GO:0032940	BP	p	secretion by cell	1/1798	45/35336	0.728504	5	1	1	Capana09g002041
GO:0009772	BP	p	photosynthetic electron transport in photosystem II	1/1798	45/35336	0.728504	6	1	1	Capana07g001275
GO:0006401	BP	p	RNA catabolic process	1/1798	47/35336	0.732955	7	1	1	Capana09g002381
GO:0006281	BP	p	DNA repair	10/1798	233/35336	0.763655	7	10	1	Capana00g000492, Capana00g003225, Capana02g002711, Capana04g000429, Capana05g001385, Capana06g001009, Capana07g001352, Capana07g002128, Capana12g000836, Capana12g000837
GO:0006643	BP	p	membrane lipid metabolic process	2/1798	61/35336	0.770487	5	2	1	Capana02g002528, Capana10g000486
GO:0017038	BP	p	protein import	2/1798	62/35336	0.77109	6	2	1	Capana06g001268, Capana08g000398
GO:0009791	BP	p	post-embryonic development	2/1798	66/35336	0.775251	2	2	1	Capana06g001268, Capana08g000312
GO:0044265	BP	p	cellular macromolecule catabolic process	12/1798	270/35336	0.780317	5	12	1	Capana00g003097, Capana00g004545, Capana02g002482, Capana03g002098, Capana04g002146, Capana05g001385, Capana06g001009, Capana06g002471, Capana07g001274, Capana07g002128, Capana09g002381, Capana11g001241
GO:0050794	BP	p	regulation of cellular process	91/1798	1852/35336	0.785873	3	91	1	Capana00g001198, Capana00g001201, Capana00g002140, Capana00g002164, Capana00g002807, Capana00g003369, Capana00g003875, Capana00g005073, Capana01g000034, Capana01g000650, Capana01g000885, Capana01g002751, Capana01g002883, Capana01g003411, Capana02g000986, Capana02g001001, Capana02g001216, Capana02g001624, Capana02g001845, Capana02g001863, Capana02g002456, Capana02g002553, Capana02g002634, Capana02…
GO:0008299	BP	p	isoprenoid biosynthetic process	3/1798	82/35336	0.800236	6	3	1	Capana00g004199, Capana03g000968, Capana06g001632
GO:0070727	BP	p	cellular macromolecule localization	5/1798	120/35336	0.835096	3	5	1	Capana00g002807, Capana02g002165, Capana06g000021, Capana06g001268, Capana08g000398
GO:0007165	BP	p	signal transduction	23/1798	489/35336	0.835436	4	23	1	Capana00g001198, Capana00g002164, Capana00g003369, Capana01g000885, Capana01g002751, Capana02g001216, Capana02g001624, Capana02g002553, Capana03g004588, Capana04g000027, Capana04g002378, Capana05g000838, Capana06g000183, Capana06g001308, Capana07g002050, Capana08g000312, Capana08g001175, Capana08g002500, Capana09g001861, Capana10g001637, Capana12g000676, Capana12g000949, Capana12g002067
GO:0070647	BP	p	protein modification by small protein conjugation or removal	6/1798	141/35336	0.847207	7	6	1	Capana00g004545, Capana01g002572, Capana04g002146, Capana06g001009, Capana06g001268, Capana07g002128
GO:0031325	BP	p	positive regulation of cellular metabolic process	8/1798	176/35336	0.86442	5	8	1	Capana00g002140, Capana02g002634, Capana02g003485, Capana03g000262, Capana05g001065, Capana08g001614, Capana08g002619, Capana09g000936
GO:0009893	BP	p	positive regulation of metabolic process	8/1798	178/35336	0.864471	4	8	1	Capana00g002140, Capana02g002634, Capana02g003485, Capana03g000262, Capana05g001065, Capana08g001614, Capana08g002619, Capana09g000936
GO:0046034	BP	p	ATP metabolic process	8/1798	179/35336	0.864557	2	8	1	Capana00g001764, Capana03g000947, Capana04g001118, Capana07g001275, Capana10g001562, Capana10g001955, Capana11g000601, Capana11g002357
GO:0019219	BP	p	regulation of nucleobase-containing compound metabolic process	46/1798	938/35336	0.880202	5	46	1	Capana00g002140, Capana01g000034, Capana01g000650, Capana01g000885, Capana02g001863, Capana02g002456, Capana02g002634, Capana02g003352, Capana02g003485, Capana03g000140, Capana03g000262, Capana03g001027, Capana03g001842, Capana04g000212, Capana04g000414, Capana04g000477, Capana04g001836, Capana05g000569, Capana05g001065, Capana05g001696, Capana05g002442, Capana06g000625, Capana06g001308, Capana06…
GO:0072521	BP	p	purine-containing compound metabolic process	11/1798	244/35336	0.883193	4	11	1	Capana00g001764, Capana00g002898, Capana03g000098, Capana03g000947, Capana04g001118, Capana07g001275, Capana10g001562, Capana10g001955, Capana11g000601, Capana11g002156, Capana11g002357
GO:0009117	BP	p	nucleotide metabolic process	13/1798	276/35336	0.8908	7	13	1	Capana00g001764, Capana01g002972, Capana01g003380, Capana03g000098, Capana03g000947, Capana04g001118, Capana07g001275, Capana07g002385, Capana09g002319, Capana10g001562, Capana10g001955, Capana11g000601, Capana11g002357
GO:0006753	BP	p	nucleoside phosphate metabolic process	13/1798	280/35336	0.891083	6	13	1	Capana00g001764, Capana01g002972, Capana01g003380, Capana03g000098, Capana03g000947, Capana04g001118, Capana07g001275, Capana07g002385, Capana09g002319, Capana10g001562, Capana10g001955, Capana11g000601, Capana11g002357
GO:0019438	BP	p	aromatic compound biosynthetic process	33/1798	670/35336	0.929287	4	33	1	Capana00g000772, Capana00g000873, Capana00g001596, Capana00g001708, Capana00g002898, Capana01g000525, Capana01g002185, Capana01g003354, Capana01g003380, Capana02g001385, Capana02g001510, Capana02g003073, Capana02g003074, Capana04g000789, Capana04g000998, Capana05g002560, Capana06g000585, Capana07g001275, Capana07g002385, Capana08g000312, Capana09g001606, Capana09g002190, Capana09g002200, Capana09…
GO:0051252	BP	p	regulation of RNA metabolic process	46/1798	930/35336	0.939662	6	46	1	Capana00g002140, Capana01g000034, Capana01g000650, Capana01g000885, Capana02g001863, Capana02g002456, Capana02g002634, Capana02g003352, Capana02g003485, Capana03g000140, Capana03g000262, Capana03g001027, Capana03g001842, Capana04g000212, Capana04g000414, Capana04g000477, Capana04g001836, Capana05g000569, Capana05g001065, Capana05g001696, Capana05g002442, Capana06g000625, Capana06g001308, Capana06…
GO:0035306	BP	p	positive regulation of dephosphorylation	0/1798	1/35336	1	8	0	1
GO:0019427	BP	p	acetyl-CoA biosynthetic process from acetate	0/1798	1/35336	1	13	0	1
GO:0010112	BP	p	regulation of systemic acquired resistance	0/1798	6/35336	1	6	0	1
GO:0044000	BP	p	movement in host	0/1798	1/35336	1	5	0	1
GO:2000012	BP	p	regulation of auxin polar transport	0/1798	4/35336	1	5	0	1
GO:1902767	BP	p	isoprenoid biosynthetic process via mevalonate	0/1798	1/35336	1	7	0	1
GO:0006304	BP	p	DNA modification	0/1798	8/35336	1	7	0	1
GO:0048268	BP	p	clathrin coat assembly	1/1798	21/35336	1	7	1	1	Capana07g000374
GO:0046493	BP	p	lipid A metabolic process	0/1798	4/35336	1	7	0	1
GO:1903046	BP	p	meiotic cell cycle process	1/1798	36/35336	1	3	1	1	Capana03g002303
GO:0006574	BP	p	valine catabolic process	0/1798	1/35336	1	9	0	1
GO:0033383	BP	p	geranyl diphosphate metabolic process	0/1798	3/35336	1	7	0	1
GO:0006506	BP	p	GPI anchor biosynthetic process	1/1798	29/35336	1	9	1	1	Capana02g002528
GO:0034308	BP	p	primary alcohol metabolic process	0/1798	7/35336	1	5	0	1
GO:0042357	BP	p	thiamine diphosphate metabolic process	0/1798	1/35336	1	6	0	1
GO:2001295	BP	p	malonyl-CoA biosynthetic process	0/1798	1/35336	1	12	0	1
GO:0046656	BP	p	folic acid biosynthetic process	0/1798	2/35336	1	8	0	1
GO:0009962	BP	p	regulation of flavonoid biosynthetic process	0/1798	2/35336	1	5	0	1
GO:0070478	BP	p	nuclear-transcribed mRNA catabolic process, 3'-5' exonucleolytic nonsense-mediated decay	0/1798	1/35336	1	12	0	1
GO:0010562	BP	p	positive regulation of phosphorus metabolic process	0/1798	15/35336	1	6	0	1
GO:0032963	BP	p	collagen metabolic process	0/1798	1/35336	1	2	0	1
GO:0010582	BP	p	floral meristem determinacy	0/1798	2/35336	1	3	0	1
GO:0006521	BP	p	regulation of cellular amino acid metabolic process	0/1798	1/35336	1	6	0	1
GO:0019320	BP	p	hexose catabolic process	0/1798	6/35336	1	6	0	1
GO:1900909	BP	p	negative regulation of olefin metabolic process	0/1798	2/35336	1	5	0	1
GO:0030244	BP	p	cellulose biosynthetic process	1/1798	34/35336	1	9	1	1	Capana01g000106
GO:1903888	BP	p	regulation of plant epidermal cell differentiation	0/1798	1/35336	1	5	0	1
GO:0016117	BP	p	carotenoid biosynthetic process	0/1798	18/35336	1	9	0	1
GO:0034309	BP	p	primary alcohol biosynthetic process	0/1798	5/35336	1	6	0	1
GO:0006094	BP	p	gluconeogenesis	0/1798	6/35336	1	7	0	1
GO:0018105	BP	p	peptidyl-serine phosphorylation	0/1798	2/35336	1	9	0	1
GO:0098813	BP	p	nuclear chromosome segregation	0/1798	4/35336	1	3	0	1
GO:0046473	BP	p	phosphatidic acid metabolic process	0/1798	2/35336	1	7	0	1
GO:0045132	BP	p	meiotic chromosome segregation	0/1798	4/35336	1	4	0	1
GO:0048507	BP	p	meristem development	0/1798	1/35336	1	4	0	1
GO:0010021	BP	p	amylopectin biosynthetic process	0/1798	1/35336	1	5	0	1
GO:0034410	BP	p	cell wall beta-glucan biosynthetic process	0/1798	2/35336	1	9	0	1
GO:2000652	BP	p	regulation of secondary cell wall biogenesis	0/1798	4/35336	1	5	0	1
GO:0009093	BP	p	cysteine catabolic process	0/1798	1/35336	1	10	0	1
GO:0009958	BP	p	positive gravitropism	0/1798	3/35336	1	5	0	1
GO:1901002	BP	p	positive regulation of response to salt stress	0/1798	1/35336	1	7	0	1
GO:0051270	BP	p	regulation of cellular component movement	0/1798	1/35336	1	4	0	1
GO:0007094	BP	p	mitotic spindle assembly checkpoint signaling	0/1798	11/35336	1	12	0	1
GO:0002218	BP	p	activation of innate immune response	0/1798	10/35336	1	8	0	1
GO:0007143	BP	p	female meiotic nuclear division	0/1798	2/35336	1	8	0	1
GO:0043666	BP	p	regulation of phosphoprotein phosphatase activity	0/1798	2/35336	1	9	0	1
GO:0097576	BP	p	vacuole fusion	0/1798	2/35336	1	6	0	1
GO:2000816	BP	p	negative regulation of mitotic sister chromatid separation	0/1798	11/35336	1	10	0	1
GO:0000469	BP	p	cleavage involved in rRNA processing	0/1798	1/35336	1	8	0	1
GO:0034034	BP	p	purine nucleoside bisphosphate catabolic process	0/1798	2/35336	1	9	0	1
GO:2001257	BP	p	regulation of cation channel activity	0/1798	2/35336	1	8	0	1
GO:0005982	BP	p	starch metabolic process	0/1798	18/35336	1	7	0	1
GO:0006432	BP	p	phenylalanyl-tRNA aminoacylation	0/1798	4/35336	1	11	0	1
GO:0010467	BP	p	gene expression	0/1798	1/35336	1	4	0	1
GO:1903800	BP	p	positive regulation of production of miRNAs involved in gene silencing by miRNA	0/1798	1/35336	1	9	0	1
GO:0019252	BP	p	starch biosynthetic process	0/1798	12/35336	1	8	0	1
GO:0000052	BP	p	citrulline metabolic process	0/1798	1/35336	1	8	0	1
GO:0046165	BP	p	alcohol biosynthetic process	1/1798	25/35336	1	5	1	1	Capana06g001632
GO:0071230	BP	p	cellular response to amino acid stimulus	0/1798	1/35336	1	6	0	1
GO:0021700	BP	p	developmental maturation	0/1798	12/35336	1	2	0	1
GO:0009303	BP	p	rRNA transcription	0/1798	1/35336	1	11	0	1
GO:0048829	BP	p	root cap development	0/1798	1/35336	1	3	0	1
GO:0009610	BP	p	response to symbiotic fungus	0/1798	1/35336	1	6	0	1
GO:0010067	BP	p	procambium histogenesis	0/1798	1/35336	1	7	0	1
GO:0006892	BP	p	post-Golgi vesicle-mediated transport	0/1798	3/35336	1	6	0	1
GO:0090228	BP	p	positive regulation of red or far-red light signaling pathway	0/1798	1/35336	1	7	0	1
GO:0018202	BP	p	peptidyl-histidine modification	0/1798	3/35336	1	8	0	1
GO:0010413	BP	p	glucuronoxylan metabolic process	0/1798	2/35336	1	9	0	1
GO:0010074	BP	p	maintenance of meristem identity	0/1798	2/35336	1	4	0	1
GO:1902544	BP	p	regulation of DNA N-glycosylase activity	0/1798	1/35336	1	5	0	1
GO:0033567	BP	p	DNA replication, Okazaki fragment processing	0/1798	1/35336	1	7	0	1
GO:0033530	BP	p	raffinose metabolic process	0/1798	1/35336	1	5	0	1
GO:0000122	BP	p	negative regulation of transcription by RNA polymerase II	0/1798	1/35336	1	11	0	1
GO:0046271	BP	p	phenylpropanoid catabolic process	2/1798	40/35336	1	5	2	1	Capana07g001326, Capana10g000508
GO:0080151	BP	p	positive regulation of salicylic acid mediated signaling pathway	0/1798	1/35336	1	7	0	1
GO:0010268	BP	p	brassinosteroid homeostasis	0/1798	3/35336	1	6	0	1
GO:0031397	BP	p	negative regulation of protein ubiquitination	0/1798	1/35336	1	10	0	1
GO:0010182	BP	p	sugar mediated signaling pathway	0/1798	2/35336	1	6	0	1
GO:0009635	BP	p	response to herbicide	0/1798	10/35336	1	4	0	1
GO:0034765	BP	p	regulation of ion transmembrane transport	1/1798	20/35336	1	6	1	1	Capana00g002807
GO:0006848	BP	p	pyruvate transport	0/1798	3/35336	1	9	0	1
GO:0048528	BP	p	post-embryonic root development	0/1798	1/35336	1	5	0	1
GO:0032048	BP	p	cardiolipin metabolic process	0/1798	1/35336	1	8	0	1
GO:0030041	BP	p	actin filament polymerization	0/1798	5/35336	1	8	0	1
GO:0046149	BP	p	pigment catabolic process	0/1798	2/35336	1	3	0	1
GO:0051156	BP	p	glucose 6-phosphate metabolic process	0/1798	14/35336	1	5	0	1
GO:0000919	BP	p	cell plate assembly	0/1798	2/35336	1	5	0	1
GO:0017183	BP	p	peptidyl-diphthamide biosynthetic process from peptidyl-histidine	0/1798	3/35336	1	10	0	1
GO:0009083	BP	p	branched-chain amino acid catabolic process	0/1798	3/35336	1	8	0	1
GO:0019932	BP	p	second-messenger-mediated signaling	0/1798	4/35336	1	6	0	1
GO:0071277	BP	p	cellular response to calcium ion	0/1798	1/35336	1	6	0	1
GO:0048768	BP	p	root hair cell tip growth	0/1798	1/35336	1	6	0	1
GO:0097384	BP	p	cellular lipid biosynthetic process	0/1798	7/35336	1	5	0	1
GO:0032324	BP	p	molybdopterin cofactor biosynthetic process	0/1798	1/35336	1	6	0	1
GO:0060966	BP	p	regulation of gene silencing by RNA	0/1798	1/35336	1	6	0	1
GO:0061982	BP	p	meiosis I cell cycle process	0/1798	5/35336	1	4	0	1
GO:0032877	BP	p	positive regulation of DNA endoreduplication	0/1798	2/35336	1	10	0	1
GO:0061024	BP	p	membrane organization	1/1798	34/35336	1	4	1	1	Capana06g000021
GO:0009704	BP	p	de-etiolation	0/1798	3/35336	1	5	0	1
GO:0016118	BP	p	carotenoid catabolic process	0/1798	2/35336	1	9	0	1
GO:0006471	BP	p	protein ADP-ribosylation	0/1798	6/35336	1	7	0	1
GO:0009846	BP	p	pollen germination	0/1798	9/35336	1	2	0	1
GO:0070544	BP	p	histone H3-K36 demethylation	0/1798	1/35336	1	11	0	1
GO:0070084	BP	p	protein initiator methionine removal	0/1798	4/35336	1	7	0	1
GO:0010150	BP	p	leaf senescence	0/1798	11/35336	1	4	0	1
GO:0042770	BP	p	signal transduction in response to DNA damage	0/1798	4/35336	1	6	0	1
GO:0002376	BP	p	immune system process	1/1798	21/35336	1	1	1	1	Capana12g000192
GO:0019758	BP	p	glycosinolate biosynthetic process	0/1798	1/35336	1	6	0	1
GO:0034219	BP	p	carbohydrate transmembrane transport	0/1798	2/35336	1	6	0	1
GO:0048017	BP	p	inositol lipid-mediated signaling	0/1798	16/35336	1	6	0	1
GO:0030301	BP	p	cholesterol transport	0/1798	2/35336	1	7	0	1
GO:0002933	BP	p	lipid hydroxylation	0/1798	1/35336	1	6	0	1
GO:0055091	BP	p	phospholipid homeostasis	0/1798	1/35336	1	6	0	1
GO:0034724	BP	p	DNA replication-independent chromatin organization	0/1798	2/35336	1	5	0	1
GO:0000413	BP	p	protein peptidyl-prolyl isomerization	0/1798	1/35336	1	9	0	1
GO:2000242	BP	p	negative regulation of reproductive process	0/1798	6/35336	1	4	0	1
GO:0043934	BP	p	sporulation	0/1798	4/35336	1	2	0	1
GO:0019985	BP	p	translesion synthesis	0/1798	4/35336	1	9	0	1
GO:0006177	BP	p	GMP biosynthetic process	0/1798	5/35336	1	11	0	1
GO:0046653	BP	p	tetrahydrofolate metabolic process	0/1798	15/35336	1	6	0	1
GO:0019750	BP	p	chloroplast localization	0/1798	7/35336	1	5	0	1
GO:1901361	BP	p	organic cyclic compound catabolic process	6/1798	123/35336	1	4	6	1	Capana05g002560, Capana07g001326, Capana09g002190, Capana09g002200, Capana09g002381, Capana10g000508
GO:0006563	BP	p	L-serine metabolic process	1/1798	25/35336	1	9	1	1	Capana07g002359
GO:1904589	BP	p	regulation of protein import	0/1798	1/35336	1	7	0	1
GO:0031349	BP	p	positive regulation of defense response	0/1798	16/35336	1	6	0	1
GO:0000290	BP	p	deadenylation-dependent decapping of nuclear-transcribed mRNA	0/1798	10/35336	1	10	0	1
GO:0090735	BP	p	DNA repair complex assembly	0/1798	1/35336	1	6	0	1
GO:0009663	BP	p	plasmodesma organization	0/1798	2/35336	1	6	0	1
GO:0010030	BP	p	positive regulation of seed germination	0/1798	1/35336	1	8	0	1
GO:0031155	BP	p	regulation of reproductive fruiting body development	0/1798	1/35336	1	5	0	1
GO:0009231	BP	p	riboflavin biosynthetic process	0/1798	12/35336	1	6	0	1
GO:0006273	BP	p	lagging strand elongation	0/1798	1/35336	1	9	0	1
GO:1901990	BP	p	regulation of mitotic cell cycle phase transition	0/1798	17/35336	1	7	0	1
GO:0097354	BP	p	prenylation	0/1798	7/35336	1	3	0	1
GO:0022616	BP	p	DNA strand elongation	0/1798	2/35336	1	7	0	1
GO:0006777	BP	p	Mo-molybdopterin cofactor biosynthetic process	0/1798	9/35336	1	7	0	1
GO:0019184	BP	p	nonribosomal peptide biosynthetic process	0/1798	2/35336	1	7	0	1
GO:0019358	BP	p	nicotinate nucleotide salvage	0/1798	2/35336	1	11	0	1
GO:0009176	BP	p	pyrimidine deoxyribonucleoside monophosphate metabolic process	0/1798	1/35336	1	9	0	1
GO:1904062	BP	p	regulation of cation transmembrane transport	0/1798	5/35336	1	7	0	1
GO:0010364	BP	p	regulation of ethylene biosynthetic process	0/1798	2/35336	1	7	0	1
GO:0060321	BP	p	acceptance of pollen	0/1798	5/35336	1	4	0	1
GO:0036265	BP	p	RNA (guanine-N7)-methylation	0/1798	9/35336	1	9	0	1
GO:0006434	BP	p	seryl-tRNA aminoacylation	0/1798	8/35336	1	11	0	1
GO:1905099	BP	p	positive regulation of guanyl-nucleotide exchange factor activity	0/1798	1/35336	1	7	0	1
GO:0008204	BP	p	ergosterol metabolic process	0/1798	7/35336	1	6	0	1
GO:0034477	BP	p	U6 snRNA 3'-end processing	0/1798	2/35336	1	11	0	1
GO:0006268	BP	p	DNA unwinding involved in DNA replication	0/1798	2/35336	1	9	0	1
GO:0010196	BP	p	nonphotochemical quenching	0/1798	4/35336	1	6	0	1
GO:0048564	BP	p	photosystem I assembly	0/1798	5/35336	1	7	0	1
GO:0090333	BP	p	regulation of stomatal closure	0/1798	3/35336	1	5	0	1
GO:0031145	BP	p	anaphase-promoting complex-dependent catabolic process	0/1798	3/35336	1	10	0	1
GO:0051570	BP	p	regulation of histone H3-K9 methylation	0/1798	1/35336	1	10	0	1
GO:0010061	BP	p	regulation of trichoblast fate specification	0/1798	1/35336	1	7	0	1
GO:0071457	BP	p	cellular response to ozone	0/1798	1/35336	1	7	0	1
GO:1905774	BP	p	regulation of DNA helicase activity	0/1798	2/35336	1	8	0	1
GO:0030148	BP	p	sphingolipid biosynthetic process	0/1798	3/35336	1	7	0	1
GO:0032981	BP	p	mitochondrial respiratory chain complex I assembly	0/1798	6/35336	1	8	0	1
GO:0035304	BP	p	regulation of protein dephosphorylation	0/1798	2/35336	1	8	0	1
GO:0045088	BP	p	regulation of innate immune response	0/1798	12/35336	1	6	0	1
GO:0010090	BP	p	trichome morphogenesis	0/1798	2/35336	1	5	0	1
GO:0006526	BP	p	arginine biosynthetic process	1/1798	20/35336	1	10	1	1	Capana06g002491
GO:0031163	BP	p	metallo-sulfur cluster assembly	1/1798	24/35336	1	5	1	1	Capana01g000850
GO:2000780	BP	p	negative regulation of double-strand break repair	0/1798	1/35336	1	9	0	1
GO:0000003	BP	p	reproduction	0/1798	11/35336	1	1	0	1
GO:0008300	BP	p	isoprenoid catabolic process	0/1798	6/35336	1	6	0	1
GO:0030307	BP	p	positive regulation of cell growth	0/1798	3/35336	1	6	0	1
GO:0015908	BP	p	fatty acid transport	0/1798	3/35336	1	6	0	1
GO:0006336	BP	p	DNA replication-independent chromatin assembly	0/1798	2/35336	1	7	0	1
GO:0015914	BP	p	phospholipid transport	0/1798	2/35336	1	6	0	1
GO:0042144	BP	p	vacuole fusion, non-autophagic	0/1798	2/35336	1	7	0	1
GO:0070476	BP	p	rRNA (guanine-N7)-methylation	0/1798	7/35336	1	13	0	1
GO:1990505	BP	p	mitotic DNA replication maintenance of fidelity	0/1798	1/35336	1	9	0	1
GO:1903338	BP	p	regulation of cell wall organization or biogenesis	0/1798	5/35336	1	4	0	1
GO:0045040	BP	p	protein insertion into mitochondrial outer membrane	0/1798	2/35336	1	10	0	1
GO:2000468	BP	p	regulation of peroxidase activity	0/1798	1/35336	1	5	0	1
GO:0009294	BP	p	DNA mediated transformation	0/1798	3/35336	1	4	0	1
GO:0090351	BP	p	seedling development	0/1798	1/35336	1	3	0	1
GO:0006289	BP	p	nucleotide-excision repair	1/1798	25/35336	1	8	1	1	Capana05g001385
GO:0006000	BP	p	fructose metabolic process	0/1798	4/35336	1	6	0	1
GO:0015810	BP	p	aspartate transmembrane transport	0/1798	1/35336	1	10	0	1
GO:0045962	BP	p	positive regulation of development, heterochronic	0/1798	1/35336	1	5	0	1
GO:0007568	BP	p	aging	0/1798	13/35336	1	2	0	1
GO:0043007	BP	p	maintenance of rDNA	0/1798	1/35336	1	8	0	1
GO:1905463	BP	p	negative regulation of DNA duplex unwinding	0/1798	2/35336	1	8	0	1
GO:0000737	BP	p	DNA catabolic process, endonucleolytic	0/1798	2/35336	1	8	0	1
GO:0010207	BP	p	photosystem II assembly	0/1798	14/35336	1	7	0	1
GO:0008612	BP	p	peptidyl-lysine modification to peptidyl-hypusine	0/1798	3/35336	1	9	0	1
GO:0009648	BP	p	photoperiodism	0/1798	8/35336	1	5	0	1
GO:0051050	BP	p	positive regulation of transport	0/1798	1/35336	1	5	0	1
GO:0042793	BP	p	plastid transcription	0/1798	7/35336	1	10	0	1
GO:0042256	BP	p	mature ribosome assembly	0/1798	8/35336	1	8	0	1
GO:0006413	BP	p	translational initiation	0/1798	5/35336	1	3	0	1
GO:2000105	BP	p	positive regulation of DNA-dependent DNA replication	0/1798	2/35336	1	9	0	1
GO:0016121	BP	p	carotene catabolic process	0/1798	2/35336	1	8	0	1
GO:1903889	BP	p	negative regulation of plant epidermal cell differentiation	0/1798	1/35336	1	6	0	1
GO:0044030	BP	p	regulation of DNA methylation	0/1798	2/35336	1	7	0	1
GO:0009956	BP	p	radial pattern formation	0/1798	2/35336	1	4	0	1
GO:0090332	BP	p	stomatal closure	0/1798	2/35336	1	3	0	1
GO:0006119	BP	p	oxidative phosphorylation	0/1798	16/35336	1	7	0	1
GO:0048508	BP	p	embryonic meristem development	0/1798	1/35336	1	5	0	1
GO:0050777	BP	p	negative regulation of immune response	0/1798	2/35336	1	5	0	1
GO:0097035	BP	p	regulation of membrane lipid distribution	0/1798	1/35336	1	5	0	1
GO:0010304	BP	p	PSII associated light-harvesting complex II catabolic process	0/1798	1/35336	1	7	0	1
GO:0051480	BP	p	regulation of cytosolic calcium ion concentration	0/1798	3/35336	1	10	0	1
GO:0009082	BP	p	branched-chain amino acid biosynthetic process	1/1798	31/35336	1	8	1	1	Capana00g000678
GO:0006568	BP	p	tryptophan metabolic process	0/1798	11/35336	1	8	0	1
GO:0015706	BP	p	nitrate transport	0/1798	4/35336	1	7	0	1
GO:0060866	BP	p	leaf abscission	0/1798	1/35336	1	3	0	1
GO:0071732	BP	p	cellular response to nitric oxide	0/1798	1/35336	1	6	0	1
GO:0071492	BP	p	cellular response to UV-A	0/1798	2/35336	1	8	0	1
GO:0006813	BP	p	potassium ion transport	0/1798	8/35336	1	7	0	1
GO:0034312	BP	p	diol biosynthetic process	0/1798	1/35336	1	7	0	1
GO:0015669	BP	p	gas transport	0/1798	1/35336	1	4	0	1
GO:0006646	BP	p	phosphatidylethanolamine biosynthetic process	0/1798	2/35336	1	8	0	1
GO:0060260	BP	p	regulation of transcription initiation from RNA polymerase II promoter	0/1798	2/35336	1	11	0	1
GO:0046885	BP	p	regulation of hormone biosynthetic process	0/1798	1/35336	1	6	0	1
GO:0090227	BP	p	regulation of red or far-red light signaling pathway	0/1798	2/35336	1	6	0	1
GO:0034285	BP	p	response to disaccharide	0/1798	10/35336	1	5	0	1
GO:0000256	BP	p	allantoin catabolic process	0/1798	2/35336	1	6	0	1
GO:0033048	BP	p	negative regulation of mitotic sister chromatid segregation	0/1798	11/35336	1	9	0	1
GO:0034763	BP	p	negative regulation of transmembrane transport	0/1798	2/35336	1	6	0	1
GO:0006458	BP	p	'de novo' protein folding	0/1798	2/35336	1	3	0	1
GO:0046098	BP	p	guanine metabolic process	0/1798	1/35336	1	8	0	1
GO:0050821	BP	p	protein stabilization	0/1798	5/35336	1	4	0	1
GO:0060236	BP	p	regulation of mitotic spindle organization	0/1798	13/35336	1	9	0	1
GO:1900367	BP	p	positive regulation of defense response to insect	0/1798	2/35336	1	7	0	1
GO:0048509	BP	p	regulation of meristem development	0/1798	1/35336	1	4	0	1
GO:0036257	BP	p	multivesicular body organization	0/1798	2/35336	1	7	0	1
GO:0044419	BP	p	biological process involved in interspecies interaction between organisms	5/1798	99/35336	1	1	5	1	Capana00g002807, Capana05g000349, Capana05g002551, Capana08g000127, Capana12g000192
GO:1903313	BP	p	positive regulation of mRNA metabolic process	0/1798	1/35336	1	8	0	1
GO:0033215	BP	p	reductive iron assimilation	0/1798	1/35336	1	12	0	1
GO:1900055	BP	p	regulation of leaf senescence	0/1798	2/35336	1	4	0	1
GO:0006722	BP	p	triterpenoid metabolic process	0/1798	1/35336	1	7	0	1
GO:0080088	BP	p	spermidine hydroxycinnamate conjugate biosynthetic process	0/1798	2/35336	1	6	0	1
GO:0010387	BP	p	COP9 signalosome assembly	0/1798	1/35336	1	7	0	1
GO:0006626	BP	p	protein targeting to mitochondrion	0/1798	1/35336	1	8	0	1
GO:0009270	BP	p	response to humidity	0/1798	1/35336	1	5	0	1
GO:0034764	BP	p	positive regulation of transmembrane transport	0/1798	1/35336	1	6	0	1
GO:0007020	BP	p	microtubule nucleation	1/1798	21/35336	1	7	1	1	Capana09g001232
GO:0045332	BP	p	phospholipid translocation	0/1798	1/35336	1	7	0	1
GO:0005986	BP	p	sucrose biosynthetic process	0/1798	3/35336	1	7	0	1
GO:1903730	BP	p	regulation of phosphatidate phosphatase activity	0/1798	2/35336	1	9	0	1
GO:0009856	BP	p	pollination	0/1798	1/35336	1	2	0	1
GO:0046113	BP	p	nucleobase catabolic process	0/1798	3/35336	1	7	0	1
GO:2000032	BP	p	regulation of secondary shoot formation	0/1798	1/35336	1	6	0	1
GO:0070966	BP	p	nuclear-transcribed mRNA catabolic process, no-go decay	0/1798	2/35336	1	10	0	1
GO:0050684	BP	p	regulation of mRNA processing	0/1798	2/35336	1	8	0	1
GO:0010361	BP	p	regulation of anion channel activity by blue light	0/1798	1/35336	1	9	0	1
GO:0019400	BP	p	alditol metabolic process	0/1798	1/35336	1	6	0	1
GO:0000184	BP	p	nuclear-transcribed mRNA catabolic process, nonsense-mediated decay	0/1798	18/35336	1	10	0	1
GO:0033356	BP	p	UDP-L-arabinose metabolic process	0/1798	2/35336	1	7	0	1
GO:0042659	BP	p	regulation of cell fate specification	0/1798	1/35336	1	5	0	1
GO:0046443	BP	p	FAD metabolic process	0/1798	1/35336	1	9	0	1
GO:0046036	BP	p	CTP metabolic process	0/1798	13/35336	1	10	0	1
GO:0006799	BP	p	polyphosphate biosynthetic process	0/1798	1/35336	1	6	0	1
GO:0051238	BP	p	sequestering of metal ion	0/1798	1/35336	1	3	0	1
GO:0019218	BP	p	regulation of steroid metabolic process	0/1798	1/35336	1	6	0	1
GO:0010051	BP	p	xylem and phloem pattern formation	0/1798	5/35336	1	4	0	1
GO:0046218	BP	p	indolalkylamine catabolic process	0/1798	4/35336	1	8	0	1
GO:0010197	BP	p	polar nucleus fusion	0/1798	2/35336	1	7	0	1
GO:0009969	BP	p	xyloglucan biosynthetic process	0/1798	1/35336	1	9	0	1
GO:0090615	BP	p	mitochondrial mRNA processing	0/1798	1/35336	1	9	0	1
GO:0015780	BP	p	nucleotide-sugar transmembrane transport	0/1798	5/35336	1	6	0	1
GO:2000023	BP	p	regulation of lateral root development	0/1798	3/35336	1	7	0	1
GO:2000024	BP	p	regulation of leaf development	0/1798	2/35336	1	4	0	1
GO:0071025	BP	p	RNA surveillance	0/1798	2/35336	1	8	0	1
GO:0006349	BP	p	regulation of gene expression by genetic imprinting	0/1798	2/35336	1	7	0	1
GO:0042274	BP	p	ribosomal small subunit biogenesis	0/1798	4/35336	1	5	0	1
GO:0046355	BP	p	mannan catabolic process	0/1798	3/35336	1	8	0	1
GO:0140053	BP	p	mitochondrial gene expression	0/1798	1/35336	1	5	0	1
GO:0001927	BP	p	exocyst assembly	0/1798	4/35336	1	7	0	1
GO:0120253	BP	p	hydrocarbon catabolic process	0/1798	2/35336	1	4	0	1
GO:0090342	BP	p	regulation of cell aging	0/1798	1/35336	1	4	0	1
GO:0010245	BP	p	radial microtubular system formation	0/1798	1/35336	1	7	0	1
GO:0051130	BP	p	positive regulation of cellular component organization	0/1798	13/35336	1	5	0	1
GO:0007140	BP	p	male meiotic nuclear division	0/1798	9/35336	1	8	0	1
GO:0010581	BP	p	regulation of starch biosynthetic process	0/1798	1/35336	1	9	0	1
GO:0015995	BP	p	chlorophyll biosynthetic process	0/1798	16/35336	1	7	0	1
GO:0090068	BP	p	positive regulation of cell cycle process	0/1798	5/35336	1	6	0	1
GO:0051223	BP	p	regulation of protein transport	0/1798	4/35336	1	6	0	1
GO:0043155	BP	p	negative regulation of photosynthesis, light reaction	0/1798	1/35336	1	7	0	1
GO:0042435	BP	p	indole-containing compound biosynthetic process	0/1798	6/35336	1	5	0	1
GO:1902171	BP	p	regulation of tocopherol cyclase activity	0/1798	1/35336	1	5	0	1
GO:0010726	BP	p	positive regulation of hydrogen peroxide metabolic process	0/1798	1/35336	1	7	0	1
GO:0006382	BP	p	adenosine to inosine editing	0/1798	1/35336	1	9	0	1
GO:0006679	BP	p	glucosylceramide biosynthetic process	0/1798	1/35336	1	10	0	1
GO:0034656	BP	p	nucleobase-containing small molecule catabolic process	0/1798	6/35336	1	6	0	1
GO:0019216	BP	p	regulation of lipid metabolic process	0/1798	12/35336	1	5	0	1
GO:0007059	BP	p	chromosome segregation	0/1798	7/35336	1	2	0	1
GO:0010115	BP	p	regulation of abscisic acid biosynthetic process	0/1798	4/35336	1	7	0	1
GO:0051382	BP	p	kinetochore assembly	0/1798	1/35336	1	7	0	1
GO:0048608	BP	p	reproductive structure development	1/1798	36/35336	1	3	1	1	Capana08g000312
GO:0009221	BP	p	pyrimidine deoxyribonucleotide biosynthetic process	0/1798	2/35336	1	11	0	1
GO:0015671	BP	p	oxygen transport	0/1798	1/35336	1	5	0	1
GO:0045338	BP	p	farnesyl diphosphate metabolic process	0/1798	6/35336	1	7	0	1
GO:0042407	BP	p	cristae formation	0/1798	1/35336	1	8	0	1
GO:0010028	BP	p	xanthophyll cycle	0/1798	1/35336	1	10	0	1
GO:0000056	BP	p	ribosomal small subunit export from nucleus	0/1798	3/35336	1	11	0	1
GO:0097435	BP	p	supramolecular fiber organization	2/1798	57/35336	1	4	2	1	Capana09g000542, Capana09g001951
GO:1903008	BP	p	organelle disassembly	0/1798	1/35336	1	5	0	1
GO:0009727	BP	p	detection of ethylene stimulus	0/1798	1/35336	1	6	0	1
GO:0019720	BP	p	Mo-molybdopterin cofactor metabolic process	0/1798	9/35336	1	6	0	1
GO:0030388	BP	p	fructose 1,6-bisphosphate metabolic process	0/1798	1/35336	1	5	0	1
GO:0071249	BP	p	cellular response to nitrate	0/1798	12/35336	1	6	0	1
GO:0090696	BP	p	post-embryonic plant organ development	0/1798	1/35336	1	4	0	1
GO:0061015	BP	p	snRNA import into nucleus	0/1798	1/35336	1	9	0	1
GO:0030100	BP	p	regulation of endocytosis	0/1798	1/35336	1	6	0	1
GO:0009196	BP	p	pyrimidine deoxyribonucleoside diphosphate metabolic process	0/1798	1/35336	1	9	0	1
GO:0006306	BP	p	DNA methylation	0/1798	7/35336	1	9	0	1
GO:0071453	BP	p	cellular response to oxygen levels	0/1798	1/35336	1	4	0	1
GO:0023052	BP	p	signaling	0/1798	3/35336	1	1	0	1
GO:0110095	BP	p	cellular detoxification of aldehyde	0/1798	1/35336	1	3	0	1
GO:1903432	BP	p	regulation of TORC1 signaling	0/1798	3/35336	1	8	0	1
GO:0042148	BP	p	strand invasion	0/1798	1/35336	1	7	0	1
GO:0006384	BP	p	transcription initiation from RNA polymerase III promoter	0/1798	3/35336	1	9	0	1
GO:0072595	BP	p	maintenance of protein localization in organelle	0/1798	7/35336	1	5	0	1
GO:0051726	BP	p	regulation of cell cycle	4/1798	95/35336	1	4	4	1	Capana00g001201, Capana02g001001, Capana03g003152, Capana10g002467
GO:0006538	BP	p	glutamate catabolic process	0/1798	1/35336	1	10	0	1
GO:0034472	BP	p	snRNA 3'-end processing	0/1798	2/35336	1	10	0	1
GO:0051512	BP	p	positive regulation of unidimensional cell growth	0/1798	1/35336	1	7	0	1
GO:0042273	BP	p	ribosomal large subunit biogenesis	0/1798	7/35336	1	5	0	1
GO:0035542	BP	p	regulation of SNARE complex assembly	0/1798	2/35336	1	6	0	1
GO:0016042	BP	p	lipid catabolic process	4/1798	92/35336	1	4	4	1	Capana03g001842, Capana04g002897, Capana06g001268, Capana11g002130
GO:0019310	BP	p	inositol catabolic process	0/1798	4/35336	1	7	0	1
GO:0002100	BP	p	tRNA wobble adenosine to inosine editing	0/1798	1/35336	1	12	0	1
GO:0031023	BP	p	microtubule organizing center organization	0/1798	2/35336	1	4	0	1
GO:0010555	BP	p	response to mannitol	0/1798	1/35336	1	5	0	1
GO:0019419	BP	p	sulfate reduction	0/1798	8/35336	1	4	0	1
GO:0046184	BP	p	aldehyde biosynthetic process	0/1798	9/35336	1	4	0	1
GO:0051085	BP	p	chaperone cofactor-dependent protein refolding	0/1798	2/35336	1	5	0	1
GO:0033577	BP	p	protein glycosylation in endoplasmic reticulum	0/1798	1/35336	1	8	0	1
GO:0018941	BP	p	organomercury metabolic process	0/1798	1/35336	1	4	0	1
GO:0061640	BP	p	cytoskeleton-dependent cytokinesis	0/1798	2/35336	1	4	0	1
GO:0006621	BP	p	protein retention in ER lumen	0/1798	7/35336	1	7	0	1
GO:0046686	BP	p	response to cadmium ion	1/1798	26/35336	1	5	1	1	Capana07g002128
GO:0009688	BP	p	abscisic acid biosynthetic process	0/1798	1/35336	1	9	0	1
GO:0046051	BP	p	UTP metabolic process	0/1798	8/35336	1	10	0	1
GO:0000255	BP	p	allantoin metabolic process	0/1798	2/35336	1	5	0	1
GO:0044843	BP	p	cell cycle G1/S phase transition	0/1798	3/35336	1	4	0	1
GO:0034471	BP	p	ncRNA 5'-end processing	0/1798	2/35336	1	9	0	1
GO:0032465	BP	p	regulation of cytokinesis	0/1798	3/35336	1	6	0	1
GO:0008361	BP	p	regulation of cell size	0/1798	3/35336	1	5	0	1
GO:0071426	BP	p	ribonucleoprotein complex export from nucleus	0/1798	4/35336	1	8	0	1
GO:0008156	BP	p	negative regulation of DNA replication	0/1798	3/35336	1	8	0	1
GO:0071407	BP	p	cellular response to organic cyclic compound	1/1798	24/35336	1	5	1	1	Capana05g002360
GO:0032196	BP	p	transposition	0/1798	12/35336	1	2	0	1
GO:1901658	BP	p	glycosyl compound catabolic process	0/1798	6/35336	1	5	0	1
GO:0009448	BP	p	gamma-aminobutyric acid metabolic process	0/1798	3/35336	1	7	0	1
GO:0070813	BP	p	hydrogen sulfide metabolic process	0/1798	3/35336	1	4	0	1
GO:1903409	BP	p	reactive oxygen species biosynthetic process	0/1798	2/35336	1	4	0	1
GO:0080111	BP	p	DNA demethylation	0/1798	1/35336	1	9	0	1
GO:0010638	BP	p	positive regulation of organelle organization	0/1798	3/35336	1	6	0	1
GO:0042762	BP	p	regulation of sulfur metabolic process	0/1798	5/35336	1	5	0	1
GO:0001558	BP	p	regulation of cell growth	0/1798	16/35336	1	5	0	1
GO:0010906	BP	p	regulation of glucose metabolic process	0/1798	3/35336	1	7	0	1
GO:1903963	BP	p	arachidonate transport	0/1798	3/35336	1	9	0	1
GO:0120251	BP	p	hydrocarbon biosynthetic process	0/1798	5/35336	1	4	0	1
GO:0000394	BP	p	RNA splicing, via endonucleolytic cleavage and ligation	0/1798	7/35336	1	9	0	1
GO:0019287	BP	p	isopentenyl diphosphate biosynthetic process, mevalonate pathway	0/1798	3/35336	1	12	0	1
GO:0009162	BP	p	deoxyribonucleoside monophosphate metabolic process	0/1798	1/35336	1	8	0	1
GO:0034293	BP	p	sexual sporulation	0/1798	4/35336	1	3	0	1
GO:0140546	BP	p	defense response to symbiont	0/1798	1/35336	1	6	0	1
GO:0060341	BP	p	regulation of cellular localization	0/1798	3/35336	1	4	0	1
GO:0048587	BP	p	regulation of short-day photoperiodism, flowering	0/1798	1/35336	1	5	0	1
GO:0051131	BP	p	chaperone-mediated protein complex assembly	0/1798	3/35336	1	7	0	1
GO:0051775	BP	p	response to redox state	0/1798	3/35336	1	2	0	1
GO:0010091	BP	p	trichome branching	0/1798	5/35336	1	5	0	1
GO:1902065	BP	p	response to L-glutamate	0/1798	1/35336	1	6	0	1
GO:1904591	BP	p	positive regulation of protein import	0/1798	1/35336	1	8	0	1
GO:0090567	BP	p	reproductive shoot system development	1/1798	30/35336	1	5	1	1	Capana08g000312
GO:1901068	BP	p	guanosine-containing compound metabolic process	0/1798	1/35336	1	9	0	1
GO:0009642	BP	p	response to light intensity	1/1798	25/35336	1	5	1	1	Capana08g000312
GO:1901992	BP	p	positive regulation of mitotic cell cycle phase transition	0/1798	1/35336	1	8	0	1
GO:0046484	BP	p	oxazole or thiazole metabolic process	0/1798	1/35336	1	4	0	1
GO:0010205	BP	p	photoinhibition	0/1798	1/35336	1	8	0	1
GO:0048639	BP	p	positive regulation of developmental growth	0/1798	1/35336	1	5	0	1
GO:0006906	BP	p	vesicle fusion	0/1798	5/35336	1	7	0	1
GO:0030328	BP	p	prenylcysteine catabolic process	0/1798	1/35336	1	6	0	1
GO:0061614	BP	p	pri-miRNA transcription by RNA polymerase II	0/1798	1/35336	1	11	0	1
GO:0010483	BP	p	pollen tube reception	0/1798	2/35336	1	2	0	1
GO:0006183	BP	p	GTP biosynthetic process	0/1798	8/35336	1	11	0	1
GO:0009910	BP	p	negative regulation of flower development	0/1798	5/35336	1	7	0	1
GO:0006112	BP	p	energy reserve metabolic process	0/1798	14/35336	1	5	0	1
GO:0030149	BP	p	sphingolipid catabolic process	0/1798	4/35336	1	7	0	1
GO:0061014	BP	p	positive regulation of mRNA catabolic process	0/1798	1/35336	1	9	0	1
GO:0045934	BP	p	negative regulation of nucleobase-containing compound metabolic process	5/1798	103/35336	1	6	5	1	Capana05g002442, Capana07g002313, Capana09g001195, Capana09g002337, Capana11g000348
GO:0017196	BP	p	N-terminal peptidyl-methionine acetylation	0/1798	1/35336	1	10	0	1
GO:0010636	BP	p	positive regulation of mitochondrial fusion	0/1798	1/35336	1	8	0	1
GO:0090522	BP	p	vesicle tethering involved in exocytosis	0/1798	2/35336	1	5	0	1
GO:0016122	BP	p	xanthophyll metabolic process	0/1798	7/35336	1	9	0	1
GO:1990426	BP	p	mitotic recombination-dependent replication fork processing	0/1798	1/35336	1	10	0	1
GO:0052324	BP	p	plant-type cell wall cellulose biosynthetic process	0/1798	2/35336	1	10	0	1
GO:0046950	BP	p	cellular ketone body metabolic process	0/1798	2/35336	1	3	0	1
GO:0007265	BP	p	Ras protein signal transduction	0/1798	2/35336	1	7	0	1
GO:0010499	BP	p	proteasomal ubiquitin-independent protein catabolic process	0/1798	2/35336	1	8	0	1
GO:0046083	BP	p	adenine metabolic process	0/1798	2/35336	1	8	0	1
GO:1902295	BP	p	synthesis of RNA primer involved in cell cycle DNA replication	0/1798	1/35336	1	9	0	1
GO:0071731	BP	p	response to nitric oxide	0/1798	1/35336	1	4	0	1
GO:1902288	BP	p	regulation of defense response to oomycetes	0/1798	2/35336	1	6	0	1
GO:0051097	BP	p	negative regulation of helicase activity	0/1798	2/35336	1	5	0	1
GO:0048825	BP	p	cotyledon development	0/1798	1/35336	1	6	0	1
GO:0032388	BP	p	positive regulation of intracellular transport	0/1798	1/35336	1	6	0	1
GO:0010027	BP	p	thylakoid membrane organization	0/1798	8/35336	1	6	0	1
GO:0010310	BP	p	regulation of hydrogen peroxide metabolic process	0/1798	2/35336	1	6	0	1
GO:0010821	BP	p	regulation of mitochondrion organization	0/1798	1/35336	1	6	0	1
GO:0051985	BP	p	negative regulation of chromosome segregation	0/1798	11/35336	1	5	0	1
GO:0035196	BP	p	production of miRNAs involved in gene silencing by miRNA	0/1798	8/35336	1	10	0	1
GO:0010337	BP	p	regulation of salicylic acid metabolic process	0/1798	3/35336	1	6	0	1
GO:0000493	BP	p	box H/ACA snoRNP assembly	0/1798	2/35336	1	9	0	1
GO:1990884	BP	p	RNA acetylation	0/1798	3/35336	1	8	0	1
GO:0010444	BP	p	guard mother cell differentiation	0/1798	1/35336	1	5	0	1
GO:0009263	BP	p	deoxyribonucleotide biosynthetic process	0/1798	4/35336	1	9	0	1
GO:0051606	BP	p	detection of stimulus	1/1798	20/35336	1	2	1	1	Capana00g002807
GO:0045048	BP	p	protein insertion into ER membrane	0/1798	13/35336	1	8	0	1
GO:0045912	BP	p	negative regulation of carbohydrate metabolic process	0/1798	4/35336	1	6	0	1
GO:1905421	BP	p	regulation of plant organ morphogenesis	0/1798	1/35336	1	5	0	1
GO:0006511	BP	p	ubiquitin-dependent protein catabolic process	9/1798	180/35336	1	8	9	1	Capana00g004545, Capana03g002098, Capana04g002146, Capana05g001385, Capana06g001009, Capana06g002471, Capana07g001274, Capana07g002128, Capana11g001241
GO:0010929	BP	p	positive regulation of auxin mediated signaling pathway	0/1798	1/35336	1	7	0	1
GO:0051304	BP	p	chromosome separation	0/1798	1/35336	1	3	0	1
GO:1903825	BP	p	organic acid transmembrane transport	0/1798	7/35336	1	6	0	1
GO:1901271	BP	p	lipooligosaccharide biosynthetic process	0/1798	4/35336	1	6	0	1
GO:0010962	BP	p	regulation of glucan biosynthetic process	0/1798	4/35336	1	8	0	1
GO:0032264	BP	p	IMP salvage	0/1798	5/35336	1	12	0	1
GO:0051365	BP	p	cellular response to potassium ion starvation	0/1798	1/35336	1	7	0	1
GO:0051701	BP	p	biological process involved in interaction with host	0/1798	2/35336	1	3	0	1
GO:0051209	BP	p	release of sequestered calcium ion into cytosol	0/1798	3/35336	1	14	0	1
GO:0006566	BP	p	threonine metabolic process	0/1798	5/35336	1	9	0	1
GO:0043487	BP	p	regulation of RNA stability	0/1798	1/35336	1	7	0	1
GO:0006768	BP	p	biotin metabolic process	0/1798	1/35336	1	7	0	1
GO:0070127	BP	p	tRNA aminoacylation for mitochondrial protein translation	0/1798	4/35336	1	11	0	1
GO:0042761	BP	p	very long-chain fatty acid biosynthetic process	0/1798	7/35336	1	9	0	1
GO:2000038	BP	p	regulation of stomatal complex development	0/1798	2/35336	1	6	0	1
GO:0009744	BP	p	response to sucrose	0/1798	9/35336	1	6	0	1
GO:0019760	BP	p	glucosinolate metabolic process	0/1798	3/35336	1	6	0	1
GO:0009081	BP	p	branched-chain amino acid metabolic process	1/1798	35/35336	1	7	1	1	Capana00g000678
GO:0009154	BP	p	purine ribonucleotide catabolic process	0/1798	2/35336	1	10	0	1
GO:1903507	BP	p	negative regulation of nucleic acid-templated transcription	5/1798	99/35336	1	9	5	1	Capana05g002442, Capana07g002313, Capana09g001195, Capana09g002337, Capana11g000348
GO:0120256	BP	p	olefinic compound catabolic process	0/1798	2/35336	1	4	0	1
GO:0045922	BP	p	negative regulation of fatty acid metabolic process	0/1798	3/35336	1	7	0	1
GO:2001251	BP	p	negative regulation of chromosome organization	0/1798	13/35336	1	7	0	1
GO:0043628	BP	p	ncRNA 3'-end processing	0/1798	2/35336	1	9	0	1
GO:0051703	BP	p	biological process involved in intraspecies interaction between organisms	0/1798	2/35336	1	1	0	1
GO:0051651	BP	p	maintenance of location in cell	0/1798	9/35336	1	3	0	1
GO:0042254	BP	p	ribosome biogenesis	1/1798	29/35336	1	5	1	1	Capana08g001281
GO:0010227	BP	p	floral organ abscission	0/1798	2/35336	1	3	0	1
GO:0009590	BP	p	detection of gravity	0/1798	1/35336	1	4	0	1
GO:0000245	BP	p	spliceosomal complex assembly	0/1798	4/35336	1	8	0	1
GO:0000380	BP	p	alternative mRNA splicing, via spliceosome	0/1798	2/35336	1	12	0	1
GO:0032006	BP	p	regulation of TOR signaling	0/1798	8/35336	1	7	0	1
GO:0031050	BP	p	dsRNA processing	0/1798	11/35336	1	8	0	1
GO:0048871	BP	p	multicellular organismal homeostasis	0/1798	1/35336	1	4	0	1
GO:0010769	BP	p	regulation of cell morphogenesis involved in differentiation	0/1798	3/35336	1	6	0	1
GO:0016578	BP	p	histone deubiquitination	0/1798	2/35336	1	10	0	1
GO:0018344	BP	p	protein geranylgeranylation	0/1798	3/35336	1	8	0	1
GO:0009097	BP	p	isoleucine biosynthetic process	0/1798	13/35336	1	9	0	1
GO:0071715	BP	p	icosanoid transport	0/1798	3/35336	1	8	0	1
GO:0090114	BP	p	COPII-coated vesicle budding	0/1798	10/35336	1	7	0	1
GO:0034968	BP	p	histone lysine methylation	0/1798	2/35336	1	10	0	1
GO:2000636	BP	p	positive regulation of primary miRNA processing	0/1798	1/35336	1	10	0	1
GO:0019953	BP	p	sexual reproduction	0/1798	9/35336	1	3	0	1
GO:0010728	BP	p	regulation of hydrogen peroxide biosynthetic process	0/1798	1/35336	1	7	0	1
GO:0006419	BP	p	alanyl-tRNA aminoacylation	0/1798	7/35336	1	11	0	1
GO:0046413	BP	p	organomercury catabolic process	0/1798	1/35336	1	5	0	1
GO:0070482	BP	p	response to oxygen levels	0/1798	3/35336	1	3	0	1
GO:0015791	BP	p	polyol transport	0/1798	1/35336	1	6	0	1
GO:0019323	BP	p	pentose catabolic process	0/1798	2/35336	1	6	0	1
GO:0006729	BP	p	tetrahydrobiopterin biosynthetic process	0/1798	1/35336	1	8	0	1
GO:1900426	BP	p	positive regulation of defense response to bacterium	0/1798	3/35336	1	7	0	1
GO:0010496	BP	p	intercellular transport	0/1798	4/35336	1	4	0	1
GO:0007029	BP	p	endoplasmic reticulum organization	0/1798	6/35336	1	5	0	1
GO:0061983	BP	p	meiosis II cell cycle process	0/1798	7/35336	1	4	0	1
GO:0080188	BP	p	gene silencing by RNA-directed DNA methylation	0/1798	2/35336	1	10	0	1
GO:1901379	BP	p	regulation of potassium ion transmembrane transport	0/1798	2/35336	1	8	0	1
GO:0009439	BP	p	cyanate metabolic process	0/1798	1/35336	1	4	0	1
GO:0010118	BP	p	stomatal movement	0/1798	5/35336	1	2	0	1
GO:0003002	BP	p	regionalization	0/1798	11/35336	1	3	0	1
[truncated: 3,783 more rows]
